# Supplementary material for: The Middle Pleistocene vertebrate fauna from Khok Sung (Nakhon Ratchasima, Thailand): biochronological and paleobiogeographical implications
Source: Zookeys. 2016 Aug 30;(613):1–157. doi: 10.3897/zookeys.613.8309 (PMC5027644; doi:10.3897/zookeys.613.8309)
Supplement: XML Treatment for Cuon sp. [file zookeys.613.8309-treatment2.xml]

<!DOCTYPE tp:taxon-treatment
  PUBLIC "-//TaxonX//DTD Taxonomic Treatment Publishing DTD v0 20100105//EN" "tax-treatment-NSO.dtd">
<tp:taxon-treatment xmlns:tp="http://www.plazi.org/taxpub"><tp:treatment-meta><kwd-group><label>Taxon classification</label><kwd><named-content content-type="kingdom">Animalia</named-content></kwd><kwd><named-content content-type="order">Carnivora</named-content></kwd><kwd><named-content content-type="family">Canidae</named-content></kwd></kwd-group><mixed-citation publication-type="journal"><person-group><name><surname>Suraprasit</surname><given-names>Kantapon</given-names></name><name><surname>Jaeger</surname><given-names>Jean-Jacques</given-names></name><name><surname>Chaimanee</surname><given-names>Yaowalak</given-names></name><name><surname>Chavasseau</surname><given-names>Olivier</given-names></name><name><surname>Yamee</surname><given-names>Chotima</given-names></name><name><surname>Tian</surname><given-names>Pannipa</given-names></name><name><surname>Panha</surname><given-names>Somsak</given-names></name></person-group><article-title>The Middle Pleistocene vertebrate fauna from Khok Sung (Nakhon Ratchasima, Thailand): biochronological and paleobiogeographical implications</article-title><source>Zookeys</source><day>30</day><month>8</month><year>2016</year><volume>2016</volume><issue>613</issue><fpage>1</fpage><lpage>157</lpage><pub-id pub-id-type="doi">10.3897/zookeys.613.8309</pub-id></mixed-citation></tp:treatment-meta><tp:nomenclature><tp:taxon-name>
                    <tp:taxon-name-part taxon-name-part-type="genus">Cuon</tp:taxon-name-part>
                    <tp:taxon-name-part taxon-name-part-type="uncertainty-rank">sp.</tp:taxon-name-part>
                  </tp:taxon-name></tp:nomenclature><tp:treatment-sec sec-type="material" id="SECID0E3QAG"><title>Referred material.</title><p>A right ulna, DMR-KS-05-04-11-34; a right femur, DMR-KS-05-04-28-13.</p></tp:treatment-sec><tp:treatment-sec sec-type="material" id="SECID0EBRAG"><title>Material description.</title><p>
                    DMR-KS-05-04-11-34 is a half proximal ulna preserving complete parts from the olecranon to the midshaft (Fig. <xref ref-type="fig" rid="F6">6E, F</xref>). The olecranon tuber is <!--PageBreak-->well-developed. The upper margin of the olecranon is concave and possesses a slightly higher posterior part that extends laterally. The anconeal process is distinct. The medial and lateral coronoid processes diverge laterally (Fig. <xref ref-type="fig" rid="F6">6F</xref>). The trochlear notch is deep, forming nearly a semicircular surface for articulation (Fig. <xref ref-type="fig" rid="F6">6E</xref>).</p><p>The right femur preserves a complete proximal part and broken shaft (Fig. <xref ref-type="fig" rid="F6">6G, H</xref>). The greater trochanter is as high as the upper surface of the rounded femoral head. The intertrochanteric crest is straight and nearly oriented vertically (Fig. <xref ref-type="fig" rid="F6">6H</xref>). The upper border of the neck is flat. The lesser trochanter projects anteriorly and is situated at about 1.5 cm below the femoral head.</p></tp:treatment-sec><tp:treatment-sec sec-type="remarks" id="SECID0E6RAG"><title>Taxonomic remarks and comparisons.</title><p>The proximal ulna of canids is characterized by a bilobed and laterally compressed olecranon process, well-developed anconeal and lateral coronoid processes, and a laterally compressed shaft. The proximal crest of the olecranon is grooved anteriorly, but enlarged and rounded posteriorly (<xref ref-type="bibr" rid="B163">Tong et al. 2012</xref>). <xref ref-type="bibr" rid="B126">Pionnier-Capitan et al. (2011)</xref> suggested that in medial view the posteroproximal tuberosity of the olecranon of <italic><tp:taxon-name><tp:taxon-name-part taxon-name-part-type="genus">Canis</tp:taxon-name-part></tp:taxon-name></italic> is more proximally developed than in <italic><tp:taxon-name><tp:taxon-name-part taxon-name-part-type="genus">Cuon</tp:taxon-name-part></tp:taxon-name></italic>. The posteroproximal tuberosity of the Khok Sung ulna is as developed as that of <italic><tp:taxon-name><tp:taxon-name-part taxon-name-part-type="genus">Cuon</tp:taxon-name-part></tp:taxon-name></italic>. Furthermore, based on our comparisons with extant specimens, the Khok Sung canid ulna resembles that of <italic><tp:taxon-name><tp:taxon-name-part taxon-name-part-type="genus">Cuon</tp:taxon-name-part> <tp:taxon-name-part taxon-name-part-type="species">alpinus</tp:taxon-name-part></tp:taxon-name></italic> because the olecranon bends more medially and the posterior border of the olecranon is straighter than those observed in <italic><tp:taxon-name><tp:taxon-name-part taxon-name-part-type="genus">Canis</tp:taxon-name-part> <tp:taxon-name-part taxon-name-part-type="species">lupus</tp:taxon-name-part></tp:taxon-name></italic>. The Khok Sung specimen is slightly smaller than the recent <italic><tp:taxon-name><tp:taxon-name-part taxon-name-part-type="genus">Cuon</tp:taxon-name-part> <tp:taxon-name-part taxon-name-part-type="species">alpinus</tp:taxon-name-part></tp:taxon-name></italic> (Tab. <xref ref-type="table" rid="T3">3</xref>). However, it is much smaller than recent and fossil <italic><tp:taxon-name><tp:taxon-name-part taxon-name-part-type="genus">Canis</tp:taxon-name-part> <tp:taxon-name-part taxon-name-part-type="species">lupus</tp:taxon-name-part></tp:taxon-name></italic>, as well as the paleosubspecies <italic><tp:taxon-name><tp:taxon-name-part taxon-name-part-type="genus">Cuon</tp:taxon-name-part> <tp:taxon-name-part taxon-name-part-type="species">alpinus</tp:taxon-name-part> <tp:taxon-name-part taxon-name-part-type="subspecies">caucasicus</tp:taxon-name-part></tp:taxon-name></italic> (Tab. <xref ref-type="table" rid="T3">3</xref>).</p><table-wrap id="T3" position="float" orientation="portrait"><label>Table 3.</label><caption><p>Measurements (in millimetres) of ulnae and femurs of Khok Sung and other extant and fossil canids. * indicates a subadult individual. Metrical data of fossil canids are from <xref ref-type="bibr" rid="B13">Baryshnikov (2012</xref>, <xref ref-type="bibr" rid="B14">2015</xref>).</p></caption><table id="TID0E1WEK" rules="all"><tbody><tr><td rowspan="1" colspan="8">
              <bold>Ulna</bold>
            </td></tr><tr><td rowspan="1" colspan="1">
              <bold>Specimen no.</bold>
            </td><td rowspan="1" colspan="1">
              <bold>Taxa</bold>
            </td><td rowspan="1" colspan="1">
              <bold>Age</bold>
            </td><td rowspan="1" colspan="1">
              <bold>Locality</bold>
            </td><td rowspan="1" colspan="1">
              <bold><abbrev xmlns:xlink="http://www.w3.org/1999/xlink" xlink:title="Length of the olecranon for ulna only" id="ABBRID0EZWAG" xlink:type="simple">LO</abbrev></bold>
            </td><td rowspan="1" colspan="1">
              <bold><abbrev xmlns:xlink="http://www.w3.org/1999/xlink" xlink:title="Depth across the Processus anconaeus for ulna only" id="ABBRID0ECXAG" xlink:type="simple">DPA</abbrev></bold>
            </td><td rowspan="1" colspan="1">
              <bold><abbrev xmlns:xlink="http://www.w3.org/1999/xlink" xlink:title="Smallest depth of the olecranon for ulna only" id="ABBRID0ELXAG" xlink:type="simple">SDO</abbrev></bold>
            </td><td rowspan="1" colspan="1">
              <bold><abbrev xmlns:xlink="http://www.w3.org/1999/xlink" xlink:title="Greatest breadth across the coronoid process =greatest breadth of the proximal articular surface) (for ulna only" id="ABBRID0EUXAG" xlink:type="simple">BPC</abbrev></bold>
            </td></tr><tr><td rowspan="1" colspan="1">DMR-KS-05-04-11-34</td><td rowspan="1" colspan="1">
              <italic><tp:taxon-name><tp:taxon-name-part taxon-name-part-type="genus">Cuon</tp:taxon-name-part></tp:taxon-name></italic> sp.</td><td rowspan="1" colspan="1">late Middle Pleistocene</td><td rowspan="1" colspan="1">Khok Sung, northeastern Thailand</td><td rowspan="1" colspan="1">15.16</td><td rowspan="1" colspan="1">18.51</td><td rowspan="1" colspan="1">15.21</td><td rowspan="1" colspan="1">11.65</td></tr><tr><td rowspan="2" colspan="1">
                            <named-content xmlns:xlink="http://www.w3.org/1999/xlink" content-type="dwc:institutional_code" xlink:type="simple">NMW</named-content> 1531*</td><td rowspan="2" colspan="1">
              <italic><tp:taxon-name><tp:taxon-name-part taxon-name-part-type="genus">Canis</tp:taxon-name-part> <tp:taxon-name-part taxon-name-part-type="species">lupus</tp:taxon-name-part></tp:taxon-name></italic>
            </td><td rowspan="2" colspan="1">Recent</td><td rowspan="2" colspan="1">Eastern India</td><td rowspan="1" colspan="1">29.91</td><td rowspan="1" colspan="1">24.11</td><td rowspan="1" colspan="1">18.38</td><td rowspan="1" colspan="1">15.65</td></tr><tr><td rowspan="1" colspan="1">29.29</td><td rowspan="1" colspan="1">24.43</td><td rowspan="1" colspan="1">18.43</td><td rowspan="1" colspan="1">15.33</td></tr><tr><td rowspan="1" colspan="1">
                            <named-content xmlns:xlink="http://www.w3.org/1999/xlink" content-type="dwc:institutional_code" xlink:type="simple">ZIN</named-content> 37274-27</td><td rowspan="1" colspan="1">
              <italic><tp:taxon-name><tp:taxon-name-part taxon-name-part-type="genus">Canis</tp:taxon-name-part> <tp:taxon-name-part taxon-name-part-type="species">lupus</tp:taxon-name-part></tp:taxon-name></italic>
            </td><td rowspan="1" colspan="1">Late Pleistocene</td><td rowspan="1" colspan="1">Geographical Society Cave, Russia</td><td rowspan="1" colspan="1">–</td><td rowspan="1" colspan="1">32.30</td><td rowspan="1" colspan="1">27.80</td><td rowspan="1" colspan="1">–</td></tr><tr><td rowspan="1" colspan="1">
                            <abbrev xmlns:xlink="http://www.w3.org/1999/xlink" content-type="institution" xlink:title="Natural History Museum Prague Prague, Czech Republic" id="ABBRID0EF3AG" xlink:type="simple">NHMP</abbrev> R5387</td><td rowspan="1" colspan="1">
              <italic><tp:taxon-name><tp:taxon-name-part taxon-name-part-type="genus">Canis</tp:taxon-name-part> <tp:taxon-name-part taxon-name-part-type="species">lupus</tp:taxon-name-part></tp:taxon-name></italic>
            </td><td rowspan="1" colspan="1">Late Pleistocene</td><td rowspan="1" colspan="1">Srbsko Chlum-Komín Cave, Czech Republic</td><td rowspan="1" colspan="1">–</td><td rowspan="1" colspan="1">34.80</td><td rowspan="1" colspan="1">27.60</td><td rowspan="1" colspan="1">–</td></tr><tr><td rowspan="2" colspan="1">
                            <named-content xmlns:xlink="http://www.w3.org/1999/xlink" content-type="dwc:institutional_code" xlink:type="simple">NMW</named-content> B5319</td><td rowspan="2" colspan="1">
              <italic><tp:taxon-name><tp:taxon-name-part taxon-name-part-type="genus">Cuon</tp:taxon-name-part> <tp:taxon-name-part taxon-name-part-type="species">alpinus</tp:taxon-name-part></tp:taxon-name></italic>
            </td><td rowspan="2" colspan="1">Recent</td><td rowspan="2" colspan="1">Java, Indonesia</td><td rowspan="1" colspan="1">19.23</td><td rowspan="1" colspan="1">19.37</td><td rowspan="1" colspan="1">16.36</td><td rowspan="1" colspan="1">14.43</td></tr><tr><td rowspan="1" colspan="1">19.74</td><td rowspan="1" colspan="1">19.29</td><td rowspan="1" colspan="1">16.33</td><td rowspan="1" colspan="1">14.07</td></tr><tr><td rowspan="1" colspan="1">
                            <named-content xmlns:xlink="http://www.w3.org/1999/xlink" content-type="dwc:institutional_code" xlink:type="simple">ZIN</named-content> 36733-1</td><td rowspan="1" colspan="1">
              <italic><tp:taxon-name><tp:taxon-name-part taxon-name-part-type="genus">Cuon</tp:taxon-name-part> <tp:taxon-name-part taxon-name-part-type="species">alpinus</tp:taxon-name-part> <tp:taxon-name-part taxon-name-part-type="subspecies">caucasicus</tp:taxon-name-part></tp:taxon-name></italic>
            </td><td rowspan="1" colspan="1">Late Pleistocene</td><td rowspan="1" colspan="1">Kudaro 1 Cave, Southern Ossetia, Caucasus</td><td rowspan="1" colspan="1">–</td><td rowspan="1" colspan="1">–</td><td rowspan="1" colspan="1">–</td><td rowspan="1" colspan="1">18.30</td></tr><tr><td rowspan="1" colspan="1">
                            <named-content xmlns:xlink="http://www.w3.org/1999/xlink" content-type="dwc:institutional_code" xlink:type="simple">ZIN</named-content> 36739</td><td rowspan="1" colspan="1">
              <italic><tp:taxon-name><tp:taxon-name-part taxon-name-part-type="genus">Cuon</tp:taxon-name-part> <tp:taxon-name-part taxon-name-part-type="species">alpinus</tp:taxon-name-part> <tp:taxon-name-part taxon-name-part-type="subspecies">caucasicus</tp:taxon-name-part></tp:taxon-name></italic>
            </td><td rowspan="1" colspan="1">Late Pleistocene</td><td rowspan="1" colspan="1">Kudaro 1 Cave, Southern Ossetia, Caucasus</td><td rowspan="1" colspan="1">–</td><td rowspan="1" colspan="1">32.20</td><td rowspan="1" colspan="1">–</td><td rowspan="1" colspan="1">17.20</td></tr><tr><td rowspan="1" colspan="1">
                            <named-content xmlns:xlink="http://www.w3.org/1999/xlink" content-type="dwc:institutional_code" xlink:type="simple">ZIN</named-content> 36698-1</td><td rowspan="1" colspan="1">
              <italic><tp:taxon-name><tp:taxon-name-part taxon-name-part-type="genus">Cuon</tp:taxon-name-part> <tp:taxon-name-part taxon-name-part-type="species">alpinus</tp:taxon-name-part> <tp:taxon-name-part taxon-name-part-type="subspecies">caucasicus</tp:taxon-name-part></tp:taxon-name></italic>
            </td><td rowspan="1" colspan="1">Late Pleistocene</td><td rowspan="1" colspan="1">Kudaro 3 Cave, Southern Ossetia, Caucasus</td><td rowspan="1" colspan="1">–</td><td rowspan="1" colspan="1">28.70</td><td rowspan="1" colspan="1">24.50</td><td rowspan="1" colspan="1">18.90</td></tr><tr><td rowspan="1" colspan="1">
                            <named-content xmlns:xlink="http://www.w3.org/1999/xlink" content-type="dwc:institutional_code" xlink:type="simple">ZIN</named-content> 36697-2</td><td rowspan="1" colspan="1">
              <italic><tp:taxon-name><tp:taxon-name-part taxon-name-part-type="genus">Cuon</tp:taxon-name-part> <tp:taxon-name-part taxon-name-part-type="species">alpinus</tp:taxon-name-part> <tp:taxon-name-part taxon-name-part-type="subspecies">caucasicus</tp:taxon-name-part></tp:taxon-name></italic>
            </td><td rowspan="1" colspan="1">Late Pleistocene</td><td rowspan="1" colspan="1">Kudaro 3 Cave, Southern Ossetia, Caucasus</td><td rowspan="1" colspan="1">–</td><td rowspan="1" colspan="1">34.00</td><td rowspan="1" colspan="1">29.50</td><td rowspan="1" colspan="1">21.50</td></tr><tr><td rowspan="1" colspan="1">
                            <named-content xmlns:xlink="http://www.w3.org/1999/xlink" content-type="dwc:institutional_code" xlink:type="simple">ZIN</named-content> 36677-2</td><td rowspan="1" colspan="1">
              <italic><tp:taxon-name><tp:taxon-name-part taxon-name-part-type="genus">Cuon</tp:taxon-name-part> <tp:taxon-name-part taxon-name-part-type="species">alpinus</tp:taxon-name-part> <tp:taxon-name-part taxon-name-part-type="subspecies">caucasicus</tp:taxon-name-part></tp:taxon-name></italic>
            </td><td rowspan="1" colspan="1">Late Pleistocene</td><td rowspan="1" colspan="1">Kudaro 3 Cave, Southern Ossetia, Caucasus</td><td rowspan="1" colspan="1">–</td><td rowspan="1" colspan="1">33.60</td><td rowspan="1" colspan="1">28.60</td><td rowspan="1" colspan="1">21.70</td></tr><tr><td rowspan="1" colspan="1">
                            <named-content xmlns:xlink="http://www.w3.org/1999/xlink" content-type="dwc:institutional_code" xlink:type="simple">ZIN</named-content> 31241-3</td><td rowspan="1" colspan="1">
              <italic><tp:taxon-name><tp:taxon-name-part taxon-name-part-type="genus">Cuon</tp:taxon-name-part> <tp:taxon-name-part taxon-name-part-type="species">alpinus</tp:taxon-name-part> <tp:taxon-name-part taxon-name-part-type="subspecies">caucasicus</tp:taxon-name-part></tp:taxon-name></italic>
            </td><td rowspan="1" colspan="1">Late Pleistocene</td><td rowspan="1" colspan="1">Kudaro 3 Cave, Southern Ossetia, Caucasus</td><td rowspan="1" colspan="1">–</td><td rowspan="1" colspan="1">30.30</td><td rowspan="1" colspan="1">26.50</td><td rowspan="1" colspan="1">17.00</td></tr><tr><td rowspan="1" colspan="1">
                            <named-content xmlns:xlink="http://www.w3.org/1999/xlink" content-type="dwc:institutional_code" xlink:type="simple">ZIN</named-content> 36670</td><td rowspan="1" colspan="1">
              <italic><tp:taxon-name><tp:taxon-name-part taxon-name-part-type="genus">Cuon</tp:taxon-name-part> <tp:taxon-name-part taxon-name-part-type="species">alpinus</tp:taxon-name-part> <tp:taxon-name-part taxon-name-part-type="subspecies">caucasicus</tp:taxon-name-part></tp:taxon-name></italic>
            </td><td rowspan="1" colspan="1">Late Pleistocene</td><td rowspan="1" colspan="1">Kudaro 3 Cave, Southern Ossetia, Caucasus</td><td rowspan="1" colspan="1">–</td><td rowspan="1" colspan="1">28.80</td><td rowspan="1" colspan="1">–</td><td rowspan="1" colspan="1">18.50</td></tr><tr><td rowspan="1" colspan="1">
                            <named-content xmlns:xlink="http://www.w3.org/1999/xlink" content-type="dwc:institutional_code" xlink:type="simple">ZIN</named-content> 36705-7</td><td rowspan="1" colspan="1">
              <italic><tp:taxon-name><tp:taxon-name-part taxon-name-part-type="genus">Cuon</tp:taxon-name-part> <tp:taxon-name-part taxon-name-part-type="species">alpinus</tp:taxon-name-part> <tp:taxon-name-part taxon-name-part-type="subspecies">caucasicus</tp:taxon-name-part></tp:taxon-name></italic>
            </td><td rowspan="1" colspan="1">Late Pleistocene</td><td rowspan="1" colspan="1">Kudaro 3 Cave, Southern Ossetia, Caucasus</td><td rowspan="1" colspan="1">–</td><td rowspan="1" colspan="1">–</td><td rowspan="1" colspan="1">–</td><td rowspan="1" colspan="1">15.00</td></tr><tr><td rowspan="1" colspan="8">
              <bold>Femur</bold>
            </td></tr><tr><td rowspan="1" colspan="1">
              <bold>Specimen no.</bold>
            </td><td rowspan="1" colspan="1">
              <bold>Taxa</bold>
            </td><td rowspan="1" colspan="1">
              <bold>Age</bold>
            </td><td rowspan="1" colspan="1">
              <bold>Locality</bold>
            </td><td rowspan="1" colspan="1">
              <bold><abbrev xmlns:xlink="http://www.w3.org/1999/xlink" xlink:title="Greatest breadth of the proximal end" id="ABBRID0EJMBG" xlink:type="simple">Bp</abbrev></bold>
            </td><td rowspan="1" colspan="1">
              <bold><abbrev xmlns:xlink="http://www.w3.org/1999/xlink" xlink:title="Depth of the proximal end" id="ABBRID0ESMBG" xlink:type="simple">Dp</abbrev></bold>
            </td><td rowspan="1" colspan="1">
              <bold><abbrev xmlns:xlink="http://www.w3.org/1999/xlink" xlink:title="Greatest depth of the Caput femoris" id="ABBRID0E2MBG" xlink:type="simple">DC</abbrev></bold>
            </td><td rowspan="1" colspan="1">
              <bold><abbrev xmlns:xlink="http://www.w3.org/1999/xlink" xlink:title="Smallest breadth of diaphysis" id="ABBRID0EENBG" xlink:type="simple">SD</abbrev></bold>
            </td></tr><tr><td rowspan="1" colspan="1">DMR-KS-05-04-28-13</td><td rowspan="1" colspan="1">
              <italic><tp:taxon-name><tp:taxon-name-part taxon-name-part-type="genus">Cuon</tp:taxon-name-part></tp:taxon-name></italic> sp.</td><td rowspan="1" colspan="1">late Middle Pleistocene</td><td rowspan="1" colspan="1">Khok Sung, northeastern Thailand</td><td rowspan="1" colspan="1">35.69</td><td rowspan="1" colspan="1">17.90</td><td rowspan="1" colspan="1">16.58</td><td rowspan="1" colspan="1">11.34</td></tr><tr><td rowspan="2" colspan="1">
                            <named-content xmlns:xlink="http://www.w3.org/1999/xlink" content-type="dwc:institutional_code" xlink:type="simple">NMW</named-content> 1531*</td><td rowspan="2" colspan="1">
              <italic><tp:taxon-name><tp:taxon-name-part taxon-name-part-type="genus">Canis</tp:taxon-name-part> <tp:taxon-name-part taxon-name-part-type="species">lupus</tp:taxon-name-part></tp:taxon-name></italic>
            </td><td rowspan="2" colspan="1">Recent</td><td rowspan="2" colspan="1">Eastern India</td><td rowspan="1" colspan="1">35.05</td><td rowspan="1" colspan="1">16.70</td><td rowspan="1" colspan="1">16.75</td><td rowspan="1" colspan="1">10.43</td></tr><tr><td rowspan="1" colspan="1">35.57</td><td rowspan="1" colspan="1">16.82</td><td rowspan="1" colspan="1">16.73</td><td rowspan="1" colspan="1">10.52</td></tr><tr><td rowspan="2" colspan="1">
                            <named-content xmlns:xlink="http://www.w3.org/1999/xlink" content-type="dwc:institutional_code" xlink:type="simple">NMW</named-content> B5319</td><td rowspan="2" colspan="1">
              <italic><tp:taxon-name><tp:taxon-name-part taxon-name-part-type="genus">Cuon</tp:taxon-name-part> <tp:taxon-name-part taxon-name-part-type="species">alpinus</tp:taxon-name-part></tp:taxon-name></italic>
            </td><td rowspan="2" colspan="1">Recent</td><td rowspan="2" colspan="1">Java, Indonesia</td><td rowspan="1" colspan="1">31.03</td><td rowspan="1" colspan="1">15.95</td><td rowspan="1" colspan="1">16.62</td><td rowspan="1" colspan="1">11.66</td></tr><tr><td rowspan="1" colspan="1">31.58</td><td rowspan="1" colspan="1">16.08</td><td rowspan="1" colspan="1">16.38</td><td rowspan="1" colspan="1">11.79</td></tr><tr><td rowspan="1" colspan="1">
                            <named-content xmlns:xlink="http://www.w3.org/1999/xlink" content-type="dwc:institutional_code" xlink:type="simple">ZIN</named-content> 36692-2</td><td rowspan="1" colspan="1">
              <italic><tp:taxon-name><tp:taxon-name-part taxon-name-part-type="genus">Cuon</tp:taxon-name-part> <tp:taxon-name-part taxon-name-part-type="species">alpinus</tp:taxon-name-part> <tp:taxon-name-part taxon-name-part-type="subspecies">caucasicus</tp:taxon-name-part></tp:taxon-name></italic>
            </td><td rowspan="1" colspan="1">Late Pleistocene</td><td rowspan="1" colspan="1">Kudaro 3 Cave, Southern Ossetia, Caucasus</td><td rowspan="1" colspan="1">48.70</td><td rowspan="1" colspan="1">–</td><td rowspan="1" colspan="1">22.70</td><td rowspan="1" colspan="1">–</td></tr><tr><td rowspan="1" colspan="1">
                            <named-content xmlns:xlink="http://www.w3.org/1999/xlink" content-type="dwc:institutional_code" xlink:type="simple">ZIN</named-content> 36700-2</td><td rowspan="1" colspan="1">
              <italic><tp:taxon-name><tp:taxon-name-part taxon-name-part-type="genus">Cuon</tp:taxon-name-part> <tp:taxon-name-part taxon-name-part-type="species">alpinus</tp:taxon-name-part> <tp:taxon-name-part taxon-name-part-type="subspecies">caucasicus</tp:taxon-name-part></tp:taxon-name></italic>
            </td><td rowspan="1" colspan="1">Late Pleistocene</td><td rowspan="1" colspan="1">Kudaro 3 Cave, Southern Ossetia, Caucasus</td><td rowspan="1" colspan="1">–</td><td rowspan="1" colspan="1">–</td><td rowspan="1" colspan="1">21.70</td><td rowspan="1" colspan="1">15.20</td></tr></tbody></table></table-wrap><p>Living canids generally show a typical morphology of the proximal femur, characterized by their relatively vertical intertrochanteric crests, prominent lesser trochanter with the sharp crest extending downward along the shaft, moderately-sized greater trochanter, and slender shaft (<xref ref-type="bibr" rid="B58">France 2009</xref>, <xref ref-type="bibr" rid="B163">Tong et al. 2012</xref>). In <italic><tp:taxon-name><tp:taxon-name-part taxon-name-part-type="genus">Canis</tp:taxon-name-part> <tp:taxon-name-part taxon-name-part-type="species">lupus</tp:taxon-name-part></tp:taxon-name></italic>, the lateral side of the caput femoris is obliquely prolonged towards the trochanteric fossa. The upper border of the neck is concave and shorter than those in <italic><tp:taxon-name><tp:taxon-name-part taxon-name-part-type="genus">Cuon</tp:taxon-name-part> <tp:taxon-name-part taxon-name-part-type="species">alpinus</tp:taxon-name-part></tp:taxon-name></italic> (<xref ref-type="bibr" rid="B136">Ripoll et al. 2010</xref>). The femur DMR-KS-05-04-28-13 is canid-sized (Tab. <xref ref-type="table" rid="T3">3</xref>) and is comparable in morphology to <italic><tp:taxon-name><tp:taxon-name-part taxon-name-part-type="genus">Cuon</tp:taxon-name-part> <tp:taxon-name-part taxon-name-part-type="species">alpinus</tp:taxon-name-part></tp:taxon-name></italic>. For instance, the intertrochanteric crest is more oblique and straighter (nearly vertical and curved in <italic><tp:taxon-name><tp:taxon-name-part taxon-name-part-type="genus">Canis</tp:taxon-name-part> <tp:taxon-name-part taxon-name-part-type="species">lupus</tp:taxon-name-part></tp:taxon-name></italic>), the caput femoris is round, and the upper border of the neck is long and flat (<xref ref-type="bibr" rid="B136">Ripoll et al. 2010</xref>).</p><!--PageBreak--><p>Because the Khok Sung ulna and femur morphologically match better <italic><tp:taxon-name><tp:taxon-name-part taxon-name-part-type="genus">Cuon</tp:taxon-name-part> <tp:taxon-name-part taxon-name-part-type="species">alpinus</tp:taxon-name-part></tp:taxon-name></italic> than <italic><tp:taxon-name><tp:taxon-name-part taxon-name-part-type="genus">Canis</tp:taxon-name-part> <tp:taxon-name-part taxon-name-part-type="species">lupus</tp:taxon-name-part></tp:taxon-name></italic>, we identify these two postcranial specimens as belonging to <italic><tp:taxon-name><tp:taxon-name-part taxon-name-part-type="genus">Cuon</tp:taxon-name-part></tp:taxon-name></italic> sp.</p><!--PageBreak--></tp:treatment-sec><tp:treatment-sec><!--Section generated to contain objects referenced in tp:taxon-treatment.--><fig id="F6" position="float" orientation="portrait"><label>Figure 6.</label><caption><p>Postcranial remains of <italic><tp:taxon-name><tp:taxon-name-part taxon-name-part-type="genus">Macaca</tp:taxon-name-part></tp:taxon-name></italic> sp. <bold>A–D</bold> and <italic><tp:taxon-name><tp:taxon-name-part taxon-name-part-type="genus">Cuon</tp:taxon-name-part></tp:taxon-name></italic> sp. <bold>E–H</bold> from Khok Sung: <bold>A–D</bold> DMR-KS-05-04-04-1, a right tibia in anterior (<bold>A</bold>), medial (<bold>B</bold>), proximal (<bold>C</bold>), and distal (<bold>D</bold>) views <bold>E–F</bold> DMR-KS-05-04-11-34, a right ulna in medial (<bold>E</bold>) and anterior (<bold>F</bold>) views <bold>G–H</bold> DMR-KS-05-04-28-13, a right femur in proximal (<bold>G</bold>) and posterior (<bold>H</bold>) views.</p></caption><graphic xmlns:xlink="http://www.w3.org/1999/xlink" xlink:href="zookeys-613-001-g006.jpg" position="float" orientation="portrait" xlink:type="simple" id="oo_101053.jpg"/></fig></tp:treatment-sec><ref-list><ref id="B163"><mixed-citation xmlns:xlink="http://www.w3.org/1999/xlink" xlink:type="simple">
          <person-group><name name-style="western"><surname>Tong</surname><given-names>H</given-names></name><name name-style="western"><surname>Hu</surname><given-names>N</given-names></name><name name-style="western"><surname>Wang</surname><given-names>XM</given-names></name></person-group> (<year>2012</year>) <article-title>New remains of <italic><tp:taxon-name><tp:taxon-name-part taxon-name-part-type="genus">Canis</tp:taxon-name-part> <tp:taxon-name-part taxon-name-part-type="species">chiliensis</tp:taxon-name-part></tp:taxon-name></italic> (<tp:taxon-name><tp:taxon-name-part taxon-name-part-type="class">Mammalia</tp:taxon-name-part></tp:taxon-name>, <tp:taxon-name><tp:taxon-name-part taxon-name-part-type="order">Carnivora</tp:taxon-name-part></tp:taxon-name>) from Shanshenmiaozui, a Lower Pleistocene site in Yangyuan, Hebei.</article-title> <source><tp:taxon-name><tp:taxon-name-part taxon-name-part-type="subphylum">Vertebrata</tp:taxon-name-part></tp:taxon-name> PalAsiatica</source> <volume>50</volume>: <fpage>335</fpage>–<lpage>360</lpage>.</mixed-citation></ref><ref id="B126"><mixed-citation xmlns:xlink="http://www.w3.org/1999/xlink" xlink:type="simple">
          <person-group><name name-style="western"><surname>Pionnier-Capitan</surname><given-names>M</given-names></name><name name-style="western"><surname>Bemilli</surname><given-names>C</given-names></name><name name-style="western"><surname>Bodu</surname><given-names>P</given-names></name><name name-style="western"><surname>Célérier</surname><given-names>G</given-names></name><name name-style="western"><surname>Ferrié</surname><given-names>JG</given-names></name><name name-style="western"><surname>Fosse</surname><given-names>P</given-names></name><name name-style="western"><surname>Garcià</surname><given-names>M</given-names></name><name name-style="western"><surname>Vigne</surname><given-names>JD</given-names></name></person-group> (<year>2011</year>) <article-title>New evidence for Upper Palaeolithic small domestic dogs in South-Western Europe.</article-title> <source>Journal of Archaeological Science</source> <volume>38</volume>: <fpage>2123</fpage>–<lpage>2140</lpage>. doi: <ext-link xlink:type="simple" ext-link-type="doi" xlink:href="10.1016/j.jas.2011.02.028">10.1016/j.jas.2011.02.028</ext-link></mixed-citation></ref><ref id="B13"><mixed-citation xmlns:xlink="http://www.w3.org/1999/xlink" xlink:type="simple">
          <person-group><name name-style="western"><surname>Baryshnikov</surname><given-names>GF</given-names></name></person-group> (<year>2012</year>) <article-title>Pleistocene <tp:taxon-name><tp:taxon-name-part taxon-name-part-type="family">Canidae</tp:taxon-name-part></tp:taxon-name> (<tp:taxon-name><tp:taxon-name-part taxon-name-part-type="class">Mammalia</tp:taxon-name-part></tp:taxon-name>, <tp:taxon-name><tp:taxon-name-part taxon-name-part-type="order">Carnivora</tp:taxon-name-part></tp:taxon-name>) from the Paleolithic Kurado caves in the Caucasus.</article-title> <source>Russian Journal of Theriology</source> <volume>11</volume>: <fpage>77</fpage>–<lpage>120</lpage>. doi: <ext-link xlink:type="simple" ext-link-type="doi" xlink:href="10.15298/rusjtheriol.11.2.01">10.15298/rusjtheriol.11.2.01</ext-link></mixed-citation></ref><ref id="B14"><mixed-citation xmlns:xlink="http://www.w3.org/1999/xlink" xlink:type="simple">
          <person-group><name name-style="western"><surname>Baryshnikov</surname><given-names>GF</given-names></name></person-group> (<year>2015</year>) <article-title>Late Pleistocene <tp:taxon-name><tp:taxon-name-part taxon-name-part-type="family">Canidae</tp:taxon-name-part></tp:taxon-name> remains from Geographical Society Cave in Russian Far East.</article-title> <source>Russian Journal of Theriology</source> <volume>14</volume>: <fpage>65</fpage>–<lpage>83</lpage>.</mixed-citation></ref><ref id="B58"><mixed-citation xmlns:xlink="http://www.w3.org/1999/xlink" xlink:type="simple">
          <person-group><name name-style="western"><surname>France</surname><given-names>D</given-names></name></person-group> (<year>2009</year>) <source>Human and nonhuman bone identification: A color atlas.</source> <publisher-name>CRC Press</publisher-name>, <publisher-loc>Boca Raton, FL</publisher-loc>, <size units="page">584 pp</size>.</mixed-citation></ref><ref id="B136"><mixed-citation xmlns:xlink="http://www.w3.org/1999/xlink" xlink:type="simple">
          <person-group><name name-style="western"><surname>Ripoll</surname><given-names>MP</given-names></name><name name-style="western"><surname>Morales Pérez</surname><given-names>JV</given-names></name><name name-style="western"><surname>Sanchis Serra</surname><given-names>A</given-names></name><name name-style="western"><surname>Aura Tortosa</surname><given-names>JE</given-names></name><name name-style="western"><surname>Montañana</surname><given-names>IS</given-names></name></person-group> (<year>2010</year>) <article-title>Presence of the genus <italic><tp:taxon-name><tp:taxon-name-part taxon-name-part-type="genus">Cuon</tp:taxon-name-part></tp:taxon-name></italic> in upper Pleistocene and initial Holocene sites of the Iberian Peninsula: new remains identified in archaeological contexts of the Mediterranean region.</article-title> <source>Journal of Archaeological Science</source> <volume>37</volume>: <fpage>437</fpage>–<lpage>450</lpage>. doi: <ext-link xlink:type="simple" ext-link-type="doi" xlink:href="10.1016/j.jas.2009.10.008">10.1016/j.jas.2009.10.008</ext-link></mixed-citation></ref></ref-list></tp:taxon-treatment>
