# Supplementary material for: The Middle Pleistocene vertebrate fauna from Khok Sung (Nakhon Ratchasima, Thailand): biochronological and paleobiogeographical implications
Source: Zookeys. 2016 Aug 30;(613):1–157. doi: 10.3897/zookeys.613.8309 (PMC5027644; doi:10.3897/zookeys.613.8309)
Supplement: XML Treatment for Elephas sp. [file zookeys.613.8309-treatment4.xml]

<!DOCTYPE tp:taxon-treatment
  PUBLIC "-//TaxonX//DTD Taxonomic Treatment Publishing DTD v0 20100105//EN" "tax-treatment-NSO.dtd">
<tp:taxon-treatment xmlns:tp="http://www.plazi.org/taxpub"><tp:treatment-meta><kwd-group><label>Taxon classification</label><kwd><named-content content-type="kingdom">Animalia</named-content></kwd><kwd><named-content content-type="order">Proboscidea</named-content></kwd><kwd><named-content content-type="family">Elephantidae</named-content></kwd></kwd-group><mixed-citation publication-type="journal"><person-group><name><surname>Suraprasit</surname><given-names>Kantapon</given-names></name><name><surname>Jaeger</surname><given-names>Jean-Jacques</given-names></name><name><surname>Chaimanee</surname><given-names>Yaowalak</given-names></name><name><surname>Chavasseau</surname><given-names>Olivier</given-names></name><name><surname>Yamee</surname><given-names>Chotima</given-names></name><name><surname>Tian</surname><given-names>Pannipa</given-names></name><name><surname>Panha</surname><given-names>Somsak</given-names></name></person-group><article-title>The Middle Pleistocene vertebrate fauna from Khok Sung (Nakhon Ratchasima, Thailand): biochronological and paleobiogeographical implications</article-title><source>Zookeys</source><day>30</day><month>8</month><year>2016</year><volume>2016</volume><issue>613</issue><fpage>1</fpage><lpage>157</lpage><pub-id pub-id-type="doi">10.3897/zookeys.613.8309</pub-id></mixed-citation></tp:treatment-meta><tp:nomenclature><tp:taxon-name>
                    <tp:taxon-name-part taxon-name-part-type="genus">Elephas</tp:taxon-name-part>
                    <tp:taxon-name-part taxon-name-part-type="uncertainty-rank">sp.</tp:taxon-name-part>
                  </tp:taxon-name></tp:nomenclature><tp:treatment-sec sec-type="material" id="SECID0EVTAK"><title>Referred material.</title><p>A fragmentary tusk, DMR-KS-05-03-22-1; a posterior fragment of a right lower molar, DMR-KS-05-03-17-12.</p></tp:treatment-sec><tp:treatment-sec sec-type="material" id="SECID0E1TAK"><title>Material description.</title><p>
              <bold>Upper tusk</bold>: DMR-KS-05-03-22-1 is a short fragmentary tusk. The dorsal side is partially broken away (Fig. <xref ref-type="fig" rid="F9">9A, B</xref>). This tusk curves slightly upward and is dorsoventrally compressed and probably obovoid or oval in cross-section (Fig. <xref ref-type="fig" rid="F9">9B, C</xref>). The Schreger pattern in the dentine is poorly developed or absent. The fractures of the cross-section are developed, perpendicular to the outer surface (“radiate cracking or fracture pattern”) (<xref ref-type="bibr" rid="B172">van den Bergh 1999</xref>) (Fig. <xref ref-type="fig" rid="F9">9C</xref>). The maximum length of the preserved tusk is 196.1 mm and the mediolateral and dorsoventral diameters measured on the proximal cross-section are 71.3 and 49.1 mm, respectively.</p><fig id="F9" position="float" orientation="portrait"><label>Figure 9.</label><caption><p>Dental remains of <italic><tp:taxon-name><tp:taxon-name-part taxon-name-part-type="genus">Elephas</tp:taxon-name-part></tp:taxon-name></italic> sp. from Khok Sung: <bold>A–C</bold> DMR-KS-05-03-22-1, a fragmentary upper tusk in proximal (<bold>A</bold>, <bold>C</bold>) and ventral (<bold>B</bold>) views <bold>D–F</bold> DMR-KS-05-03-17-12, a posterior fragment of a right lower molar in occlusal (<bold>D</bold>), lingual (<bold>E</bold>), and anterior (<bold>F</bold>) views.</p></caption><graphic xmlns:xlink="http://www.w3.org/1999/xlink" xlink:href="zookeys-613-001-g009.jpg" position="float" orientation="portrait" xlink:type="simple" id="oo_101056.jpg"/></fig><p>
              <bold>Lower molar</bold>: DMR-KS-05-03-17-12 preserves only two adjoining worn plates of a high-crowned molar, distinctly more hypsodont than that of <italic><tp:taxon-name><tp:taxon-name-part taxon-name-part-type="genus">Stegodon</tp:taxon-name-part></tp:taxon-name></italic> (Tab. <xref ref-type="table" rid="T4">4</xref>). The plates are thin, anteroposteriorly compressed, and closely spaced (Fig. <xref ref-type="fig" rid="F9">9D, E</xref>). The occlusal enamel loops or folds are small and thin, compared to <italic><tp:taxon-name><tp:taxon-name-part taxon-name-part-type="genus">Stegodon</tp:taxon-name-part> <tp:taxon-name-part taxon-name-part-type="species">orientalis</tp:taxon-name-part></tp:taxon-name></italic> molars, single-layered, and almost irregular. The grinding surface of the anterior plate is buccally inclined (Fig. <xref ref-type="fig" rid="F9">9F</xref>), indicating this is a right molar.</p><!--PageBreak--><!--PageBreak--><!--PageBreak--></tp:treatment-sec><tp:treatment-sec sec-type="remarks" id="SECID0E1WAK"><title>Taxonomic remarks and comparisons.</title><p>The fragmentary tusk (DMR-KS-05-03-22-1) is distinguished from DMR-KS-05-03-15-2 (<italic><tp:taxon-name><tp:taxon-name-part taxon-name-part-type="genus">Stegodon</tp:taxon-name-part> <tp:taxon-name-part taxon-name-part-type="species">orientalis</tp:taxon-name-part></tp:taxon-name></italic>) by a more rounded cross-section, a larger diameter, and a radiate fracture pattern with the development of concentric incremental lines (Fig. <xref ref-type="fig" rid="F9">9C</xref>). The outline of DMR-KS-05-03-22-1 resembles <italic><tp:taxon-name><tp:taxon-name-part taxon-name-part-type="genus">Elephas</tp:taxon-name-part></tp:taxon-name></italic> (e.g., <italic><tp:taxon-name><tp:taxon-name-part taxon-name-part-type="genus">Elephas</tp:taxon-name-part> <tp:taxon-name-part taxon-name-part-type="species">maximus</tp:taxon-name-part></tp:taxon-name></italic> (<xref ref-type="bibr" rid="B125">Palombo and Villa 2001</xref>) and <italic><tp:taxon-name><tp:taxon-name-part taxon-name-part-type="genus">Elephas</tp:taxon-name-part> <tp:taxon-name-part taxon-name-part-type="species">celebensis</tp:taxon-name-part></tp:taxon-name></italic> (<xref ref-type="bibr" rid="B172">van den Bergh 1999</xref>)). The lower molar is also congruent morphologically with <italic><tp:taxon-name><tp:taxon-name-part taxon-name-part-type="genus">Elephas</tp:taxon-name-part></tp:taxon-name></italic> (<xref ref-type="bibr" rid="B113">Maglio 1973</xref>, <xref ref-type="bibr" rid="B196">Zhou and Zhang 1974</xref>), but differs from <italic><tp:taxon-name><tp:taxon-name-part taxon-name-part-type="genus">Palaeoloxodon</tp:taxon-name-part> <tp:taxon-name-part taxon-name-part-type="species">namadicus</tp:taxon-name-part></tp:taxon-name></italic> in its thinner and smoother enamel (<xref ref-type="bibr" rid="B111">Lydekker 1880</xref>, <xref ref-type="bibr" rid="B196">Zhou and Zhang 1974</xref>, <xref ref-type="bibr" rid="B169">Tshen 2013</xref>). We therefore assign these two specimens (fragmentary tusk and molar) to <italic><tp:taxon-name><tp:taxon-name-part taxon-name-part-type="genus">Elephas</tp:taxon-name-part></tp:taxon-name></italic>.</p></tp:treatment-sec><tp:treatment-sec><!--Section generated to contain objects referenced in tp:taxon-treatment.--><table-wrap id="T4" position="float" orientation="portrait"><label>Table 4.</label><caption><p>Measurements (in millimeters) of cheek teeth of Khok Sung proboscideans, including a <abbrev xmlns:xlink="http://www.w3.org/1999/xlink" id="ABBRID0E43BG" xlink:type="simple"><def><p>number of preserved ridges </p></def>(NR)</abbrev>, lengths (L), widths (W), heights (H), <abbrev xmlns:xlink="http://www.w3.org/1999/xlink" id="ABBRID0ED4BG" xlink:type="simple"><def><p>enamel thickness </p></def>(ET)</abbrev>, H/W indices (100 × H/W), and <abbrev xmlns:xlink="http://www.w3.org/1999/xlink" id="ABBRID0EJ4BG" xlink:type="simple"><def><p>laminar frequencies </p></def>(LF)</abbrev>. The laminar frequencies are expressed as the following formula: <abbrev xmlns:xlink="http://www.w3.org/1999/xlink" xlink:title="laminar frequencies" id="ABBRID0EP4BG" xlink:type="simple">LF</abbrev>=n*100/d<sub>l</sub> + n*100/d<sub>b</sub> / 2, where “d<sub>l</sub>” and “d<sub>b</sub>” are referred to distances at the lingual and buccal side of the tooth, respectively, and “n” is equivalent to the number of ridges between two measuring points (<xref ref-type="bibr" rid="B172">van den Bergh 1999</xref>). * indicates measurements of the maximum length of the preservation according to incomplete specimens. The H/W index is calculated for each ridge. The laminar frequency is measured based on the maximum number of preserved ridges.</p></caption><table id="TID0ERUFK" rules="all"><tbody><tr><th rowspan="1" colspan="1">Specimen no.</th><th rowspan="1" colspan="1"/><th rowspan="1" colspan="1">
                            <abbrev xmlns:xlink="http://www.w3.org/1999/xlink" xlink:title="number of preserved ridges" id="ABBRID0EO5BG" xlink:type="simple">NR</abbrev>
                          </th><th rowspan="1" colspan="1">L</th><th rowspan="1" colspan="1">W</th><th rowspan="1" colspan="1">H</th><th rowspan="1" colspan="1">
                            <abbrev xmlns:xlink="http://www.w3.org/1999/xlink" xlink:title="enamel thickness" id="ABBRID0E65BG" xlink:type="simple">ET</abbrev>
                          </th><th rowspan="1" colspan="1">H/W index</th><th rowspan="1" colspan="1">
                            <abbrev xmlns:xlink="http://www.w3.org/1999/xlink" xlink:title="laminar frequencies" id="ABBRID0EK6BG" xlink:type="simple">LF</abbrev>
                          </th></tr><tr><td rowspan="1" colspan="9">
              <bold><tp:taxon-name><tp:taxon-name-part taxon-name-part-type="genus">Stegodon</tp:taxon-name-part> <tp:taxon-name-part taxon-name-part-type="uncertainty-rank">cf.</tp:taxon-name-part> <tp:taxon-name-part taxon-name-part-type="species">orientalis</tp:taxon-name-part></tp:taxon-name></bold>
            </td></tr><tr><td rowspan="1" colspan="1">DMR-KS-05-03-28-14</td><td rowspan="1" colspan="1">DP4</td><td rowspan="1" colspan="1">4</td><td rowspan="1" colspan="1">60.08</td><td rowspan="1" colspan="1">50.04</td><td rowspan="1" colspan="1">26.71</td><td rowspan="1" colspan="1">0.69–1.21</td><td rowspan="1" colspan="1">53.38–58.23</td><td rowspan="1" colspan="1">7.99</td></tr><tr><td rowspan="1" colspan="1">DMR-KS-05-03-19-7</td><td rowspan="1" colspan="1">DP4</td><td rowspan="1" colspan="1">1</td><td rowspan="1" colspan="1">18.65</td><td rowspan="1" colspan="1">49.89*</td><td rowspan="1" colspan="1">26.71</td><td rowspan="1" colspan="1">2.06</td><td rowspan="1" colspan="1">53.53</td><td rowspan="1" colspan="1">–</td></tr><tr><td rowspan="1" colspan="1">DMR-KS-05-03-29-1</td><td rowspan="1" colspan="1">M2</td><td rowspan="1" colspan="1">3</td><td rowspan="1" colspan="1">70.14*</td><td rowspan="1" colspan="1">78.83</td><td rowspan="1" colspan="1">55.18</td><td rowspan="1" colspan="1">1.62–3.06</td><td rowspan="1" colspan="1">70.00–73.34</td><td rowspan="1" colspan="1">4.61</td></tr><tr><td rowspan="1" colspan="1">DMR-KS-05-03-22-19</td><td rowspan="1" colspan="1">M3</td><td rowspan="1" colspan="1">3</td><td rowspan="1" colspan="1">90.43*</td><td rowspan="1" colspan="1">84.66</td><td rowspan="1" colspan="1">46.14</td><td rowspan="1" colspan="1">3.77–4.35</td><td rowspan="1" colspan="1">57.33–62.71</td><td rowspan="1" colspan="1">3.86</td></tr><tr><td rowspan="1" colspan="1">DMR-KS-05-04-01-8</td><td rowspan="1" colspan="1">dp3</td><td rowspan="1" colspan="1">3</td><td rowspan="1" colspan="1">26.68*</td><td rowspan="1" colspan="1">26.09</td><td rowspan="1" colspan="1">12.08</td><td rowspan="1" colspan="1">1.82</td><td rowspan="1" colspan="1">46.30–47.76</td><td rowspan="1" colspan="1">10.41</td></tr><tr><td rowspan="1" colspan="1">DMR-KS-05-03-08-1</td><td rowspan="1" colspan="1">m3</td><td rowspan="1" colspan="1">8</td><td rowspan="1" colspan="1">245.86*</td><td rowspan="1" colspan="1">95.66</td><td rowspan="1" colspan="1">41.50</td><td rowspan="1" colspan="1">3.41–6.87</td><td rowspan="1" colspan="1">43.38–51.77</td><td rowspan="1" colspan="1">3.91</td></tr><tr><td rowspan="1" colspan="1">DMR-KS-05-03-08-2</td><td rowspan="1" colspan="1">m3</td><td rowspan="1" colspan="1">8</td><td rowspan="1" colspan="1">247.78*</td><td rowspan="1" colspan="1">95.57</td><td rowspan="1" colspan="1">42.56</td><td rowspan="1" colspan="1">3.39–6.54</td><td rowspan="1" colspan="1">44.53–52.21</td><td rowspan="1" colspan="1">3.94</td></tr><tr><td rowspan="1" colspan="9">
              <bold><italic><tp:taxon-name><tp:taxon-name-part taxon-name-part-type="genus">Elephas</tp:taxon-name-part></tp:taxon-name></italic> sp.</bold>
            </td></tr><tr><td rowspan="1" colspan="1">DMR-KS-05-03-17-12</td><td rowspan="1" colspan="1">Lower molar</td><td rowspan="1" colspan="1">2</td><td rowspan="1" colspan="1">41.04*</td><td rowspan="1" colspan="1">66.77*</td><td rowspan="1" colspan="1">108.94</td><td rowspan="1" colspan="1">2.48–3.30</td><td rowspan="1" colspan="1">163.16–165.18</td><td rowspan="1" colspan="1">10.61</td></tr></tbody></table></table-wrap></tp:treatment-sec><ref-list><ref id="B172"><mixed-citation xmlns:xlink="http://www.w3.org/1999/xlink" xlink:type="simple">
          <person-group><name name-style="western"><surname>van den Bergh</surname><given-names>GD</given-names></name></person-group> (<year>1999</year>) <article-title>The late Neogene elephantoid-bearing faunas of Indonesia and their palaeozoogeographic implications: a study of the terrestrial faunal succession of Sulawesi, Flores and Java, including evidence for early hominid dispersal east of Wallace’s Line.</article-title> <source>Scripta Geologica</source> <volume>117</volume>: <fpage>1</fpage>–<lpage>419</lpage>.</mixed-citation></ref><ref id="B125"><mixed-citation xmlns:xlink="http://www.w3.org/1999/xlink" xlink:type="simple">
          <person-group><name name-style="western"><surname>Palombo</surname><given-names>MR</given-names></name><name name-style="western"><surname>Villa</surname><given-names>P</given-names></name></person-group> (<year>2001</year>) <article-title>Schreger lines as support in the <tp:taxon-name><tp:taxon-name-part taxon-name-part-type="subfamily">Elephantinae</tp:taxon-name-part></tp:taxon-name> identification.</article-title> In: <person-group><name name-style="western"><surname>Cavaretta</surname><given-names>G</given-names></name><name name-style="western"><surname>Gioia</surname><given-names>P</given-names></name><name name-style="western"><surname>Mussi</surname><given-names>M</given-names></name><name name-style="western"><surname>Palombo</surname><given-names>MR</given-names></name></person-group> (<role>Eds</role>) <source>The World of Elephants</source>. <publisher-name>Consiglio Nazionale Richerche</publisher-name>, <publisher-loc>Roma</publisher-loc>, <fpage>656</fpage>–<lpage>660</lpage>.</mixed-citation></ref><ref id="B113"><mixed-citation xmlns:xlink="http://www.w3.org/1999/xlink" xlink:type="simple">
          <person-group><name name-style="western"><surname>Maglio</surname><given-names>VJ</given-names></name></person-group> (<year>1973</year>) <article-title>Origin and evolution of the <tp:taxon-name><tp:taxon-name-part taxon-name-part-type="family">Elephantidae</tp:taxon-name-part></tp:taxon-name>.</article-title> <source>Transactions of the American Philosophical Society New Series</source> <volume>63</volume>: <fpage>1</fpage>–<lpage>149</lpage>. doi: <ext-link xlink:type="simple" ext-link-type="doi" xlink:href="10.2307/1006229">10.2307/1006229</ext-link></mixed-citation></ref><ref id="B196"><mixed-citation xmlns:xlink="http://www.w3.org/1999/xlink" xlink:type="simple">
          <person-group><name name-style="western"><surname>Zhou</surname><given-names>MZ</given-names></name><name name-style="western"><surname>Zhang</surname><given-names>YP</given-names></name></person-group> (<year>1974</year>) <source>Fossil Elephants of China.</source> <publisher-name>Science Press</publisher-name>, <publisher-loc>Beijing</publisher-loc>, <size units="page">74 pp</size>. <comment>[In Chinese with English abstract]</comment></mixed-citation></ref><ref id="B111"><mixed-citation xmlns:xlink="http://www.w3.org/1999/xlink" xlink:type="simple">
          <person-group><name name-style="western"><surname>Lydekker</surname><given-names>R</given-names></name></person-group> (<year>1880</year>) <article-title>Indian Tertiary and Post-Tertiary <tp:taxon-name><tp:taxon-name-part taxon-name-part-type="subphylum">Vertebrata</tp:taxon-name-part></tp:taxon-name>-Siwaliks and Narbada <tp:taxon-name><tp:taxon-name-part taxon-name-part-type="order">Proboscidea</tp:taxon-name-part></tp:taxon-name>.</article-title> <source>Palaeontologia Indica</source>, <series>Series 10</series> <volume>1</volume>: <fpage>182</fpage>–<lpage>294</lpage>.</mixed-citation></ref><ref id="B169"><mixed-citation xmlns:xlink="http://www.w3.org/1999/xlink" xlink:type="simple">
          <person-group><name name-style="western"><surname>Tshen</surname><given-names>LT</given-names></name></person-group> (<year>2013</year>) <article-title>Quaternary <italic><tp:taxon-name><tp:taxon-name-part taxon-name-part-type="genus">Elephas</tp:taxon-name-part></tp:taxon-name></italic> fossils from Peninsular Malaysia: historical overview and new material.</article-title> <source>The Raffles Bulletin of Zoology</source> <volume>29</volume>: <fpage>139</fpage>–<lpage>153</lpage>.</mixed-citation></ref></ref-list></tp:taxon-treatment>
