# Supplementary material for: The Middle Pleistocene vertebrate fauna from Khok Sung (Nakhon Ratchasima, Thailand): biochronological and paleobiogeographical implications
Source: Zookeys. 2016 Aug 30;(613):1–157. doi: 10.3897/zookeys.613.8309 (PMC5027644; doi:10.3897/zookeys.613.8309)
Supplement: XML Treatment for Rhinoceros unicornis [file zookeys.613.8309-treatment6.xml]

<!DOCTYPE tp:taxon-treatment
  PUBLIC "-//TaxonX//DTD Taxonomic Treatment Publishing DTD v0 20100105//EN" "tax-treatment-NSO.dtd">
<tp:taxon-treatment xmlns:tp="http://www.plazi.org/taxpub"><tp:treatment-meta><kwd-group><label>Taxon classification</label><kwd><named-content content-type="kingdom">Animalia</named-content></kwd><kwd><named-content content-type="order">Perissodactyla</named-content></kwd><kwd><named-content content-type="family">Rhinocerotidae</named-content></kwd></kwd-group><mixed-citation publication-type="journal"><person-group><name><surname>Suraprasit</surname><given-names>Kantapon</given-names></name><name><surname>Jaeger</surname><given-names>Jean-Jacques</given-names></name><name><surname>Chaimanee</surname><given-names>Yaowalak</given-names></name><name><surname>Chavasseau</surname><given-names>Olivier</given-names></name><name><surname>Yamee</surname><given-names>Chotima</given-names></name><name><surname>Tian</surname><given-names>Pannipa</given-names></name><name><surname>Panha</surname><given-names>Somsak</given-names></name></person-group><article-title>The Middle Pleistocene vertebrate fauna from Khok Sung (Nakhon Ratchasima, Thailand): biochronological and paleobiogeographical implications</article-title><source>Zookeys</source><day>30</day><month>8</month><year>2016</year><volume>2016</volume><issue>613</issue><fpage>1</fpage><lpage>157</lpage><pub-id pub-id-type="doi">10.3897/zookeys.613.8309</pub-id></mixed-citation></tp:treatment-meta><tp:nomenclature><tp:taxon-name>
                      <tp:taxon-name-part taxon-name-part-type="genus">Rhinoceros</tp:taxon-name-part>
                      <tp:taxon-name-part taxon-name-part-type="species">unicornis</tp:taxon-name-part>
                    </tp:taxon-name><tp:taxon-authority>Linnaeus, 1758</tp:taxon-authority></tp:nomenclature><tp:treatment-sec sec-type="material" id="SECID0ED2CK"><title>Referred material.</title><p>A left mandible with p3–m3, DMR-KS-05-03-17-13; a left p2, DMR-KS-05-03-19-4; a right M1, <abbrev xmlns:xlink="http://www.w3.org/1999/xlink" xlink:title="Khok Sung" id="ABBRID0EJ2CK" xlink:type="simple">KS</abbrev>-05-03-18-X; a left femur, DMR-KS-05-03-00-63; a left astragalus, DMR-KS-05-03-00-67.</p></tp:treatment-sec><tp:treatment-sec sec-type="material" id="SECID0EN2CK"><title>Material description.</title><p>
              <bold>Upper dentition</bold>: a relatively worn M1 (DMR-KS-05-03-18-X) is nearly square in outline and displays a flattened ectoloph and a well developed crochet, medifossette, and posterior fossette (Fig. <xref ref-type="fig" rid="F12">12A</xref>) (for measurements, see Tab. <xref ref-type="table" rid="T9">9</xref>).</p><fig id="F12" position="float" orientation="portrait"><label>Figure 12.</label><caption><p>Remains of <italic><tp:taxon-name><tp:taxon-name-part taxon-name-part-type="genus">Rhinoceros</tp:taxon-name-part> <tp:taxon-name-part taxon-name-part-type="species">unicornis</tp:taxon-name-part></tp:taxon-name></italic> from Khok Sung: <bold>A</bold> DMR-KS-05-03-18-X, a right M1 in occlusal view <bold>B</bold> DMR-KS-05-03-19-4, a left p2 in occlusal view <bold>C–E</bold> DMR-KS-05-03-17-13, a left mandible in occlusal (<bold>C</bold>), medial (<bold>D</bold>), and lateral (<bold>E</bold>) views <bold>F–G</bold> DMR-KS-05-03-00-63, a left femur in posterior (<bold>F</bold>) and distal (<bold>G</bold>) views.</p></caption><graphic xmlns:xlink="http://www.w3.org/1999/xlink" xlink:href="zookeys-613-001-g012.jpg" position="float" orientation="portrait" xlink:type="simple" id="oo_101059.jpg"/></fig><p>
              <bold><!--PageBreak-->Mandible and lower dentition</bold>: a hemi-mandible (DMR-KS-05-03-17-13) is strongly compressed laterally and preserves a partial mandibular ramus and body with worn cheek teeth, except for the m3 which is unbroken (Fig. <xref ref-type="fig" rid="F12">12C–E</xref>) (for measurements, see Appendix <xref ref-type="table" rid="T21">2</xref>). The lingual portion along the mandible is entirely broken. The mandibular depth below the m3 is higher than that of <italic><tp:taxon-name><tp:taxon-name-part taxon-name-part-type="genus">Rhinoceros</tp:taxon-name-part> <tp:taxon-name-part taxon-name-part-type="species">sondaicus</tp:taxon-name-part></tp:taxon-name></italic>. An isolated p2 is relatively worn and broken at its posterior part (Fig. <xref ref-type="fig" rid="F12">12B</xref>). At the lingual side of the p2, the anterior valley is slightly developed, whereas the posterior valley is prominent.</p><p>
              <bold>Postcranial remains</bold>: an isolated femur (Fig. <xref ref-type="fig" rid="F12">12F, G</xref>) and astragalus are comparable in size to <italic><tp:taxon-name><tp:taxon-name-part taxon-name-part-type="genus">Rhinoceros</tp:taxon-name-part> <tp:taxon-name-part taxon-name-part-type="species">unicornis</tp:taxon-name-part></tp:taxon-name></italic>, but are larger than <italic><tp:taxon-name><tp:taxon-name-part taxon-name-part-type="genus">Rhinoceros</tp:taxon-name-part> <tp:taxon-name-part taxon-name-part-type="species">sondaicus</tp:taxon-name-part></tp:taxon-name></italic> (<xref ref-type="bibr" rid="B74">Guérin 1980</xref>) (for measurements, see Appendix <xref ref-type="table" rid="T20">1</xref>).</p></tp:treatment-sec><tp:treatment-sec sec-type="remarks" id="SECID0EH6CK"><title>Taxonomic remarks and comparisons.</title><p>We assign the M1 (DMR-KS-05-03-18-X) to <italic><tp:taxon-name><tp:taxon-name-part taxon-name-part-type="genus">Rhinoceros</tp:taxon-name-part> <tp:taxon-name-part taxon-name-part-type="species">unicornis</tp:taxon-name-part></tp:taxon-name></italic> according to the presence of the flattened ectoloph and enclosed medifossette (on a worn specimen), as well as its larger size than that of <italic><tp:taxon-name><tp:taxon-name-part taxon-name-part-type="genus">Rhinoceros</tp:taxon-name-part> <tp:taxon-name-part taxon-name-part-type="species">sondaicus</tp:taxon-name-part></tp:taxon-name></italic>. These upper molar features are characteristic of <italic><tp:taxon-name><tp:taxon-name-part taxon-name-part-type="genus">Rhinoceros</tp:taxon-name-part> <tp:taxon-name-part taxon-name-part-type="species">unicornis</tp:taxon-name-part></tp:taxon-name></italic> (<xref ref-type="bibr" rid="B32">Colbert 1942</xref>). For the lower dentition, the size of the isolated p2 (DMR-KS-05-03-19-4) and the molar row <!--PageBreak-->length of the mandible DMR-KS-05-03-17-13 (Tab. <xref ref-type="table" rid="T9">9</xref>) are comparable to those of recent <italic><tp:taxon-name><tp:taxon-name-part taxon-name-part-type="genus">Rhinoceros</tp:taxon-name-part> <tp:taxon-name-part taxon-name-part-type="species">unicornis</tp:taxon-name-part></tp:taxon-name></italic> (31–32 mm and 147.5–161 mm, respectively) (<xref ref-type="bibr" rid="B74">Guérin 1980</xref>: table. 6). Therefore, another species of rhinoceroses, <italic><tp:taxon-name><tp:taxon-name-part taxon-name-part-type="genus">Rhinoceros</tp:taxon-name-part> <tp:taxon-name-part taxon-name-part-type="species">unicornis</tp:taxon-name-part></tp:taxon-name></italic>, is identified at Khok Sung.</p></tp:treatment-sec><tp:treatment-sec><!--Section generated to contain objects referenced in tp:taxon-treatment.--><table-wrap id="T9" position="float" orientation="portrait"><label>Table 9.</label><caption><p>Measurements (in millimeters) of cheek teeth of Khok Sung rhinoceroses, <italic><tp:taxon-name><tp:taxon-name-part taxon-name-part-type="genus">Rhinoceros</tp:taxon-name-part> <tp:taxon-name-part taxon-name-part-type="species">sondaicus</tp:taxon-name-part></tp:taxon-name></italic> and <italic><tp:taxon-name><tp:taxon-name-part taxon-name-part-type="genus">Rhinoceros</tp:taxon-name-part> <tp:taxon-name-part taxon-name-part-type="species">unicornis</tp:taxon-name-part></tp:taxon-name></italic>, compared to recent specimens (data from <xref ref-type="bibr" rid="B74">Guérin (1980)</xref>). “(i)” refers to an isolated tooth and “(m)” indicates a tooth attached to the mandible.</p></caption><table id="TID0E5ZCM" rules="all"><tbody><tr><th rowspan="1" colspan="1"/><th rowspan="1" colspan="1"/><th rowspan="1" colspan="3">
              <italic><tp:taxon-name><tp:taxon-name-part taxon-name-part-type="genus">Rhinoceros</tp:taxon-name-part> <tp:taxon-name-part taxon-name-part-type="species">sondaicus</tp:taxon-name-part></tp:taxon-name></italic>
            </th><th rowspan="1" colspan="3">
              <italic><tp:taxon-name><tp:taxon-name-part taxon-name-part-type="genus">Rhinoceros</tp:taxon-name-part> <tp:taxon-name-part taxon-name-part-type="species">unicornis</tp:taxon-name-part></tp:taxon-name></italic>
            </th></tr><tr><th rowspan="1" colspan="1"/><th rowspan="1" colspan="1"/><th rowspan="1" colspan="2">Khok Sung</th><th rowspan="1" colspan="1">Recent</th><th rowspan="1" colspan="2">Khok Sung</th><th rowspan="1" colspan="1">Recent</th></tr><tr><th rowspan="1" colspan="1"/><th rowspan="1" colspan="1"/><th rowspan="1" colspan="1">Anterior</th><th rowspan="1" colspan="1">Posterior</th><th rowspan="1" colspan="1">Range</th><th rowspan="1" colspan="1">Anterior</th><th rowspan="1" colspan="1">Posterior</th><th rowspan="1" colspan="1">Range</th></tr><tr><td rowspan="1" colspan="8">
              <bold>Upper cheek teeth</bold>
            </td></tr><tr><td rowspan="2" colspan="1">P2</td><td rowspan="1" colspan="1">L</td><td rowspan="1" colspan="2">35.57 (i)</td><td rowspan="1" colspan="1">30–38.5</td><td rowspan="1" colspan="2">–</td><td rowspan="1" colspan="1">37–45.5</td></tr><tr><td rowspan="1" colspan="1">W</td><td rowspan="1" colspan="1">42.34 (i)</td><td rowspan="1" colspan="1">41.24 (i)</td><td rowspan="1" colspan="1">34.5–44</td><td rowspan="1" colspan="1">–</td><td rowspan="1" colspan="1">–</td><td rowspan="1" colspan="1">43–48</td></tr><tr><td rowspan="2" colspan="1">P3</td><td rowspan="1" colspan="1">L</td><td rowspan="1" colspan="2">42.00 (i)</td><td rowspan="1" colspan="1">36.5–50</td><td rowspan="1" colspan="2">–</td><td rowspan="1" colspan="1">43–50</td></tr><tr><td rowspan="1" colspan="1">W</td><td rowspan="1" colspan="1">55.36 (i)</td><td rowspan="1" colspan="1">53.70 (i)</td><td rowspan="1" colspan="1">42–55</td><td rowspan="1" colspan="1">–</td><td rowspan="1" colspan="1">–</td><td rowspan="1" colspan="1">55.5–60.5</td></tr><tr><td rowspan="2" colspan="1">P4</td><td rowspan="1" colspan="1">L</td><td rowspan="1" colspan="2">–</td><td rowspan="1" colspan="1">41–47.5</td><td rowspan="1" colspan="2">–</td><td rowspan="1" colspan="1">42–51</td></tr><tr><td rowspan="1" colspan="1">W</td><td rowspan="1" colspan="1">–</td><td rowspan="1" colspan="1">–</td><td rowspan="1" colspan="1">52–59</td><td rowspan="1" colspan="1">–</td><td rowspan="1" colspan="1">–</td><td rowspan="1" colspan="1">59–69.5</td></tr><tr><td rowspan="2" colspan="1">M1</td><td rowspan="1" colspan="1">L</td><td rowspan="1" colspan="2">51.38 (i)</td><td rowspan="1" colspan="1">46–51</td><td rowspan="1" colspan="2">47.95 (i)</td><td rowspan="1" colspan="1">48–58</td></tr><tr><td rowspan="1" colspan="1">W</td><td rowspan="1" colspan="1">63.53 (i)</td><td rowspan="1" colspan="1">58.67 (i)</td><td rowspan="1" colspan="1">52.5–60</td><td rowspan="1" colspan="1">70.48 (i)</td><td rowspan="1" colspan="1">58.80 (i)</td><td rowspan="1" colspan="1">62–72.5</td></tr><tr><td rowspan="2" colspan="1">M2</td><td rowspan="1" colspan="1">L</td><td rowspan="1" colspan="2">–</td><td rowspan="1" colspan="1">44.5–55</td><td rowspan="1" colspan="2">–</td><td rowspan="1" colspan="1">53–62</td></tr><tr><td rowspan="1" colspan="1">W</td><td rowspan="1" colspan="1">–</td><td rowspan="1" colspan="1">–</td><td rowspan="1" colspan="1">53–62.5</td><td rowspan="1" colspan="1">–</td><td rowspan="1" colspan="1">–</td><td rowspan="1" colspan="1">64.5–76</td></tr><tr><td rowspan="2" colspan="1">M3</td><td rowspan="1" colspan="1">L</td><td rowspan="1" colspan="2">55.65 (i)</td><td rowspan="1" colspan="1">44.5–61.5</td><td rowspan="1" colspan="2">–</td><td rowspan="1" colspan="1">59–65</td></tr><tr><td rowspan="1" colspan="1">W</td><td rowspan="1" colspan="2">55.92 (i)</td><td rowspan="1" colspan="1">43.5–57</td><td rowspan="1" colspan="1">–</td><td rowspan="1" colspan="1">–</td><td rowspan="1" colspan="1">56–68.5</td></tr><tr><td rowspan="1" colspan="8">
              <bold>Lower cheek teeth</bold>
            </td></tr><tr><td rowspan="2" colspan="1">p2</td><td rowspan="1" colspan="1">L</td><td rowspan="1" colspan="2">–</td><td rowspan="1" colspan="1">25–29.5</td><td rowspan="1" colspan="2">&gt; 30.80 (i)</td><td rowspan="1" colspan="1">31–32</td></tr><tr><td rowspan="1" colspan="1">W</td><td rowspan="1" colspan="1">–</td><td rowspan="1" colspan="1">–</td><td rowspan="1" colspan="1">15.5–21</td><td rowspan="1" colspan="1">18.15 (i)</td><td rowspan="1" colspan="1">22.39 (i)</td><td rowspan="1" colspan="1">21.5–24.5</td></tr><tr><td rowspan="2" colspan="1">p3</td><td rowspan="1" colspan="1">L</td><td rowspan="1" colspan="2">42.83 (m)</td><td rowspan="1" colspan="1">33–39</td><td rowspan="1" colspan="2">40.24 (m)</td><td rowspan="1" colspan="1">38–42</td></tr><tr><td rowspan="1" colspan="1">W</td><td rowspan="1" colspan="1">26.58 (m)</td><td rowspan="1" colspan="1">29.92 (m)</td><td rowspan="1" colspan="1">22–27.5</td><td rowspan="1" colspan="1">–</td><td rowspan="1" colspan="1">–</td><td rowspan="1" colspan="1">27–32</td></tr><tr><td rowspan="2" colspan="1">p4</td><td rowspan="1" colspan="1">L</td><td rowspan="1" colspan="2">43.03 (m)</td><td rowspan="1" colspan="1">36.5–42.5</td><td rowspan="1" colspan="2">48.13 (m)</td><td rowspan="1" colspan="1">41–46</td></tr><tr><td rowspan="1" colspan="1">W</td><td rowspan="1" colspan="1">27.71 (m)</td><td rowspan="1" colspan="1">33.42 (m)</td><td rowspan="1" colspan="1">24–29</td><td rowspan="1" colspan="1">–</td><td rowspan="1" colspan="1">–</td><td rowspan="1" colspan="1">29–34</td></tr><tr><td rowspan="2" colspan="1">m1</td><td rowspan="1" colspan="1">L</td><td rowspan="1" colspan="2">41.45 (m)</td><td rowspan="1" colspan="1">41–46.5</td><td rowspan="1" colspan="2">42.57 (m)</td><td rowspan="1" colspan="1">46–48</td></tr><tr><td rowspan="1" colspan="1">W</td><td rowspan="1" colspan="1">28.8–29.67 (m)</td><td rowspan="1" colspan="1">30.88 (m)</td><td rowspan="1" colspan="1">26–32</td><td rowspan="1" colspan="1">–</td><td rowspan="1" colspan="1">–</td><td rowspan="1" colspan="1">28–32.5</td></tr><tr><td rowspan="2" colspan="1">m2</td><td rowspan="1" colspan="1">L</td><td rowspan="1" colspan="2">44.83–48.87 (m)</td><td rowspan="1" colspan="1">40.5–51</td><td rowspan="1" colspan="2">50.74 (m)</td><td rowspan="1" colspan="1">52–56.5</td></tr><tr><td rowspan="1" colspan="1">W</td><td rowspan="1" colspan="1">29.65 (m)</td><td rowspan="1" colspan="1">30.78–31.79 (m)</td><td rowspan="1" colspan="1">27–32.5</td><td rowspan="1" colspan="1">–</td><td rowspan="1" colspan="1">–</td><td rowspan="1" colspan="1">31–36</td></tr><tr><td rowspan="2" colspan="1">m3</td><td rowspan="1" colspan="1">L</td><td rowspan="1" colspan="2">54.90 (m)</td><td rowspan="1" colspan="1">41–53</td><td rowspan="1" colspan="2">55.48 (m)</td><td rowspan="1" colspan="1">49.5–60</td></tr><tr><td rowspan="1" colspan="1">W</td><td rowspan="1" colspan="1">32.54 (m)</td><td rowspan="1" colspan="1">25.11* (m)</td><td rowspan="1" colspan="1">24.5–29.5</td><td rowspan="1" colspan="1">–</td><td rowspan="1" colspan="1">–</td><td rowspan="1" colspan="1">29–35</td></tr><tr><td rowspan="1" colspan="8">
              <bold>Lower tooth rows</bold>
            </td></tr><tr><td rowspan="1" colspan="2"/><td rowspan="1" colspan="2">
              <bold>DMR–KS–05–03–00–126</bold>
            </td><td rowspan="1" colspan="1">
              <bold>Recent</bold>
            </td><td rowspan="1" colspan="2">
              <bold>DMR-KS–05–03–17–13</bold>
            </td><td rowspan="1" colspan="1">
              <bold>Recent</bold>
            </td></tr><tr><td rowspan="1" colspan="2">Molar row length</td><td rowspan="1" colspan="2">133 (right)</td><td rowspan="1" colspan="1">126.5–147</td><td rowspan="1" colspan="2">158</td><td rowspan="1" colspan="1">147.5–161</td></tr><tr><td rowspan="1" colspan="2">Tooth row length</td><td rowspan="1" colspan="2">&gt; 238</td><td rowspan="1" colspan="1">211.5–257</td><td rowspan="1" colspan="2">–</td><td rowspan="1" colspan="1">242–276</td></tr></tbody></table></table-wrap><table-wrap id="T21" position="float" orientation="portrait"><label>Appendix 2.</label><caption><p>Measurements (in millimeters) of mandibles of rhinoceroses from Khok Sung.</p></caption><table id="TID0E44GO" rules="all"><tbody><tr><th rowspan="1" colspan="1">Taxon</th><th rowspan="1" colspan="2">
              <italic><tp:taxon-name><tp:taxon-name-part taxon-name-part-type="genus">Rhinoceros</tp:taxon-name-part> <tp:taxon-name-part taxon-name-part-type="species">sondaicus</tp:taxon-name-part></tp:taxon-name></italic>
            </th><th rowspan="1" colspan="1">
              <italic><tp:taxon-name><tp:taxon-name-part taxon-name-part-type="genus">Rhinoceros</tp:taxon-name-part> <tp:taxon-name-part taxon-name-part-type="species">unicornis</tp:taxon-name-part></tp:taxon-name></italic>
            </th></tr><tr><th rowspan="1" colspan="1">Mandible no.</th><th rowspan="1" colspan="1">DMR-KS-05-03-00-126</th><th rowspan="1" colspan="1">DMR-KS-05-03-31-28</th><th rowspan="1" colspan="1">DMR-KS-05-03-17-13</th></tr><tr><td rowspan="1" colspan="1">
              <bold>Metrical parameters (mm)</bold>
            </td><td rowspan="1" colspan="1"/><td rowspan="1" colspan="1"/><td rowspan="1" colspan="1"/></tr><tr><td rowspan="1" colspan="1">Length of the mandible</td><td rowspan="1" colspan="1">&gt; 311.0</td><td rowspan="1" colspan="1">&gt; 198.3</td><td rowspan="1" colspan="1">&gt; 404.1</td></tr><tr><td rowspan="1" colspan="1">Length of the mandibular symphysis</td><td rowspan="1" colspan="1">&gt; 108.1</td><td rowspan="1" colspan="1">124.2</td><td rowspan="1" colspan="1">–</td></tr><tr><td rowspan="1" colspan="1">Width of the mandibular symphysis</td><td rowspan="1" colspan="1">–</td><td rowspan="1" colspan="1">59.5</td><td rowspan="1" colspan="1">–</td></tr><tr><td rowspan="1" colspan="1">Length of the diastema</td><td rowspan="1" colspan="1">–</td><td rowspan="1" colspan="1">50.5</td><td rowspan="1" colspan="1">–</td></tr><tr><td rowspan="2" colspan="1">Height of the mandibular corpus below the p2</td><td rowspan="1" colspan="1">51.7 (right)</td><td rowspan="1" colspan="1">44.5 (right)</td><td rowspan="1" colspan="1">–</td></tr><tr><td rowspan="1" colspan="1">–</td><td rowspan="1" colspan="1">41.0 (left)</td><td rowspan="1" colspan="1">–</td></tr><tr><td rowspan="2" colspan="1">Height of the mandibular corpus below the p3</td><td rowspan="1" colspan="1">56.1 (right)</td><td rowspan="1" colspan="1">–</td><td rowspan="1" colspan="1">–</td></tr><tr><td rowspan="1" colspan="1">50.1 (left)</td><td rowspan="1" colspan="1">46.8 (left)</td><td rowspan="1" colspan="1">–</td></tr><tr><td rowspan="2" colspan="1">Height of the mandibular corpus below the p4</td><td rowspan="1" colspan="1">76.2 (right)</td><td rowspan="1" colspan="1">–</td><td rowspan="1" colspan="1">–</td></tr><tr><td rowspan="1" colspan="1">74.5 (left)</td><td rowspan="1" colspan="1">–</td><td rowspan="1" colspan="1">–</td></tr><tr><td rowspan="2" colspan="1">Height of the mandibular corpus below the m1</td><td rowspan="1" colspan="1">80.7 (right)</td><td rowspan="1" colspan="1">–</td><td rowspan="1" colspan="1">–</td></tr><tr><td rowspan="1" colspan="1">84.2 (leftt)</td><td rowspan="1" colspan="1">–</td><td rowspan="1" colspan="1">–</td></tr><tr><td rowspan="2" colspan="1">Height of the mandibular corpus below the m2</td><td rowspan="1" colspan="1">94.0 (right)</td><td rowspan="1" colspan="1">–</td><td rowspan="1" colspan="1">–</td></tr><tr><td rowspan="1" colspan="1">91.9 (leftt)</td><td rowspan="1" colspan="1">–</td><td rowspan="1" colspan="1">–</td></tr><tr><td rowspan="2" colspan="1">Height of the mandibular corpus below the m3</td><td rowspan="1" colspan="1">97.6 (right)</td><td rowspan="1" colspan="1">–</td><td rowspan="1" colspan="1">–</td></tr><tr><td rowspan="1" colspan="1">92.4 (left)</td><td rowspan="1" colspan="1">–</td><td rowspan="1" colspan="1">126.6 (left)</td></tr><tr><td rowspan="2" colspan="1">Width of the mandibular corpus below the m1</td><td rowspan="1" colspan="1">55.3 (right)</td><td rowspan="1" colspan="1">–</td><td rowspan="1" colspan="1">–</td></tr><tr><td rowspan="1" colspan="1">54.2 (left)</td><td rowspan="1" colspan="1">–</td><td rowspan="1" colspan="1">–</td></tr><tr><td rowspan="2" colspan="1">Width of the mandibular corpus below the m2</td><td rowspan="1" colspan="1">57.7 (right)</td><td rowspan="1" colspan="1">–</td><td rowspan="1" colspan="1">–</td></tr><tr><td rowspan="1" colspan="1">57.5 (left)</td><td rowspan="1" colspan="1">–</td><td rowspan="1" colspan="1">–</td></tr><tr><td rowspan="2" colspan="1">Width of the mandibular corpus below the m3</td><td rowspan="1" colspan="1">57.3 (right)</td><td rowspan="1" colspan="1">–</td><td rowspan="1" colspan="1">–</td></tr><tr><td rowspan="1" colspan="1">56.4 (left)</td><td rowspan="1" colspan="1">–</td><td rowspan="1" colspan="1">–</td></tr></tbody></table></table-wrap><table-wrap id="T20" position="float" orientation="portrait"><label>Appendix 1.</label><caption><p>Measurements (in millimeters) of postcranial remains of identified mammal taxa from Khok Sung. * indicates a juvenile individual.</p></caption><table id="TID0EIPAO" rules="all"><tbody><tr><td rowspan="1" colspan="9">
              <bold>Scapula</bold>
            </td><td rowspan="1" colspan="1"/><td rowspan="1" colspan="1"/><td rowspan="1" colspan="1"/><td rowspan="1" colspan="1"/><td rowspan="1" colspan="1"/><td rowspan="1" colspan="1"/><td rowspan="1" colspan="1"/></tr><tr><td rowspan="1" colspan="1">
              <bold>Specimen</bold>
            </td><td rowspan="1" colspan="1">
              <bold>Taxa</bold>
            </td><td rowspan="1" colspan="1">
              <bold><abbrev xmlns:xlink="http://www.w3.org/1999/xlink" xlink:title="Greatest length of the Processus articularis glenoid process" id="ABBRID0EL5EO" xlink:type="simple">GLP</abbrev></bold>
            </td><td rowspan="1" colspan="1">
              <bold><abbrev xmlns:xlink="http://www.w3.org/1999/xlink" xlink:title="Length of the glenoid cavity" id="ABBRID0EU5EO" xlink:type="simple">LG</abbrev></bold>
            </td><td rowspan="1" colspan="1">
              <bold><abbrev xmlns:xlink="http://www.w3.org/1999/xlink" xlink:title="Smallest length of the Collum scapulae neck of the scapula" id="ABBRID0E45EO" xlink:type="simple">SLC</abbrev></bold>
            </td><td rowspan="1" colspan="1">
              <bold><abbrev xmlns:xlink="http://www.w3.org/1999/xlink" xlink:title="Breadth of the glenoid cavity" id="ABBRID0EG6EO" xlink:type="simple">BG</abbrev></bold>
            </td><td rowspan="1" colspan="1">
              <bold><abbrev xmlns:xlink="http://www.w3.org/1999/xlink" xlink:title="Greatest dorsal length" id="ABBRID0EP6EO" xlink:type="simple">Ld</abbrev></bold>
            </td><td rowspan="1" colspan="1">
              <bold><abbrev xmlns:xlink="http://www.w3.org/1999/xlink" xlink:title="Diagonal height from the most distal point of the scapula to the thoracic angle" id="ABBRID0EY6EO" xlink:type="simple">DHA</abbrev></bold>
            </td><td rowspan="1" colspan="1">
              <bold><abbrev xmlns:xlink="http://www.w3.org/1999/xlink" xlink:title="Height along the spine" id="ABBRID0EBAFO" xlink:type="simple">HS</abbrev></bold>
            </td><td rowspan="1" colspan="1"/><td rowspan="1" colspan="1"/><td rowspan="1" colspan="1"/><td rowspan="1" colspan="1"/><td rowspan="1" colspan="1"/><td rowspan="1" colspan="1"/><td rowspan="1" colspan="1"/></tr><tr><td rowspan="1" colspan="1">
                  <abbrev xmlns:xlink="http://www.w3.org/1999/xlink" xlink:title="Department of Mineral Resources" id="ABBRID0E6AFO" xlink:type="simple">DMR</abbrev> <abbrev xmlns:xlink="http://www.w3.org/1999/xlink" xlink:title="Khok Sung" id="ABBRID0EDBFO" xlink:type="simple">KS</abbrev>-05-03-00-58</td><td rowspan="1" colspan="1">
              <italic><tp:taxon-name><tp:taxon-name-part taxon-name-part-type="genus">Rhinoceros</tp:taxon-name-part> <tp:taxon-name-part taxon-name-part-type="species">sondaicus</tp:taxon-name-part></tp:taxon-name></italic>
            </td><td rowspan="1" colspan="1">87.49</td><td rowspan="1" colspan="1">78.81</td><td rowspan="1" colspan="1">62.97</td><td rowspan="1" colspan="1">55.33</td><td rowspan="1" colspan="1">144.77</td><td rowspan="1" colspan="1">–</td><td rowspan="1" colspan="1">325.57</td><td rowspan="1" colspan="1"/><td rowspan="1" colspan="1"/><td rowspan="1" colspan="1"/><td rowspan="1" colspan="1"/><td rowspan="1" colspan="1"/><td rowspan="1" colspan="1"/><td rowspan="1" colspan="1"/></tr><tr><td rowspan="1" colspan="1">DMR-KS-05-03-26-2</td><td rowspan="1" colspan="1">
              <italic><tp:taxon-name><tp:taxon-name-part taxon-name-part-type="genus">Bubalus</tp:taxon-name-part> <tp:taxon-name-part taxon-name-part-type="species">arnee</tp:taxon-name-part></tp:taxon-name></italic>
            </td><td rowspan="1" colspan="1">106.72</td><td rowspan="1" colspan="1">81.99</td><td rowspan="1" colspan="1">76.45</td><td rowspan="1" colspan="1">68.40</td><td rowspan="1" colspan="1">297.28</td><td rowspan="1" colspan="1">381.27</td><td rowspan="1" colspan="1">445.28</td><td rowspan="1" colspan="1"/><td rowspan="1" colspan="1"/><td rowspan="1" colspan="1"/><td rowspan="1" colspan="1"/><td rowspan="1" colspan="1"/><td rowspan="1" colspan="1"/><td rowspan="1" colspan="1"/></tr><tr><td rowspan="1" colspan="1">DMR-KS-05-02-20-4</td><td rowspan="1" colspan="1">
              <italic><tp:taxon-name><tp:taxon-name-part taxon-name-part-type="genus">Bubalus</tp:taxon-name-part> <tp:taxon-name-part taxon-name-part-type="species">arnee</tp:taxon-name-part></tp:taxon-name></italic>
            </td><td rowspan="1" colspan="1">84.00</td><td rowspan="1" colspan="1">66.89</td><td rowspan="1" colspan="1">52.13</td><td rowspan="1" colspan="1">54.50</td><td rowspan="1" colspan="1">213.22</td><td rowspan="1" colspan="1">301.79</td><td rowspan="1" colspan="1">296.17</td><td rowspan="1" colspan="1"/><td rowspan="1" colspan="1"/><td rowspan="1" colspan="1"/><td rowspan="1" colspan="1"/><td rowspan="1" colspan="1"/><td rowspan="1" colspan="1"/><td rowspan="1" colspan="1"/></tr><tr><td rowspan="1" colspan="1">DMR-KS-05-06-24-4</td><td rowspan="1" colspan="1">
              <italic><tp:taxon-name><tp:taxon-name-part taxon-name-part-type="genus">Panolia</tp:taxon-name-part> <tp:taxon-name-part taxon-name-part-type="species">eldii</tp:taxon-name-part></tp:taxon-name></italic>
            </td><td rowspan="1" colspan="1">44.00</td><td rowspan="1" colspan="1">34.56</td><td rowspan="1" colspan="1">23.41</td><td rowspan="1" colspan="1">31.54</td><td rowspan="1" colspan="1">108.17</td><td rowspan="1" colspan="1">206.05</td><td rowspan="1" colspan="1">211.37</td><td rowspan="1" colspan="1"/><td rowspan="1" colspan="1"/><td rowspan="1" colspan="1"/><td rowspan="1" colspan="1"/><td rowspan="1" colspan="1"/><td rowspan="1" colspan="1"/><td rowspan="1" colspan="1"/></tr><tr><td rowspan="1" colspan="16">
              <bold>Humerus</bold>
            </td></tr><tr><td rowspan="1" colspan="1">
              <bold>Specimen</bold>
            </td><td rowspan="1" colspan="1">
              <bold>Taxa</bold>
            </td><td rowspan="1" colspan="1">
              <bold><abbrev xmlns:xlink="http://www.w3.org/1999/xlink" xlink:title="Greatest breadth of the proximal end" id="ABBRID0EMJFO" xlink:type="simple">Bp</abbrev></bold>
            </td><td rowspan="1" colspan="1">
              <bold><abbrev xmlns:xlink="http://www.w3.org/1999/xlink" xlink:title="Depth of the proximal end" id="ABBRID0EVJFO" xlink:type="simple">Dp</abbrev></bold>
            </td><td rowspan="1" colspan="1">
              <bold><abbrev xmlns:xlink="http://www.w3.org/1999/xlink" xlink:title="Greatest breadth of the distal end" id="ABBRID0E5JFO" xlink:type="simple">Bd</abbrev></bold>
            </td><td rowspan="1" colspan="1">
              <bold><abbrev xmlns:xlink="http://www.w3.org/1999/xlink" xlink:title="Greatest breadth of the trochlea for humerus only" id="ABBRID0EHKFO" xlink:type="simple">BT</abbrev></bold>
            </td><td rowspan="1" colspan="1">
              <bold><abbrev xmlns:xlink="http://www.w3.org/1999/xlink" xlink:title="Greatest breadth of the distal end" id="ABBRID0EQKFO" xlink:type="simple">Dd</abbrev></bold>
            </td><td rowspan="1" colspan="1">
              <bold><abbrev xmlns:xlink="http://www.w3.org/1999/xlink" xlink:title="Smallest breadth of diaphysis" id="ABBRID0EZKFO" xlink:type="simple">SD</abbrev></bold>
            </td><td rowspan="1" colspan="1">
              <bold><abbrev xmlns:xlink="http://www.w3.org/1999/xlink" xlink:title="Greatest length from the caput head" id="ABBRID0ECLFO" xlink:type="simple">GLC</abbrev></bold>
            </td><td rowspan="1" colspan="1">
              <bold><abbrev xmlns:xlink="http://www.w3.org/1999/xlink" xlink:title="Greatest length of the lateral part" id="ABBRID0ELLFO" xlink:type="simple">GLl</abbrev></bold>
            </td><td rowspan="1" colspan="1">
              <bold><abbrev xmlns:xlink="http://www.w3.org/1999/xlink" xlink:title="Greatest length" id="ABBRID0EULFO" xlink:type="simple">GL</abbrev></bold>
            </td><td rowspan="1" colspan="1"/><td rowspan="1" colspan="1"/><td rowspan="1" colspan="1"/><td rowspan="1" colspan="1"/><td rowspan="1" colspan="1"/></tr><tr><td rowspan="1" colspan="1">DMR-KS-05-03-10-6</td><td rowspan="1" colspan="1">
              <tp:taxon-name><tp:taxon-name-part taxon-name-part-type="genus">Stegodon</tp:taxon-name-part> <tp:taxon-name-part taxon-name-part-type="uncertainty-rank">cf.</tp:taxon-name-part> <tp:taxon-name-part taxon-name-part-type="species">orientalis</tp:taxon-name-part></tp:taxon-name></td><td rowspan="1" colspan="1">–</td><td rowspan="1" colspan="1">–</td><td rowspan="1" colspan="1">195.27</td><td rowspan="1" colspan="1">173.98</td><td rowspan="1" colspan="1">162.73</td><td rowspan="1" colspan="1">–</td><td rowspan="1" colspan="1">–</td><td rowspan="1" colspan="1">–</td><td rowspan="1" colspan="1">–</td><td rowspan="1" colspan="1"/><td rowspan="1" colspan="1"/><td rowspan="1" colspan="1"/><td rowspan="1" colspan="1"/><td rowspan="1" colspan="1"/></tr><tr><td rowspan="1" colspan="1">DMR-KS-05-03-31-3</td><td rowspan="1" colspan="1">
              <italic><tp:taxon-name><tp:taxon-name-part taxon-name-part-type="genus">Rhinoceros</tp:taxon-name-part> <tp:taxon-name-part taxon-name-part-type="species">sondaicus</tp:taxon-name-part></tp:taxon-name></italic>
            </td><td rowspan="1" colspan="1">174.58</td><td rowspan="1" colspan="1">142.51</td><td rowspan="1" colspan="1">155.86</td><td rowspan="1" colspan="1">94.39</td><td rowspan="1" colspan="1">115.77</td><td rowspan="1" colspan="1">66.09</td><td rowspan="1" colspan="1">377.04</td><td rowspan="1" colspan="1">422.18</td><td rowspan="1" colspan="1">437.23</td><td rowspan="1" colspan="1"/><td rowspan="1" colspan="1"/><td rowspan="1" colspan="1"/><td rowspan="1" colspan="1"/><td rowspan="1" colspan="1"/></tr><tr><td rowspan="1" colspan="1">DMR-KS-05-03-26-8</td><td rowspan="1" colspan="1">
              <italic><tp:taxon-name><tp:taxon-name-part taxon-name-part-type="genus">Sus</tp:taxon-name-part> <tp:taxon-name-part taxon-name-part-type="species">barbatus</tp:taxon-name-part></tp:taxon-name></italic>
            </td><td rowspan="1" colspan="1">65.67</td><td rowspan="1" colspan="1">76.44</td><td rowspan="1" colspan="1">57.39</td><td rowspan="1" colspan="1">47.06</td><td rowspan="1" colspan="1">45.11</td><td rowspan="1" colspan="1">20.72</td><td rowspan="1" colspan="1">224.71</td><td rowspan="1" colspan="1">236.13</td><td rowspan="1" colspan="1">238.28</td><td rowspan="1" colspan="1"/><td rowspan="1" colspan="1"/><td rowspan="1" colspan="1"/><td rowspan="1" colspan="1"/><td rowspan="1" colspan="1"/></tr><tr><td rowspan="1" colspan="1">DMR-KS-05-03-20-2(1)</td><td rowspan="1" colspan="1">
              <italic><tp:taxon-name><tp:taxon-name-part taxon-name-part-type="genus">Bos</tp:taxon-name-part> <tp:taxon-name-part taxon-name-part-type="species">sauveli</tp:taxon-name-part></tp:taxon-name></italic>
            </td><td rowspan="1" colspan="1">&gt; 99.80</td><td rowspan="1" colspan="1">–</td><td rowspan="1" colspan="1">88.14</td><td rowspan="1" colspan="1">84.92</td><td rowspan="1" colspan="1">88.80</td><td rowspan="1" colspan="1">38.86</td><td rowspan="1" colspan="1">–</td><td rowspan="1" colspan="1">–</td><td rowspan="1" colspan="1">–</td><td rowspan="1" colspan="1"/><td rowspan="1" colspan="1"/><td rowspan="1" colspan="1"/><td rowspan="1" colspan="1"/><td rowspan="1" colspan="1"/></tr><tr><td rowspan="1" colspan="1">DMR-KS-05-03-00-62</td><td rowspan="1" colspan="1">
              <italic><tp:taxon-name><tp:taxon-name-part taxon-name-part-type="genus">Bos</tp:taxon-name-part> <tp:taxon-name-part taxon-name-part-type="species">gaurus</tp:taxon-name-part></tp:taxon-name></italic>
            </td><td rowspan="1" colspan="1">&gt; 99.45</td><td rowspan="1" colspan="1">&gt; 98.85</td><td rowspan="1" colspan="1">103.69</td><td rowspan="1" colspan="1">98.14</td><td rowspan="1" colspan="1">96.59</td><td rowspan="1" colspan="1">50.36</td><td rowspan="1" colspan="1">328.18</td><td rowspan="1" colspan="1">347.28</td><td rowspan="1" colspan="1">353.87</td><td rowspan="1" colspan="1"/><td rowspan="1" colspan="1"/><td rowspan="1" colspan="1"/><td rowspan="1" colspan="1"/><td rowspan="1" colspan="1"/></tr><tr><td rowspan="1" colspan="1">DMR-KS-05-05-1-1</td><td rowspan="1" colspan="1">
              <italic><tp:taxon-name><tp:taxon-name-part taxon-name-part-type="genus">Bos</tp:taxon-name-part> <tp:taxon-name-part taxon-name-part-type="species">gaurus</tp:taxon-name-part></tp:taxon-name></italic>
            </td><td rowspan="1" colspan="1">122.37</td><td rowspan="1" colspan="1">130.12</td><td rowspan="1" colspan="1">103.54</td><td rowspan="1" colspan="1">98.77</td><td rowspan="1" colspan="1">97.16</td><td rowspan="1" colspan="1">56.37</td><td rowspan="1" colspan="1">317.26</td><td rowspan="1" colspan="1">354.28</td><td rowspan="1" colspan="1">356.28</td><td rowspan="1" colspan="1"/><td rowspan="1" colspan="1"/><td rowspan="1" colspan="1"/><td rowspan="1" colspan="1"/><td rowspan="1" colspan="1"/></tr><tr><td rowspan="1" colspan="1">DMR-KS-05-03-31-1</td><td rowspan="1" colspan="1">
              <italic><tp:taxon-name><tp:taxon-name-part taxon-name-part-type="genus">Bubalus</tp:taxon-name-part> <tp:taxon-name-part taxon-name-part-type="species">arnee</tp:taxon-name-part></tp:taxon-name></italic>
            </td><td rowspan="1" colspan="1">125.53</td><td rowspan="1" colspan="1">135.07</td><td rowspan="1" colspan="1">104.40</td><td rowspan="1" colspan="1">101.70</td><td rowspan="1" colspan="1">93.72</td><td rowspan="1" colspan="1">52.29</td><td rowspan="1" colspan="1">343.74</td><td rowspan="1" colspan="1">413.22</td><td rowspan="1" colspan="1">444.12</td><td rowspan="1" colspan="1"/><td rowspan="1" colspan="1"/><td rowspan="1" colspan="1"/><td rowspan="1" colspan="1"/><td rowspan="1" colspan="1"/></tr><tr><td rowspan="1" colspan="1">DMR-KS-05-03-31-8</td><td rowspan="1" colspan="1">
              <italic><tp:taxon-name><tp:taxon-name-part taxon-name-part-type="genus">Bubalus</tp:taxon-name-part> <tp:taxon-name-part taxon-name-part-type="species">arnee</tp:taxon-name-part></tp:taxon-name></italic>
            </td><td rowspan="1" colspan="1">125.79</td><td rowspan="1" colspan="1">138.19</td><td rowspan="1" colspan="1">104.38</td><td rowspan="1" colspan="1">99.09</td><td rowspan="1" colspan="1">94.07</td><td rowspan="1" colspan="1">52.92</td><td rowspan="1" colspan="1">347.41</td><td rowspan="1" colspan="1">424.77</td><td rowspan="1" colspan="1">449.11</td><td rowspan="1" colspan="1"/><td rowspan="1" colspan="1"/><td rowspan="1" colspan="1"/><td rowspan="1" colspan="1"/><td rowspan="1" colspan="1"/></tr><tr><td rowspan="1" colspan="1">DMR-KS-05-03-13-4</td><td rowspan="1" colspan="1">
              <italic><tp:taxon-name><tp:taxon-name-part taxon-name-part-type="genus">Axis</tp:taxon-name-part> <tp:taxon-name-part taxon-name-part-type="species">axis</tp:taxon-name-part></tp:taxon-name></italic>
            </td><td rowspan="1" colspan="1">–</td><td rowspan="1" colspan="1">–</td><td rowspan="1" colspan="1">34.75</td><td rowspan="1" colspan="1">31.96</td><td rowspan="1" colspan="1">34.12</td><td rowspan="1" colspan="1">&lt; 17.02</td><td rowspan="1" colspan="1">–</td><td rowspan="1" colspan="1">–</td><td rowspan="1" colspan="1">–</td><td rowspan="1" colspan="1"/><td rowspan="1" colspan="1"/><td rowspan="1" colspan="1"/><td rowspan="1" colspan="1"/><td rowspan="1" colspan="1"/></tr><tr><td rowspan="1" colspan="1">DMR-KS-05-04-11-32</td><td rowspan="1" colspan="1">
              <italic><tp:taxon-name><tp:taxon-name-part taxon-name-part-type="genus">Axis</tp:taxon-name-part> <tp:taxon-name-part taxon-name-part-type="species">axis</tp:taxon-name-part></tp:taxon-name></italic>
            </td><td rowspan="1" colspan="1">–</td><td rowspan="1" colspan="1">–</td><td rowspan="1" colspan="1">35.98</td><td rowspan="1" colspan="1">33.77</td><td rowspan="1" colspan="1">34.05</td><td rowspan="1" colspan="1">17.37</td><td rowspan="1" colspan="1">–</td><td rowspan="1" colspan="1">–</td><td rowspan="1" colspan="1">–</td><td rowspan="1" colspan="1"/><td rowspan="1" colspan="1"/><td rowspan="1" colspan="1"/><td rowspan="1" colspan="1"/><td rowspan="1" colspan="1"/></tr><tr><td rowspan="1" colspan="1">DMR-KS-05-03-17-17</td><td rowspan="1" colspan="1">
              <italic><tp:taxon-name><tp:taxon-name-part taxon-name-part-type="genus">Axis</tp:taxon-name-part> <tp:taxon-name-part taxon-name-part-type="species">axis</tp:taxon-name-part></tp:taxon-name></italic>
            </td><td rowspan="1" colspan="1">–</td><td rowspan="1" colspan="1">–</td><td rowspan="1" colspan="1">36.86</td><td rowspan="1" colspan="1">35.57</td><td rowspan="1" colspan="1">32.77</td><td rowspan="1" colspan="1">16.10</td><td rowspan="1" colspan="1">–</td><td rowspan="1" colspan="1">–</td><td rowspan="1" colspan="1">–</td><td rowspan="1" colspan="1"/><td rowspan="1" colspan="1"/><td rowspan="1" colspan="1"/><td rowspan="1" colspan="1"/><td rowspan="1" colspan="1"/></tr><tr><td rowspan="1" colspan="1">DMR-KS-05-04-11-35</td><td rowspan="1" colspan="1">
              <italic><tp:taxon-name><tp:taxon-name-part taxon-name-part-type="genus">Panolia</tp:taxon-name-part> <tp:taxon-name-part taxon-name-part-type="species">eldii</tp:taxon-name-part></tp:taxon-name></italic>
            </td><td rowspan="1" colspan="1">–</td><td rowspan="1" colspan="1">&gt; 59.10</td><td rowspan="1" colspan="1">46.10</td><td rowspan="1" colspan="1">40.85</td><td rowspan="1" colspan="1">41.18</td><td rowspan="1" colspan="1">23.3</td><td rowspan="1" colspan="1">187.53</td><td rowspan="1" colspan="1">–</td><td rowspan="1" colspan="1">–</td><td rowspan="1" colspan="1"/><td rowspan="1" colspan="1"/><td rowspan="1" colspan="1"/><td rowspan="1" colspan="1"/><td rowspan="1" colspan="1"/></tr><tr><td rowspan="1" colspan="1">DMR-KS-05-03-18-1</td><td rowspan="1" colspan="1">
              <italic><tp:taxon-name><tp:taxon-name-part taxon-name-part-type="genus">Panolia</tp:taxon-name-part> <tp:taxon-name-part taxon-name-part-type="species">eldii</tp:taxon-name-part></tp:taxon-name></italic>
            </td><td rowspan="1" colspan="1">53.34</td><td rowspan="1" colspan="1">65.34</td><td rowspan="1" colspan="1">–</td><td rowspan="1" colspan="1">–</td><td rowspan="1" colspan="1">–</td><td rowspan="1" colspan="1">21.45</td><td rowspan="1" colspan="1">–</td><td rowspan="1" colspan="1">–</td><td rowspan="1" colspan="1">–</td><td rowspan="1" colspan="1"/><td rowspan="1" colspan="1"/><td rowspan="1" colspan="1"/><td rowspan="1" colspan="1"/><td rowspan="1" colspan="1"/></tr><tr><td rowspan="1" colspan="1">DMR-KS-05-03-15-43</td><td rowspan="1" colspan="1">
              <italic><tp:taxon-name><tp:taxon-name-part taxon-name-part-type="genus">Rusa</tp:taxon-name-part> <tp:taxon-name-part taxon-name-part-type="species">unicolor</tp:taxon-name-part></tp:taxon-name></italic>
            </td><td rowspan="1" colspan="1">–</td><td rowspan="1" colspan="1">–</td><td rowspan="1" colspan="1">54.89</td><td rowspan="1" colspan="1">49.04</td><td rowspan="1" colspan="1">48.30</td><td rowspan="1" colspan="1">&lt; 27.70</td><td rowspan="1" colspan="1">–</td><td rowspan="1" colspan="1">–</td><td rowspan="1" colspan="1">–</td><td rowspan="1" colspan="1"/><td rowspan="1" colspan="1"/><td rowspan="1" colspan="1"/><td rowspan="1" colspan="1"/><td rowspan="1" colspan="1"/></tr><tr><td rowspan="1" colspan="16">
              <bold>Ulna and radius</bold>
            </td></tr><tr><td rowspan="1" colspan="1">
              <bold>Specimen</bold>
            </td><td rowspan="1" colspan="1">
              <bold>Taxa</bold>
            </td><td rowspan="1" colspan="1">
              <bold><abbrev xmlns:xlink="http://www.w3.org/1999/xlink" xlink:title="Greatest breadth of the proximal end" id="ABBRID0EIHGO" xlink:type="simple">Bp</abbrev>/<abbrev xmlns:xlink="http://www.w3.org/1999/xlink" xlink:title="Greatest breadth across the coronoid process =greatest breadth of the proximal articular surface) (for ulna only" id="ABBRID0EMHGO" xlink:type="simple">BPC</abbrev></bold>
            </td><td rowspan="1" colspan="1">
              <bold><abbrev xmlns:xlink="http://www.w3.org/1999/xlink" xlink:title="Greatest breadth of the Facies articularis proximalis for radius only" id="ABBRID0EVHGO" xlink:type="simple">BFp</abbrev></bold>
            </td><td rowspan="1" colspan="1">
              <bold><abbrev xmlns:xlink="http://www.w3.org/1999/xlink" xlink:title="Depth of the proximal end" id="ABBRID0E5HGO" xlink:type="simple">Dp</abbrev></bold>
            </td><td rowspan="1" colspan="1">
              <bold><abbrev xmlns:xlink="http://www.w3.org/1999/xlink" xlink:title="Greatest breadth of the distal end" id="ABBRID0EHIGO" xlink:type="simple">Bd</abbrev></bold>
            </td><td rowspan="1" colspan="1">
              <bold><abbrev xmlns:xlink="http://www.w3.org/1999/xlink" xlink:title="Greatest breadth of the Facies articularis distalis for radius only" id="ABBRID0EQIGO" xlink:type="simple">BFd</abbrev></bold>
            </td><td rowspan="1" colspan="1">
              <bold><abbrev xmlns:xlink="http://www.w3.org/1999/xlink" xlink:title="Greatest breadth of the distal end" id="ABBRID0EZIGO" xlink:type="simple">Dd</abbrev></bold>
            </td><td rowspan="1" colspan="1">
              <bold><abbrev xmlns:xlink="http://www.w3.org/1999/xlink" xlink:title="Length of the olecranon for ulna only" id="ABBRID0ECJGO" xlink:type="simple">LO</abbrev></bold>
            </td><td rowspan="1" colspan="1">
              <bold><abbrev xmlns:xlink="http://www.w3.org/1999/xlink" xlink:title="Depth across the Processus anconaeus for ulna only" id="ABBRID0ELJGO" xlink:type="simple">DPA</abbrev></bold>
            </td><td rowspan="1" colspan="1">
              <bold><abbrev xmlns:xlink="http://www.w3.org/1999/xlink" xlink:title="Smallest depth of the olecranon for ulna only" id="ABBRID0EUJGO" xlink:type="simple">SDO</abbrev></bold>
            </td><td rowspan="1" colspan="1">
              <bold><abbrev xmlns:xlink="http://www.w3.org/1999/xlink" xlink:title="Smallest breadth of diaphysis" id="ABBRID0E4JGO" xlink:type="simple">SD</abbrev></bold>
            </td><td rowspan="1" colspan="1">
              <bold><abbrev xmlns:xlink="http://www.w3.org/1999/xlink" xlink:title="Physiological length for radius only" id="ABBRID0EGKGO" xlink:type="simple">PL</abbrev></bold>
            </td><td rowspan="1" colspan="1">
              <bold><abbrev xmlns:xlink="http://www.w3.org/1999/xlink" xlink:title="Length of the lateral part" id="ABBRID0EPKGO" xlink:type="simple">Ll</abbrev></bold>
            </td><td rowspan="1" colspan="1">
              <bold><abbrev xmlns:xlink="http://www.w3.org/1999/xlink" xlink:title="Greatest length of the lateral part" id="ABBRID0EYKGO" xlink:type="simple">GLl</abbrev></bold>
            </td><td rowspan="1" colspan="1">
              <bold><abbrev xmlns:xlink="http://www.w3.org/1999/xlink" xlink:title="Greatest length" id="ABBRID0EBLGO" xlink:type="simple">GL</abbrev></bold>
            </td></tr><tr><td rowspan="1" colspan="1">DMR-KS-05-03-00-61</td><td rowspan="1" colspan="1">
              <italic><tp:taxon-name><tp:taxon-name-part taxon-name-part-type="genus">Bubalus</tp:taxon-name-part> <tp:taxon-name-part taxon-name-part-type="species">arnee</tp:taxon-name-part></tp:taxon-name></italic>
            </td><td rowspan="1" colspan="1">106.16</td><td rowspan="1" colspan="1">92.17</td><td rowspan="1" colspan="1">52.99</td><td rowspan="1" colspan="1">100.36</td><td rowspan="1" colspan="1">90.17</td><td rowspan="1" colspan="1">65.85</td><td rowspan="1" colspan="1">125.53</td><td rowspan="1" colspan="1">93.64</td><td rowspan="1" colspan="1">72.61</td><td rowspan="1" colspan="1">55.54</td><td rowspan="1" colspan="1">305.18</td><td rowspan="1" colspan="1">308.75</td><td rowspan="1" colspan="1">476.61</td><td rowspan="1" colspan="1">484.72</td></tr><tr><td rowspan="1" colspan="1">DMR-KS-05-03-31-2</td><td rowspan="1" colspan="1">
              <italic><tp:taxon-name><tp:taxon-name-part taxon-name-part-type="genus">Bubalus</tp:taxon-name-part> <tp:taxon-name-part taxon-name-part-type="species">arnee</tp:taxon-name-part></tp:taxon-name></italic>
            </td><td rowspan="1" colspan="1">108.45</td><td rowspan="1" colspan="1">98.91</td><td rowspan="1" colspan="1">57.03</td><td rowspan="1" colspan="1">103.37</td><td rowspan="1" colspan="1">92.25</td><td rowspan="1" colspan="1">73.75</td><td rowspan="1" colspan="1">131.15</td><td rowspan="1" colspan="1">98.37</td><td rowspan="1" colspan="1">76.03</td><td rowspan="1" colspan="1">50.74</td><td rowspan="1" colspan="1">335.29</td><td rowspan="1" colspan="1">343.51</td><td rowspan="1" colspan="1">427.78</td><td rowspan="1" colspan="1">452.17</td></tr><tr><td rowspan="1" colspan="1">DMR-KS-05-03-31-9</td><td rowspan="1" colspan="1">
              <italic><tp:taxon-name><tp:taxon-name-part taxon-name-part-type="genus">Bubalus</tp:taxon-name-part> <tp:taxon-name-part taxon-name-part-type="species">arnee</tp:taxon-name-part></tp:taxon-name></italic>
            </td><td rowspan="1" colspan="1">106.69</td><td rowspan="1" colspan="1">97.99</td><td rowspan="1" colspan="1">57.44</td><td rowspan="1" colspan="1">103.49</td><td rowspan="1" colspan="1">92.06</td><td rowspan="1" colspan="1">72.92</td><td rowspan="1" colspan="1">128.89</td><td rowspan="1" colspan="1">99.00</td><td rowspan="1" colspan="1">76.54</td><td rowspan="1" colspan="1">47.66</td><td rowspan="1" colspan="1">335.93</td><td rowspan="1" colspan="1">344.77</td><td rowspan="1" colspan="1">424.77</td><td rowspan="1" colspan="1">449.11</td></tr><tr><td rowspan="1" colspan="1">DMR-KS-05-03-31-10</td><td rowspan="1" colspan="1">
              <italic><tp:taxon-name><tp:taxon-name-part taxon-name-part-type="genus">Panolia</tp:taxon-name-part> <tp:taxon-name-part taxon-name-part-type="species">eldii</tp:taxon-name-part></tp:taxon-name></italic>
            </td><td rowspan="1" colspan="1">39.40</td><td rowspan="1" colspan="1">36.72</td><td rowspan="1" colspan="1">20.95</td><td rowspan="1" colspan="1">37.22</td><td rowspan="1" colspan="1">32.67</td><td rowspan="1" colspan="1">21.37</td><td rowspan="1" colspan="1">–</td><td rowspan="1" colspan="1">–</td><td rowspan="1" colspan="1">–</td><td rowspan="1" colspan="1">22.52</td><td rowspan="1" colspan="1">199.23</td><td rowspan="1" colspan="1">198.21</td><td rowspan="1" colspan="1">–</td><td rowspan="1" colspan="1">197.52</td></tr><tr><td rowspan="1" colspan="1">DMR-KS-05-04-11-3</td><td rowspan="1" colspan="1">
              <italic><tp:taxon-name><tp:taxon-name-part taxon-name-part-type="genus">Panolia</tp:taxon-name-part> <tp:taxon-name-part taxon-name-part-type="species">eldii</tp:taxon-name-part></tp:taxon-name></italic>
            </td><td rowspan="1" colspan="1">42.30</td><td rowspan="1" colspan="1">38.22</td><td rowspan="1" colspan="1">22.47</td><td rowspan="1" colspan="1">36.84</td><td rowspan="1" colspan="1">34.64</td><td rowspan="1" colspan="1">23.46</td><td rowspan="1" colspan="1">–</td><td rowspan="1" colspan="1">–</td><td rowspan="1" colspan="1">–</td><td rowspan="1" colspan="1">22.61</td><td rowspan="1" colspan="1">204.18</td><td rowspan="1" colspan="1">203.71</td><td rowspan="1" colspan="1">–</td><td rowspan="1" colspan="1">215.70</td></tr><tr><td rowspan="1" colspan="1">DMR-KS-05-03-19-16</td><td rowspan="1" colspan="1">
              <italic><tp:taxon-name><tp:taxon-name-part taxon-name-part-type="genus">Panolia</tp:taxon-name-part> <tp:taxon-name-part taxon-name-part-type="species">eldii</tp:taxon-name-part></tp:taxon-name></italic>
            </td><td rowspan="1" colspan="1">40.16</td><td rowspan="1" colspan="1">33.03</td><td rowspan="1" colspan="1">22.16</td><td rowspan="1" colspan="1">40.62</td><td rowspan="1" colspan="1">39.21</td><td rowspan="1" colspan="1">29.89</td><td rowspan="1" colspan="1">–</td><td rowspan="1" colspan="1">–</td><td rowspan="1" colspan="1">–</td><td rowspan="1" colspan="1">23.58</td><td rowspan="1" colspan="1">197.89</td><td rowspan="1" colspan="1">193.72</td><td rowspan="1" colspan="1">–</td><td rowspan="1" colspan="1">204.53</td></tr><tr><td rowspan="1" colspan="1">DMR-KS-05-03-25-9</td><td rowspan="1" colspan="1">
              <italic><tp:taxon-name><tp:taxon-name-part taxon-name-part-type="genus">Rusa</tp:taxon-name-part> <tp:taxon-name-part taxon-name-part-type="species">unicolor</tp:taxon-name-part></tp:taxon-name></italic>
            </td><td rowspan="1" colspan="1">55.06</td><td rowspan="1" colspan="1">53.58</td><td rowspan="1" colspan="1">28.92</td><td rowspan="1" colspan="1">–</td><td rowspan="1" colspan="1">–</td><td rowspan="1" colspan="1">–</td><td rowspan="1" colspan="1">–</td><td rowspan="1" colspan="1">–</td><td rowspan="1" colspan="1">–</td><td rowspan="1" colspan="1">–</td><td rowspan="1" colspan="1">–</td><td rowspan="1" colspan="1">–</td><td rowspan="1" colspan="1">–</td><td rowspan="1" colspan="1">–</td></tr><tr><td rowspan="1" colspan="1">DMR-KS-05-03-19-14</td><td rowspan="1" colspan="1">
              <italic><tp:taxon-name><tp:taxon-name-part taxon-name-part-type="genus">Rusa</tp:taxon-name-part> <tp:taxon-name-part taxon-name-part-type="species">unicolor</tp:taxon-name-part></tp:taxon-name></italic>
            </td><td rowspan="1" colspan="1">52.37</td><td rowspan="1" colspan="1">50.16</td><td rowspan="1" colspan="1">30.83</td><td rowspan="1" colspan="1">–</td><td rowspan="1" colspan="1">–</td><td rowspan="1" colspan="1">–</td><td rowspan="1" colspan="1">–</td><td rowspan="1" colspan="1">–</td><td rowspan="1" colspan="1">–</td><td rowspan="1" colspan="1">28.12</td><td rowspan="1" colspan="1">–</td><td rowspan="1" colspan="1">–</td><td rowspan="1" colspan="1">–</td><td rowspan="1" colspan="1">–</td></tr><tr><td rowspan="1" colspan="1">DMR-KS-05-03-26-19</td><td rowspan="1" colspan="1">
              <italic><tp:taxon-name><tp:taxon-name-part taxon-name-part-type="genus">Rusa</tp:taxon-name-part> <tp:taxon-name-part taxon-name-part-type="species">unicolor</tp:taxon-name-part></tp:taxon-name></italic>
            </td><td rowspan="1" colspan="1">–</td><td rowspan="1" colspan="1">–</td><td rowspan="1" colspan="1">–</td><td rowspan="1" colspan="1">43.12</td><td rowspan="1" colspan="1">41.08</td><td rowspan="1" colspan="1">32.20</td><td rowspan="1" colspan="1">–</td><td rowspan="1" colspan="1">–</td><td rowspan="1" colspan="1">–</td><td rowspan="1" colspan="1">24.83</td><td rowspan="1" colspan="1">–</td><td rowspan="1" colspan="1">–</td><td rowspan="1" colspan="1">–</td><td rowspan="1" colspan="1">–</td></tr><tr><td rowspan="1" colspan="16">
              <bold>Pelvis</bold>
            </td></tr><tr><td rowspan="1" colspan="1">
              <bold>Specimen</bold>
            </td><td rowspan="1" colspan="1">
              <bold>Taxa</bold>
            </td><td rowspan="1" colspan="1">
              <bold><abbrev xmlns:xlink="http://www.w3.org/1999/xlink" xlink:title="Greatest length" id="ABBRID0E13GO" xlink:type="simple">GL</abbrev></bold>
            </td><td rowspan="1" colspan="1">
              <bold><abbrev xmlns:xlink="http://www.w3.org/1999/xlink" xlink:title="Length of the acetabulum including the lip" id="ABBRID0ED4GO" xlink:type="simple">LA</abbrev></bold>
            </td><td rowspan="1" colspan="1">
              <bold><abbrev xmlns:xlink="http://www.w3.org/1999/xlink" xlink:title="Length of the symphysis" id="ABBRID0EM4GO" xlink:type="simple">LS</abbrev></bold>
            </td><td rowspan="1" colspan="1">
              <bold><abbrev xmlns:xlink="http://www.w3.org/1999/xlink" xlink:title="Smallest height of the shaft of ilium" id="ABBRID0EV4GO" xlink:type="simple">SH</abbrev></bold>
            </td><td rowspan="1" colspan="1">
              <bold><abbrev xmlns:xlink="http://www.w3.org/1999/xlink" xlink:title="Smallest breadth of the shaft of ilium" id="ABBRID0E54GO" xlink:type="simple">SB</abbrev></bold>
            </td><td rowspan="1" colspan="1">
              <bold><abbrev xmlns:xlink="http://www.w3.org/1999/xlink" xlink:title="Smallest circumference of the shaft of ilium" id="ABBRID0EH5GO" xlink:type="simple">SC</abbrev></bold>
            </td><td rowspan="1" colspan="1">
              <bold><abbrev xmlns:xlink="http://www.w3.org/1999/xlink" xlink:title="Inner length of the foramen obturatum" id="ABBRID0EQ5GO" xlink:type="simple">LFo</abbrev></bold>
            </td><td rowspan="1" colspan="1">
              <bold><abbrev xmlns:xlink="http://www.w3.org/1999/xlink" xlink:title="Greatest breadth across the Tubera coxarum–greatest breadth across the lateral angle" id="ABBRID0EZ5GO" xlink:type="simple">GBTc</abbrev></bold>
            </td><td rowspan="1" colspan="1">
              <bold><abbrev xmlns:xlink="http://www.w3.org/1999/xlink" xlink:title="Greatest breadth across the acetabula" id="ABBRID0EC6GO" xlink:type="simple">GBA</abbrev></bold>
            </td><td rowspan="1" colspan="1">
              <bold><abbrev xmlns:xlink="http://www.w3.org/1999/xlink" xlink:title="Greatest breadth across the Tubera ischiadica" id="ABBRID0EL6GO" xlink:type="simple">GBTi</abbrev></bold>
            </td><td rowspan="1" colspan="1">
              <bold><abbrev xmlns:xlink="http://www.w3.org/1999/xlink" xlink:title="Smallest breadth across the bodies of the Ischia" id="ABBRID0EU6GO" xlink:type="simple">SBI</abbrev></bold>
            </td><td rowspan="1" colspan="1"/><td rowspan="1" colspan="1"/><td rowspan="1" colspan="1"/></tr><tr><td rowspan="1" colspan="1">DMR-KS-05-03-10-11</td><td rowspan="1" colspan="1">
              <tp:taxon-name><tp:taxon-name-part taxon-name-part-type="genus">Stegodon</tp:taxon-name-part> <tp:taxon-name-part taxon-name-part-type="uncertainty-rank">cf.</tp:taxon-name-part> <tp:taxon-name-part taxon-name-part-type="species">orientalis</tp:taxon-name-part></tp:taxon-name></td><td rowspan="1" colspan="1">&gt; 855.79</td><td rowspan="1" colspan="1">148.93</td><td rowspan="1" colspan="1">–</td><td rowspan="1" colspan="1">139.18</td><td rowspan="1" colspan="1">66.29</td><td rowspan="1" colspan="1">399.46</td><td rowspan="1" colspan="1">206.77</td><td rowspan="1" colspan="1">–</td><td rowspan="1" colspan="1">–</td><td rowspan="1" colspan="1">–</td><td rowspan="1" colspan="1">–</td><td rowspan="1" colspan="1"/><td rowspan="1" colspan="1"/><td rowspan="1" colspan="1"/></tr><tr><td rowspan="1" colspan="1">DMR-KS-05-03-10-12</td><td rowspan="1" colspan="1">
              <tp:taxon-name><tp:taxon-name-part taxon-name-part-type="genus">Stegodon</tp:taxon-name-part> <tp:taxon-name-part taxon-name-part-type="uncertainty-rank">cf.</tp:taxon-name-part> <tp:taxon-name-part taxon-name-part-type="species">orientalis</tp:taxon-name-part></tp:taxon-name></td><td rowspan="1" colspan="1">&gt; 496.75</td><td rowspan="1" colspan="1">140.75</td><td rowspan="1" colspan="1">–</td><td rowspan="1" colspan="1">145.17</td><td rowspan="1" colspan="1">59.60</td><td rowspan="1" colspan="1">389.92</td><td rowspan="1" colspan="1">201.25</td><td rowspan="1" colspan="1">–</td><td rowspan="1" colspan="1">–</td><td rowspan="1" colspan="1">–</td><td rowspan="1" colspan="1">–</td><td rowspan="1" colspan="1"/><td rowspan="1" colspan="1"/><td rowspan="1" colspan="1"/></tr><tr><td rowspan="1" colspan="1">DMR-KS-05-04-1-25</td><td rowspan="1" colspan="1">
              <italic><tp:taxon-name><tp:taxon-name-part taxon-name-part-type="genus">Bubalus</tp:taxon-name-part> <tp:taxon-name-part taxon-name-part-type="species">arnee</tp:taxon-name-part></tp:taxon-name></italic>
            </td><td rowspan="1" colspan="1">494.85</td><td rowspan="1" colspan="1">96.57</td><td rowspan="1" colspan="1">149.23</td><td rowspan="1" colspan="1">70.55</td><td rowspan="1" colspan="1">35.81</td><td rowspan="1" colspan="1">256.67</td><td rowspan="1" colspan="1">103.24</td><td rowspan="1" colspan="1">517.48</td><td rowspan="1" colspan="1">303.98</td><td rowspan="1" colspan="1">319.25</td><td rowspan="1" colspan="1">204.37</td><td rowspan="1" colspan="1"/><td rowspan="1" colspan="1"/><td rowspan="1" colspan="1"/></tr><tr><td rowspan="1" colspan="16">
              <bold>Femur</bold>
            </td></tr><tr><td rowspan="1" colspan="1">
              <bold>Specimen</bold>
            </td><td rowspan="1" colspan="1">
              <bold>Taxa</bold>
            </td><td rowspan="1" colspan="1">
              <bold><abbrev xmlns:xlink="http://www.w3.org/1999/xlink" xlink:title="Greatest breadth of the proximal end" id="ABBRID0EOGHO" xlink:type="simple">Bp</abbrev></bold>
            </td><td rowspan="1" colspan="1">
              <bold><abbrev xmlns:xlink="http://www.w3.org/1999/xlink" xlink:title="Depth of the proximal end" id="ABBRID0EXGHO" xlink:type="simple">Dp</abbrev></bold>
            </td><td rowspan="1" colspan="1">
              <bold><abbrev xmlns:xlink="http://www.w3.org/1999/xlink" xlink:title="Greatest depth of the Caput femoris" id="ABBRID0EAHHO" xlink:type="simple">DC</abbrev></bold>
            </td><td rowspan="1" colspan="1">
              <bold><abbrev xmlns:xlink="http://www.w3.org/1999/xlink" xlink:title="Greatest breadth of the distal end" id="ABBRID0EJHHO" xlink:type="simple">Bd</abbrev></bold>
            </td><td rowspan="1" colspan="1">
              <bold><abbrev xmlns:xlink="http://www.w3.org/1999/xlink" xlink:title="Greatest breadth of the distal end" id="ABBRID0ESHHO" xlink:type="simple">Dd</abbrev></bold>
            </td><td rowspan="1" colspan="1">
              <bold><abbrev xmlns:xlink="http://www.w3.org/1999/xlink" xlink:title="Smallest breadth of diaphysis" id="ABBRID0E2HHO" xlink:type="simple">SD</abbrev></bold>
            </td><td rowspan="1" colspan="1">
              <bold><abbrev xmlns:xlink="http://www.w3.org/1999/xlink" xlink:title="Greatest length from the caput head" id="ABBRID0EEIHO" xlink:type="simple">GLC</abbrev></bold>
            </td><td rowspan="1" colspan="1">
              <bold><abbrev xmlns:xlink="http://www.w3.org/1999/xlink" xlink:title="Greatest length" id="ABBRID0ENIHO" xlink:type="simple">GL</abbrev></bold>
            </td><td rowspan="1" colspan="1"/><td rowspan="1" colspan="1"/><td rowspan="1" colspan="1"/><td rowspan="1" colspan="1"/><td rowspan="1" colspan="1"/><td rowspan="1" colspan="1"/></tr><tr><td rowspan="1" colspan="1">DMR-KS-05-03-10-4</td><td rowspan="1" colspan="1">
              <tp:taxon-name><tp:taxon-name-part taxon-name-part-type="genus">Stegodon</tp:taxon-name-part> <tp:taxon-name-part taxon-name-part-type="uncertainty-rank">cf.</tp:taxon-name-part> <tp:taxon-name-part taxon-name-part-type="species">orientalis</tp:taxon-name-part></tp:taxon-name></td><td rowspan="1" colspan="1">–</td><td rowspan="1" colspan="1">–</td><td rowspan="1" colspan="1">125.14</td><td rowspan="1" colspan="1">178.16</td><td rowspan="1" colspan="1">211.72</td><td rowspan="1" colspan="1">126.18</td><td rowspan="1" colspan="1">–</td><td rowspan="1" colspan="1">–</td><td rowspan="1" colspan="1"/><td rowspan="1" colspan="1"/><td rowspan="1" colspan="1"/><td rowspan="1" colspan="1"/><td rowspan="1" colspan="1"/><td rowspan="1" colspan="1"/></tr><tr><td rowspan="1" colspan="1">DMR-KS-05-03-00-63</td><td rowspan="1" colspan="1">
              <italic><tp:taxon-name><tp:taxon-name-part taxon-name-part-type="genus">Rhinoceros</tp:taxon-name-part> <tp:taxon-name-part taxon-name-part-type="species">unicornis</tp:taxon-name-part></tp:taxon-name></italic>
            </td><td rowspan="1" colspan="1">–</td><td rowspan="1" colspan="1">–</td><td rowspan="1" colspan="1">–</td><td rowspan="1" colspan="1">140.58</td><td rowspan="1" colspan="1">183.17</td><td rowspan="1" colspan="1">46.21</td><td rowspan="1" colspan="1">–</td><td rowspan="1" colspan="1">–</td><td rowspan="1" colspan="1"/><td rowspan="1" colspan="1"/><td rowspan="1" colspan="1"/><td rowspan="1" colspan="1"/><td rowspan="1" colspan="1"/><td rowspan="1" colspan="1"/></tr><tr><td rowspan="1" colspan="1">DMR-KS-05-03-9-2</td><td rowspan="1" colspan="1">
              <italic><tp:taxon-name><tp:taxon-name-part taxon-name-part-type="genus">Bos</tp:taxon-name-part> <tp:taxon-name-part taxon-name-part-type="species">gaurus</tp:taxon-name-part></tp:taxon-name></italic>
            </td><td rowspan="1" colspan="1">124.57</td><td rowspan="1" colspan="1">66.64</td><td rowspan="1" colspan="1">52.31</td><td rowspan="1" colspan="1">106.89</td><td rowspan="1" colspan="1">138.24</td><td rowspan="1" colspan="1">46.15</td><td rowspan="1" colspan="1">405.57</td><td rowspan="1" colspan="1">419.28</td><td rowspan="1" colspan="1"/><td rowspan="1" colspan="1"/><td rowspan="1" colspan="1"/><td rowspan="1" colspan="1"/><td rowspan="1" colspan="1"/><td rowspan="1" colspan="1"/></tr><tr><td rowspan="1" colspan="1">DMR-KS-05-04-30-1</td><td rowspan="1" colspan="1">
              <italic><tp:taxon-name><tp:taxon-name-part taxon-name-part-type="genus">Bos</tp:taxon-name-part> <tp:taxon-name-part taxon-name-part-type="species">gaurus</tp:taxon-name-part></tp:taxon-name></italic>
            </td><td rowspan="1" colspan="1">150.06</td><td rowspan="1" colspan="1">&gt; 65.51</td><td rowspan="1" colspan="1">59.63</td><td rowspan="1" colspan="1">–</td><td rowspan="1" colspan="1">–</td><td rowspan="1" colspan="1">–</td><td rowspan="1" colspan="1">–</td><td rowspan="1" colspan="1">–</td><td rowspan="1" colspan="1"/><td rowspan="1" colspan="1"/><td rowspan="1" colspan="1"/><td rowspan="1" colspan="1"/><td rowspan="1" colspan="1"/><td rowspan="1" colspan="1"/></tr><tr><td rowspan="1" colspan="1">DMR-KS-05-04-1-1</td><td rowspan="1" colspan="1">
              <italic><tp:taxon-name><tp:taxon-name-part taxon-name-part-type="genus">Bubalus</tp:taxon-name-part> <tp:taxon-name-part taxon-name-part-type="species">arnee</tp:taxon-name-part></tp:taxon-name></italic>
            </td><td rowspan="1" colspan="1">160.51</td><td rowspan="1" colspan="1">80.69</td><td rowspan="1" colspan="1">66.76</td><td rowspan="1" colspan="1">128.54</td><td rowspan="1" colspan="1">156.98</td><td rowspan="1" colspan="1">54.05</td><td rowspan="1" colspan="1">420.18</td><td rowspan="1" colspan="1">447.15</td><td rowspan="1" colspan="1"/><td rowspan="1" colspan="1"/><td rowspan="1" colspan="1"/><td rowspan="1" colspan="1"/><td rowspan="1" colspan="1"/><td rowspan="1" colspan="1"/></tr><tr><td rowspan="1" colspan="1">DMR-KS-05-04-1-2</td><td rowspan="1" colspan="1">
              <italic><tp:taxon-name><tp:taxon-name-part taxon-name-part-type="genus">Bubalus</tp:taxon-name-part> <tp:taxon-name-part taxon-name-part-type="species">arnee</tp:taxon-name-part></tp:taxon-name></italic>
            </td><td rowspan="1" colspan="1">165.98</td><td rowspan="1" colspan="1">84.20</td><td rowspan="1" colspan="1">67.30</td><td rowspan="1" colspan="1">130.92</td><td rowspan="1" colspan="1">156.78</td><td rowspan="1" colspan="1">55.12</td><td rowspan="1" colspan="1">425.66</td><td rowspan="1" colspan="1">442.68</td><td rowspan="1" colspan="1"/><td rowspan="1" colspan="1"/><td rowspan="1" colspan="1"/><td rowspan="1" colspan="1"/><td rowspan="1" colspan="1"/><td rowspan="1" colspan="1"/></tr><tr><td rowspan="1" colspan="1">DMR-KS-05-03-20-8</td><td rowspan="1" colspan="1">
              <italic><tp:taxon-name><tp:taxon-name-part taxon-name-part-type="genus">Bubalus</tp:taxon-name-part> <tp:taxon-name-part taxon-name-part-type="species">arnee</tp:taxon-name-part></tp:taxon-name></italic>
            </td><td rowspan="1" colspan="1">–</td><td rowspan="1" colspan="1">–</td><td rowspan="1" colspan="1">–</td><td rowspan="1" colspan="1">124.57</td><td rowspan="1" colspan="1">181.53</td><td rowspan="1" colspan="1">–</td><td rowspan="1" colspan="1">–</td><td rowspan="1" colspan="1">–</td><td rowspan="1" colspan="1"/><td rowspan="1" colspan="1"/><td rowspan="1" colspan="1"/><td rowspan="1" colspan="1"/><td rowspan="1" colspan="1"/><td rowspan="1" colspan="1"/></tr><tr><td rowspan="1" colspan="1">DMR-KS-05-03-27-4</td><td rowspan="1" colspan="1">
              <italic><tp:taxon-name><tp:taxon-name-part taxon-name-part-type="genus">Axis</tp:taxon-name-part> <tp:taxon-name-part taxon-name-part-type="species">axis</tp:taxon-name-part></tp:taxon-name></italic>
            </td><td rowspan="1" colspan="1">–</td><td rowspan="1" colspan="1">–</td><td rowspan="1" colspan="1">–</td><td rowspan="1" colspan="1">50.49</td><td rowspan="1" colspan="1">69.42</td><td rowspan="1" colspan="1">–</td><td rowspan="1" colspan="1">–</td><td rowspan="1" colspan="1">–</td><td rowspan="1" colspan="1"/><td rowspan="1" colspan="1"/><td rowspan="1" colspan="1"/><td rowspan="1" colspan="1"/><td rowspan="1" colspan="1"/><td rowspan="1" colspan="1"/></tr><tr><td rowspan="1" colspan="1">DMR-KS-05-03-27-11</td><td rowspan="1" colspan="1">
              <italic><tp:taxon-name><tp:taxon-name-part taxon-name-part-type="genus">Panolia</tp:taxon-name-part> <tp:taxon-name-part taxon-name-part-type="species">eldii</tp:taxon-name-part></tp:taxon-name></italic>
            </td><td rowspan="1" colspan="1">66.29</td><td rowspan="1" colspan="1">31.42</td><td rowspan="1" colspan="1">28.4</td><td rowspan="1" colspan="1">52.67</td><td rowspan="1" colspan="1">70.12</td><td rowspan="1" colspan="1">21.97</td><td rowspan="1" colspan="1">–</td><td rowspan="1" colspan="1">–</td><td rowspan="1" colspan="1"/><td rowspan="1" colspan="1"/><td rowspan="1" colspan="1"/><td rowspan="1" colspan="1"/><td rowspan="1" colspan="1"/><td rowspan="1" colspan="1"/></tr><tr><td rowspan="1" colspan="1">DMR-KS-05-03-17-36</td><td rowspan="1" colspan="1">
              <italic><tp:taxon-name><tp:taxon-name-part taxon-name-part-type="genus">Panolia</tp:taxon-name-part> <tp:taxon-name-part taxon-name-part-type="species">eldii</tp:taxon-name-part></tp:taxon-name></italic>
            </td><td rowspan="1" colspan="1">68.57</td><td rowspan="1" colspan="1">35.49</td><td rowspan="1" colspan="1">28.73</td><td rowspan="1" colspan="1">56.56</td><td rowspan="1" colspan="1">73.06</td><td rowspan="1" colspan="1">21.97</td><td rowspan="1" colspan="1">251.58</td><td rowspan="1" colspan="1">–</td><td rowspan="1" colspan="1"/><td rowspan="1" colspan="1"/><td rowspan="1" colspan="1"/><td rowspan="1" colspan="1"/><td rowspan="1" colspan="1"/><td rowspan="1" colspan="1"/></tr><tr><td rowspan="1" colspan="1">DMR-KS-05-03-28-20</td><td rowspan="1" colspan="1">
              <italic><tp:taxon-name><tp:taxon-name-part taxon-name-part-type="genus">Panolia</tp:taxon-name-part> <tp:taxon-name-part taxon-name-part-type="species">eldii</tp:taxon-name-part></tp:taxon-name></italic>
            </td><td rowspan="1" colspan="1">–</td><td rowspan="1" colspan="1">–</td><td rowspan="1" colspan="1">–</td><td rowspan="1" colspan="1">53.72</td><td rowspan="1" colspan="1">72.00</td><td rowspan="1" colspan="1">–</td><td rowspan="1" colspan="1">–</td><td rowspan="1" colspan="1">–</td><td rowspan="1" colspan="1"/><td rowspan="1" colspan="1"/><td rowspan="1" colspan="1"/><td rowspan="1" colspan="1"/><td rowspan="1" colspan="1"/><td rowspan="1" colspan="1"/></tr><tr><td rowspan="1" colspan="1">DMR-KS-05-04-05-38</td><td rowspan="1" colspan="1">
              <italic><tp:taxon-name><tp:taxon-name-part taxon-name-part-type="genus">Panolia</tp:taxon-name-part> <tp:taxon-name-part taxon-name-part-type="species">eldii</tp:taxon-name-part></tp:taxon-name></italic>
            </td><td rowspan="1" colspan="1">67.59</td><td rowspan="1" colspan="1">35.21</td><td rowspan="1" colspan="1">27.74</td><td rowspan="1" colspan="1">–</td><td rowspan="1" colspan="1">–</td><td rowspan="1" colspan="1">–</td><td rowspan="1" colspan="1">–</td><td rowspan="1" colspan="1">–</td><td rowspan="1" colspan="1"/><td rowspan="1" colspan="1"/><td rowspan="1" colspan="1"/><td rowspan="1" colspan="1"/><td rowspan="1" colspan="1"/><td rowspan="1" colspan="1"/></tr><tr><td rowspan="1" colspan="1">DMR-KS-05-03-00-119</td><td rowspan="1" colspan="1">
              <italic><tp:taxon-name><tp:taxon-name-part taxon-name-part-type="genus">Panolia</tp:taxon-name-part> <tp:taxon-name-part taxon-name-part-type="species">eldii</tp:taxon-name-part></tp:taxon-name></italic>
            </td><td rowspan="1" colspan="1">–</td><td rowspan="1" colspan="1">–</td><td rowspan="1" colspan="1">–</td><td rowspan="1" colspan="1">51.60</td><td rowspan="1" colspan="1">71.30</td><td rowspan="1" colspan="1">&lt; 22.94</td><td rowspan="1" colspan="1">–</td><td rowspan="1" colspan="1">–</td><td rowspan="1" colspan="1"/><td rowspan="1" colspan="1"/><td rowspan="1" colspan="1"/><td rowspan="1" colspan="1"/><td rowspan="1" colspan="1"/><td rowspan="1" colspan="1"/></tr><tr><td rowspan="1" colspan="1">DMR-KS-05-03-19-2</td><td rowspan="1" colspan="1">
              <italic><tp:taxon-name><tp:taxon-name-part taxon-name-part-type="genus">Panolia</tp:taxon-name-part> <tp:taxon-name-part taxon-name-part-type="species">eldii</tp:taxon-name-part></tp:taxon-name></italic>
            </td><td rowspan="1" colspan="1">–</td><td rowspan="1" colspan="1">–</td><td rowspan="1" colspan="1">–</td><td rowspan="1" colspan="1">51.85</td><td rowspan="1" colspan="1">73.23</td><td rowspan="1" colspan="1">&lt; 26.51</td><td rowspan="1" colspan="1">–</td><td rowspan="1" colspan="1">–</td><td rowspan="1" colspan="1"/><td rowspan="1" colspan="1"/><td rowspan="1" colspan="1"/><td rowspan="1" colspan="1"/><td rowspan="1" colspan="1"/><td rowspan="1" colspan="1"/></tr><tr><td rowspan="1" colspan="1">DMR-KS-05-08-16-1</td><td rowspan="1" colspan="1">
              <italic><tp:taxon-name><tp:taxon-name-part taxon-name-part-type="genus">Panolia</tp:taxon-name-part> <tp:taxon-name-part taxon-name-part-type="species">eldii</tp:taxon-name-part></tp:taxon-name></italic>
            </td><td rowspan="1" colspan="1">59.40</td><td rowspan="1" colspan="1">32.32</td><td rowspan="1" colspan="1">26.14</td><td rowspan="1" colspan="1">–</td><td rowspan="1" colspan="1">–</td><td rowspan="1" colspan="1">–</td><td rowspan="1" colspan="1">–</td><td rowspan="1" colspan="1">–</td><td rowspan="1" colspan="1"/><td rowspan="1" colspan="1"/><td rowspan="1" colspan="1"/><td rowspan="1" colspan="1"/><td rowspan="1" colspan="1"/><td rowspan="1" colspan="1"/></tr><tr><td rowspan="1" colspan="1">DMR-KS-05-04-11-2</td><td rowspan="1" colspan="1">
              <italic><tp:taxon-name><tp:taxon-name-part taxon-name-part-type="genus">Rusa</tp:taxon-name-part> <tp:taxon-name-part taxon-name-part-type="species">unicolor</tp:taxon-name-part></tp:taxon-name></italic>
            </td><td rowspan="1" colspan="1">–</td><td rowspan="1" colspan="1">–</td><td rowspan="1" colspan="1">–</td><td rowspan="1" colspan="1">55.20</td><td rowspan="1" colspan="1">69.90</td><td rowspan="1" colspan="1">22.54</td><td rowspan="1" colspan="1">–</td><td rowspan="1" colspan="1">–</td><td rowspan="1" colspan="1"/><td rowspan="1" colspan="1"/><td rowspan="1" colspan="1"/><td rowspan="1" colspan="1"/><td rowspan="1" colspan="1"/><td rowspan="1" colspan="1"/></tr><tr><td rowspan="1" colspan="1">DMR-KS-05-03-19-7</td><td rowspan="1" colspan="1">
              <italic><tp:taxon-name><tp:taxon-name-part taxon-name-part-type="genus">Rusa</tp:taxon-name-part> <tp:taxon-name-part taxon-name-part-type="species">unicolor</tp:taxon-name-part></tp:taxon-name></italic>
            </td><td rowspan="1" colspan="1">67.01</td><td rowspan="1" colspan="1">44.50</td><td rowspan="1" colspan="1">28.58</td><td rowspan="1" colspan="1">–</td><td rowspan="1" colspan="1">–</td><td rowspan="1" colspan="1">21.72</td><td rowspan="1" colspan="1">–</td><td rowspan="1" colspan="1">–</td><td rowspan="1" colspan="1"/><td rowspan="1" colspan="1"/><td rowspan="1" colspan="1"/><td rowspan="1" colspan="1"/><td rowspan="1" colspan="1"/><td rowspan="1" colspan="1"/></tr><tr><td rowspan="1" colspan="1">DMR-KS-05-03-12-2*</td><td rowspan="1" colspan="1">
              <italic><tp:taxon-name><tp:taxon-name-part taxon-name-part-type="genus">Rusa</tp:taxon-name-part> <tp:taxon-name-part taxon-name-part-type="species">unicolor</tp:taxon-name-part></tp:taxon-name></italic>
            </td><td rowspan="1" colspan="1">48.57</td><td rowspan="1" colspan="1">31.96</td><td rowspan="1" colspan="1">–</td><td rowspan="1" colspan="1">–</td><td rowspan="1" colspan="1">–</td><td rowspan="1" colspan="1">18.91</td><td rowspan="1" colspan="1">–</td><td rowspan="1" colspan="1">–</td><td rowspan="1" colspan="1"/><td rowspan="1" colspan="1"/><td rowspan="1" colspan="1"/><td rowspan="1" colspan="1"/><td rowspan="1" colspan="1"/><td rowspan="1" colspan="1"/></tr><tr><td rowspan="1" colspan="1">DMR-KS-05-03-26-5</td><td rowspan="1" colspan="1">
              <italic><tp:taxon-name><tp:taxon-name-part taxon-name-part-type="genus">Rusa</tp:taxon-name-part> <tp:taxon-name-part taxon-name-part-type="species">unicolor</tp:taxon-name-part></tp:taxon-name></italic>
            </td><td rowspan="1" colspan="1">&gt; 77.29</td><td rowspan="1" colspan="1">42.06</td><td rowspan="1" colspan="1">37.82</td><td rowspan="1" colspan="1">–</td><td rowspan="1" colspan="1">–</td><td rowspan="1" colspan="1">30.98</td><td rowspan="1" colspan="1">–</td><td rowspan="1" colspan="1">–</td><td rowspan="1" colspan="1"/><td rowspan="1" colspan="1"/><td rowspan="1" colspan="1"/><td rowspan="1" colspan="1"/><td rowspan="1" colspan="1"/><td rowspan="1" colspan="1"/></tr><tr><td rowspan="1" colspan="1">DMR-KS-05-04-30-9</td><td rowspan="1" colspan="1">
              <italic><tp:taxon-name><tp:taxon-name-part taxon-name-part-type="genus">Rusa</tp:taxon-name-part> <tp:taxon-name-part taxon-name-part-type="species">unicolor</tp:taxon-name-part></tp:taxon-name></italic>
            </td><td rowspan="1" colspan="1">–</td><td rowspan="1" colspan="1">–</td><td rowspan="1" colspan="1">–</td><td rowspan="1" colspan="1">54.46</td><td rowspan="1" colspan="1">69.12</td><td rowspan="1" colspan="1">21.85</td><td rowspan="1" colspan="1">–</td><td rowspan="1" colspan="1">–</td><td rowspan="1" colspan="1"/><td rowspan="1" colspan="1"/><td rowspan="1" colspan="1"/><td rowspan="1" colspan="1"/><td rowspan="1" colspan="1"/><td rowspan="1" colspan="1"/></tr><tr><td rowspan="1" colspan="1">DMR-KS-05-04-19-10</td><td rowspan="1" colspan="1">
              <italic><tp:taxon-name><tp:taxon-name-part taxon-name-part-type="genus">Rusa</tp:taxon-name-part> <tp:taxon-name-part taxon-name-part-type="species">unicolor</tp:taxon-name-part></tp:taxon-name></italic>
            </td><td rowspan="1" colspan="1">–</td><td rowspan="1" colspan="1">–</td><td rowspan="1" colspan="1">–</td><td rowspan="1" colspan="1">48.39</td><td rowspan="1" colspan="1">53.48</td><td rowspan="1" colspan="1">23.49</td><td rowspan="1" colspan="1">–</td><td rowspan="1" colspan="1">–</td><td rowspan="1" colspan="1"/><td rowspan="1" colspan="1"/><td rowspan="1" colspan="1"/><td rowspan="1" colspan="1"/><td rowspan="1" colspan="1"/><td rowspan="1" colspan="1"/></tr><tr><td rowspan="1" colspan="10">
              <bold>Tibia</bold>
            </td><td rowspan="1" colspan="1"/><td rowspan="1" colspan="1"/><td rowspan="1" colspan="1"/><td rowspan="1" colspan="1"/><td rowspan="1" colspan="1"/><td rowspan="1" colspan="1"/></tr><tr><td rowspan="1" colspan="1">
              <bold>Specimen</bold>
            </td><td rowspan="1" colspan="1">
              <bold>Taxa</bold>
            </td><td rowspan="1" colspan="1">
              <bold><abbrev xmlns:xlink="http://www.w3.org/1999/xlink" xlink:title="Greatest breadth of the proximal end" id="ABBRID0E1RIO" xlink:type="simple">Bp</abbrev></bold>
            </td><td rowspan="1" colspan="1">
              <bold><abbrev xmlns:xlink="http://www.w3.org/1999/xlink" xlink:title="Depth of the proximal end" id="ABBRID0EDSIO" xlink:type="simple">Dp</abbrev></bold>
            </td><td rowspan="1" colspan="1">
              <bold><abbrev xmlns:xlink="http://www.w3.org/1999/xlink" xlink:title="Greatest breadth of the distal end" id="ABBRID0EMSIO" xlink:type="simple">Bd</abbrev></bold>
            </td><td rowspan="1" colspan="1">
              <bold><abbrev xmlns:xlink="http://www.w3.org/1999/xlink" xlink:title="Greatest breadth of the distal end" id="ABBRID0EVSIO" xlink:type="simple">Dd</abbrev></bold>
            </td><td rowspan="1" colspan="1">
              <bold><abbrev xmlns:xlink="http://www.w3.org/1999/xlink" xlink:title="Smallest breadth of diaphysis" id="ABBRID0E5SIO" xlink:type="simple">SD</abbrev></bold>
            </td><td rowspan="1" colspan="1">
              <bold><abbrev xmlns:xlink="http://www.w3.org/1999/xlink" xlink:title="Length of the lateral part" id="ABBRID0EHTIO" xlink:type="simple">Ll</abbrev></bold>
            </td><td rowspan="1" colspan="1">
              <bold><abbrev xmlns:xlink="http://www.w3.org/1999/xlink" xlink:title="Greatest length" id="ABBRID0EQTIO" xlink:type="simple">GL</abbrev></bold>
            </td><td rowspan="1" colspan="1"/><td rowspan="1" colspan="1"/><td rowspan="1" colspan="1"/><td rowspan="1" colspan="1"/><td rowspan="1" colspan="1"/><td rowspan="1" colspan="1"/><td rowspan="1" colspan="1"/></tr><tr><td rowspan="1" colspan="1">DMR-KS-05-03-00-52</td><td rowspan="1" colspan="1">
              <italic><tp:taxon-name><tp:taxon-name-part taxon-name-part-type="genus">Rhinoceros</tp:taxon-name-part> <tp:taxon-name-part taxon-name-part-type="species">sondaicus</tp:taxon-name-part></tp:taxon-name></italic>
            </td><td rowspan="1" colspan="1">–</td><td rowspan="1" colspan="1">–</td><td rowspan="1" colspan="1">94.95</td><td rowspan="1" colspan="1">&gt; 74.11</td><td rowspan="1" colspan="1">–</td><td rowspan="1" colspan="1">–</td><td rowspan="1" colspan="1">–</td><td rowspan="1" colspan="1"/><td rowspan="1" colspan="1"/><td rowspan="1" colspan="1"/><td rowspan="1" colspan="1"/><td rowspan="1" colspan="1"/><td rowspan="1" colspan="1"/><td rowspan="1" colspan="1"/></tr><tr><td rowspan="1" colspan="1">DMR-KS-05-04-1-11</td><td rowspan="1" colspan="1">
              <italic><tp:taxon-name><tp:taxon-name-part taxon-name-part-type="genus">Bubalus</tp:taxon-name-part> <tp:taxon-name-part taxon-name-part-type="species">arnee</tp:taxon-name-part></tp:taxon-name></italic>
            </td><td rowspan="1" colspan="1">132.04</td><td rowspan="1" colspan="1">125.08</td><td rowspan="1" colspan="1">87.26</td><td rowspan="1" colspan="1">69.54</td><td rowspan="1" colspan="1">55.84</td><td rowspan="1" colspan="1">363.36</td><td rowspan="1" colspan="1">437.17</td><td rowspan="1" colspan="1"/><td rowspan="1" colspan="1"/><td rowspan="1" colspan="1"/><td rowspan="1" colspan="1"/><td rowspan="1" colspan="1"/><td rowspan="1" colspan="1"/><td rowspan="1" colspan="1"/></tr><tr><td rowspan="1" colspan="1">DMR-KS-05-04-1-3</td><td rowspan="1" colspan="1">
              <italic><tp:taxon-name><tp:taxon-name-part taxon-name-part-type="genus">Bubalus</tp:taxon-name-part> <tp:taxon-name-part taxon-name-part-type="species">arnee</tp:taxon-name-part></tp:taxon-name></italic>
            </td><td rowspan="1" colspan="1">128.45</td><td rowspan="1" colspan="1">121.16</td><td rowspan="1" colspan="1">86.15</td><td rowspan="1" colspan="1">68.95</td><td rowspan="1" colspan="1">52.64</td><td rowspan="1" colspan="1">385.14</td><td rowspan="1" colspan="1">415.56</td><td rowspan="1" colspan="1"/><td rowspan="1" colspan="1"/><td rowspan="1" colspan="1"/><td rowspan="1" colspan="1"/><td rowspan="1" colspan="1"/><td rowspan="1" colspan="1"/><td rowspan="1" colspan="1"/></tr><tr><td rowspan="1" colspan="1">DMR-KS-05-03-20-9</td><td rowspan="1" colspan="1">
              <italic><tp:taxon-name><tp:taxon-name-part taxon-name-part-type="genus">Bubalus</tp:taxon-name-part> <tp:taxon-name-part taxon-name-part-type="species">arnee</tp:taxon-name-part></tp:taxon-name></italic>
            </td><td rowspan="1" colspan="1">126.74</td><td rowspan="1" colspan="1">106.22</td><td rowspan="1" colspan="1">88.37</td><td rowspan="1" colspan="1">64.62</td><td rowspan="1" colspan="1">53.42</td><td rowspan="1" colspan="1">354.45</td><td rowspan="1" colspan="1">406.77</td><td rowspan="1" colspan="1"/><td rowspan="1" colspan="1"/><td rowspan="1" colspan="1"/><td rowspan="1" colspan="1"/><td rowspan="1" colspan="1"/><td rowspan="1" colspan="1"/><td rowspan="1" colspan="1"/></tr><tr><td rowspan="1" colspan="1">DMR-KS-05-03-28-16</td><td rowspan="1" colspan="1">
              <italic><tp:taxon-name><tp:taxon-name-part taxon-name-part-type="genus">Rusa</tp:taxon-name-part> <tp:taxon-name-part taxon-name-part-type="species">unicolor</tp:taxon-name-part></tp:taxon-name></italic>
            </td><td rowspan="1" colspan="1">79.37</td><td rowspan="1" colspan="1">72.45</td><td rowspan="1" colspan="1">47.53</td><td rowspan="1" colspan="1">37.44</td><td rowspan="1" colspan="1">30.61</td><td rowspan="1" colspan="1">300.01</td><td rowspan="1" colspan="1">317.52</td><td rowspan="1" colspan="1"/><td rowspan="1" colspan="1"/><td rowspan="1" colspan="1"/><td rowspan="1" colspan="1"/><td rowspan="1" colspan="1"/><td rowspan="1" colspan="1"/><td rowspan="1" colspan="1"/></tr><tr><td rowspan="1" colspan="1">DMR-KS-05-04-04-1</td><td rowspan="1" colspan="1">
              <italic><tp:taxon-name><tp:taxon-name-part taxon-name-part-type="genus">Macaca</tp:taxon-name-part></tp:taxon-name></italic> sp.</td><td rowspan="1" colspan="1">27.50</td><td rowspan="1" colspan="1">21.46</td><td rowspan="1" colspan="1">18.12</td><td rowspan="1" colspan="1">12.95</td><td rowspan="1" colspan="1">8.77</td><td rowspan="1" colspan="1">158.71</td><td rowspan="1" colspan="1">167.57</td><td rowspan="1" colspan="1"/><td rowspan="1" colspan="1"/><td rowspan="1" colspan="1"/><td rowspan="1" colspan="1"/><td rowspan="1" colspan="1"/><td rowspan="1" colspan="1"/><td rowspan="1" colspan="1"/></tr><tr><td rowspan="1" colspan="9">
              <bold>Fibula</bold>
            </td><td rowspan="1" colspan="1"/><td rowspan="1" colspan="1"/><td rowspan="1" colspan="1"/><td rowspan="1" colspan="1"/><td rowspan="1" colspan="1"/><td rowspan="1" colspan="1"/><td rowspan="1" colspan="1"/></tr><tr><td rowspan="1" colspan="1">
              <bold>Specimen</bold>
            </td><td rowspan="1" colspan="1">
              <bold>Taxa</bold>
            </td><td rowspan="1" colspan="1">
              <bold><abbrev xmlns:xlink="http://www.w3.org/1999/xlink" xlink:title="Greatest length" id="ABBRID0E3AJO" xlink:type="simple">GL</abbrev></bold>
            </td><td rowspan="1" colspan="1"/><td rowspan="1" colspan="1"/><td rowspan="1" colspan="1"/><td rowspan="1" colspan="1"/><td rowspan="1" colspan="1"/><td rowspan="1" colspan="1"/><td rowspan="1" colspan="1"/><td rowspan="1" colspan="1"/><td rowspan="1" colspan="1"/><td rowspan="1" colspan="1"/><td rowspan="1" colspan="1"/><td rowspan="1" colspan="1"/><td rowspan="1" colspan="1"/></tr><tr><td rowspan="1" colspan="1">DMR-KS-05-03-00-124</td><td rowspan="1" colspan="1">
              <tp:taxon-name><tp:taxon-name-part taxon-name-part-type="genus">Stegodon</tp:taxon-name-part> <tp:taxon-name-part taxon-name-part-type="uncertainty-rank">cf.</tp:taxon-name-part> <tp:taxon-name-part taxon-name-part-type="species">orientalis</tp:taxon-name-part></tp:taxon-name></td><td rowspan="1" colspan="1">&gt; 354.56</td><td rowspan="1" colspan="1"/><td rowspan="1" colspan="1"/><td rowspan="1" colspan="1"/><td rowspan="1" colspan="1"/><td rowspan="1" colspan="1"/><td rowspan="1" colspan="1"/><td rowspan="1" colspan="1"/><td rowspan="1" colspan="1"/><td rowspan="1" colspan="1"/><td rowspan="1" colspan="1"/><td rowspan="1" colspan="1"/><td rowspan="1" colspan="1"/><td rowspan="1" colspan="1"/></tr><tr><td rowspan="1" colspan="11">
              <bold>Metacarpus</bold>
            </td><td rowspan="1" colspan="1"/><td rowspan="1" colspan="1"/><td rowspan="1" colspan="1"/><td rowspan="1" colspan="1"/><td rowspan="1" colspan="1"/></tr><tr><td rowspan="1" colspan="1">
              <bold>Specimen</bold>
            </td><td rowspan="1" colspan="1">
              <bold>Taxa</bold>
            </td><td rowspan="1" colspan="1">
              <bold><abbrev xmlns:xlink="http://www.w3.org/1999/xlink" xlink:title="Greatest breadth of the proximal end" id="ABBRID0ELFJO" xlink:type="simple">Bp</abbrev></bold>
            </td><td rowspan="1" colspan="1">
              <bold><abbrev xmlns:xlink="http://www.w3.org/1999/xlink" xlink:title="Depth of the proximal end" id="ABBRID0EUFJO" xlink:type="simple">Dp</abbrev></bold>
            </td><td rowspan="1" colspan="1">
              <bold><abbrev xmlns:xlink="http://www.w3.org/1999/xlink" xlink:title="Greatest breadth of the distal end" id="ABBRID0E4FJO" xlink:type="simple">Bd</abbrev></bold>
            </td><td rowspan="1" colspan="1">
              <bold><abbrev xmlns:xlink="http://www.w3.org/1999/xlink" xlink:title="Greatest breadth of the distal end" id="ABBRID0EGGJO" xlink:type="simple">Dd</abbrev></bold>
            </td><td rowspan="1" colspan="1">
              <bold><abbrev xmlns:xlink="http://www.w3.org/1999/xlink" xlink:title="Smallest depth of the diaphysis for metapodials only" id="ABBRID0EPGJO" xlink:type="simple">DD</abbrev></bold>
            </td><td rowspan="1" colspan="1">
              <bold><abbrev xmlns:xlink="http://www.w3.org/1999/xlink" xlink:title="Smallest breadth of diaphysis" id="ABBRID0EYGJO" xlink:type="simple">SD</abbrev></bold>
            </td><td rowspan="1" colspan="1">
              <bold><abbrev xmlns:xlink="http://www.w3.org/1999/xlink" xlink:title="Length of the lateral part" id="ABBRID0EBHJO" xlink:type="simple">Ll</abbrev></bold>
            </td><td rowspan="1" colspan="1">
              <bold><abbrev xmlns:xlink="http://www.w3.org/1999/xlink" xlink:title="Greatest length of the lateral part" id="ABBRID0EKHJO" xlink:type="simple">GLl</abbrev></bold>
            </td><td rowspan="1" colspan="1">
              <bold><abbrev xmlns:xlink="http://www.w3.org/1999/xlink" xlink:title="Greatest length" id="ABBRID0ETHJO" xlink:type="simple">GL</abbrev></bold>
            </td><td rowspan="1" colspan="1"/><td rowspan="1" colspan="1"/><td rowspan="1" colspan="1"/><td rowspan="1" colspan="1"/><td rowspan="1" colspan="1"/></tr><tr><td rowspan="1" colspan="1">DMR-KS-05-03-28-29</td><td rowspan="1" colspan="1">
              <italic><tp:taxon-name><tp:taxon-name-part taxon-name-part-type="genus">Rhinoceros</tp:taxon-name-part> <tp:taxon-name-part taxon-name-part-type="species">sondaicus</tp:taxon-name-part></tp:taxon-name></italic>
            </td><td rowspan="1" colspan="1">53.45</td><td rowspan="1" colspan="1">42.75</td><td rowspan="1" colspan="1">48.53</td><td rowspan="1" colspan="1">39.70</td><td rowspan="1" colspan="1">–</td><td rowspan="1" colspan="1">40.32</td><td rowspan="1" colspan="1">–</td><td rowspan="1" colspan="1">–</td><td rowspan="1" colspan="1">152.50</td><td rowspan="1" colspan="1"/><td rowspan="1" colspan="1"/><td rowspan="1" colspan="1"/><td rowspan="1" colspan="1"/><td rowspan="1" colspan="1"/></tr><tr><td rowspan="1" colspan="1">DMR-KS-05-03-22-49</td><td rowspan="1" colspan="1">
              <italic><tp:taxon-name><tp:taxon-name-part taxon-name-part-type="genus">Rhinoceros</tp:taxon-name-part> <tp:taxon-name-part taxon-name-part-type="species">sondaicus</tp:taxon-name-part></tp:taxon-name></italic>
            </td><td rowspan="1" colspan="1">–</td><td rowspan="1" colspan="1">–</td><td rowspan="1" colspan="1">51.80</td><td rowspan="1" colspan="1">34.10</td><td rowspan="1" colspan="1">22.26</td><td rowspan="1" colspan="1">–</td><td rowspan="1" colspan="1">–</td><td rowspan="1" colspan="1">–</td><td rowspan="1" colspan="1">–</td><td rowspan="1" colspan="1"/><td rowspan="1" colspan="1"/><td rowspan="1" colspan="1"/><td rowspan="1" colspan="1"/><td rowspan="1" colspan="1"/></tr><tr><td rowspan="1" colspan="1">DMR-KS-05-04-05-15</td><td rowspan="1" colspan="1">
              <italic><tp:taxon-name><tp:taxon-name-part taxon-name-part-type="genus">Rhinoceros</tp:taxon-name-part> <tp:taxon-name-part taxon-name-part-type="species">sondaicus</tp:taxon-name-part></tp:taxon-name></italic>
            </td><td rowspan="1" colspan="1">49.18</td><td rowspan="1" colspan="1">41.15</td><td rowspan="1" colspan="1">37.64</td><td rowspan="1" colspan="1">36.51</td><td rowspan="1" colspan="1">25.58</td><td rowspan="1" colspan="1">31.19</td><td rowspan="1" colspan="1">136.96</td><td rowspan="1" colspan="1">138.35</td><td rowspan="1" colspan="1">141.26</td><td rowspan="1" colspan="1"/><td rowspan="1" colspan="1"/><td rowspan="1" colspan="1"/><td rowspan="1" colspan="1"/><td rowspan="1" colspan="1"/></tr><tr><td rowspan="1" colspan="1">DMR-KS-05-03-26-27</td><td rowspan="1" colspan="1">
              <italic><tp:taxon-name><tp:taxon-name-part taxon-name-part-type="genus">Bos</tp:taxon-name-part> <tp:taxon-name-part taxon-name-part-type="species">gaurus</tp:taxon-name-part></tp:taxon-name></italic>
            </td><td rowspan="1" colspan="1">70.18</td><td rowspan="1" colspan="1">46.08</td><td rowspan="1" colspan="1">64.78</td><td rowspan="1" colspan="1">33.53</td><td rowspan="1" colspan="1">30.97</td><td rowspan="1" colspan="1">43.42</td><td rowspan="1" colspan="1">247.28</td><td rowspan="1" colspan="1">252.75</td><td rowspan="1" colspan="1">256.78</td><td rowspan="1" colspan="1"/><td rowspan="1" colspan="1"/><td rowspan="1" colspan="1"/><td rowspan="1" colspan="1"/><td rowspan="1" colspan="1"/></tr><tr><td rowspan="1" colspan="1">DMR-KS-05-03-26-3(1)</td><td rowspan="1" colspan="1">
              <italic><tp:taxon-name><tp:taxon-name-part taxon-name-part-type="genus">Bubalus</tp:taxon-name-part> <tp:taxon-name-part taxon-name-part-type="species">arnee</tp:taxon-name-part></tp:taxon-name></italic>
            </td><td rowspan="1" colspan="1">77.07</td><td rowspan="1" colspan="1">49.58</td><td rowspan="1" colspan="1">78.33</td><td rowspan="1" colspan="1">42.45</td><td rowspan="1" colspan="1">30.17</td><td rowspan="1" colspan="1">52.02</td><td rowspan="1" colspan="1">189.78</td><td rowspan="1" colspan="1">197.23</td><td rowspan="1" colspan="1">206.75</td><td rowspan="1" colspan="1"/><td rowspan="1" colspan="1"/><td rowspan="1" colspan="1"/><td rowspan="1" colspan="1"/><td rowspan="1" colspan="1"/></tr><tr><td rowspan="1" colspan="1">DMR-KS-05-03-18-2</td><td rowspan="1" colspan="1">
              <italic><tp:taxon-name><tp:taxon-name-part taxon-name-part-type="genus">Axis</tp:taxon-name-part> <tp:taxon-name-part taxon-name-part-type="species">axis</tp:taxon-name-part></tp:taxon-name></italic>
            </td><td rowspan="1" colspan="1">25.80</td><td rowspan="1" colspan="1">16.79</td><td rowspan="1" colspan="1">25.06</td><td rowspan="1" colspan="1">15.89</td><td rowspan="1" colspan="1">11.69</td><td rowspan="1" colspan="1">14.50</td><td rowspan="1" colspan="1">160.18</td><td rowspan="1" colspan="1">162.37</td><td rowspan="1" colspan="1">167.66</td><td rowspan="1" colspan="1"/><td rowspan="1" colspan="1"/><td rowspan="1" colspan="1"/><td rowspan="1" colspan="1"/><td rowspan="1" colspan="1"/></tr><tr><td rowspan="1" colspan="1">DMR-KS-05-03-22-28</td><td rowspan="1" colspan="1">
              <italic><tp:taxon-name><tp:taxon-name-part taxon-name-part-type="genus">Axis</tp:taxon-name-part> <tp:taxon-name-part taxon-name-part-type="species">axis</tp:taxon-name-part></tp:taxon-name></italic>
            </td><td rowspan="1" colspan="1">–</td><td rowspan="1" colspan="1">19.82</td><td rowspan="1" colspan="1">27.91</td><td rowspan="1" colspan="1">18.35</td><td rowspan="1" colspan="1">14.76</td><td rowspan="1" colspan="1">17.61</td><td rowspan="1" colspan="1">186.70</td><td rowspan="1" colspan="1">187.90</td><td rowspan="1" colspan="1">190.10</td><td rowspan="1" colspan="1"/><td rowspan="1" colspan="1"/><td rowspan="1" colspan="1"/><td rowspan="1" colspan="1"/><td rowspan="1" colspan="1"/></tr><tr><td rowspan="1" colspan="1">DMR-KS-05-03-08-2</td><td rowspan="1" colspan="1">
              <italic><tp:taxon-name><tp:taxon-name-part taxon-name-part-type="genus">Axis</tp:taxon-name-part> <tp:taxon-name-part taxon-name-part-type="species">axis</tp:taxon-name-part></tp:taxon-name></italic>
            </td><td rowspan="1" colspan="1">29.68</td><td rowspan="1" colspan="1">21.47</td><td rowspan="1" colspan="1">30.56</td><td rowspan="1" colspan="1">18.54</td><td rowspan="1" colspan="1">16.46</td><td rowspan="1" colspan="1">16.38</td><td rowspan="1" colspan="1">186.68</td><td rowspan="1" colspan="1">187.11</td><td rowspan="1" colspan="1">188.81</td><td rowspan="1" colspan="1"/><td rowspan="1" colspan="1"/><td rowspan="1" colspan="1"/><td rowspan="1" colspan="1"/><td rowspan="1" colspan="1"/></tr><tr><td rowspan="1" colspan="1">DMR-KS-05-03-19-3</td><td rowspan="1" colspan="1">
              <italic><tp:taxon-name><tp:taxon-name-part taxon-name-part-type="genus">Axis</tp:taxon-name-part> <tp:taxon-name-part taxon-name-part-type="species">axis</tp:taxon-name-part></tp:taxon-name></italic>
            </td><td rowspan="1" colspan="1">29.27</td><td rowspan="1" colspan="1">21.25</td><td rowspan="1" colspan="1">30.59</td><td rowspan="1" colspan="1">18.49</td><td rowspan="1" colspan="1">15.60</td><td rowspan="1" colspan="1">19.37</td><td rowspan="1" colspan="1">188.77</td><td rowspan="1" colspan="1">191.11</td><td rowspan="1" colspan="1">192.58</td><td rowspan="1" colspan="1"/><td rowspan="1" colspan="1"/><td rowspan="1" colspan="1"/><td rowspan="1" colspan="1"/><td rowspan="1" colspan="1"/></tr><tr><td rowspan="1" colspan="1">DMR-KS-05-03-19-37</td><td rowspan="1" colspan="1">
              <italic><tp:taxon-name><tp:taxon-name-part taxon-name-part-type="genus">Axis</tp:taxon-name-part> <tp:taxon-name-part taxon-name-part-type="species">axis</tp:taxon-name-part></tp:taxon-name></italic>
            </td><td rowspan="1" colspan="1">23.45</td><td rowspan="1" colspan="1">15.14</td><td rowspan="1" colspan="1">24.46</td><td rowspan="1" colspan="1">15.56</td><td rowspan="1" colspan="1">12.74</td><td rowspan="1" colspan="1">12.03</td><td rowspan="1" colspan="1">163.43</td><td rowspan="1" colspan="1">165.54</td><td rowspan="1" colspan="1">167.32</td><td rowspan="1" colspan="1"/><td rowspan="1" colspan="1"/><td rowspan="1" colspan="1"/><td rowspan="1" colspan="1"/><td rowspan="1" colspan="1"/></tr><tr><td rowspan="1" colspan="1">DMR-KS-05-04-30-20</td><td rowspan="1" colspan="1">
              <italic><tp:taxon-name><tp:taxon-name-part taxon-name-part-type="genus">Axis</tp:taxon-name-part> <tp:taxon-name-part taxon-name-part-type="species">axis</tp:taxon-name-part></tp:taxon-name></italic>
            </td><td rowspan="1" colspan="1">28.80</td><td rowspan="1" colspan="1">19.11</td><td rowspan="1" colspan="1">–</td><td rowspan="1" colspan="1">–</td><td rowspan="1" colspan="1">–</td><td rowspan="1" colspan="1">14.22</td><td rowspan="1" colspan="1">195.55</td><td rowspan="1" colspan="1">196.17</td><td rowspan="1" colspan="1">197.89</td><td rowspan="1" colspan="1"/><td rowspan="1" colspan="1"/><td rowspan="1" colspan="1"/><td rowspan="1" colspan="1"/><td rowspan="1" colspan="1"/></tr><tr><td rowspan="1" colspan="1">DMR-KS-05-03-24-2</td><td rowspan="1" colspan="1">
              <italic><tp:taxon-name><tp:taxon-name-part taxon-name-part-type="genus">Panolia</tp:taxon-name-part> <tp:taxon-name-part taxon-name-part-type="species">eldii</tp:taxon-name-part></tp:taxon-name></italic>
            </td><td rowspan="1" colspan="1">30.95</td><td rowspan="1" colspan="1">22.01</td><td rowspan="1" colspan="1">30.11</td><td rowspan="1" colspan="1">19.01</td><td rowspan="1" colspan="1">14.96</td><td rowspan="1" colspan="1">17.63</td><td rowspan="1" colspan="1">192.33</td><td rowspan="1" colspan="1">194.14</td><td rowspan="1" colspan="1">197.83</td><td rowspan="1" colspan="1"/><td rowspan="1" colspan="1"/><td rowspan="1" colspan="1"/><td rowspan="1" colspan="1"/><td rowspan="1" colspan="1"/></tr><tr><td rowspan="1" colspan="1">DMR-KS-05-03-17-26</td><td rowspan="1" colspan="1">
              <italic><tp:taxon-name><tp:taxon-name-part taxon-name-part-type="genus">Rusa</tp:taxon-name-part> <tp:taxon-name-part taxon-name-part-type="species">unicolor</tp:taxon-name-part></tp:taxon-name></italic>
            </td><td rowspan="1" colspan="1">37.58</td><td rowspan="1" colspan="1">29.64</td><td rowspan="1" colspan="1">37.00</td><td rowspan="1" colspan="1">24.64</td><td rowspan="1" colspan="1">19.31</td><td rowspan="1" colspan="1">24.38</td><td rowspan="1" colspan="1">216.98</td><td rowspan="1" colspan="1">217.35</td><td rowspan="1" colspan="1">224.25</td><td rowspan="1" colspan="1"/><td rowspan="1" colspan="1"/><td rowspan="1" colspan="1"/><td rowspan="1" colspan="1"/><td rowspan="1" colspan="1"/></tr><tr><td rowspan="1" colspan="11">
              <bold>Metatarsus</bold>
            </td><td rowspan="1" colspan="1"/><td rowspan="1" colspan="1"/><td rowspan="1" colspan="1"/><td rowspan="1" colspan="1"/><td rowspan="1" colspan="1"/></tr><tr><td rowspan="1" colspan="1">
              <bold>Specimen</bold>
            </td><td rowspan="1" colspan="1">
              <bold>Taxa</bold>
            </td><td rowspan="1" colspan="1">
              <bold><abbrev xmlns:xlink="http://www.w3.org/1999/xlink" xlink:title="Greatest breadth of the proximal end" id="ABBRID0E1BKO" xlink:type="simple">Bp</abbrev></bold>
            </td><td rowspan="1" colspan="1">
              <bold><abbrev xmlns:xlink="http://www.w3.org/1999/xlink" xlink:title="Depth of the proximal end" id="ABBRID0EDCKO" xlink:type="simple">Dp</abbrev></bold>
            </td><td rowspan="1" colspan="1">
              <bold><abbrev xmlns:xlink="http://www.w3.org/1999/xlink" xlink:title="Greatest breadth of the distal end" id="ABBRID0EMCKO" xlink:type="simple">Bd</abbrev></bold>
            </td><td rowspan="1" colspan="1">
              <bold><abbrev xmlns:xlink="http://www.w3.org/1999/xlink" xlink:title="Greatest breadth of the distal end" id="ABBRID0EVCKO" xlink:type="simple">Dd</abbrev></bold>
            </td><td rowspan="1" colspan="1">
              <bold><abbrev xmlns:xlink="http://www.w3.org/1999/xlink" xlink:title="Smallest depth of the diaphysis for metapodials only" id="ABBRID0E5CKO" xlink:type="simple">DD</abbrev></bold>
            </td><td rowspan="1" colspan="1">
              <bold><abbrev xmlns:xlink="http://www.w3.org/1999/xlink" xlink:title="Smallest breadth of diaphysis" id="ABBRID0EHDKO" xlink:type="simple">SD</abbrev></bold>
            </td><td rowspan="1" colspan="1">
              <bold><abbrev xmlns:xlink="http://www.w3.org/1999/xlink" xlink:title="Length of the lateral part" id="ABBRID0EQDKO" xlink:type="simple">Ll</abbrev></bold>
            </td><td rowspan="1" colspan="1">
              <bold><abbrev xmlns:xlink="http://www.w3.org/1999/xlink" xlink:title="Greatest length of the lateral part" id="ABBRID0EZDKO" xlink:type="simple">GLl</abbrev></bold>
            </td><td rowspan="1" colspan="1">
              <bold><abbrev xmlns:xlink="http://www.w3.org/1999/xlink" xlink:title="Greatest length" id="ABBRID0ECEKO" xlink:type="simple">GL</abbrev></bold>
            </td><td rowspan="1" colspan="1"/><td rowspan="1" colspan="1"/><td rowspan="1" colspan="1"/><td rowspan="1" colspan="1"/><td rowspan="1" colspan="1"/></tr><tr><td rowspan="1" colspan="1">DMR-KS-05-04-1-8</td><td rowspan="1" colspan="1">
              <italic><tp:taxon-name><tp:taxon-name-part taxon-name-part-type="genus">Bubalus</tp:taxon-name-part> <tp:taxon-name-part taxon-name-part-type="species">arnee</tp:taxon-name-part></tp:taxon-name></italic>
            </td><td rowspan="1" colspan="1">66.22</td><td rowspan="1" colspan="1">54.89</td><td rowspan="1" colspan="1">79.59</td><td rowspan="1" colspan="1">45.49</td><td rowspan="1" colspan="1">38.42</td><td rowspan="1" colspan="1">44.58</td><td rowspan="1" colspan="1">237.44</td><td rowspan="1" colspan="1">241.11</td><td rowspan="1" colspan="1">251.92</td><td rowspan="1" colspan="1"/><td rowspan="1" colspan="1"/><td rowspan="1" colspan="1"/><td rowspan="1" colspan="1"/><td rowspan="1" colspan="1"/></tr><tr><td rowspan="1" colspan="1">DMR-KS-05-04-1-6</td><td rowspan="1" colspan="1">
              <italic><tp:taxon-name><tp:taxon-name-part taxon-name-part-type="genus">Bubalus</tp:taxon-name-part> <tp:taxon-name-part taxon-name-part-type="species">arnee</tp:taxon-name-part></tp:taxon-name></italic>
            </td><td rowspan="1" colspan="1">65.79</td><td rowspan="1" colspan="1">58.19</td><td rowspan="1" colspan="1">82.22</td><td rowspan="1" colspan="1">45.07</td><td rowspan="1" colspan="1">38.88</td><td rowspan="1" colspan="1">44.44</td><td rowspan="1" colspan="1">239.66</td><td rowspan="1" colspan="1">241.52</td><td rowspan="1" colspan="1">255.33</td><td rowspan="1" colspan="1"/><td rowspan="1" colspan="1"/><td rowspan="1" colspan="1"/><td rowspan="1" colspan="1"/><td rowspan="1" colspan="1"/></tr><tr><td rowspan="1" colspan="1">DMR-KS-05-03-28-30</td><td rowspan="1" colspan="1">
              <italic><tp:taxon-name><tp:taxon-name-part taxon-name-part-type="genus">Bubalus</tp:taxon-name-part> <tp:taxon-name-part taxon-name-part-type="species">arnee</tp:taxon-name-part></tp:taxon-name></italic>
            </td><td rowspan="1" colspan="1">55.89</td><td rowspan="1" colspan="1">55.48</td><td rowspan="1" colspan="1">69.85</td><td rowspan="1" colspan="1">37.24</td><td rowspan="1" colspan="1">35.40</td><td rowspan="1" colspan="1">39.31</td><td rowspan="1" colspan="1">225.71</td><td rowspan="1" colspan="1">229.18</td><td rowspan="1" colspan="1">237.54</td><td rowspan="1" colspan="1"/><td rowspan="1" colspan="1"/><td rowspan="1" colspan="1"/><td rowspan="1" colspan="1"/><td rowspan="1" colspan="1"/></tr><tr><td rowspan="1" colspan="1">DMR-KS-05-03-26-3</td><td rowspan="1" colspan="1">
              <italic><tp:taxon-name><tp:taxon-name-part taxon-name-part-type="genus">Axis</tp:taxon-name-part> <tp:taxon-name-part taxon-name-part-type="species">axis</tp:taxon-name-part></tp:taxon-name></italic>
            </td><td rowspan="1" colspan="1">25.54</td><td rowspan="1" colspan="1">26.65</td><td rowspan="1" colspan="1">26.37</td><td rowspan="1" colspan="1">20.11</td><td rowspan="1" colspan="1">16.67</td><td rowspan="1" colspan="1">15.61</td><td rowspan="1" colspan="1">176.37</td><td rowspan="1" colspan="1">180.01</td><td rowspan="1" colspan="1">184.21</td><td rowspan="1" colspan="1"/><td rowspan="1" colspan="1"/><td rowspan="1" colspan="1"/><td rowspan="1" colspan="1"/><td rowspan="1" colspan="1"/></tr><tr><td rowspan="1" colspan="1">DMR-KS-05-03-15-14</td><td rowspan="1" colspan="1">
              <italic><tp:taxon-name><tp:taxon-name-part taxon-name-part-type="genus">Axis</tp:taxon-name-part> <tp:taxon-name-part taxon-name-part-type="species">axis</tp:taxon-name-part></tp:taxon-name></italic>
            </td><td rowspan="1" colspan="1">32.87</td><td rowspan="1" colspan="1">30.52</td><td rowspan="1" colspan="1">36.54</td><td rowspan="1" colspan="1">24.38</td><td rowspan="1" colspan="1">20.48</td><td rowspan="1" colspan="1">21.48</td><td rowspan="1" colspan="1">219.75</td><td rowspan="1" colspan="1">220.21</td><td rowspan="1" colspan="1">224.81</td><td rowspan="1" colspan="1"/><td rowspan="1" colspan="1"/><td rowspan="1" colspan="1"/><td rowspan="1" colspan="1"/><td rowspan="1" colspan="1"/></tr><tr><td rowspan="1" colspan="1">DMR-KS-05-03-29-30</td><td rowspan="1" colspan="1">
              <italic><tp:taxon-name><tp:taxon-name-part taxon-name-part-type="genus">Axis</tp:taxon-name-part> <tp:taxon-name-part taxon-name-part-type="species">axis</tp:taxon-name-part></tp:taxon-name></italic>
            </td><td rowspan="1" colspan="1">27.10</td><td rowspan="1" colspan="1">27.45</td><td rowspan="1" colspan="1">28.73</td><td rowspan="1" colspan="1">21.81</td><td rowspan="1" colspan="1">16.14</td><td rowspan="1" colspan="1">16.88</td><td rowspan="1" colspan="1">183.77</td><td rowspan="1" colspan="1">184.96</td><td rowspan="1" colspan="1">187.21</td><td rowspan="1" colspan="1"/><td rowspan="1" colspan="1"/><td rowspan="1" colspan="1"/><td rowspan="1" colspan="1"/><td rowspan="1" colspan="1"/></tr><tr><td rowspan="1" colspan="1">DMR-KS-05-03-28-17</td><td rowspan="1" colspan="1">
              <italic><tp:taxon-name><tp:taxon-name-part taxon-name-part-type="genus">Panolia</tp:taxon-name-part> <tp:taxon-name-part taxon-name-part-type="species">eldii</tp:taxon-name-part></tp:taxon-name></italic>
            </td><td rowspan="1" colspan="1">27.78</td><td rowspan="1" colspan="1">29.00</td><td rowspan="1" colspan="1">28.93</td><td rowspan="1" colspan="1">19.12</td><td rowspan="1" colspan="1">17.32</td><td rowspan="1" colspan="1">17.75</td><td rowspan="1" colspan="1">217.28</td><td rowspan="1" colspan="1">219.89</td><td rowspan="1" colspan="1">223.54</td><td rowspan="1" colspan="1"/><td rowspan="1" colspan="1"/><td rowspan="1" colspan="1"/><td rowspan="1" colspan="1"/><td rowspan="1" colspan="1"/></tr><tr><td rowspan="1" colspan="1">DMR-KS-05-03-25-8</td><td rowspan="1" colspan="1">
              <italic><tp:taxon-name><tp:taxon-name-part taxon-name-part-type="genus">Panolia</tp:taxon-name-part> <tp:taxon-name-part taxon-name-part-type="species">eldii</tp:taxon-name-part></tp:taxon-name></italic>
            </td><td rowspan="1" colspan="1">28.90</td><td rowspan="1" colspan="1">30.23</td><td rowspan="1" colspan="1">31.26</td><td rowspan="1" colspan="1">19.51</td><td rowspan="1" colspan="1">18.51</td><td rowspan="1" colspan="1">20.04</td><td rowspan="1" colspan="1">221.45</td><td rowspan="1" colspan="1">224.13</td><td rowspan="1" colspan="1">225.71</td><td rowspan="1" colspan="1"/><td rowspan="1" colspan="1"/><td rowspan="1" colspan="1"/><td rowspan="1" colspan="1"/><td rowspan="1" colspan="1"/></tr><tr><td rowspan="1" colspan="1">DMR-KS-05-03-15-15</td><td rowspan="1" colspan="1">
              <italic><tp:taxon-name><tp:taxon-name-part taxon-name-part-type="genus">Panolia</tp:taxon-name-part> <tp:taxon-name-part taxon-name-part-type="species">eldii</tp:taxon-name-part></tp:taxon-name></italic>
            </td><td rowspan="1" colspan="1">28.12</td><td rowspan="1" colspan="1">30.52</td><td rowspan="1" colspan="1">30.82</td><td rowspan="1" colspan="1">20.11</td><td rowspan="1" colspan="1">17.01</td><td rowspan="1" colspan="1">17.80</td><td rowspan="1" colspan="1">218.79</td><td rowspan="1" colspan="1">221.74</td><td rowspan="1" colspan="1">227.14</td><td rowspan="1" colspan="1"/><td rowspan="1" colspan="1"/><td rowspan="1" colspan="1"/><td rowspan="1" colspan="1"/><td rowspan="1" colspan="1"/></tr><tr><td rowspan="1" colspan="1">DMR-KS-05-03-19-11</td><td rowspan="1" colspan="1">
              <italic><tp:taxon-name><tp:taxon-name-part taxon-name-part-type="genus">Rusa</tp:taxon-name-part> <tp:taxon-name-part taxon-name-part-type="species">unicolor</tp:taxon-name-part></tp:taxon-name></italic>
            </td><td rowspan="1" colspan="1">36.89</td><td rowspan="1" colspan="1">35.69</td><td rowspan="1" colspan="1">37.75</td><td rowspan="1" colspan="1">26.63</td><td rowspan="1" colspan="1">22.36</td><td rowspan="1" colspan="1">24.08</td><td rowspan="1" colspan="1">233.75</td><td rowspan="1" colspan="1">238.89</td><td rowspan="1" colspan="1">244.97</td><td rowspan="1" colspan="1"/><td rowspan="1" colspan="1"/><td rowspan="1" colspan="1"/><td rowspan="1" colspan="1"/><td rowspan="1" colspan="1"/></tr></tbody></table></table-wrap></tp:treatment-sec><ref-list><ref id="B74"><mixed-citation xmlns:xlink="http://www.w3.org/1999/xlink" xlink:type="simple">
          <person-group><name name-style="western"><surname>Guérin</surname><given-names>C</given-names></name></person-group> (<year>1980</year>) <source>Les rhinocéros (<tp:taxon-name><tp:taxon-name-part taxon-name-part-type="class">Mammalia</tp:taxon-name-part></tp:taxon-name>, <tp:taxon-name><tp:taxon-name-part taxon-name-part-type="order">Perissodactyla</tp:taxon-name-part></tp:taxon-name>) du Miocène terminal au Pléistocène supérieur en Europe occidentale.</source> <publisher-name>Documents des Laboratoires de Géologie de Lyon</publisher-name>, <volume>Vol. 79</volume>, <size units="page">1185 pp</size>.</mixed-citation></ref><ref id="B32"><mixed-citation xmlns:xlink="http://www.w3.org/1999/xlink" xlink:type="simple">
          <person-group><name name-style="western"><surname>Colbert</surname><given-names>EH</given-names></name></person-group> (<year>1942</year>) <article-title>Notes on the lesser one-horned rhinoceros, <italic><tp:taxon-name><tp:taxon-name-part taxon-name-part-type="genus">Rhinoceros</tp:taxon-name-part> <tp:taxon-name-part taxon-name-part-type="species">sondaicus</tp:taxon-name-part></tp:taxon-name></italic>: 2. the position of the <italic><tp:taxon-name><tp:taxon-name-part taxon-name-part-type="genus">Rhinoceros</tp:taxon-name-part> <tp:taxon-name-part taxon-name-part-type="species">sondaicus</tp:taxon-name-part></tp:taxon-name></italic> in the phylogeny of the genus <italic><tp:taxon-name><tp:taxon-name-part taxon-name-part-type="genus">Rhinoceros</tp:taxon-name-part></tp:taxon-name></italic>.</article-title> <source>American Museum Novitates</source> <volume>1207</volume>: <fpage>1</fpage>–<lpage>6</lpage>.</mixed-citation></ref></ref-list></tp:taxon-treatment>
