# Supplementary material for: The Middle Pleistocene vertebrate fauna from Khok Sung (Nakhon Ratchasima, Thailand): biochronological and paleobiogeographical implications
Source: Zookeys. 2016 Aug 30;(613):1–157. doi: 10.3897/zookeys.613.8309 (PMC5027644; doi:10.3897/zookeys.613.8309)
Supplement: XML Treatment for Axis axis [file zookeys.613.8309-treatment8.xml]

<!DOCTYPE tp:taxon-treatment
  PUBLIC "-//TaxonX//DTD Taxonomic Treatment Publishing DTD v0 20100105//EN" "tax-treatment-NSO.dtd">
<tp:taxon-treatment xmlns:tp="http://www.plazi.org/taxpub"><tp:treatment-meta><kwd-group><label>Taxon classification</label><kwd><named-content content-type="kingdom">Animalia</named-content></kwd><kwd><named-content content-type="order">Artiodactyla</named-content></kwd><kwd><named-content content-type="family">Cervidae</named-content></kwd></kwd-group><mixed-citation publication-type="journal"><person-group><name><surname>Suraprasit</surname><given-names>Kantapon</given-names></name><name><surname>Jaeger</surname><given-names>Jean-Jacques</given-names></name><name><surname>Chaimanee</surname><given-names>Yaowalak</given-names></name><name><surname>Chavasseau</surname><given-names>Olivier</given-names></name><name><surname>Yamee</surname><given-names>Chotima</given-names></name><name><surname>Tian</surname><given-names>Pannipa</given-names></name><name><surname>Panha</surname><given-names>Somsak</given-names></name></person-group><article-title>The Middle Pleistocene vertebrate fauna from Khok Sung (Nakhon Ratchasima, Thailand): biochronological and paleobiogeographical implications</article-title><source>Zookeys</source><day>30</day><month>8</month><year>2016</year><volume>2016</volume><issue>613</issue><fpage>1</fpage><lpage>157</lpage><pub-id pub-id-type="doi">10.3897/zookeys.613.8309</pub-id></mixed-citation></tp:treatment-meta><tp:nomenclature><tp:taxon-name>
                    <tp:taxon-name-part taxon-name-part-type="genus">Axis</tp:taxon-name-part>
                    <tp:taxon-name-part taxon-name-part-type="species">axis</tp:taxon-name-part>
                  </tp:taxon-name><tp:taxon-authority>(Erxleben, 1777)</tp:taxon-authority></tp:nomenclature><tp:treatment-sec sec-type="material" id="SECID0ER3DK"><title>Referred material.</title><p>Four crania—DMR-KS-05-04-18-50 (with two antlers), DMR-KS-05-03-00-30 (with left partial and right broken antlers), DMR-KS-05-03-18-X9 (with pedicles), and DMR-KS-05-03-27-1 (with pedicles); two right complete antlers—DMR-KS-05-03-31-30 and DMR-KS-05-03-22-4; a nearly complete left antler, DMR-KS-05-04-4-1; five right fragmentary antlers—DMR-KS-05-03-18-21, DMR-KS-05-03-19-82, DMR-KS-05-03-28-22, DMR-KS-05-06-22-2, and DMR-KS-05-03-28-1; eight left fragmentary antlers—DMR-KS-05-03-00-12, DMR-KS-05-03-19-81, DMR-KS-05-03-22-2, DMR-KS-05-03-24-1, DMR-KS-05-04-09-1, DMR-KS-05-03-19-13, DMR-KS-05-03-26-21, and DMR-KS-05-03-08-17; two left fragmentary maxilla—DMR-KS-05-03-28-6 (with M1–M3) and DMR-KS-05-03-08-31 (with P3, P4, and M1 root); a right P4, DMR-KS-05-04-01-3; a left M1, DMR-KS-05-04-28-5; a left M2, DMR-KS-05-03-14-5; thirteen right mandibles—DMR-KS-05-03-14-2 (with m3), DMR-KS-05-03-20-1 (with p4–m3), DMR-KS-05-03-20-2 (with m2 and m3), DMR-KS-05-03-22-7 (with m2 and m3), DMR-KS-05-04-03-1 (with p2–m3), and DMR-KS-05-03-27-3 (with m2 and m3), DMR-KS-05-03-19-1 (with p2–m3), DMR-KS-05-03-22-8 (with m2 and m3), DMR-KS-05-04-01-1 (with p2–m3), DMR-KS-05-03-24-4 (with m2), DMR-KS-05-03-26-12 (with m2 and m3), DMR-KS-05-04-7-10 (with p3, m1, and m2), and DMR-KS-05-03-26-10 (with p2–m1); eight left mandibles—DMR-KS-05-03-18-22 (with p2), DMR-KS-05-03-22-6 (with m1–m3), DMR-KS-05-03-27-22 (with p3-m2 sockets and broken m3), DMR-KS-05-04-09-2 (with p3, p4, m1 and m2 sockets, and m3), DMR-KS-05-03-00-102 (with p4 and m1), DMR-KS-05-03-19-2 (with m1–m3), DMR-KS-05-03-23-1 (with p2 and p3 roots and p4–m3), and DMR-KS-05-03-29-1 (with p2-m3); a left m1, DMR-KS-05-04-28-6; three m2—DMR-KS-05-03-25-4 (right), DMR-KS-05-03-00-104 (left), and DMR-KS-05-03-22-11 (left); four left m3—DMR-KS-05-04-9-4, DMR-KS-05-03-22-9, DMR-KS-05-04-01-2, and DMR-KS-05-03-08-33; three right fragmentary humeri (distal part)—DMR-KS-05-03-13-4, DMR-KS-05-04-11-32, and DMR-KS-05-03-17-17; six metacarpi—DMR-KS-05-03-18-2 (right), DMR-KS-05-03-19-3 (right), DMR-KS-05-03-22-28 (right), DMR-KS-05-03-08-2 (right), DMR-KS-05-04-30-20 (right proximal fragment), and DMR-KS-05-03-19-37 (left); a right fragmentary femur, DMR-KS-05-03-27-4 (distal part); three metatarsi—DMR-KS-05-03-26-3 (right), DMR-KS-05-03-29-30 (left), and DMR-KS-05-03-15-14 (left).</p></tp:treatment-sec><tp:treatment-sec sec-type="material" id="SECID0EW3DK"><title>Material description.</title><p>
              <bold>Crania and upper dentition</bold>: four crania are almost complete, lacking only the anterior portions (e.g., nasal, jugal, palatine, and maxilla) (Fig. <xref ref-type="fig" rid="F14">14A–D</xref>). The specimen DMR-KS-05-04-18-50 shows nearly complete antlers, lacking only the left brow tine (Fig. <xref ref-type="fig" rid="F14">14A, B</xref>). The cranium DMR-KS-05-03-00-30 possesses a right antler portion preserving the complete brow tine but the broken main <!--PageBreak-->beam (Fig. <xref ref-type="fig" rid="F14">14C, D</xref>). The specimens DMR-KS-05-03-18-X9 (Fig. <xref ref-type="fig" rid="F14">14E</xref>) and DMR-KS-05-03-27-1 (Fig. <xref ref-type="fig" rid="F14">14F, G</xref>) preserve most of the rear part of the skull but lacks zygomatic arcs and antler portions. The specimen DMR-KS-05-03-27-1 preserves a <!--PageBreak-->deformed frontal area and broken pedicles (Fig. <xref ref-type="fig" rid="F14">14F</xref>). The basioccipital and basisphenoid are subtriangular in ventral view and show well-deveoped anterior and posterior tuberosities with a longitudinal groove running along the central part (Fig. <xref ref-type="fig" rid="F14">14B, D, G</xref>). The lateral edges of the basioccipital and basisphenoid are concave like in <italic><tp:taxon-name><tp:taxon-name-part taxon-name-part-type="genus">Axis</tp:taxon-name-part></tp:taxon-name></italic>. The foramina ovale are large and open ventrolaterally. The shed antlers are characterized by three main tines, smooth surfaces, a short pedicle and brow tine, a long and slender main beam, a high angle (about 100-120°) between the main beam and the brow tine, and a well-developed burr (Fig. <xref ref-type="fig" rid="F14">14A, C, H–L</xref>). A small ornamented tine (or knob) is sometimes present along the dorsal surface of the brow tine or at the main beam-brow tine junction (Fig. <xref ref-type="fig" rid="F14">14C, J–L</xref>). The main beam is oriented upward, laterally, and posteriorly, and consists of forked tines apically. At the antlered crown, the inner tine is much shorter than the outer one (Fig. <xref ref-type="fig" rid="F14">14A, H, I</xref>). The skull and antler exhibit a typical arrangement of recent <italic><tp:taxon-name><tp:taxon-name-part taxon-name-part-type="genus">Axis</tp:taxon-name-part> <tp:taxon-name-part taxon-name-part-type="species">axis</tp:taxon-name-part></tp:taxon-name></italic> (e.g., the orientation of the main beam and brow tine, the bifurcation at the apical crown tine, and the shape of the basioccipital and basisphenoid) (for measurements, see Appendix <xref ref-type="table" rid="T23">4</xref>).</p><fig id="F14" position="float" orientation="portrait"><label>Figure 14.</label><caption><p>Cranial remains of <italic><tp:taxon-name><tp:taxon-name-part taxon-name-part-type="genus">Axis</tp:taxon-name-part> <tp:taxon-name-part taxon-name-part-type="species">axis</tp:taxon-name-part></tp:taxon-name></italic> from Khok Sung: <bold>A–B</bold> DMR-KS-05-04-18-50, a cranium with nearly complete antlers in dorsal (<bold>A</bold>) and ventral (<bold>B</bold>) views <bold>C–D</bold> DMR-KS-05-03-00-30, a cranium in lateral (<bold>C</bold>) amd ventral (<bold>D</bold>) views <bold>E</bold> DMR-KS-05-03-18-X9, a cranium in anterior view <bold>F–G</bold> DMR-KS-05-03-27-1 a cranium in dorsal (<bold>F</bold>) and ventral (<bold>G</bold>) views <bold>H</bold> DMR-KS-05-03-31-30, a right antler in anterior view; (<bold>I</bold>) DMR-KS-05-03-22-4, a right antler in lateral view <bold>J</bold> DMR-KS-05-03-18-21, a left antler fragment in lateral view <bold>K</bold> <abbrev xmlns:xlink="http://www.w3.org/1999/xlink" xlink:title="Department of Mineral Resources" id="ABBRID0ENAEK" xlink:type="simple">DMR</abbrev>-05-03-22-2, a left antler fragment in lateral view <bold>L</bold> DMR-KS-05-03-19-81, a left antler fragment in medial view.</p></caption><graphic xmlns:xlink="http://www.w3.org/1999/xlink" xlink:href="zookeys-613-001-g014.jpg" position="float" orientation="portrait" xlink:type="simple" id="oo_101061.jpg"/></fig><p>P3 and P4 are similar to recent <italic><tp:taxon-name><tp:taxon-name-part taxon-name-part-type="genus">Axis</tp:taxon-name-part></tp:taxon-name></italic>, characterized by well-developed styles, medial cristae (more distinct on the P4), and posterolingual fossettes (Fig. <xref ref-type="fig" rid="F15">15A</xref>) (for measurements, see Tab. <xref ref-type="table" rid="T12">12</xref>). On the P4, the medial cristae join the postmetacrista and divide the fossa into two islands (Fig. <xref ref-type="fig" rid="F15">15A, C</xref>). Upper molars display distinct styles (particularly the mesostyle), entostyles, and anterior cingula (Fig. <xref ref-type="fig" rid="F15">15B, D, E</xref>). The metaconule fold is slightly developed. The M2 is slightly wider than the M3 (Tab. <xref ref-type="table" rid="T12">12</xref>). The posterior lobe of the M3 is reduced in width (Fig. <xref ref-type="fig" rid="F15">15B</xref>).</p><fig id="F15" position="float" orientation="portrait"><label>Figure 15.</label><caption><p>Dental remains of <italic><tp:taxon-name><tp:taxon-name-part taxon-name-part-type="genus">Axis</tp:taxon-name-part> <tp:taxon-name-part taxon-name-part-type="species">axis</tp:taxon-name-part></tp:taxon-name></italic> from Khok Sung: <bold>A</bold> DMR-KS-05-03-08-31, an upper left P3 and P4 in occlusal view <bold>B</bold> DMR-KS-05-03-28-6, a left upper molar row in occlusal view <bold>C</bold> DMR-KS-05-04-01-3, a right P4 in occlusal view <bold>D</bold> DMR-KS-05-04-28-5, a left M1 in occlusal view <bold>E</bold> DMR-KS-05-03-14-5, a left M2 in occlusal view <bold>F–G</bold> DMR-KS-05-03-29-1, a left mandible in occlusal (<bold>F</bold>) and lateral (<bold>G</bold>) views <bold>H–I</bold> DMR-KS-05-03-26-10, a right mandibular fragment in occlusal (<bold>H</bold>) and medial (<bold>I</bold>) views <bold>J–K</bold> DMR-KS-05-04-03-1, a right mandible in occlusal (<bold>J</bold>) and lateral (<bold>K</bold>) views <bold>L–M</bold> DMR-KS-05-03-20-1, a right mandible in occlusal (<bold>L</bold>) and lateral (<bold>M</bold>) views <bold>N–O</bold> DMR-KS-05-03-22-7, a right mandible in occlusal (<bold>N</bold>) and lateral (<bold>O</bold>) views <bold>P–Q</bold> DMR-KS-05-03-08-33, a left m3 in occlusal (<bold>P</bold>) and buccal (<bold>Q</bold>) views.</p></caption><graphic xmlns:xlink="http://www.w3.org/1999/xlink" xlink:href="zookeys-613-001-g015.jpg" position="float" orientation="portrait" xlink:type="simple" id="oo_101062.jpg"/></fig><table-wrap id="T12" position="float" orientation="portrait"><label>Table 12.</label><caption><p>Measurements (lengths and widths in millimeters) of cervid teeth from Khok Sung. N=number of specimens.</p></caption><table id="TID0ERCFM" rules="all"><tbody><tr><th rowspan="1" colspan="1"/><th rowspan="1" colspan="3">Length</th><th rowspan="1" colspan="3">Width</th></tr><tr><th rowspan="1" colspan="1"/><th rowspan="1" colspan="1">N</th><th rowspan="1" colspan="1">Range</th><th rowspan="1" colspan="1">Mean</th><th rowspan="1" colspan="1">N</th><th rowspan="1" colspan="1">Range</th><th rowspan="1" colspan="1">Mean</th></tr><tr><td rowspan="1" colspan="7">
              <bold><italic><tp:taxon-name><tp:taxon-name-part taxon-name-part-type="genus">Axis</tp:taxon-name-part> <tp:taxon-name-part taxon-name-part-type="species">axis</tp:taxon-name-part></tp:taxon-name></italic></bold>
            </td></tr><tr><td rowspan="1" colspan="1">P3</td><td rowspan="1" colspan="1">1</td><td rowspan="1" colspan="1">12.40</td><td rowspan="1" colspan="1">–</td><td rowspan="1" colspan="1">1</td><td rowspan="1" colspan="1">13.60</td><td rowspan="1" colspan="1">–</td></tr><tr><td rowspan="1" colspan="1">P4</td><td rowspan="1" colspan="1">2</td><td rowspan="1" colspan="1">10.04–11.29</td><td rowspan="1" colspan="1">10.67</td><td rowspan="1" colspan="1">2</td><td rowspan="1" colspan="1">12.19–14.28</td><td rowspan="1" colspan="1">13.24</td></tr><tr><td rowspan="1" colspan="1">M1</td><td rowspan="1" colspan="1">2</td><td rowspan="1" colspan="1">13.32–15.19</td><td rowspan="1" colspan="1">14.26</td><td rowspan="1" colspan="1">2</td><td rowspan="1" colspan="1">15.60–15.93</td><td rowspan="1" colspan="1">15.77</td></tr><tr><td rowspan="1" colspan="1">M2</td><td rowspan="1" colspan="1">2</td><td rowspan="1" colspan="1">18.07–18.08</td><td rowspan="1" colspan="1">18.08</td><td rowspan="1" colspan="1">2</td><td rowspan="1" colspan="1">17.41–17.84</td><td rowspan="1" colspan="1">17.63</td></tr><tr><td rowspan="1" colspan="1">M3</td><td rowspan="1" colspan="1">1</td><td rowspan="1" colspan="1">17.53</td><td rowspan="1" colspan="1">–</td><td rowspan="1" colspan="1">1</td><td rowspan="1" colspan="1">16.42</td><td rowspan="1" colspan="1">–</td></tr><tr><td rowspan="1" colspan="1">p2</td><td rowspan="1" colspan="1">6</td><td rowspan="1" colspan="1">7.93–9.54</td><td rowspan="1" colspan="1">8.72</td><td rowspan="1" colspan="1">6</td><td rowspan="1" colspan="1">5.44–6.89</td><td rowspan="1" colspan="1">5.93</td></tr><tr><td rowspan="1" colspan="1">p3</td><td rowspan="1" colspan="1">7</td><td rowspan="1" colspan="1">9.17–12.11</td><td rowspan="1" colspan="1">10.67</td><td rowspan="1" colspan="1">7</td><td rowspan="1" colspan="1">6.53–7.14</td><td rowspan="1" colspan="1">6.88</td></tr><tr><td rowspan="1" colspan="1">p4</td><td rowspan="1" colspan="1">8</td><td rowspan="1" colspan="1">10.64–13.62</td><td rowspan="1" colspan="1">11.65</td><td rowspan="1" colspan="1">10</td><td rowspan="1" colspan="1">6.77–8.13</td><td rowspan="1" colspan="1">7.39</td></tr><tr><td rowspan="1" colspan="1">m1</td><td rowspan="1" colspan="1">9</td><td rowspan="1" colspan="1">11.81–18.20</td><td rowspan="1" colspan="1">14.2</td><td rowspan="1" colspan="1">13</td><td rowspan="1" colspan="1">8.27–10.29</td><td rowspan="1" colspan="1">9.59</td></tr><tr><td rowspan="1" colspan="1">m2</td><td rowspan="1" colspan="1">18</td><td rowspan="1" colspan="1">15.94–21.42</td><td rowspan="1" colspan="1">17.91</td><td rowspan="1" colspan="1">19</td><td rowspan="1" colspan="1">8.56–11.67</td><td rowspan="1" colspan="1">10.56</td></tr><tr><td rowspan="1" colspan="1">m3</td><td rowspan="1" colspan="1">18</td><td rowspan="1" colspan="1">21.69–25.78</td><td rowspan="1" colspan="1">24.1</td><td rowspan="1" colspan="1">20</td><td rowspan="1" colspan="1">8.87–11.89</td><td rowspan="1" colspan="1">10.74</td></tr><tr><td rowspan="1" colspan="7">
              <bold><italic><tp:taxon-name><tp:taxon-name-part taxon-name-part-type="genus">Panolia</tp:taxon-name-part> <tp:taxon-name-part taxon-name-part-type="species">eldii</tp:taxon-name-part></tp:taxon-name></italic></bold>
            </td></tr><tr><td rowspan="1" colspan="1">P2</td><td rowspan="1" colspan="1">1</td><td rowspan="1" colspan="1">11.09</td><td rowspan="1" colspan="1">–</td><td rowspan="1" colspan="1">1</td><td rowspan="1" colspan="1">13.97</td><td rowspan="1" colspan="1">–</td></tr><tr><td rowspan="1" colspan="1">M1</td><td rowspan="1" colspan="1">2</td><td rowspan="1" colspan="1">12.07–14.95</td><td rowspan="1" colspan="1">13.51</td><td rowspan="1" colspan="1">2</td><td rowspan="1" colspan="1">16.52–17.77</td><td rowspan="1" colspan="1">17.15</td></tr><tr><td rowspan="1" colspan="1">M2</td><td rowspan="1" colspan="1">5</td><td rowspan="1" colspan="1">16.67–20.48</td><td rowspan="1" colspan="1">19.35</td><td rowspan="1" colspan="1">6</td><td rowspan="1" colspan="1">17.85–19.35</td><td rowspan="1" colspan="1">18.56</td></tr><tr><td rowspan="1" colspan="1">M3</td><td rowspan="1" colspan="1">5</td><td rowspan="1" colspan="1">18.80–21.39</td><td rowspan="1" colspan="1">19.96</td><td rowspan="1" colspan="1">5</td><td rowspan="1" colspan="1">16.99–19.50</td><td rowspan="1" colspan="1">18.30</td></tr><tr><td rowspan="1" colspan="1">i1</td><td rowspan="1" colspan="1">1</td><td rowspan="1" colspan="1">12.86</td><td rowspan="1" colspan="1">–</td><td rowspan="1" colspan="1">1</td><td rowspan="1" colspan="1">6.31</td><td rowspan="1" colspan="1">–</td></tr><tr><td rowspan="1" colspan="1">p2</td><td rowspan="1" colspan="1">2</td><td rowspan="1" colspan="1">9.97–11.33</td><td rowspan="1" colspan="1">10.65</td><td rowspan="1" colspan="1">2</td><td rowspan="1" colspan="1">7.03–7.44</td><td rowspan="1" colspan="1">7.24</td></tr><tr><td rowspan="1" colspan="1">p3</td><td rowspan="1" colspan="1">2</td><td rowspan="1" colspan="1">13.04–13.67</td><td rowspan="1" colspan="1">13.36</td><td rowspan="1" colspan="1">2</td><td rowspan="1" colspan="1">8.33–8.56</td><td rowspan="1" colspan="1">8.45</td></tr><tr><td rowspan="1" colspan="1">p4</td><td rowspan="1" colspan="1">2</td><td rowspan="1" colspan="1">13.65–14.05</td><td rowspan="1" colspan="1">13.85</td><td rowspan="1" colspan="1">2</td><td rowspan="1" colspan="1">8.94–9.33</td><td rowspan="1" colspan="1">9.14</td></tr><tr><td rowspan="1" colspan="1">m1</td><td rowspan="1" colspan="1">2</td><td rowspan="1" colspan="1">14.67–15.67</td><td rowspan="1" colspan="1">15.17</td><td rowspan="1" colspan="1">2</td><td rowspan="1" colspan="1">11.23–12.25</td><td rowspan="1" colspan="1">11.74</td></tr><tr><td rowspan="1" colspan="1">m2</td><td rowspan="1" colspan="1">2</td><td rowspan="1" colspan="1">17.73–19.36</td><td rowspan="1" colspan="1">18.55</td><td rowspan="1" colspan="1">2</td><td rowspan="1" colspan="1">12.63–13.26</td><td rowspan="1" colspan="1">12.95</td></tr><tr><td rowspan="1" colspan="1">m3</td><td rowspan="1" colspan="1">1</td><td rowspan="1" colspan="1">23.61</td><td rowspan="1" colspan="1"/><td rowspan="1" colspan="1">1</td><td rowspan="1" colspan="1">12.84</td><td rowspan="1" colspan="1"/></tr><tr><td rowspan="1" colspan="7">
              <bold><italic><tp:taxon-name><tp:taxon-name-part taxon-name-part-type="genus">Rusa</tp:taxon-name-part> <tp:taxon-name-part taxon-name-part-type="species">unicolor</tp:taxon-name-part></tp:taxon-name></italic></bold>
            </td></tr><tr><td rowspan="1" colspan="1">M1</td><td rowspan="1" colspan="1">1</td><td rowspan="1" colspan="1">17.15</td><td rowspan="1" colspan="1">–</td><td rowspan="1" colspan="1">1</td><td rowspan="1" colspan="1">20.10</td><td rowspan="1" colspan="1">–</td></tr><tr><td rowspan="1" colspan="1">M2</td><td rowspan="1" colspan="1">2</td><td rowspan="1" colspan="1">20.67–22.88</td><td rowspan="1" colspan="1">21.78</td><td rowspan="1" colspan="1">2</td><td rowspan="1" colspan="1">23.06–27.07</td><td rowspan="1" colspan="1">25.07</td></tr><tr><td rowspan="1" colspan="1">M3</td><td rowspan="1" colspan="1">1</td><td rowspan="1" colspan="1">25.37</td><td rowspan="1" colspan="1">–</td><td rowspan="1" colspan="1">1</td><td rowspan="1" colspan="1">24.97</td><td rowspan="1" colspan="1">–</td></tr><tr><td rowspan="1" colspan="1">p3</td><td rowspan="1" colspan="1">1</td><td rowspan="1" colspan="1">17.29</td><td rowspan="1" colspan="1">–</td><td rowspan="1" colspan="1">1</td><td rowspan="1" colspan="1">9.26</td><td rowspan="1" colspan="1">–</td></tr><tr><td rowspan="1" colspan="1">p4</td><td rowspan="1" colspan="1">1</td><td rowspan="1" colspan="1">17.71</td><td rowspan="1" colspan="1">–</td><td rowspan="1" colspan="1">2</td><td rowspan="1" colspan="1">10.34–13.35</td><td rowspan="1" colspan="1">11.85</td></tr><tr><td rowspan="1" colspan="1">m1</td><td rowspan="1" colspan="1">2</td><td rowspan="1" colspan="1">18.64–20.84</td><td rowspan="1" colspan="1">19.74</td><td rowspan="1" colspan="1">2</td><td rowspan="1" colspan="1">14.39–14.59</td><td rowspan="1" colspan="1">14.49</td></tr><tr><td rowspan="1" colspan="1">m2</td><td rowspan="1" colspan="1">3</td><td rowspan="1" colspan="1">22.77–23.82</td><td rowspan="1" colspan="1">23.33</td><td rowspan="1" colspan="1">3</td><td rowspan="1" colspan="1">15.37–15.61</td><td rowspan="1" colspan="1">15.46</td></tr><tr><td rowspan="1" colspan="1">m3</td><td rowspan="1" colspan="1">3</td><td rowspan="1" colspan="1">30.78–34.57</td><td rowspan="1" colspan="1">32.67</td><td rowspan="1" colspan="1">3</td><td rowspan="1" colspan="1">15.49–17.85</td><td rowspan="1" colspan="1">16.79</td></tr></tbody></table></table-wrap><p>
              <bold>Mandibles and lower dentition</bold>: twenty one mandibles range from fragmentary (preserving only the broken corpus) to nearly complete (lacking only the ascending ramus and coronoid process) individuals (Fig. <xref ref-type="fig" rid="F15">15F–O</xref>) (for measurements, see Appendix <xref ref-type="table" rid="T24">5</xref>). The mandibular symphyses are almost complete, but all incisors are missing. The protoconulid of the p2 is poorly-developed or absent (Fig. <xref ref-type="fig" rid="F15">15F, H, J</xref>).</p><p>Lower third and fourth premolars exhibit a well developed metaconid which projects obliquely in occlusal view, posterior to the entoconid (Fig. <xref ref-type="fig" rid="F15">15F, H, J</xref>) (for measurements, see Tab. <xref ref-type="table" rid="T12">12</xref>). The latter conid joins the posthypocristid, forming a back valley on moderately worn teeth. The metaconid is bifurcated (two separated flanges: pre- and postmetacristids) on the p4. All lower molars are morphologically characterized by their brachyodont crowns and well-developed stylids (parastylid, metastylid, and entostylid), ectostylids (basal pillars), and anterior cingulids (also called “goat fold”) (Fig. <xref ref-type="fig" rid="F15">15F–Q</xref>). On the m3, the posterior ectostylid is absent (Fig. <xref ref-type="fig" rid="F15">15F, G, J–Q</xref>). The third lobe is ring-shaped as it is present on the recent specimens (e.g., <named-content xmlns:xlink="http://www.w3.org/1999/xlink" content-type="dwc:institutional_code" xlink:type="simple">MNHN</named-content>-ZMO-1901-547, <named-content xmlns:xlink="http://www.w3.org/1999/xlink" content-type="dwc:institutional_code" xlink:type="simple">MNHN</named-content>-ZMO-1988-153, <named-content xmlns:xlink="http://www.w3.org/1999/xlink" content-type="dwc:institutional_code" xlink:type="simple">ZSM</named-content>-1951-70, and <named-content xmlns:xlink="http://www.w3.org/1999/xlink" content-type="dwc:institutional_code" xlink:type="simple">ZSM</named-content>-1961-3) (Fig. <xref ref-type="fig" rid="F15">15F, P</xref>). But the third lobe is sometimes small and poorly-developed, as observed from the recent specimen <named-content xmlns:xlink="http://www.w3.org/1999/xlink" content-type="dwc:institutional_code" xlink:type="simple">ZSM</named-content>-1963-27 (Fig. <xref ref-type="fig" rid="F15">15J, L, N</xref>). The back fossa is present on unworn to slightly worn teeth (Fig. <xref ref-type="fig" rid="F15">15F, P</xref>), but absent on moderately to heavily worn ones (Fig. <xref ref-type="fig" rid="F15">15L, N</xref>). The posthypoconulidcristid is well-developed, a small crest protruding slightly more posterolingually (Fig. <xref ref-type="fig" rid="F15">15F</xref>).</p><!--PageBreak--><p>
              <bold>Postcranial remains</bold>: postcranial bones include isolated humeri (Fig. <xref ref-type="fig" rid="F16">16A–B</xref>), metacarpi (Fig. <xref ref-type="fig" rid="F16">16C–H</xref>), a femur (Fig. <xref ref-type="fig" rid="F16">16I, J</xref>), and metatarsi (Fig. <xref ref-type="fig" rid="F16">16K–M</xref>). The humerus and femur are fragmentary. We identify here these fossil postcranial bones based on the size and proportion compared with the extant specimens (Tab. <xref ref-type="table" rid="T13">13</xref> and Appendices <xref ref-type="table" rid="T20">1</xref>, <xref ref-type="table" rid="T26">7</xref>, <xref ref-type="table" rid="T28">9</xref>–<xref ref-type="table" rid="T29">10</xref>, and <xref ref-type="table" rid="T31">12</xref>).</p><fig id="F16" position="float" orientation="portrait"><label>Figure 16.</label><caption><p>Postcranial remains of <italic><tp:taxon-name><tp:taxon-name-part taxon-name-part-type="genus">Axis</tp:taxon-name-part> <tp:taxon-name-part taxon-name-part-type="species">axis</tp:taxon-name-part></tp:taxon-name></italic> from Khok Sung: <bold>A–B</bold> DMR-KS-05-04-11-32, a right distal humerus in anterior (<bold>A</bold>) and distal (<bold>B</bold>) views <bold>C–E</bold> DMR-KS-05-03-18-2, a right metacarpus in proximal (<bold>C</bold>), anterior (<bold>D</bold>), and distal (<bold>E</bold>) views <bold>F–H</bold> DMR-KS-05-03-19-37, a left metacarpus in proximal (<bold>F</bold>), anterior (<bold>G</bold>), and distal (<bold>H</bold>) views <bold>I–J</bold> DMR-KS-05-03-27-4, a right distal femur in posterior (<bold>I</bold>) and distal (<bold>J</bold>) views <bold>K–M</bold> DMR-KS-05-03-26-3, a right metatarsus in proximal (<bold>K</bold>), anterior (<bold>L</bold>), and distal (<bold>M</bold>) views.</p></caption><graphic xmlns:xlink="http://www.w3.org/1999/xlink" xlink:href="zookeys-613-001-g016.jpg" position="float" orientation="portrait" xlink:type="simple" id="oo_101063.jpg"/></fig><table-wrap id="T13" position="float" orientation="portrait"><label>Table 13.</label><caption><p>Proportional indices of postcranial remains of identified ruminant taxa from Khok Sung.</p></caption><table id="TID0EBIGM" rules="all"><tbody><tr><td rowspan="1" colspan="8">
              <bold>Scapula</bold>
            </td><td rowspan="1" colspan="1"/><td rowspan="1" colspan="1"/><td rowspan="1" colspan="1"/><td rowspan="1" colspan="1"/><td rowspan="1" colspan="1"/></tr><tr><td rowspan="1" colspan="1">
              <bold>Specimen</bold>
            </td><td rowspan="1" colspan="1">
              <bold>Taxa</bold>
            </td><td rowspan="1" colspan="1">
              <bold><abbrev xmlns:xlink="http://www.w3.org/1999/xlink" xlink:title="Height along the spine" id="ABBRID0EQDFK" xlink:type="simple">HS</abbrev>/<abbrev xmlns:xlink="http://www.w3.org/1999/xlink" xlink:title="Greatest dorsal length" id="ABBRID0EUDFK" xlink:type="simple">Ld</abbrev></bold>
            </td><td rowspan="1" colspan="1">
              <bold><abbrev xmlns:xlink="http://www.w3.org/1999/xlink" xlink:title="Diagonal height from the most distal point of the scapula to the thoracic angle" id="ABBRID0E4DFK" xlink:type="simple">DHA</abbrev>/<abbrev xmlns:xlink="http://www.w3.org/1999/xlink" xlink:title="Greatest dorsal length" id="ABBRID0EBEFK" xlink:type="simple">Ld</abbrev></bold>
            </td><td rowspan="1" colspan="1">
              <bold><abbrev xmlns:xlink="http://www.w3.org/1999/xlink" xlink:title="Greatest dorsal length" id="ABBRID0EKEFK" xlink:type="simple">Ld</abbrev>/<abbrev xmlns:xlink="http://www.w3.org/1999/xlink" xlink:title="Smallest length of the Collum scapulae neck of the scapula" id="ABBRID0EOEFK" xlink:type="simple">SLC</abbrev></bold>
            </td><td rowspan="1" colspan="1">
              <bold><abbrev xmlns:xlink="http://www.w3.org/1999/xlink" xlink:title="Length of the glenoid cavity" id="ABBRID0EXEFK" xlink:type="simple">LG</abbrev>/<abbrev xmlns:xlink="http://www.w3.org/1999/xlink" xlink:title="Breadth of the glenoid cavity" id="ABBRID0E2EFK" xlink:type="simple">BG</abbrev></bold>
            </td><td rowspan="1" colspan="1">
              <bold><abbrev xmlns:xlink="http://www.w3.org/1999/xlink" xlink:title="Greatest length of the Processus articularis glenoid process" id="ABBRID0EEFFK" xlink:type="simple">GLP</abbrev>/<abbrev xmlns:xlink="http://www.w3.org/1999/xlink" xlink:title="Length of the glenoid cavity" id="ABBRID0EIFFK" xlink:type="simple">LG</abbrev></bold>
            </td><td rowspan="1" colspan="1">
              <bold><abbrev xmlns:xlink="http://www.w3.org/1999/xlink" xlink:title="Smallest length of the Collum scapulae neck of the scapula" id="ABBRID0ERFFK" xlink:type="simple">SLC</abbrev>/<abbrev xmlns:xlink="http://www.w3.org/1999/xlink" xlink:title="Breadth of the glenoid cavity" id="ABBRID0EVFFK" xlink:type="simple">BG</abbrev></bold>
            </td><td rowspan="1" colspan="1"/><td rowspan="1" colspan="1"/><td rowspan="1" colspan="1"/><td rowspan="1" colspan="1"/><td rowspan="1" colspan="1"/></tr><tr><td rowspan="1" colspan="1">DMR-KS-05-03-26-2</td><td rowspan="1" colspan="1">
              <italic><tp:taxon-name><tp:taxon-name-part taxon-name-part-type="genus">Bubalus</tp:taxon-name-part> <tp:taxon-name-part taxon-name-part-type="species">arnee</tp:taxon-name-part></tp:taxon-name></italic>
            </td><td rowspan="1" colspan="1">1.50</td><td rowspan="1" colspan="1">1.28</td><td rowspan="1" colspan="1">3.89</td><td rowspan="1" colspan="1">1.20</td><td rowspan="1" colspan="1">1.30</td><td rowspan="1" colspan="1">1.12</td><td rowspan="1" colspan="1"/><td rowspan="1" colspan="1"/><td rowspan="1" colspan="1"/><td rowspan="1" colspan="1"/><td rowspan="1" colspan="1"/></tr><tr><td rowspan="1" colspan="1">DMR-KS-05-02-20-4</td><td rowspan="1" colspan="1">
              <italic><tp:taxon-name><tp:taxon-name-part taxon-name-part-type="genus">Bubalus</tp:taxon-name-part> <tp:taxon-name-part taxon-name-part-type="species">arnee</tp:taxon-name-part></tp:taxon-name></italic>
            </td><td rowspan="1" colspan="1">1.39</td><td rowspan="1" colspan="1">1.42</td><td rowspan="1" colspan="1">4.09</td><td rowspan="1" colspan="1">1.23</td><td rowspan="1" colspan="1">1.26</td><td rowspan="1" colspan="1">0.96</td><td rowspan="1" colspan="1"/><td rowspan="1" colspan="1"/><td rowspan="1" colspan="1"/><td rowspan="1" colspan="1"/><td rowspan="1" colspan="1"/></tr><tr><td rowspan="1" colspan="1">DMR-KS-05-06-24-4</td><td rowspan="1" colspan="1">
              <italic><tp:taxon-name><tp:taxon-name-part taxon-name-part-type="genus">Panolia</tp:taxon-name-part> <tp:taxon-name-part taxon-name-part-type="species">eldii</tp:taxon-name-part></tp:taxon-name></italic>
            </td><td rowspan="1" colspan="1">1.95</td><td rowspan="1" colspan="1">1.90</td><td rowspan="1" colspan="1">4.62</td><td rowspan="1" colspan="1">1.10</td><td rowspan="1" colspan="1">1.27</td><td rowspan="1" colspan="1">0.74</td><td rowspan="1" colspan="1"/><td rowspan="1" colspan="1"/><td rowspan="1" colspan="1"/><td rowspan="1" colspan="1"/><td rowspan="1" colspan="1"/></tr><tr><td rowspan="1" colspan="13">
              <bold>Humerus</bold>
            </td></tr><tr><td rowspan="1" colspan="1">
              <bold>Specimen</bold>
            </td><td rowspan="1" colspan="1">
              <bold>Taxa</bold>
            </td><td rowspan="1" colspan="1">
              <bold><abbrev xmlns:xlink="http://www.w3.org/1999/xlink" xlink:title="Greatest length" id="ABBRID0E1LFK" xlink:type="simple">GL</abbrev>/<abbrev xmlns:xlink="http://www.w3.org/1999/xlink" xlink:title="Greatest breadth of the proximal end" id="ABBRID0E5LFK" xlink:type="simple">Bp</abbrev></bold>
            </td><td rowspan="1" colspan="1">
              <bold><abbrev xmlns:xlink="http://www.w3.org/1999/xlink" xlink:title="Greatest length" id="ABBRID0EHMFK" xlink:type="simple">GL</abbrev>/<abbrev xmlns:xlink="http://www.w3.org/1999/xlink" xlink:title="Depth of the proximal end" id="ABBRID0ELMFK" xlink:type="simple">Dp</abbrev></bold>
            </td><td rowspan="1" colspan="1">
              <bold><abbrev xmlns:xlink="http://www.w3.org/1999/xlink" xlink:title="Greatest length" id="ABBRID0EUMFK" xlink:type="simple">GL</abbrev>/<abbrev xmlns:xlink="http://www.w3.org/1999/xlink" xlink:title="Greatest breadth of the distal end" id="ABBRID0EYMFK" xlink:type="simple">Bd</abbrev></bold>
            </td><td rowspan="1" colspan="1">
              <bold><abbrev xmlns:xlink="http://www.w3.org/1999/xlink" xlink:title="Greatest length" id="ABBRID0EBNFK" xlink:type="simple">GL</abbrev>/<abbrev xmlns:xlink="http://www.w3.org/1999/xlink" xlink:title="Greatest breadth of the distal end" id="ABBRID0EFNFK" xlink:type="simple">Dd</abbrev></bold>
            </td><td rowspan="1" colspan="1">
              <bold><abbrev xmlns:xlink="http://www.w3.org/1999/xlink" xlink:title="Greatest breadth of the proximal end" id="ABBRID0EONFK" xlink:type="simple">Bp</abbrev>/<abbrev xmlns:xlink="http://www.w3.org/1999/xlink" xlink:title="Greatest breadth of the distal end" id="ABBRID0ESNFK" xlink:type="simple">Bd</abbrev></bold>
            </td><td rowspan="1" colspan="1">
              <bold><abbrev xmlns:xlink="http://www.w3.org/1999/xlink" xlink:title="Depth of the proximal end" id="ABBRID0E2NFK" xlink:type="simple">Dp</abbrev>/<abbrev xmlns:xlink="http://www.w3.org/1999/xlink" xlink:title="Greatest breadth of the distal end" id="ABBRID0E6NFK" xlink:type="simple">Dd</abbrev></bold>
            </td><td rowspan="1" colspan="1">
              <bold><abbrev xmlns:xlink="http://www.w3.org/1999/xlink" xlink:title="Greatest breadth of the proximal end" id="ABBRID0EIOFK" xlink:type="simple">Bp</abbrev>/<abbrev xmlns:xlink="http://www.w3.org/1999/xlink" xlink:title="Depth of the proximal end" id="ABBRID0EMOFK" xlink:type="simple">Dp</abbrev></bold>
            </td><td rowspan="1" colspan="1">
              <bold><abbrev xmlns:xlink="http://www.w3.org/1999/xlink" xlink:title="Greatest breadth of the distal end" id="ABBRID0EVOFK" xlink:type="simple">Bd</abbrev>/<abbrev xmlns:xlink="http://www.w3.org/1999/xlink" xlink:title="Greatest breadth of the distal end" id="ABBRID0EZOFK" xlink:type="simple">Dd</abbrev></bold>
            </td><td rowspan="1" colspan="1">
              <bold><abbrev xmlns:xlink="http://www.w3.org/1999/xlink" xlink:title="Greatest breadth of the distal end" id="ABBRID0ECPFK" xlink:type="simple">Bd</abbrev>/<abbrev xmlns:xlink="http://www.w3.org/1999/xlink" xlink:title="Greatest breadth of the trochlea for humerus only" id="ABBRID0EGPFK" xlink:type="simple">BT</abbrev></bold>
            </td><td rowspan="1" colspan="1"/><td rowspan="1" colspan="1"/></tr><tr><td rowspan="1" colspan="1">DMR-KS-05-03-20-2(1)</td><td rowspan="1" colspan="1">
              <italic><tp:taxon-name><tp:taxon-name-part taxon-name-part-type="genus">Bos</tp:taxon-name-part> <tp:taxon-name-part taxon-name-part-type="species">sauveli</tp:taxon-name-part></tp:taxon-name></italic>
            </td><td rowspan="1" colspan="1">–</td><td rowspan="1" colspan="1">–</td><td rowspan="1" colspan="1">–</td><td rowspan="1" colspan="1">–</td><td rowspan="1" colspan="1">–</td><td rowspan="1" colspan="1">–</td><td rowspan="1" colspan="1">–</td><td rowspan="1" colspan="1">0.99</td><td rowspan="1" colspan="1">1.04</td><td rowspan="1" colspan="1"/><td rowspan="1" colspan="1"/></tr><tr><td rowspan="1" colspan="1">DMR-KS-05-03-00-62</td><td rowspan="1" colspan="1">
              <italic><tp:taxon-name><tp:taxon-name-part taxon-name-part-type="genus">Bos</tp:taxon-name-part> <tp:taxon-name-part taxon-name-part-type="species">gaurus</tp:taxon-name-part></tp:taxon-name></italic>
            </td><td rowspan="1" colspan="1">–</td><td rowspan="1" colspan="1">–</td><td rowspan="1" colspan="1">3.41</td><td rowspan="1" colspan="1">3.66</td><td rowspan="1" colspan="1">–</td><td rowspan="1" colspan="1">–</td><td rowspan="1" colspan="1">–</td><td rowspan="1" colspan="1">1.07</td><td rowspan="1" colspan="1">1.06</td><td rowspan="1" colspan="1"/><td rowspan="1" colspan="1"/></tr><tr><td rowspan="1" colspan="1">DMR-KS-05-05-1-1</td><td rowspan="1" colspan="1">
              <italic><tp:taxon-name><tp:taxon-name-part taxon-name-part-type="genus">Bos</tp:taxon-name-part> <tp:taxon-name-part taxon-name-part-type="species">gaurus</tp:taxon-name-part></tp:taxon-name></italic>
            </td><td rowspan="1" colspan="1">2.91</td><td rowspan="1" colspan="1">2.74</td><td rowspan="1" colspan="1">3.44</td><td rowspan="1" colspan="1">3.67</td><td rowspan="1" colspan="1">1.18</td><td rowspan="1" colspan="1">1.34</td><td rowspan="1" colspan="1">0.94</td><td rowspan="1" colspan="1">1.07</td><td rowspan="1" colspan="1">1.05</td><td rowspan="1" colspan="1"/><td rowspan="1" colspan="1"/></tr><tr><td rowspan="1" colspan="1">DMR-KS-05-03-31-1</td><td rowspan="1" colspan="1">
              <italic><tp:taxon-name><tp:taxon-name-part taxon-name-part-type="genus">Bubalus</tp:taxon-name-part> <tp:taxon-name-part taxon-name-part-type="species">arnee</tp:taxon-name-part></tp:taxon-name></italic>
            </td><td rowspan="1" colspan="1">3.57</td><td rowspan="1" colspan="1">3.25</td><td rowspan="1" colspan="1">4.30</td><td rowspan="1" colspan="1">4.77</td><td rowspan="1" colspan="1">1.21</td><td rowspan="1" colspan="1">1.47</td><td rowspan="1" colspan="1">0.91</td><td rowspan="1" colspan="1">1.11</td><td rowspan="1" colspan="1">1.05</td><td rowspan="1" colspan="1"/><td rowspan="1" colspan="1"/></tr><tr><td rowspan="1" colspan="1">DMR-KS-05-03-31-8</td><td rowspan="1" colspan="1">
              <italic><tp:taxon-name><tp:taxon-name-part taxon-name-part-type="genus">Bubalus</tp:taxon-name-part> <tp:taxon-name-part taxon-name-part-type="species">arnee</tp:taxon-name-part></tp:taxon-name></italic>
            </td><td rowspan="1" colspan="1">3.54</td><td rowspan="1" colspan="1">3.29</td><td rowspan="1" colspan="1">4.25</td><td rowspan="1" colspan="1">4.74</td><td rowspan="1" colspan="1">1.20</td><td rowspan="1" colspan="1">1.44</td><td rowspan="1" colspan="1">0.93</td><td rowspan="1" colspan="1">1.11</td><td rowspan="1" colspan="1">1.03</td><td rowspan="1" colspan="1"/><td rowspan="1" colspan="1"/></tr><tr><td rowspan="1" colspan="1">DMR-KS-05-03-13-4</td><td rowspan="1" colspan="1">
              <italic><tp:taxon-name><tp:taxon-name-part taxon-name-part-type="genus">Axis</tp:taxon-name-part> <tp:taxon-name-part taxon-name-part-type="species">axis</tp:taxon-name-part></tp:taxon-name></italic>
            </td><td rowspan="1" colspan="1">–</td><td rowspan="1" colspan="1">–</td><td rowspan="1" colspan="1">–</td><td rowspan="1" colspan="1">–</td><td rowspan="1" colspan="1">–</td><td rowspan="1" colspan="1">–</td><td rowspan="1" colspan="1">–</td><td rowspan="1" colspan="1">1.02</td><td rowspan="1" colspan="1">1.09</td><td rowspan="1" colspan="1"/><td rowspan="1" colspan="1"/></tr><tr><td rowspan="1" colspan="1">DMR-KS-05-04-11-32</td><td rowspan="1" colspan="1">
              <italic><tp:taxon-name><tp:taxon-name-part taxon-name-part-type="genus">Axis</tp:taxon-name-part> <tp:taxon-name-part taxon-name-part-type="species">axis</tp:taxon-name-part></tp:taxon-name></italic>
            </td><td rowspan="1" colspan="1">–</td><td rowspan="1" colspan="1">–</td><td rowspan="1" colspan="1">–</td><td rowspan="1" colspan="1">–</td><td rowspan="1" colspan="1">–</td><td rowspan="1" colspan="1">–</td><td rowspan="1" colspan="1">–</td><td rowspan="1" colspan="1">1.06</td><td rowspan="1" colspan="1">1.07</td><td rowspan="1" colspan="1"/><td rowspan="1" colspan="1"/></tr><tr><td rowspan="1" colspan="1">DMR-KS-05-03-17-17</td><td rowspan="1" colspan="1">
              <italic><tp:taxon-name><tp:taxon-name-part taxon-name-part-type="genus">Axis</tp:taxon-name-part> <tp:taxon-name-part taxon-name-part-type="species">axis</tp:taxon-name-part></tp:taxon-name></italic>
            </td><td rowspan="1" colspan="1">–</td><td rowspan="1" colspan="1">–</td><td rowspan="1" colspan="1">–</td><td rowspan="1" colspan="1">–</td><td rowspan="1" colspan="1">–</td><td rowspan="1" colspan="1">–</td><td rowspan="1" colspan="1">–</td><td rowspan="1" colspan="1">1.12</td><td rowspan="1" colspan="1">1.04</td><td rowspan="1" colspan="1"/><td rowspan="1" colspan="1"/></tr><tr><td rowspan="1" colspan="1">DMR-KS-05-04-11-35</td><td rowspan="1" colspan="1">
              <italic><tp:taxon-name><tp:taxon-name-part taxon-name-part-type="genus">Panolia</tp:taxon-name-part> <tp:taxon-name-part taxon-name-part-type="species">eldii</tp:taxon-name-part></tp:taxon-name></italic>
            </td><td rowspan="1" colspan="1">–</td><td rowspan="1" colspan="1">–</td><td rowspan="1" colspan="1">–</td><td rowspan="1" colspan="1">–</td><td rowspan="1" colspan="1">–</td><td rowspan="1" colspan="1">–</td><td rowspan="1" colspan="1">–</td><td rowspan="1" colspan="1">1.12</td><td rowspan="1" colspan="1">1.13</td><td rowspan="1" colspan="1"/><td rowspan="1" colspan="1"/></tr><tr><td rowspan="1" colspan="1">DMR-KS-05-03-18-1</td><td rowspan="1" colspan="1">
              <italic><tp:taxon-name><tp:taxon-name-part taxon-name-part-type="genus">Panolia</tp:taxon-name-part> <tp:taxon-name-part taxon-name-part-type="species">eldii</tp:taxon-name-part></tp:taxon-name></italic>
            </td><td rowspan="1" colspan="1">–</td><td rowspan="1" colspan="1">–</td><td rowspan="1" colspan="1">–</td><td rowspan="1" colspan="1">–</td><td rowspan="1" colspan="1">–</td><td rowspan="1" colspan="1">–</td><td rowspan="1" colspan="1">0.82</td><td rowspan="1" colspan="1">–</td><td rowspan="1" colspan="1">–</td><td rowspan="1" colspan="1"/><td rowspan="1" colspan="1"/></tr><tr><td rowspan="1" colspan="1">DMR-KS-05-03-15-43</td><td rowspan="1" colspan="1">
              <italic><tp:taxon-name><tp:taxon-name-part taxon-name-part-type="genus">Rusa</tp:taxon-name-part> <tp:taxon-name-part taxon-name-part-type="species">unicolor</tp:taxon-name-part></tp:taxon-name></italic>
            </td><td rowspan="1" colspan="1">–</td><td rowspan="1" colspan="1">–</td><td rowspan="1" colspan="1">–</td><td rowspan="1" colspan="1">–</td><td rowspan="1" colspan="1">–</td><td rowspan="1" colspan="1">–</td><td rowspan="1" colspan="1">–</td><td rowspan="1" colspan="1">1.14</td><td rowspan="1" colspan="1">1.12</td><td rowspan="1" colspan="1"/><td rowspan="1" colspan="1"/></tr><tr><td rowspan="1" colspan="13">
              <bold>Ulna and radius</bold>
            </td></tr><tr><td rowspan="1" colspan="1">
              <bold>Specimen</bold>
            </td><td rowspan="1" colspan="1">
              <bold>Taxa</bold>
            </td><td rowspan="1" colspan="1">
              <bold><abbrev xmlns:xlink="http://www.w3.org/1999/xlink" xlink:title="Physiological length for radius only" id="ABBRID0E1BGK" xlink:type="simple">PL</abbrev>/<abbrev xmlns:xlink="http://www.w3.org/1999/xlink" xlink:title="Greatest breadth of the proximal end" id="ABBRID0E5BGK" xlink:type="simple">Bp</abbrev></bold>
            </td><td rowspan="1" colspan="1">
              <bold><abbrev xmlns:xlink="http://www.w3.org/1999/xlink" xlink:title="Physiological length for radius only" id="ABBRID0EHCGK" xlink:type="simple">PL</abbrev>/<abbrev xmlns:xlink="http://www.w3.org/1999/xlink" xlink:title="Depth of the proximal end" id="ABBRID0ELCGK" xlink:type="simple">Dp</abbrev></bold>
            </td><td rowspan="1" colspan="1">
              <bold><abbrev xmlns:xlink="http://www.w3.org/1999/xlink" xlink:title="Physiological length for radius only" id="ABBRID0EUCGK" xlink:type="simple">PL</abbrev>/<abbrev xmlns:xlink="http://www.w3.org/1999/xlink" xlink:title="Greatest breadth of the distal end" id="ABBRID0EYCGK" xlink:type="simple">Bd</abbrev></bold>
            </td><td rowspan="1" colspan="1">
              <bold><abbrev xmlns:xlink="http://www.w3.org/1999/xlink" xlink:title="Physiological length for radius only" id="ABBRID0EBDGK" xlink:type="simple">PL</abbrev>/<abbrev xmlns:xlink="http://www.w3.org/1999/xlink" xlink:title="Greatest breadth of the distal end" id="ABBRID0EFDGK" xlink:type="simple">Dd</abbrev></bold>
            </td><td rowspan="1" colspan="1">
              <bold><abbrev xmlns:xlink="http://www.w3.org/1999/xlink" xlink:title="Greatest breadth of the proximal end" id="ABBRID0EODGK" xlink:type="simple">Bp</abbrev>/<abbrev xmlns:xlink="http://www.w3.org/1999/xlink" xlink:title="Greatest breadth of the distal end" id="ABBRID0ESDGK" xlink:type="simple">Bd</abbrev></bold>
            </td><td rowspan="1" colspan="1">
              <bold><abbrev xmlns:xlink="http://www.w3.org/1999/xlink" xlink:title="Greatest breadth of the distal end" id="ABBRID0E2DGK" xlink:type="simple">Dd</abbrev>/<abbrev xmlns:xlink="http://www.w3.org/1999/xlink" xlink:title="Depth of the proximal end" id="ABBRID0E6DGK" xlink:type="simple">Dp</abbrev></bold>
            </td><td rowspan="1" colspan="1">
              <bold><abbrev xmlns:xlink="http://www.w3.org/1999/xlink" xlink:title="Greatest breadth of the proximal end" id="ABBRID0EIEGK" xlink:type="simple">Bp</abbrev>/<abbrev xmlns:xlink="http://www.w3.org/1999/xlink" xlink:title="Depth of the proximal end" id="ABBRID0EMEGK" xlink:type="simple">Dp</abbrev></bold>
            </td><td rowspan="1" colspan="1">
              <bold><abbrev xmlns:xlink="http://www.w3.org/1999/xlink" xlink:title="Greatest breadth of the distal end" id="ABBRID0EVEGK" xlink:type="simple">Bd</abbrev>/<abbrev xmlns:xlink="http://www.w3.org/1999/xlink" xlink:title="Greatest breadth of the distal end" id="ABBRID0EZEGK" xlink:type="simple">Dd</abbrev></bold>
            </td><td rowspan="1" colspan="1">
              <bold><abbrev xmlns:xlink="http://www.w3.org/1999/xlink" xlink:title="Greatest breadth of the proximal end" id="ABBRID0ECFGK" xlink:type="simple">Bp</abbrev>/<abbrev xmlns:xlink="http://www.w3.org/1999/xlink" xlink:title="Greatest breadth of the Facies articularis proximalis for radius only" id="ABBRID0EGFGK" xlink:type="simple">BFp</abbrev></bold>
            </td><td rowspan="1" colspan="1">
              <bold><abbrev xmlns:xlink="http://www.w3.org/1999/xlink" xlink:title="Greatest breadth of the distal end" id="ABBRID0EPFGK" xlink:type="simple">Bd</abbrev>/<abbrev xmlns:xlink="http://www.w3.org/1999/xlink" xlink:title="Greatest breadth of the Facies articularis distalis for radius only" id="ABBRID0ETFGK" xlink:type="simple">BFd</abbrev></bold>
            </td><td rowspan="1" colspan="1">
              <bold><abbrev xmlns:xlink="http://www.w3.org/1999/xlink" xlink:title="Greatest length" id="ABBRID0E3FGK" xlink:type="simple">GL</abbrev>/<abbrev xmlns:xlink="http://www.w3.org/1999/xlink" xlink:title="Length of the olecranon for ulna only" id="ABBRID0EAGGK" xlink:type="simple">LO</abbrev></bold>
            </td></tr><tr><td rowspan="1" colspan="1">DMR-KS-05-03-00-61</td><td rowspan="1" colspan="1">
              <italic><tp:taxon-name><tp:taxon-name-part taxon-name-part-type="genus">Bubalus</tp:taxon-name-part> <tp:taxon-name-part taxon-name-part-type="species">arnee</tp:taxon-name-part></tp:taxon-name></italic>
            </td><td rowspan="1" colspan="1">2.87</td><td rowspan="1" colspan="1">5.76</td><td rowspan="1" colspan="1">3.04</td><td rowspan="1" colspan="1">4.63</td><td rowspan="1" colspan="1">1.06</td><td rowspan="1" colspan="1">1.24</td><td rowspan="1" colspan="1">2.00</td><td rowspan="1" colspan="1">1.52</td><td rowspan="1" colspan="1">1.15</td><td rowspan="1" colspan="1">1.11</td><td rowspan="1" colspan="1">3.86</td></tr><tr><td rowspan="1" colspan="1">DMR-KS-05-03-31-2</td><td rowspan="1" colspan="1">
              <italic><tp:taxon-name><tp:taxon-name-part taxon-name-part-type="genus">Bubalus</tp:taxon-name-part> <tp:taxon-name-part taxon-name-part-type="species">arnee</tp:taxon-name-part></tp:taxon-name></italic>
            </td><td rowspan="1" colspan="1">3.15</td><td rowspan="1" colspan="1">5.85</td><td rowspan="1" colspan="1">3.25</td><td rowspan="1" colspan="1">4.61</td><td rowspan="1" colspan="1">1.03</td><td rowspan="1" colspan="1">1.27</td><td rowspan="1" colspan="1">1.86</td><td rowspan="1" colspan="1">1.42</td><td rowspan="1" colspan="1">1.09</td><td rowspan="1" colspan="1">1.12</td><td rowspan="1" colspan="1">3.48</td></tr><tr><td rowspan="1" colspan="1">DMR-KS-05-03-31-9</td><td rowspan="1" colspan="1">
              <italic><tp:taxon-name><tp:taxon-name-part taxon-name-part-type="genus">Bubalus</tp:taxon-name-part> <tp:taxon-name-part taxon-name-part-type="species">arnee</tp:taxon-name-part></tp:taxon-name></italic>
            </td><td rowspan="1" colspan="1">3.09</td><td rowspan="1" colspan="1">5.88</td><td rowspan="1" colspan="1">3.24</td><td rowspan="1" colspan="1">4.55</td><td rowspan="1" colspan="1">1.05</td><td rowspan="1" colspan="1">1.29</td><td rowspan="1" colspan="1">1.90</td><td rowspan="1" colspan="1">1.40</td><td rowspan="1" colspan="1">1.10</td><td rowspan="1" colspan="1">1.12</td><td rowspan="1" colspan="1">3.45</td></tr><tr><td rowspan="1" colspan="1">DMR-KS-05-03-31-10</td><td rowspan="1" colspan="1">
              <italic><tp:taxon-name><tp:taxon-name-part taxon-name-part-type="genus">Panolia</tp:taxon-name-part> <tp:taxon-name-part taxon-name-part-type="species">eldii</tp:taxon-name-part></tp:taxon-name></italic>
            </td><td rowspan="1" colspan="1">5.06</td><td rowspan="1" colspan="1">9.51</td><td rowspan="1" colspan="1">5.35</td><td rowspan="1" colspan="1">9.32</td><td rowspan="1" colspan="1">1.06</td><td rowspan="1" colspan="1">1.02</td><td rowspan="1" colspan="1">1.88</td><td rowspan="1" colspan="1">1.74</td><td rowspan="1" colspan="1">1.07</td><td rowspan="1" colspan="1">1.14</td><td rowspan="1" colspan="1">–</td></tr><tr><td rowspan="1" colspan="1">DMR-KS-05-04-11-3</td><td rowspan="1" colspan="1">
              <italic><tp:taxon-name><tp:taxon-name-part taxon-name-part-type="genus">Panolia</tp:taxon-name-part> <tp:taxon-name-part taxon-name-part-type="species">eldii</tp:taxon-name-part></tp:taxon-name></italic>
            </td><td rowspan="1" colspan="1">4.83</td><td rowspan="1" colspan="1">9.09</td><td rowspan="1" colspan="1">5.54</td><td rowspan="1" colspan="1">8.70</td><td rowspan="1" colspan="1">1.15</td><td rowspan="1" colspan="1">1.04</td><td rowspan="1" colspan="1">1.88</td><td rowspan="1" colspan="1">1.57</td><td rowspan="1" colspan="1">1.11</td><td rowspan="1" colspan="1">1.06</td><td rowspan="1" colspan="1">–</td></tr><tr><td rowspan="1" colspan="1">DMR-KS-05-03-19-16</td><td rowspan="1" colspan="1">
              <italic><tp:taxon-name><tp:taxon-name-part taxon-name-part-type="genus">Panolia</tp:taxon-name-part> <tp:taxon-name-part taxon-name-part-type="species">eldii</tp:taxon-name-part></tp:taxon-name></italic>
            </td><td rowspan="1" colspan="1">4.93</td><td rowspan="1" colspan="1">8.93</td><td rowspan="1" colspan="1">4.87</td><td rowspan="1" colspan="1">6.62</td><td rowspan="1" colspan="1">0.99</td><td rowspan="1" colspan="1">1.35</td><td rowspan="1" colspan="1">1.81</td><td rowspan="1" colspan="1">1.36</td><td rowspan="1" colspan="1">1.22</td><td rowspan="1" colspan="1">1.04</td><td rowspan="1" colspan="1">–</td></tr><tr><td rowspan="1" colspan="1">DMR-KS-05-03-25-9</td><td rowspan="1" colspan="1">
              <italic><tp:taxon-name><tp:taxon-name-part taxon-name-part-type="genus">Rusa</tp:taxon-name-part> <tp:taxon-name-part taxon-name-part-type="species">unicolor</tp:taxon-name-part></tp:taxon-name></italic>
            </td><td rowspan="1" colspan="1">–</td><td rowspan="1" colspan="1">–</td><td rowspan="1" colspan="1">–</td><td rowspan="1" colspan="1">–</td><td rowspan="1" colspan="1">–</td><td rowspan="1" colspan="1">–</td><td rowspan="1" colspan="1">1.90</td><td rowspan="1" colspan="1">–</td><td rowspan="1" colspan="1">1.03</td><td rowspan="1" colspan="1">–</td><td rowspan="1" colspan="1">–</td></tr><tr><td rowspan="1" colspan="1">DMR-KS-05-03-19-14</td><td rowspan="1" colspan="1">
              <italic><tp:taxon-name><tp:taxon-name-part taxon-name-part-type="genus">Rusa</tp:taxon-name-part> <tp:taxon-name-part taxon-name-part-type="species">unicolor</tp:taxon-name-part></tp:taxon-name></italic>
            </td><td rowspan="1" colspan="1">–</td><td rowspan="1" colspan="1">–</td><td rowspan="1" colspan="1">–</td><td rowspan="1" colspan="1">–</td><td rowspan="1" colspan="1">–</td><td rowspan="1" colspan="1">–</td><td rowspan="1" colspan="1">1.70</td><td rowspan="1" colspan="1">–</td><td rowspan="1" colspan="1">1.04</td><td rowspan="1" colspan="1">–</td><td rowspan="1" colspan="1">–</td></tr><tr><td rowspan="1" colspan="1">DMR-KS-05-03-26-19</td><td rowspan="1" colspan="1">
              <italic><tp:taxon-name><tp:taxon-name-part taxon-name-part-type="genus">Rusa</tp:taxon-name-part> <tp:taxon-name-part taxon-name-part-type="species">unicolor</tp:taxon-name-part></tp:taxon-name></italic>
            </td><td rowspan="1" colspan="1">–</td><td rowspan="1" colspan="1">–</td><td rowspan="1" colspan="1">–</td><td rowspan="1" colspan="1">–</td><td rowspan="1" colspan="1">–</td><td rowspan="1" colspan="1">–</td><td rowspan="1" colspan="1">–</td><td rowspan="1" colspan="1">1.34</td><td rowspan="1" colspan="1">–</td><td rowspan="1" colspan="1">1.05</td><td rowspan="1" colspan="1">–</td></tr><tr><td rowspan="1" colspan="13">
              <bold>Femur</bold>
            </td></tr><tr><td rowspan="1" colspan="1">
              <bold>Specimen</bold>
            </td><td rowspan="1" colspan="1">
              <bold>Taxa</bold>
            </td><td rowspan="1" colspan="1">
              <bold><abbrev xmlns:xlink="http://www.w3.org/1999/xlink" xlink:title="Greatest length" id="ABBRID0EIVGK" xlink:type="simple">GL</abbrev>/<abbrev xmlns:xlink="http://www.w3.org/1999/xlink" xlink:title="Greatest breadth of the proximal end" id="ABBRID0EMVGK" xlink:type="simple">Bp</abbrev></bold>
            </td><td rowspan="1" colspan="1">
              <bold><abbrev xmlns:xlink="http://www.w3.org/1999/xlink" xlink:title="Greatest length" id="ABBRID0EVVGK" xlink:type="simple">GL</abbrev>/<abbrev xmlns:xlink="http://www.w3.org/1999/xlink" xlink:title="Depth of the proximal end" id="ABBRID0EZVGK" xlink:type="simple">Dp</abbrev></bold>
            </td><td rowspan="1" colspan="1">
              <bold><abbrev xmlns:xlink="http://www.w3.org/1999/xlink" xlink:title="Greatest length" id="ABBRID0ECWGK" xlink:type="simple">GL</abbrev>/<abbrev xmlns:xlink="http://www.w3.org/1999/xlink" xlink:title="Greatest breadth of the distal end" id="ABBRID0EGWGK" xlink:type="simple">Bd</abbrev></bold>
            </td><td rowspan="1" colspan="1">
              <bold><abbrev xmlns:xlink="http://www.w3.org/1999/xlink" xlink:title="Greatest length" id="ABBRID0EPWGK" xlink:type="simple">GL</abbrev>/<abbrev xmlns:xlink="http://www.w3.org/1999/xlink" xlink:title="Greatest breadth of the distal end" id="ABBRID0ETWGK" xlink:type="simple">Dd</abbrev></bold>
            </td><td rowspan="1" colspan="1">
              <bold><abbrev xmlns:xlink="http://www.w3.org/1999/xlink" xlink:title="Greatest breadth of the proximal end" id="ABBRID0E3WGK" xlink:type="simple">Bp</abbrev>/<abbrev xmlns:xlink="http://www.w3.org/1999/xlink" xlink:title="Greatest breadth of the distal end" id="ABBRID0EAXGK" xlink:type="simple">Bd</abbrev></bold>
            </td><td rowspan="1" colspan="1">
              <bold><abbrev xmlns:xlink="http://www.w3.org/1999/xlink" xlink:title="Greatest breadth of the distal end" id="ABBRID0EJXGK" xlink:type="simple">Dd</abbrev>/<abbrev xmlns:xlink="http://www.w3.org/1999/xlink" xlink:title="Depth of the proximal end" id="ABBRID0ENXGK" xlink:type="simple">Dp</abbrev></bold>
            </td><td rowspan="1" colspan="1">
              <bold><abbrev xmlns:xlink="http://www.w3.org/1999/xlink" xlink:title="Greatest breadth of the proximal end" id="ABBRID0EWXGK" xlink:type="simple">Bp</abbrev>/<abbrev xmlns:xlink="http://www.w3.org/1999/xlink" xlink:title="Depth of the proximal end" id="ABBRID0E1XGK" xlink:type="simple">Dp</abbrev></bold>
            </td><td rowspan="1" colspan="1">
              <bold><abbrev xmlns:xlink="http://www.w3.org/1999/xlink" xlink:title="Greatest breadth of the distal end" id="ABBRID0EDYGK" xlink:type="simple">Dd</abbrev>/<abbrev xmlns:xlink="http://www.w3.org/1999/xlink" xlink:title="Greatest breadth of the distal end" id="ABBRID0EHYGK" xlink:type="simple">Bd</abbrev></bold>
            </td><td rowspan="1" colspan="1"/><td rowspan="1" colspan="1"/><td rowspan="1" colspan="1"/></tr><tr><td rowspan="1" colspan="1">DMR-KS-05-03-9-2</td><td rowspan="1" colspan="1">
              <italic><tp:taxon-name><tp:taxon-name-part taxon-name-part-type="genus">Bos</tp:taxon-name-part> <tp:taxon-name-part taxon-name-part-type="species">gaurus</tp:taxon-name-part></tp:taxon-name></italic>
            </td><td rowspan="1" colspan="1">3.37</td><td rowspan="1" colspan="1">6.29</td><td rowspan="1" colspan="1">3.92</td><td rowspan="1" colspan="1">3.03</td><td rowspan="1" colspan="1">1.17</td><td rowspan="1" colspan="1">2.07</td><td rowspan="1" colspan="1">1.87</td><td rowspan="1" colspan="1">1.29</td><td rowspan="1" colspan="1"/><td rowspan="1" colspan="1"/><td rowspan="1" colspan="1"/></tr><tr><td rowspan="1" colspan="1">DMR-KS-05-04-1-1</td><td rowspan="1" colspan="1">
              <italic><tp:taxon-name><tp:taxon-name-part taxon-name-part-type="genus">Bubalus</tp:taxon-name-part> <tp:taxon-name-part taxon-name-part-type="species">arnee</tp:taxon-name-part></tp:taxon-name></italic>
            </td><td rowspan="1" colspan="1">2.79</td><td rowspan="1" colspan="1">5.54</td><td rowspan="1" colspan="1">3.48</td><td rowspan="1" colspan="1">2.85</td><td rowspan="1" colspan="1">1.25</td><td rowspan="1" colspan="1">1.95</td><td rowspan="1" colspan="1">1.99</td><td rowspan="1" colspan="1">1.22</td><td rowspan="1" colspan="1"/><td rowspan="1" colspan="1"/><td rowspan="1" colspan="1"/></tr><tr><td rowspan="1" colspan="1">DMR-KS-05-04-1-2</td><td rowspan="1" colspan="1">
              <italic><tp:taxon-name><tp:taxon-name-part taxon-name-part-type="genus">Bubalus</tp:taxon-name-part> <tp:taxon-name-part taxon-name-part-type="species">arnee</tp:taxon-name-part></tp:taxon-name></italic>
            </td><td rowspan="1" colspan="1">2.67</td><td rowspan="1" colspan="1">5.26</td><td rowspan="1" colspan="1">3.38</td><td rowspan="1" colspan="1">2.82</td><td rowspan="1" colspan="1">1.27</td><td rowspan="1" colspan="1">1.86</td><td rowspan="1" colspan="1">1.97</td><td rowspan="1" colspan="1">1.20</td><td rowspan="1" colspan="1"/><td rowspan="1" colspan="1"/><td rowspan="1" colspan="1"/></tr><tr><td rowspan="1" colspan="1">DMR-KS-05-03-20-8</td><td rowspan="1" colspan="1">
              <italic><tp:taxon-name><tp:taxon-name-part taxon-name-part-type="genus">Bubalus</tp:taxon-name-part> <tp:taxon-name-part taxon-name-part-type="species">arnee</tp:taxon-name-part></tp:taxon-name></italic>
            </td><td rowspan="1" colspan="1">–</td><td rowspan="1" colspan="1">–</td><td rowspan="1" colspan="1">–</td><td rowspan="1" colspan="1">–</td><td rowspan="1" colspan="1">–</td><td rowspan="1" colspan="1">–</td><td rowspan="1" colspan="1">–</td><td rowspan="1" colspan="1">1.46</td><td rowspan="1" colspan="1"/><td rowspan="1" colspan="1"/><td rowspan="1" colspan="1"/></tr><tr><td rowspan="1" colspan="1">DMR-KS-05-03-27-4</td><td rowspan="1" colspan="1">
              <italic><tp:taxon-name><tp:taxon-name-part taxon-name-part-type="genus">Axis</tp:taxon-name-part> <tp:taxon-name-part taxon-name-part-type="species">axis</tp:taxon-name-part></tp:taxon-name></italic>
            </td><td rowspan="1" colspan="1">–</td><td rowspan="1" colspan="1">–</td><td rowspan="1" colspan="1">–</td><td rowspan="1" colspan="1">–</td><td rowspan="1" colspan="1">–</td><td rowspan="1" colspan="1">–</td><td rowspan="1" colspan="1">–</td><td rowspan="1" colspan="1">1.37</td><td rowspan="1" colspan="1"/><td rowspan="1" colspan="1"/><td rowspan="1" colspan="1"/></tr><tr><td rowspan="1" colspan="1">DMR-KS-05-03-27-11</td><td rowspan="1" colspan="1">
              <italic><tp:taxon-name><tp:taxon-name-part taxon-name-part-type="genus">Panolia</tp:taxon-name-part> <tp:taxon-name-part taxon-name-part-type="species">eldii</tp:taxon-name-part></tp:taxon-name></italic>
            </td><td rowspan="1" colspan="1">–</td><td rowspan="1" colspan="1">–</td><td rowspan="1" colspan="1">–</td><td rowspan="1" colspan="1">–</td><td rowspan="1" colspan="1">1.26</td><td rowspan="1" colspan="1">2.23</td><td rowspan="1" colspan="1">2.11</td><td rowspan="1" colspan="1">1.33</td><td rowspan="1" colspan="1"/><td rowspan="1" colspan="1"/><td rowspan="1" colspan="1"/></tr><tr><td rowspan="1" colspan="1">DMR-KS-05-03-17-36</td><td rowspan="1" colspan="1">
              <italic><tp:taxon-name><tp:taxon-name-part taxon-name-part-type="genus">Panolia</tp:taxon-name-part> <tp:taxon-name-part taxon-name-part-type="species">eldii</tp:taxon-name-part></tp:taxon-name></italic>
            </td><td rowspan="1" colspan="1">–</td><td rowspan="1" colspan="1">–</td><td rowspan="1" colspan="1">–</td><td rowspan="1" colspan="1">–</td><td rowspan="1" colspan="1">1.21</td><td rowspan="1" colspan="1">2.06</td><td rowspan="1" colspan="1">1.93</td><td rowspan="1" colspan="1">1.29</td><td rowspan="1" colspan="1"/><td rowspan="1" colspan="1"/><td rowspan="1" colspan="1"/></tr><tr><td rowspan="1" colspan="1">DMR-KS-05-03-28-20</td><td rowspan="1" colspan="1">
              <italic><tp:taxon-name><tp:taxon-name-part taxon-name-part-type="genus">Panolia</tp:taxon-name-part> <tp:taxon-name-part taxon-name-part-type="species">eldii</tp:taxon-name-part></tp:taxon-name></italic>
            </td><td rowspan="1" colspan="1">–</td><td rowspan="1" colspan="1">–</td><td rowspan="1" colspan="1">–</td><td rowspan="1" colspan="1">–</td><td rowspan="1" colspan="1">–</td><td rowspan="1" colspan="1">–</td><td rowspan="1" colspan="1">–</td><td rowspan="1" colspan="1">1.34</td><td rowspan="1" colspan="1"/><td rowspan="1" colspan="1"/><td rowspan="1" colspan="1"/></tr><tr><td rowspan="1" colspan="1">DMR-KS-05-04-05-38</td><td rowspan="1" colspan="1">
              <italic><tp:taxon-name><tp:taxon-name-part taxon-name-part-type="genus">Panolia</tp:taxon-name-part> <tp:taxon-name-part taxon-name-part-type="species">eldii</tp:taxon-name-part></tp:taxon-name></italic>
            </td><td rowspan="1" colspan="1">–</td><td rowspan="1" colspan="1">–</td><td rowspan="1" colspan="1">–</td><td rowspan="1" colspan="1">–</td><td rowspan="1" colspan="1">–</td><td rowspan="1" colspan="1">–</td><td rowspan="1" colspan="1">1.92</td><td rowspan="1" colspan="1">–</td><td rowspan="1" colspan="1"/><td rowspan="1" colspan="1"/><td rowspan="1" colspan="1"/></tr><tr><td rowspan="1" colspan="1">DMR-KS-05-03-00-119</td><td rowspan="1" colspan="1">
              <italic><tp:taxon-name><tp:taxon-name-part taxon-name-part-type="genus">Panolia</tp:taxon-name-part> <tp:taxon-name-part taxon-name-part-type="species">eldii</tp:taxon-name-part></tp:taxon-name></italic>
            </td><td rowspan="1" colspan="1">–</td><td rowspan="1" colspan="1">–</td><td rowspan="1" colspan="1">–</td><td rowspan="1" colspan="1">–</td><td rowspan="1" colspan="1">–</td><td rowspan="1" colspan="1">–</td><td rowspan="1" colspan="1">–</td><td rowspan="1" colspan="1">1.38</td><td rowspan="1" colspan="1"/><td rowspan="1" colspan="1"/><td rowspan="1" colspan="1"/></tr><tr><td rowspan="1" colspan="1">DMR-KS-05-03-19-2</td><td rowspan="1" colspan="1">
              <italic><tp:taxon-name><tp:taxon-name-part taxon-name-part-type="genus">Panolia</tp:taxon-name-part> <tp:taxon-name-part taxon-name-part-type="species">eldii</tp:taxon-name-part></tp:taxon-name></italic>
            </td><td rowspan="1" colspan="1">–</td><td rowspan="1" colspan="1">–</td><td rowspan="1" colspan="1">–</td><td rowspan="1" colspan="1">–</td><td rowspan="1" colspan="1">–</td><td rowspan="1" colspan="1">–</td><td rowspan="1" colspan="1">–</td><td rowspan="1" colspan="1">1.41</td><td rowspan="1" colspan="1"/><td rowspan="1" colspan="1"/><td rowspan="1" colspan="1"/></tr><tr><td rowspan="1" colspan="1">DMR-KS-05-08-16-1</td><td rowspan="1" colspan="1">
              <italic><tp:taxon-name><tp:taxon-name-part taxon-name-part-type="genus">Panolia</tp:taxon-name-part> <tp:taxon-name-part taxon-name-part-type="species">eldii</tp:taxon-name-part></tp:taxon-name></italic>
            </td><td rowspan="1" colspan="1">–</td><td rowspan="1" colspan="1">–</td><td rowspan="1" colspan="1">–</td><td rowspan="1" colspan="1">–</td><td rowspan="1" colspan="1">–</td><td rowspan="1" colspan="1">–</td><td rowspan="1" colspan="1">1.84</td><td rowspan="1" colspan="1">–</td><td rowspan="1" colspan="1"/><td rowspan="1" colspan="1"/><td rowspan="1" colspan="1"/></tr><tr><td rowspan="1" colspan="1">DMR-KS-05-04-11-2</td><td rowspan="1" colspan="1">
              <italic><tp:taxon-name><tp:taxon-name-part taxon-name-part-type="genus">Rusa</tp:taxon-name-part> <tp:taxon-name-part taxon-name-part-type="species">unicolor</tp:taxon-name-part></tp:taxon-name></italic>
            </td><td rowspan="1" colspan="1">–</td><td rowspan="1" colspan="1">–</td><td rowspan="1" colspan="1">–</td><td rowspan="1" colspan="1">–</td><td rowspan="1" colspan="1">–</td><td rowspan="1" colspan="1">–</td><td rowspan="1" colspan="1">–</td><td rowspan="1" colspan="1">1.27</td><td rowspan="1" colspan="1"/><td rowspan="1" colspan="1"/><td rowspan="1" colspan="1"/></tr><tr><td rowspan="1" colspan="1">DMR-KS-05-03-19-7</td><td rowspan="1" colspan="1">
              <italic><tp:taxon-name><tp:taxon-name-part taxon-name-part-type="genus">Rusa</tp:taxon-name-part> <tp:taxon-name-part taxon-name-part-type="species">unicolor</tp:taxon-name-part></tp:taxon-name></italic>
            </td><td rowspan="1" colspan="1">–</td><td rowspan="1" colspan="1">–</td><td rowspan="1" colspan="1">–</td><td rowspan="1" colspan="1">–</td><td rowspan="1" colspan="1">–</td><td rowspan="1" colspan="1">–</td><td rowspan="1" colspan="1">1.51</td><td rowspan="1" colspan="1">–</td><td rowspan="1" colspan="1"/><td rowspan="1" colspan="1"/><td rowspan="1" colspan="1"/></tr><tr><td rowspan="1" colspan="1">DMR-KS-05-03-12-2*</td><td rowspan="1" colspan="1">
              <italic><tp:taxon-name><tp:taxon-name-part taxon-name-part-type="genus">Rusa</tp:taxon-name-part> <tp:taxon-name-part taxon-name-part-type="species">unicolor</tp:taxon-name-part></tp:taxon-name></italic>
            </td><td rowspan="1" colspan="1">–</td><td rowspan="1" colspan="1">–</td><td rowspan="1" colspan="1">–</td><td rowspan="1" colspan="1">–</td><td rowspan="1" colspan="1">–</td><td rowspan="1" colspan="1">–</td><td rowspan="1" colspan="1">1.52</td><td rowspan="1" colspan="1">–</td><td rowspan="1" colspan="1"/><td rowspan="1" colspan="1"/><td rowspan="1" colspan="1"/></tr><tr><td rowspan="1" colspan="1">DMR-KS-05-04-30-9</td><td rowspan="1" colspan="1">
              <italic><tp:taxon-name><tp:taxon-name-part taxon-name-part-type="genus">Rusa</tp:taxon-name-part> <tp:taxon-name-part taxon-name-part-type="species">unicolor</tp:taxon-name-part></tp:taxon-name></italic>
            </td><td rowspan="1" colspan="1">–</td><td rowspan="1" colspan="1">–</td><td rowspan="1" colspan="1">–</td><td rowspan="1" colspan="1">–</td><td rowspan="1" colspan="1">–</td><td rowspan="1" colspan="1">–</td><td rowspan="1" colspan="1">–</td><td rowspan="1" colspan="1">1.27</td><td rowspan="1" colspan="1"/><td rowspan="1" colspan="1"/><td rowspan="1" colspan="1"/></tr><tr><td rowspan="1" colspan="1">DMR-KS-05-04-19-10</td><td rowspan="1" colspan="1">
              <italic><tp:taxon-name><tp:taxon-name-part taxon-name-part-type="genus">Rusa</tp:taxon-name-part> <tp:taxon-name-part taxon-name-part-type="species">unicolor</tp:taxon-name-part></tp:taxon-name></italic>
            </td><td rowspan="1" colspan="1">–</td><td rowspan="1" colspan="1">–</td><td rowspan="1" colspan="1">–</td><td rowspan="1" colspan="1">–</td><td rowspan="1" colspan="1">–</td><td rowspan="1" colspan="1">–</td><td rowspan="1" colspan="1">–</td><td rowspan="1" colspan="1">1.11</td><td rowspan="1" colspan="1"/><td rowspan="1" colspan="1"/><td rowspan="1" colspan="1"/></tr><tr><td rowspan="1" colspan="13">
              <bold>Tibia</bold>
            </td></tr><tr><td rowspan="1" colspan="1">
              <bold>Specimen</bold>
            </td><td rowspan="1" colspan="1">
              <bold>Taxa</bold>
            </td><td rowspan="1" colspan="1">
              <bold><abbrev xmlns:xlink="http://www.w3.org/1999/xlink" xlink:title="Greatest length" id="ABBRID0EQUHK" xlink:type="simple">GL</abbrev>/<abbrev xmlns:xlink="http://www.w3.org/1999/xlink" xlink:title="Greatest breadth of the proximal end" id="ABBRID0EUUHK" xlink:type="simple">Bp</abbrev></bold>
            </td><td rowspan="1" colspan="1">
              <bold><abbrev xmlns:xlink="http://www.w3.org/1999/xlink" xlink:title="Greatest length" id="ABBRID0E4UHK" xlink:type="simple">GL</abbrev>/<abbrev xmlns:xlink="http://www.w3.org/1999/xlink" xlink:title="Depth of the proximal end" id="ABBRID0EBVHK" xlink:type="simple">Dp</abbrev></bold>
            </td><td rowspan="1" colspan="1">
              <bold><abbrev xmlns:xlink="http://www.w3.org/1999/xlink" xlink:title="Greatest length" id="ABBRID0EKVHK" xlink:type="simple">GL</abbrev>/<abbrev xmlns:xlink="http://www.w3.org/1999/xlink" xlink:title="Greatest breadth of the distal end" id="ABBRID0EOVHK" xlink:type="simple">Bd</abbrev></bold>
            </td><td rowspan="1" colspan="1">
              <bold><abbrev xmlns:xlink="http://www.w3.org/1999/xlink" xlink:title="Greatest length" id="ABBRID0EXVHK" xlink:type="simple">GL</abbrev>/<abbrev xmlns:xlink="http://www.w3.org/1999/xlink" xlink:title="Greatest breadth of the distal end" id="ABBRID0E2VHK" xlink:type="simple">Dd</abbrev></bold>
            </td><td rowspan="1" colspan="1">
              <bold><abbrev xmlns:xlink="http://www.w3.org/1999/xlink" xlink:title="Greatest breadth of the proximal end" id="ABBRID0EEWHK" xlink:type="simple">Bp</abbrev>/<abbrev xmlns:xlink="http://www.w3.org/1999/xlink" xlink:title="Greatest breadth of the distal end" id="ABBRID0EIWHK" xlink:type="simple">Bd</abbrev></bold>
            </td><td rowspan="1" colspan="1">
              <bold><abbrev xmlns:xlink="http://www.w3.org/1999/xlink" xlink:title="Depth of the proximal end" id="ABBRID0ERWHK" xlink:type="simple">Dp</abbrev>/<abbrev xmlns:xlink="http://www.w3.org/1999/xlink" xlink:title="Greatest breadth of the distal end" id="ABBRID0EVWHK" xlink:type="simple">Dd</abbrev></bold>
            </td><td rowspan="1" colspan="1">
              <bold><abbrev xmlns:xlink="http://www.w3.org/1999/xlink" xlink:title="Greatest breadth of the proximal end" id="ABBRID0E5WHK" xlink:type="simple">Bp</abbrev>/<abbrev xmlns:xlink="http://www.w3.org/1999/xlink" xlink:title="Depth of the proximal end" id="ABBRID0ECXHK" xlink:type="simple">Dp</abbrev></bold>
            </td><td rowspan="1" colspan="1">
              <bold><abbrev xmlns:xlink="http://www.w3.org/1999/xlink" xlink:title="Greatest breadth of the distal end" id="ABBRID0ELXHK" xlink:type="simple">Bd</abbrev>/<abbrev xmlns:xlink="http://www.w3.org/1999/xlink" xlink:title="Greatest breadth of the distal end" id="ABBRID0EPXHK" xlink:type="simple">Dd</abbrev></bold>
            </td><td rowspan="1" colspan="1"/><td rowspan="1" colspan="1"/><td rowspan="1" colspan="1"/></tr><tr><td rowspan="1" colspan="1">DMR-KS-05-04-1-11</td><td rowspan="1" colspan="1">
              <italic><tp:taxon-name><tp:taxon-name-part taxon-name-part-type="genus">Bubalus</tp:taxon-name-part> <tp:taxon-name-part taxon-name-part-type="species">arnee</tp:taxon-name-part></tp:taxon-name></italic>
            </td><td rowspan="1" colspan="1">3.24</td><td rowspan="1" colspan="1">3.43</td><td rowspan="1" colspan="1">4.82</td><td rowspan="1" colspan="1">6.03</td><td rowspan="1" colspan="1">1.49</td><td rowspan="1" colspan="1">1.76</td><td rowspan="1" colspan="1">1.06</td><td rowspan="1" colspan="1">1.25</td><td rowspan="1" colspan="1"/><td rowspan="1" colspan="1"/><td rowspan="1" colspan="1"/></tr><tr><td rowspan="1" colspan="1">DMR-KS-05-04-1-3</td><td rowspan="1" colspan="1">
              <italic><tp:taxon-name><tp:taxon-name-part taxon-name-part-type="genus">Bubalus</tp:taxon-name-part> <tp:taxon-name-part taxon-name-part-type="species">arnee</tp:taxon-name-part></tp:taxon-name></italic>
            </td><td rowspan="1" colspan="1">3.31</td><td rowspan="1" colspan="1">3.50</td><td rowspan="1" colspan="1">5.01</td><td rowspan="1" colspan="1">6.29</td><td rowspan="1" colspan="1">1.51</td><td rowspan="1" colspan="1">1.80</td><td rowspan="1" colspan="1">1.06</td><td rowspan="1" colspan="1">1.25</td><td rowspan="1" colspan="1"/><td rowspan="1" colspan="1"/><td rowspan="1" colspan="1"/></tr><tr><td rowspan="1" colspan="1">DMR-KS-05-03-20-9</td><td rowspan="1" colspan="1">
              <italic><tp:taxon-name><tp:taxon-name-part taxon-name-part-type="genus">Bubalus</tp:taxon-name-part> <tp:taxon-name-part taxon-name-part-type="species">arnee</tp:taxon-name-part></tp:taxon-name></italic>
            </td><td rowspan="1" colspan="1">3.21</td><td rowspan="1" colspan="1">3.83</td><td rowspan="1" colspan="1">4.60</td><td rowspan="1" colspan="1">6.29</td><td rowspan="1" colspan="1">1.43</td><td rowspan="1" colspan="1">1.64</td><td rowspan="1" colspan="1">1.19</td><td rowspan="1" colspan="1">1.37</td><td rowspan="1" colspan="1"/><td rowspan="1" colspan="1"/><td rowspan="1" colspan="1"/></tr><tr><td rowspan="1" colspan="1">DMR-KS-05-03-28-16</td><td rowspan="1" colspan="1">
              <italic><tp:taxon-name><tp:taxon-name-part taxon-name-part-type="genus">Rusa</tp:taxon-name-part> <tp:taxon-name-part taxon-name-part-type="species">unicolor</tp:taxon-name-part></tp:taxon-name></italic>
            </td><td rowspan="1" colspan="1">4.00</td><td rowspan="1" colspan="1">4.38</td><td rowspan="1" colspan="1">6.68</td><td rowspan="1" colspan="1">8.48</td><td rowspan="1" colspan="1">1.67</td><td rowspan="1" colspan="1">1.94</td><td rowspan="1" colspan="1">1.10</td><td rowspan="1" colspan="1">1.27</td><td rowspan="1" colspan="1"/><td rowspan="1" colspan="1"/><td rowspan="1" colspan="1"/></tr><tr><td rowspan="1" colspan="13">
              <bold>Metacarpus</bold>
            </td></tr><tr><td rowspan="1" colspan="1">
              <bold>Specimen</bold>
            </td><td rowspan="1" colspan="1">
              <bold>Taxa</bold>
            </td><td rowspan="1" colspan="1">
              <bold><abbrev xmlns:xlink="http://www.w3.org/1999/xlink" xlink:title="Greatest length" id="ABBRID0EB6HK" xlink:type="simple">GL</abbrev>/<abbrev xmlns:xlink="http://www.w3.org/1999/xlink" xlink:title="Greatest breadth of the proximal end" id="ABBRID0EF6HK" xlink:type="simple">Bp</abbrev></bold>
            </td><td rowspan="1" colspan="1">
              <bold><abbrev xmlns:xlink="http://www.w3.org/1999/xlink" xlink:title="Greatest length" id="ABBRID0EO6HK" xlink:type="simple">GL</abbrev>/<abbrev xmlns:xlink="http://www.w3.org/1999/xlink" xlink:title="Depth of the proximal end" id="ABBRID0ES6HK" xlink:type="simple">Dp</abbrev></bold>
            </td><td rowspan="1" colspan="1">
              <bold><abbrev xmlns:xlink="http://www.w3.org/1999/xlink" xlink:title="Greatest length" id="ABBRID0E26HK" xlink:type="simple">GL</abbrev>/<abbrev xmlns:xlink="http://www.w3.org/1999/xlink" xlink:title="Greatest breadth of the distal end" id="ABBRID0EAAAM" xlink:type="simple">Bd</abbrev></bold>
            </td><td rowspan="1" colspan="1">
              <bold><abbrev xmlns:xlink="http://www.w3.org/1999/xlink" xlink:title="Greatest length" id="ABBRID0EJAAM" xlink:type="simple">GL</abbrev>/<abbrev xmlns:xlink="http://www.w3.org/1999/xlink" xlink:title="Greatest breadth of the distal end" id="ABBRID0ENAAM" xlink:type="simple">Dd</abbrev></bold>
            </td><td rowspan="1" colspan="1">
              <bold><abbrev xmlns:xlink="http://www.w3.org/1999/xlink" xlink:title="Greatest breadth of the proximal end" id="ABBRID0EWAAM" xlink:type="simple">Bp</abbrev>/<abbrev xmlns:xlink="http://www.w3.org/1999/xlink" xlink:title="Greatest breadth of the distal end" id="ABBRID0E1AAM" xlink:type="simple">Bd</abbrev></bold>
            </td><td rowspan="1" colspan="1">
              <bold><abbrev xmlns:xlink="http://www.w3.org/1999/xlink" xlink:title="Depth of the proximal end" id="ABBRID0EDBAM" xlink:type="simple">Dp</abbrev>/<abbrev xmlns:xlink="http://www.w3.org/1999/xlink" xlink:title="Greatest breadth of the distal end" id="ABBRID0EHBAM" xlink:type="simple">Dd</abbrev></bold>
            </td><td rowspan="1" colspan="1">
              <bold><abbrev xmlns:xlink="http://www.w3.org/1999/xlink" xlink:title="Greatest breadth of the proximal end" id="ABBRID0EQBAM" xlink:type="simple">Bp</abbrev>/<abbrev xmlns:xlink="http://www.w3.org/1999/xlink" xlink:title="Depth of the proximal end" id="ABBRID0EUBAM" xlink:type="simple">Dp</abbrev></bold>
            </td><td rowspan="1" colspan="1">
              <bold><abbrev xmlns:xlink="http://www.w3.org/1999/xlink" xlink:title="Greatest breadth of the distal end" id="ABBRID0E4BAM" xlink:type="simple">Bd</abbrev>/<abbrev xmlns:xlink="http://www.w3.org/1999/xlink" xlink:title="Greatest breadth of the distal end" id="ABBRID0EBCAM" xlink:type="simple">Dd</abbrev></bold>
            </td><td rowspan="1" colspan="1"/><td rowspan="1" colspan="1"/><td rowspan="1" colspan="1"/></tr><tr><td rowspan="1" colspan="1">DMR-KS-05-03-26-27</td><td rowspan="1" colspan="1">
              <italic><tp:taxon-name><tp:taxon-name-part taxon-name-part-type="genus">Bos</tp:taxon-name-part> <tp:taxon-name-part taxon-name-part-type="species">gaurus</tp:taxon-name-part></tp:taxon-name></italic>
            </td><td rowspan="1" colspan="1">3.66</td><td rowspan="1" colspan="1">5.57</td><td rowspan="1" colspan="1">3.96</td><td rowspan="1" colspan="1">7.66</td><td rowspan="1" colspan="1">1.08</td><td rowspan="1" colspan="1">1.37</td><td rowspan="1" colspan="1">1.52</td><td rowspan="1" colspan="1">1.93</td><td rowspan="1" colspan="1"/><td rowspan="1" colspan="1"/><td rowspan="1" colspan="1"/></tr><tr><td rowspan="1" colspan="1">DMR-KS-05-03-26-3(1)</td><td rowspan="1" colspan="1">
              <italic><tp:taxon-name><tp:taxon-name-part taxon-name-part-type="genus">Bubalus</tp:taxon-name-part> <tp:taxon-name-part taxon-name-part-type="species">arnee</tp:taxon-name-part></tp:taxon-name></italic>
            </td><td rowspan="1" colspan="1">2.68</td><td rowspan="1" colspan="1">4.17</td><td rowspan="1" colspan="1">2.64</td><td rowspan="1" colspan="1">4.87</td><td rowspan="1" colspan="1">0.98</td><td rowspan="1" colspan="1">1.17</td><td rowspan="1" colspan="1">1.55</td><td rowspan="1" colspan="1">1.85</td><td rowspan="1" colspan="1"/><td rowspan="1" colspan="1"/><td rowspan="1" colspan="1"/></tr><tr><td rowspan="1" colspan="1">DMR-KS-05-03-18-2</td><td rowspan="1" colspan="1">
              <italic><tp:taxon-name><tp:taxon-name-part taxon-name-part-type="genus">Axis</tp:taxon-name-part> <tp:taxon-name-part taxon-name-part-type="species">axis</tp:taxon-name-part></tp:taxon-name></italic>
            </td><td rowspan="1" colspan="1">6.50</td><td rowspan="1" colspan="1">9.99</td><td rowspan="1" colspan="1">6.69</td><td rowspan="1" colspan="1">10.55</td><td rowspan="1" colspan="1">1.03</td><td rowspan="1" colspan="1">1.06</td><td rowspan="1" colspan="1">1.54</td><td rowspan="1" colspan="1">1.58</td><td rowspan="1" colspan="1"/><td rowspan="1" colspan="1"/><td rowspan="1" colspan="1"/></tr><tr><td rowspan="1" colspan="1">DMR-KS-05-03-22-28</td><td rowspan="1" colspan="1">
              <italic><tp:taxon-name><tp:taxon-name-part taxon-name-part-type="genus">Axis</tp:taxon-name-part> <tp:taxon-name-part taxon-name-part-type="species">axis</tp:taxon-name-part></tp:taxon-name></italic>
            </td><td rowspan="1" colspan="1">–</td><td rowspan="1" colspan="1">9.59</td><td rowspan="1" colspan="1">6.81</td><td rowspan="1" colspan="1">10.36</td><td rowspan="1" colspan="1">–</td><td rowspan="1" colspan="1">1.08</td><td rowspan="1" colspan="1">–</td><td rowspan="1" colspan="1">1.52</td><td rowspan="1" colspan="1"/><td rowspan="1" colspan="1"/><td rowspan="1" colspan="1"/></tr><tr><td rowspan="1" colspan="1">DMR-KS-05-03-08-2</td><td rowspan="1" colspan="1">
              <italic><tp:taxon-name><tp:taxon-name-part taxon-name-part-type="genus">Axis</tp:taxon-name-part> <tp:taxon-name-part taxon-name-part-type="species">axis</tp:taxon-name-part></tp:taxon-name></italic>
            </td><td rowspan="1" colspan="1">6.36</td><td rowspan="1" colspan="1">8.79</td><td rowspan="1" colspan="1">6.18</td><td rowspan="1" colspan="1">10.18</td><td rowspan="1" colspan="1">0.97</td><td rowspan="1" colspan="1">1.16</td><td rowspan="1" colspan="1">1.38</td><td rowspan="1" colspan="1">1.65</td><td rowspan="1" colspan="1"/><td rowspan="1" colspan="1"/><td rowspan="1" colspan="1"/></tr><tr><td rowspan="1" colspan="1">DMR-KS-05-03-19-3</td><td rowspan="1" colspan="1">
              <italic><tp:taxon-name><tp:taxon-name-part taxon-name-part-type="genus">Axis</tp:taxon-name-part> <tp:taxon-name-part taxon-name-part-type="species">axis</tp:taxon-name-part></tp:taxon-name></italic>
            </td><td rowspan="1" colspan="1">6.58</td><td rowspan="1" colspan="1">9.06</td><td rowspan="1" colspan="1">6.30</td><td rowspan="1" colspan="1">10.42</td><td rowspan="1" colspan="1">0.96</td><td rowspan="1" colspan="1">1.15</td><td rowspan="1" colspan="1">1.38</td><td rowspan="1" colspan="1">1.65</td><td rowspan="1" colspan="1"/><td rowspan="1" colspan="1"/><td rowspan="1" colspan="1"/></tr><tr><td rowspan="1" colspan="1">DMR-KS-05-03-19-37</td><td rowspan="1" colspan="1">
              <italic><tp:taxon-name><tp:taxon-name-part taxon-name-part-type="genus">Axis</tp:taxon-name-part> <tp:taxon-name-part taxon-name-part-type="species">axis</tp:taxon-name-part></tp:taxon-name></italic>
            </td><td rowspan="1" colspan="1">7.14</td><td rowspan="1" colspan="1">11.05</td><td rowspan="1" colspan="1">6.84</td><td rowspan="1" colspan="1">10.75</td><td rowspan="1" colspan="1">0.96</td><td rowspan="1" colspan="1">0.97</td><td rowspan="1" colspan="1">1.55</td><td rowspan="1" colspan="1">1.57</td><td rowspan="1" colspan="1"/><td rowspan="1" colspan="1"/><td rowspan="1" colspan="1"/></tr><tr><td rowspan="1" colspan="1">DMR-KS-05-04-30-20</td><td rowspan="1" colspan="1">
              <italic><tp:taxon-name><tp:taxon-name-part taxon-name-part-type="genus">Axis</tp:taxon-name-part> <tp:taxon-name-part taxon-name-part-type="species">axis</tp:taxon-name-part></tp:taxon-name></italic>
            </td><td rowspan="1" colspan="1">6.87</td><td rowspan="1" colspan="1">10.36</td><td rowspan="1" colspan="1">–</td><td rowspan="1" colspan="1">–</td><td rowspan="1" colspan="1">–</td><td rowspan="1" colspan="1">–</td><td rowspan="1" colspan="1">1.51</td><td rowspan="1" colspan="1">–</td><td rowspan="1" colspan="1"/><td rowspan="1" colspan="1"/><td rowspan="1" colspan="1"/></tr><tr><td rowspan="1" colspan="1">DMR-KS-05-03-24-2</td><td rowspan="1" colspan="1">
              <italic><tp:taxon-name><tp:taxon-name-part taxon-name-part-type="genus">Panolia</tp:taxon-name-part> <tp:taxon-name-part taxon-name-part-type="species">eldii</tp:taxon-name-part></tp:taxon-name></italic>
            </td><td rowspan="1" colspan="1">6.39</td><td rowspan="1" colspan="1">8.99</td><td rowspan="1" colspan="1">6.57</td><td rowspan="1" colspan="1">10.41</td><td rowspan="1" colspan="1">1.03</td><td rowspan="1" colspan="1">1.16</td><td rowspan="1" colspan="1">1.41</td><td rowspan="1" colspan="1">1.58</td><td rowspan="1" colspan="1"/><td rowspan="1" colspan="1"/><td rowspan="1" colspan="1"/></tr><tr><td rowspan="1" colspan="1">DMR-KS-05-03-17-26</td><td rowspan="1" colspan="1">
              <italic><tp:taxon-name><tp:taxon-name-part taxon-name-part-type="genus">Rusa</tp:taxon-name-part> <tp:taxon-name-part taxon-name-part-type="species">unicolor</tp:taxon-name-part></tp:taxon-name></italic>
            </td><td rowspan="1" colspan="1">5.97</td><td rowspan="1" colspan="1">7.57</td><td rowspan="1" colspan="1">6.06</td><td rowspan="1" colspan="1">9.10</td><td rowspan="1" colspan="1">1.02</td><td rowspan="1" colspan="1">1.20</td><td rowspan="1" colspan="1">1.27</td><td rowspan="1" colspan="1">1.50</td><td rowspan="1" colspan="1"/><td rowspan="1" colspan="1"/><td rowspan="1" colspan="1"/></tr><tr><td rowspan="1" colspan="13">
              <bold>Metatarsus</bold>
            </td></tr><tr><td rowspan="1" colspan="1">
              <bold>Specimen</bold>
            </td><td rowspan="1" colspan="1">
              <bold>Taxa</bold>
            </td><td rowspan="1" colspan="1">
              <bold><abbrev xmlns:xlink="http://www.w3.org/1999/xlink" xlink:title="Greatest length" id="ABBRID0EFTAM" xlink:type="simple">GL</abbrev>/<abbrev xmlns:xlink="http://www.w3.org/1999/xlink" xlink:title="Greatest breadth of the proximal end" id="ABBRID0EJTAM" xlink:type="simple">Bp</abbrev></bold>
            </td><td rowspan="1" colspan="1">
              <bold><abbrev xmlns:xlink="http://www.w3.org/1999/xlink" xlink:title="Greatest length" id="ABBRID0ESTAM" xlink:type="simple">GL</abbrev>/<abbrev xmlns:xlink="http://www.w3.org/1999/xlink" xlink:title="Depth of the proximal end" id="ABBRID0EWTAM" xlink:type="simple">Dp</abbrev></bold>
            </td><td rowspan="1" colspan="1">
              <bold><abbrev xmlns:xlink="http://www.w3.org/1999/xlink" xlink:title="Greatest length" id="ABBRID0E6TAM" xlink:type="simple">GL</abbrev>/<abbrev xmlns:xlink="http://www.w3.org/1999/xlink" xlink:title="Greatest breadth of the distal end" id="ABBRID0EDUAM" xlink:type="simple">Bd</abbrev></bold>
            </td><td rowspan="1" colspan="1">
              <bold><abbrev xmlns:xlink="http://www.w3.org/1999/xlink" xlink:title="Greatest length" id="ABBRID0EMUAM" xlink:type="simple">GL</abbrev>/<abbrev xmlns:xlink="http://www.w3.org/1999/xlink" xlink:title="Greatest breadth of the distal end" id="ABBRID0EQUAM" xlink:type="simple">Dd</abbrev></bold>
            </td><td rowspan="1" colspan="1">
              <bold><abbrev xmlns:xlink="http://www.w3.org/1999/xlink" xlink:title="Greatest breadth of the proximal end" id="ABBRID0EZUAM" xlink:type="simple">Bp</abbrev>/<abbrev xmlns:xlink="http://www.w3.org/1999/xlink" xlink:title="Greatest breadth of the distal end" id="ABBRID0E4UAM" xlink:type="simple">Bd</abbrev></bold>
            </td><td rowspan="1" colspan="1">
              <bold><abbrev xmlns:xlink="http://www.w3.org/1999/xlink" xlink:title="Depth of the proximal end" id="ABBRID0EGVAM" xlink:type="simple">Dp</abbrev>/<abbrev xmlns:xlink="http://www.w3.org/1999/xlink" xlink:title="Greatest breadth of the distal end" id="ABBRID0EKVAM" xlink:type="simple">Dd</abbrev></bold>
            </td><td rowspan="1" colspan="1">
              <bold><abbrev xmlns:xlink="http://www.w3.org/1999/xlink" xlink:title="Greatest breadth of the proximal end" id="ABBRID0ETVAM" xlink:type="simple">Bp</abbrev>/<abbrev xmlns:xlink="http://www.w3.org/1999/xlink" xlink:title="Depth of the proximal end" id="ABBRID0EXVAM" xlink:type="simple">Dp</abbrev></bold>
            </td><td rowspan="1" colspan="1">
              <bold><abbrev xmlns:xlink="http://www.w3.org/1999/xlink" xlink:title="Greatest breadth of the distal end" id="ABBRID0EAWAM" xlink:type="simple">Bd</abbrev>/<abbrev xmlns:xlink="http://www.w3.org/1999/xlink" xlink:title="Greatest breadth of the distal end" id="ABBRID0EEWAM" xlink:type="simple">Dd</abbrev></bold>
            </td><td rowspan="1" colspan="1"/><td rowspan="1" colspan="1"/><td rowspan="1" colspan="1"/></tr><tr><td rowspan="1" colspan="1">DMR-KS-05-04-1-8</td><td rowspan="1" colspan="1">
              <italic><tp:taxon-name><tp:taxon-name-part taxon-name-part-type="genus">Bubalus</tp:taxon-name-part> <tp:taxon-name-part taxon-name-part-type="species">arnee</tp:taxon-name-part></tp:taxon-name></italic>
            </td><td rowspan="1" colspan="1">3.80</td><td rowspan="1" colspan="1">4.59</td><td rowspan="1" colspan="1">3.17</td><td rowspan="1" colspan="1">5.54</td><td rowspan="1" colspan="1">0.83</td><td rowspan="1" colspan="1">1.21</td><td rowspan="1" colspan="1">1.21</td><td rowspan="1" colspan="1">1.75</td><td rowspan="1" colspan="1"/><td rowspan="1" colspan="1"/><td rowspan="1" colspan="1"/></tr><tr><td rowspan="1" colspan="1">DMR-KS-05-04-1-6</td><td rowspan="1" colspan="1">
              <italic><tp:taxon-name><tp:taxon-name-part taxon-name-part-type="genus">Bubalus</tp:taxon-name-part> <tp:taxon-name-part taxon-name-part-type="species">arnee</tp:taxon-name-part></tp:taxon-name></italic>
            </td><td rowspan="1" colspan="1">3.88</td><td rowspan="1" colspan="1">4.39</td><td rowspan="1" colspan="1">3.11</td><td rowspan="1" colspan="1">5.67</td><td rowspan="1" colspan="1">0.80</td><td rowspan="1" colspan="1">1.29</td><td rowspan="1" colspan="1">1.13</td><td rowspan="1" colspan="1">1.82</td><td rowspan="1" colspan="1"/><td rowspan="1" colspan="1"/><td rowspan="1" colspan="1"/></tr><tr><td rowspan="1" colspan="1">DMR-KS-05-03-28-30</td><td rowspan="1" colspan="1">
              <italic><tp:taxon-name><tp:taxon-name-part taxon-name-part-type="genus">Bubalus</tp:taxon-name-part> <tp:taxon-name-part taxon-name-part-type="species">arnee</tp:taxon-name-part></tp:taxon-name></italic>
            </td><td rowspan="1" colspan="1">4.25</td><td rowspan="1" colspan="1">4.28</td><td rowspan="1" colspan="1">3.40</td><td rowspan="1" colspan="1">6.38</td><td rowspan="1" colspan="1">0.80</td><td rowspan="1" colspan="1">1.49</td><td rowspan="1" colspan="1">1.01</td><td rowspan="1" colspan="1">1.88</td><td rowspan="1" colspan="1"/><td rowspan="1" colspan="1"/><td rowspan="1" colspan="1"/></tr><tr><td rowspan="1" colspan="1">DMR-KS-05-03-26-3</td><td rowspan="1" colspan="1">
              <italic><tp:taxon-name><tp:taxon-name-part taxon-name-part-type="genus">Axis</tp:taxon-name-part> <tp:taxon-name-part taxon-name-part-type="species">axis</tp:taxon-name-part></tp:taxon-name></italic>
            </td><td rowspan="1" colspan="1">7.21</td><td rowspan="1" colspan="1">6.91</td><td rowspan="1" colspan="1">6.99</td><td rowspan="1" colspan="1">9.16</td><td rowspan="1" colspan="1">0.97</td><td rowspan="1" colspan="1">1.33</td><td rowspan="1" colspan="1">0.96</td><td rowspan="1" colspan="1">1.31</td><td rowspan="1" colspan="1"/><td rowspan="1" colspan="1"/><td rowspan="1" colspan="1"/></tr><tr><td rowspan="1" colspan="1">DMR-KS-05-03-15-14</td><td rowspan="1" colspan="1">
              <italic><tp:taxon-name><tp:taxon-name-part taxon-name-part-type="genus">Axis</tp:taxon-name-part> <tp:taxon-name-part taxon-name-part-type="species">axis</tp:taxon-name-part></tp:taxon-name></italic>
            </td><td rowspan="1" colspan="1">6.84</td><td rowspan="1" colspan="1">7.37</td><td rowspan="1" colspan="1">6.15</td><td rowspan="1" colspan="1">9.22</td><td rowspan="1" colspan="1">0.90</td><td rowspan="1" colspan="1">1.25</td><td rowspan="1" colspan="1">1.08</td><td rowspan="1" colspan="1">1.50</td><td rowspan="1" colspan="1"/><td rowspan="1" colspan="1"/><td rowspan="1" colspan="1"/></tr><tr><td rowspan="1" colspan="1">DMR-KS-05-03-29-30</td><td rowspan="1" colspan="1">
              <italic><tp:taxon-name><tp:taxon-name-part taxon-name-part-type="genus">Axis</tp:taxon-name-part> <tp:taxon-name-part taxon-name-part-type="species">axis</tp:taxon-name-part></tp:taxon-name></italic>
            </td><td rowspan="1" colspan="1">6.91</td><td rowspan="1" colspan="1">6.82</td><td rowspan="1" colspan="1">6.52</td><td rowspan="1" colspan="1">8.58</td><td rowspan="1" colspan="1">0.94</td><td rowspan="1" colspan="1">1.26</td><td rowspan="1" colspan="1">0.99</td><td rowspan="1" colspan="1">1.32</td><td rowspan="1" colspan="1"/><td rowspan="1" colspan="1"/><td rowspan="1" colspan="1"/></tr><tr><td rowspan="1" colspan="1">DMR-KS-05-03-28-17</td><td rowspan="1" colspan="1">
              <italic><tp:taxon-name><tp:taxon-name-part taxon-name-part-type="genus">Panolia</tp:taxon-name-part> <tp:taxon-name-part taxon-name-part-type="species">eldii</tp:taxon-name-part></tp:taxon-name></italic>
            </td><td rowspan="1" colspan="1">8.05</td><td rowspan="1" colspan="1">7.71</td><td rowspan="1" colspan="1">7.73</td><td rowspan="1" colspan="1">11.69</td><td rowspan="1" colspan="1">0.96</td><td rowspan="1" colspan="1">1.52</td><td rowspan="1" colspan="1">0.96</td><td rowspan="1" colspan="1">1.51</td><td rowspan="1" colspan="1"/><td rowspan="1" colspan="1"/><td rowspan="1" colspan="1"/></tr><tr><td rowspan="1" colspan="1">DMR-KS-05-03-25-8</td><td rowspan="1" colspan="1">
              <italic><tp:taxon-name><tp:taxon-name-part taxon-name-part-type="genus">Panolia</tp:taxon-name-part> <tp:taxon-name-part taxon-name-part-type="species">eldii</tp:taxon-name-part></tp:taxon-name></italic>
            </td><td rowspan="1" colspan="1">7.81</td><td rowspan="1" colspan="1">7.47</td><td rowspan="1" colspan="1">7.22</td><td rowspan="1" colspan="1">11.57</td><td rowspan="1" colspan="1">0.92</td><td rowspan="1" colspan="1">1.55</td><td rowspan="1" colspan="1">0.96</td><td rowspan="1" colspan="1">1.60</td><td rowspan="1" colspan="1"/><td rowspan="1" colspan="1"/><td rowspan="1" colspan="1"/></tr><tr><td rowspan="1" colspan="1">DMR-KS-05-03-15-15</td><td rowspan="1" colspan="1">
              <italic><tp:taxon-name><tp:taxon-name-part taxon-name-part-type="genus">Panolia</tp:taxon-name-part> <tp:taxon-name-part taxon-name-part-type="species">eldii</tp:taxon-name-part></tp:taxon-name></italic>
            </td><td rowspan="1" colspan="1">8.08</td><td rowspan="1" colspan="1">7.44</td><td rowspan="1" colspan="1">7.37</td><td rowspan="1" colspan="1">11.29</td><td rowspan="1" colspan="1">0.91</td><td rowspan="1" colspan="1">1.52</td><td rowspan="1" colspan="1">0.92</td><td rowspan="1" colspan="1">1.53</td><td rowspan="1" colspan="1"/><td rowspan="1" colspan="1"/><td rowspan="1" colspan="1"/></tr><tr><td rowspan="1" colspan="1">DMR-KS-05-03-19-11</td><td rowspan="1" colspan="1">
              <italic><tp:taxon-name><tp:taxon-name-part taxon-name-part-type="genus">Rusa</tp:taxon-name-part> <tp:taxon-name-part taxon-name-part-type="species">unicolor</tp:taxon-name-part></tp:taxon-name></italic>
            </td><td rowspan="1" colspan="1">6.64</td><td rowspan="1" colspan="1">6.86</td><td rowspan="1" colspan="1">6.49</td><td rowspan="1" colspan="1">9.20</td><td rowspan="1" colspan="1">0.98</td><td rowspan="1" colspan="1">1.34</td><td rowspan="1" colspan="1">1.03</td><td rowspan="1" colspan="1">1.42</td><td rowspan="1" colspan="1"/><td rowspan="1" colspan="1"/><td rowspan="1" colspan="1"/></tr></tbody></table></table-wrap><!--PageBreak--></tp:treatment-sec><tp:treatment-sec sec-type="remarks" id="SECID0EQGBM"><title>Taxonomic remarks and comparisons.</title><p>The antlers are useful to distinguish among the cervids, whereas the morphologies of lower cheek teeth are identical among <italic><tp:taxon-name><tp:taxon-name-part taxon-name-part-type="genus">Axis</tp:taxon-name-part></tp:taxon-name></italic>. The skulls, antlers, and teeth from Khok Sung are morphologically similar to those observed from recent <italic><tp:taxon-name><tp:taxon-name-part taxon-name-part-type="genus">Axis</tp:taxon-name-part> <tp:taxon-name-part taxon-name-part-type="species">axis</tp:taxon-name-part></tp:taxon-name></italic>. This suggests a morphological stasis in the evolution of antlers and teeth for this species.</p><p>Based on our observation on the extant comparative material of <italic><tp:taxon-name><tp:taxon-name-part taxon-name-part-type="genus">Axis</tp:taxon-name-part> <tp:taxon-name-part taxon-name-part-type="species">axis</tp:taxon-name-part></tp:taxon-name></italic> (e.g., the specimens <named-content xmlns:xlink="http://www.w3.org/1999/xlink" content-type="dwc:institutional_code" xlink:type="simple">MNHN</named-content>-ZMO-1901-547, <named-content xmlns:xlink="http://www.w3.org/1999/xlink" content-type="dwc:institutional_code" xlink:type="simple">MNHN</named-content>-ZMO-1988-153, <named-content xmlns:xlink="http://www.w3.org/1999/xlink" content-type="dwc:institutional_code" xlink:type="simple">ZSM</named-content>-1951-70, and <named-content xmlns:xlink="http://www.w3.org/1999/xlink" content-type="dwc:institutional_code" xlink:type="simple">ZSM</named-content>-1958-88), we thus demonstrate some dental morphological variation within species. The m3 of <italic><tp:taxon-name><tp:taxon-name-part taxon-name-part-type="genus">Axis</tp:taxon-name-part> <tp:taxon-name-part taxon-name-part-type="species">axis</tp:taxon-name-part></tp:taxon-name></italic> appears more morphologically variable than the other molars, such as the more or less developed posterior talonids and the presence/absence of <!--PageBreak-->back fossae. The cheek teeth of extant <italic><tp:taxon-name><tp:taxon-name-part taxon-name-part-type="genus">Axis</tp:taxon-name-part> <tp:taxon-name-part taxon-name-part-type="species">axis</tp:taxon-name-part></tp:taxon-name></italic> are relatively similar to those of <italic><tp:taxon-name><tp:taxon-name-part taxon-name-part-type="genus">Axis</tp:taxon-name-part> <tp:taxon-name-part taxon-name-part-type="species">porcinus</tp:taxon-name-part></tp:taxon-name></italic> (e.g., the specimens <named-content xmlns:xlink="http://www.w3.org/1999/xlink" content-type="dwc:institutional_code" xlink:type="simple">MNHN</named-content>-ZMO-1904-60, <named-content xmlns:xlink="http://www.w3.org/1999/xlink" content-type="dwc:institutional_code" xlink:type="simple">MNHN</named-content>-ZMO-1962-4188, <named-content xmlns:xlink="http://www.w3.org/1999/xlink" content-type="dwc:institutional_code" xlink:type="simple">ZSM</named-content>-1968-493, and <named-content xmlns:xlink="http://www.w3.org/1999/xlink" content-type="dwc:institutional_code" xlink:type="simple">ZSM</named-content>-1969-63). However, <italic><tp:taxon-name><tp:taxon-name-part taxon-name-part-type="genus">Axis</tp:taxon-name-part> <tp:taxon-name-part taxon-name-part-type="species">axis</tp:taxon-name-part></tp:taxon-name></italic> differs from <italic><tp:taxon-name><tp:taxon-name-part taxon-name-part-type="genus">Axis</tp:taxon-name-part> <tp:taxon-name-part taxon-name-part-type="species">porcinus</tp:taxon-name-part></tp:taxon-name></italic> in having less developed anterior cingulids on the lower molars and the presence of back fossae on the m3. Recent <italic><tp:taxon-name><tp:taxon-name-part taxon-name-part-type="genus">Axis</tp:taxon-name-part> <tp:taxon-name-part taxon-name-part-type="species">axis</tp:taxon-name-part></tp:taxon-name></italic> represents an intermediate size between <italic><tp:taxon-name><tp:taxon-name-part taxon-name-part-type="genus">Axis</tp:taxon-name-part> <tp:taxon-name-part taxon-name-part-type="species">porcinus</tp:taxon-name-part></tp:taxon-name></italic> and two cervid species (<italic><tp:taxon-name><tp:taxon-name-part taxon-name-part-type="genus">Panolia</tp:taxon-name-part> <tp:taxon-name-part taxon-name-part-type="species">eldii</tp:taxon-name-part></tp:taxon-name></italic> and <italic><tp:taxon-name><tp:taxon-name-part taxon-name-part-type="genus">Rusa</tp:taxon-name-part> <tp:taxon-name-part taxon-name-part-type="species">unicolor</tp:taxon-name-part></tp:taxon-name></italic>) (Tab. <xref ref-type="table" rid="T14">14</xref>). <italic><tp:taxon-name><tp:taxon-name-part taxon-name-part-type="genus">Axis</tp:taxon-name-part> <tp:taxon-name-part taxon-name-part-type="species">axis</tp:taxon-name-part></tp:taxon-name></italic> from Khok Sung also follows the size tendency of recent populations (Figs <xref ref-type="fig" rid="F17">17</xref> and <xref ref-type="fig" rid="F18">18</xref>).</p><fig id="F17" position="float" orientation="portrait"><label>Figure 17.</label><caption><p>Scatter diagrams of upper cheek tooth (P3–M3) lengths and widths of recent and fossil <italic><tp:taxon-name><tp:taxon-name-part taxon-name-part-type="genus">Axis</tp:taxon-name-part></tp:taxon-name></italic>. Data of <italic><tp:taxon-name><tp:taxon-name-part taxon-name-part-type="genus">Axis</tp:taxon-name-part> <tp:taxon-name-part taxon-name-part-type="species">javanicus</tp:taxon-name-part></tp:taxon-name></italic> (Trinil H. K.) and <italic><tp:taxon-name><tp:taxon-name-part taxon-name-part-type="genus">Axis</tp:taxon-name-part> <tp:taxon-name-part taxon-name-part-type="species">porcinus</tp:taxon-name-part></tp:taxon-name></italic> (Thum Wiman Nakin) are from <xref ref-type="bibr" rid="B181">von Koenigswald (1933)</xref> and <xref ref-type="bibr" rid="B164">Tougard (1998)</xref>, respectively.</p></caption><graphic xmlns:xlink="http://www.w3.org/1999/xlink" xlink:href="zookeys-613-001-g017.jpg" position="float" orientation="portrait" xlink:type="simple" id="oo_101064.jpg"/></fig><fig id="F18" position="float" orientation="portrait"><label>Figure 18.</label><caption><p>Scatter diagrams of lower cheek tooth (p2–m3) lengths and widths of recent and fossil <italic><tp:taxon-name><tp:taxon-name-part taxon-name-part-type="genus">Axis</tp:taxon-name-part></tp:taxon-name></italic>. Data of <italic><tp:taxon-name><tp:taxon-name-part taxon-name-part-type="genus">Axis</tp:taxon-name-part> <tp:taxon-name-part taxon-name-part-type="species">javanicus</tp:taxon-name-part></tp:taxon-name></italic> (Trinil H. K.) and <italic><tp:taxon-name><tp:taxon-name-part taxon-name-part-type="genus">Axis</tp:taxon-name-part> <tp:taxon-name-part taxon-name-part-type="species">porcinus</tp:taxon-name-part></tp:taxon-name></italic> (Thum Wiman Nakin and Thum Prakai Phet) are from <xref ref-type="bibr" rid="B181">von Koenigswald (1933)</xref>, <xref ref-type="bibr" rid="B164">Tougard (1998)</xref>, and <xref ref-type="bibr" rid="B57">Filoux et al. (2015)</xref>, respectively.</p></caption><graphic xmlns:xlink="http://www.w3.org/1999/xlink" xlink:href="zookeys-613-001-g018.jpg" position="float" orientation="portrait" xlink:type="simple" id="oo_101065.jpg"/></fig><table-wrap id="T14" position="float" orientation="portrait"><label>Table 14.</label><caption><p>Body mass prediction of Khok Sung ruminants using second molar variables, compared to relative sizes of the recent population (<xref ref-type="bibr" rid="B73">Grzimek 1975</xref>, <xref ref-type="bibr" rid="B104">Lekagul and McNeely 1988</xref>, <xref ref-type="bibr" rid="B122">Nowak 1999</xref>). The predictive equations follow <xref ref-type="bibr" rid="B98">Janis (1990</xref>: table. 16.8).</p></caption><table id="TID0EB2KM" rules="all"><tbody><tr><th rowspan="1" colspan="1"/><th rowspan="1" colspan="4">Body mass (kg)</th></tr><tr><td rowspan="1" colspan="1">
              <bold><tp:taxon-name><tp:taxon-name-part taxon-name-part-type="family">Cervidae</tp:taxon-name-part></tp:taxon-name></bold>
            </td><td rowspan="1" colspan="3">
              <bold>Khok Sung</bold>
            </td><td rowspan="1" colspan="1">
              <bold>Recent</bold>
            </td></tr><tr><td rowspan="1" colspan="1">
              <bold>Taxa</bold>
            </td><td rowspan="1" colspan="1">
              <bold>N</bold>
            </td><td rowspan="1" colspan="1">
              <bold>Range</bold>
            </td><td rowspan="1" colspan="1">
              <bold>Mean</bold>
            </td><td rowspan="1" colspan="1">
              <bold>Range</bold>
            </td></tr><tr><td rowspan="1" colspan="1">
              <italic><tp:taxon-name><tp:taxon-name-part taxon-name-part-type="genus">Axis</tp:taxon-name-part> <tp:taxon-name-part taxon-name-part-type="species">axis</tp:taxon-name-part></tp:taxon-name></italic>
            </td><td rowspan="1" colspan="1">17</td><td rowspan="1" colspan="1">67.6–127.6</td><td rowspan="1" colspan="1">90.8</td><td rowspan="1" colspan="1">75–100</td></tr><tr><td rowspan="1" colspan="1">
              <italic><tp:taxon-name><tp:taxon-name-part taxon-name-part-type="genus">Panolia</tp:taxon-name-part> <tp:taxon-name-part taxon-name-part-type="species">eldii</tp:taxon-name-part></tp:taxon-name></italic>
            </td><td rowspan="1" colspan="1">7</td><td rowspan="1" colspan="1">99.1–157.6</td><td rowspan="1" colspan="1">133.5</td><td rowspan="1" colspan="1">95–150</td></tr><tr><td rowspan="1" colspan="1">
              <italic><tp:taxon-name><tp:taxon-name-part taxon-name-part-type="genus">Rusa</tp:taxon-name-part> <tp:taxon-name-part taxon-name-part-type="species">unicolor</tp:taxon-name-part></tp:taxon-name></italic>
            </td><td rowspan="1" colspan="1">5</td><td rowspan="1" colspan="1">215.6–332.3</td><td rowspan="1" colspan="1">255.4</td><td rowspan="1" colspan="1">100–350</td></tr><tr><td rowspan="1" colspan="1">
              <bold><tp:taxon-name><tp:taxon-name-part taxon-name-part-type="family">Bovidae</tp:taxon-name-part></tp:taxon-name></bold>
            </td><td rowspan="1" colspan="3">
              <bold>Khok Sung</bold>
            </td><td rowspan="1" colspan="1">
              <bold>Recent</bold>
            </td></tr><tr><td rowspan="1" colspan="1">
              <bold>Taxa</bold>
            </td><td rowspan="1" colspan="1">
              <bold>N</bold>
            </td><td rowspan="1" colspan="1">
              <bold>Range</bold>
            </td><td rowspan="1" colspan="1">
              <bold>Mean</bold>
            </td><td rowspan="1" colspan="1">
              <bold>Range</bold>
            </td></tr><tr><td rowspan="1" colspan="1">
              <italic><tp:taxon-name><tp:taxon-name-part taxon-name-part-type="genus">Bos</tp:taxon-name-part> <tp:taxon-name-part taxon-name-part-type="species">sauveli</tp:taxon-name-part></tp:taxon-name></italic>
            </td><td rowspan="1" colspan="1">3</td><td rowspan="1" colspan="1">660.8–756.0</td><td rowspan="1" colspan="1">720.5</td><td rowspan="1" colspan="1">700–900</td></tr><tr><td rowspan="1" colspan="1">
              <italic><tp:taxon-name><tp:taxon-name-part taxon-name-part-type="genus">Bos</tp:taxon-name-part> <tp:taxon-name-part taxon-name-part-type="species">gaurus</tp:taxon-name-part></tp:taxon-name></italic>
            </td><td rowspan="1" colspan="1">3</td><td rowspan="1" colspan="1">808.5–940.8</td><td rowspan="1" colspan="1">873.2</td><td rowspan="1" colspan="1">700–1000</td></tr><tr><td rowspan="1" colspan="1">
              <italic><tp:taxon-name><tp:taxon-name-part taxon-name-part-type="genus">Bubalus</tp:taxon-name-part> <tp:taxon-name-part taxon-name-part-type="species">arnee</tp:taxon-name-part></tp:taxon-name></italic>
            </td><td rowspan="1" colspan="1">12</td><td rowspan="1" colspan="1">694.5–1243.0</td><td rowspan="1" colspan="1">944.7</td><td rowspan="1" colspan="1">700–1200</td></tr></tbody></table></table-wrap><p>Compared to other Pleistocene cervid species, the cheek teeth of <italic><tp:taxon-name><tp:taxon-name-part taxon-name-part-type="genus">Axis</tp:taxon-name-part> <tp:taxon-name-part taxon-name-part-type="species">axis</tp:taxon-name-part></tp:taxon-name></italic> from Khok Sung are smaller than those of <italic><tp:taxon-name><tp:taxon-name-part taxon-name-part-type="genus">Axis</tp:taxon-name-part> <tp:taxon-name-part taxon-name-part-type="species">shansius</tp:taxon-name-part></tp:taxon-name></italic> from Anhui and Yunnan (China) and of <italic><tp:taxon-name><tp:taxon-name-part taxon-name-part-type="genus">Axis</tp:taxon-name-part> <tp:taxon-name-part taxon-name-part-type="species">javanicus</tp:taxon-name-part></tp:taxon-name></italic> from Ngandong and Buitenzorg in Java and Carnul Cave in India, but are larger than those of <italic><tp:taxon-name><tp:taxon-name-part taxon-name-part-type="genus">Axis</tp:taxon-name-part> <tp:taxon-name-part taxon-name-part-type="species">lydekkeri</tp:taxon-name-part></tp:taxon-name></italic> from Trinil H. K. (Java) (Figs <xref ref-type="fig" rid="F17">17</xref> and <xref ref-type="fig" rid="F18">18</xref>). Although, <italic><tp:taxon-name><tp:taxon-name-part taxon-name-part-type="genus">Axis</tp:taxon-name-part> <tp:taxon-name-part taxon-name-part-type="species">javanicus</tp:taxon-name-part></tp:taxon-name></italic> is closely related to or even synonymous with <italic><tp:taxon-name><tp:taxon-name-part taxon-name-part-type="genus">Axis</tp:taxon-name-part> <tp:taxon-name-part taxon-name-part-type="species">axis</tp:taxon-name-part></tp:taxon-name></italic> according to<!--PageBreak--><!--PageBreak--> <xref ref-type="bibr" rid="B119">Meijaard and Groves (2004)</xref>, it is considered as a valid species due to studies of the geometric morphometric analysis performed on the teeth (<xref ref-type="bibr" rid="B72">Gruwier et al. 2015</xref>). According to the scatter diagrams of the dental sizes (Figs <xref ref-type="fig" rid="F17">17</xref> and <xref ref-type="fig" rid="F18">18</xref>), Thum Wiman Nakin and Thum Prakai Phet fossil teeth assigned to <italic><tp:taxon-name><tp:taxon-name-part taxon-name-part-type="genus">Axis</tp:taxon-name-part> <tp:taxon-name-part taxon-name-part-type="species">porcinus</tp:taxon-name-part></tp:taxon-name></italic> (<xref ref-type="bibr" rid="B164">Tougard 1998</xref>, <xref ref-type="bibr" rid="B57">Filoux et al. 2015</xref>) are much larger than their extant populations and those from Khok Sung. Although the Pleistocene hog deer probably show clinal variation in size (Bergmann’s rule) in re<!--PageBreak--><!--PageBreak--><!--PageBreak-->sponse to colder climates. The fossil teeth attributed to <italic><tp:taxon-name><tp:taxon-name-part taxon-name-part-type="genus">Axis</tp:taxon-name-part> <tp:taxon-name-part taxon-name-part-type="species">porcinus</tp:taxon-name-part></tp:taxon-name></italic> from Thum Wiman Nakin and Thum Prakai Phet, identified by <xref ref-type="bibr" rid="B164">Tougard (1998)</xref> and <xref ref-type="bibr" rid="B57">Filoux et al. (2015)</xref>, possibly reveal a double size (or more) of the recent population. We suggest that these fossils likely belong to either other larger or new cervid species that lived during the Pleistocene across mainland Southeast Asia. We also cast doubt on the occurrence of <italic><tp:taxon-name><tp:taxon-name-part taxon-name-part-type="genus">Axis</tp:taxon-name-part> <tp:taxon-name-part taxon-name-part-type="species">porcinus</tp:taxon-name-part></tp:taxon-name></italic> in the Middle Pleistocene of Boh Dambang, Cambodia (<xref ref-type="bibr" rid="B43">Demeter et al. 2013</xref>). The existence of <italic><tp:taxon-name><tp:taxon-name-part taxon-name-part-type="genus">Axis</tp:taxon-name-part> <tp:taxon-name-part taxon-name-part-type="species">porcinus</tp:taxon-name-part></tp:taxon-name></italic> in Southeast Asia during the Middle Pleistocene is still doubtful.</p></tp:treatment-sec><tp:treatment-sec><!--Section generated to contain objects referenced in tp:taxon-treatment.--><table-wrap id="T23" position="float" orientation="portrait"><label>Appendix 4.</label><caption><p>Measurements (in millimeters) of crania of cervids from Khok Sung. Numbers within the parentheses refer to the numbers used in von den Driesch’s metrical methods (1976: fig.11). * indicates measurements of the maximum length of the preservation according to incomplete specimens. “es” refers to an estimated value of the full length due to incomplete specimens.</p></caption><table id="TID0EDWHO" rules="all"><tbody><tr><th rowspan="1" colspan="1">Taxon</th><th rowspan="1" colspan="4">
              <italic><tp:taxon-name><tp:taxon-name-part taxon-name-part-type="genus">Axis</tp:taxon-name-part> <tp:taxon-name-part taxon-name-part-type="species">axis</tp:taxon-name-part></tp:taxon-name></italic>
            </th><th rowspan="1" colspan="1">
              <italic><tp:taxon-name><tp:taxon-name-part taxon-name-part-type="genus">Panolia</tp:taxon-name-part> <tp:taxon-name-part taxon-name-part-type="species">eldii</tp:taxon-name-part></tp:taxon-name></italic>
            </th></tr><tr><th rowspan="1" colspan="1">Cranium no.</th><th rowspan="1" colspan="1">DMR-KS-05-03-00-30</th><th rowspan="1" colspan="1">DMR-KS-05-04-18-50</th><th rowspan="1" colspan="1">DMR-KS-05-03-18-X9</th><th rowspan="1" colspan="1">DMR-KS-05-03-27-1</th><th rowspan="1" colspan="1">DMR-KS-05-04-20-4</th></tr><tr><td rowspan="1" colspan="1">
              <bold>Metrical parameters (mm)</bold>
            </td><td rowspan="1" colspan="1"/><td rowspan="1" colspan="1"/><td rowspan="1" colspan="1"/><td rowspan="1" colspan="1"/><td rowspan="1" colspan="1"/></tr><tr><td rowspan="1" colspan="1">(6) Basicranial axis: Basion–Synsphenion</td><td rowspan="1" colspan="1">68.11</td><td rowspan="1" colspan="1">76.94</td><td rowspan="1" colspan="1">70.95</td><td rowspan="1" colspan="1">58.65*</td><td rowspan="1" colspan="1">93.34</td></tr><tr><td rowspan="1" colspan="1">(8) Neurocranium length: Basion–Nasion</td><td rowspan="1" colspan="1">–</td><td rowspan="1" colspan="1">–</td><td rowspan="1" colspan="1">–</td><td rowspan="1" colspan="1">143.64*</td><td rowspan="1" colspan="1">–</td></tr><tr><td rowspan="1" colspan="1">(10) Median frontal length: Akrokranion–Nasion</td><td rowspan="1" colspan="1">–</td><td rowspan="1" colspan="1">–</td><td rowspan="1" colspan="1">–</td><td rowspan="1" colspan="1">148.51*</td><td rowspan="1" colspan="1">–</td></tr><tr><td rowspan="1" colspan="1">(23) Greatest inner length of the orbit: Ectorbitale–Entorbitale</td><td rowspan="1" colspan="1">–</td><td rowspan="1" colspan="1">–</td><td rowspan="1" colspan="1">48.76 (right)</td><td rowspan="1" colspan="1">47.26 (left)</td><td rowspan="1" colspan="1">–</td></tr><tr><td rowspan="1" colspan="1">(25) Greatest mastoid breadth: Otion–Otion</td><td rowspan="1" colspan="1">100.94</td><td rowspan="1" colspan="1">92.35</td><td rowspan="1" colspan="1">93.29</td><td rowspan="1" colspan="1">96.29</td><td rowspan="1" colspan="1">98.28</td></tr><tr><td rowspan="1" colspan="1">(26) Greatest breadth of the occipital condyles</td><td rowspan="1" colspan="1">55.28</td><td rowspan="1" colspan="1">50.66</td><td rowspan="1" colspan="1">51.42</td><td rowspan="1" colspan="1">52.35</td><td rowspan="1" colspan="1">57.13</td></tr><tr><td rowspan="1" colspan="1">(27) Greatest breadth at the bases of the paraoccipital processes</td><td rowspan="1" colspan="1">83.89</td><td rowspan="1" colspan="1">78.94</td><td rowspan="1" colspan="1">80.24</td><td rowspan="1" colspan="1">88.51*</td><td rowspan="1" colspan="1">83.49</td></tr><tr><td rowspan="1" colspan="1">(28) Greatest breadth of the foramen magnum</td><td rowspan="1" colspan="1">22.53</td><td rowspan="1" colspan="1">25.15</td><td rowspan="1" colspan="1">22.65</td><td rowspan="1" colspan="1">24.83</td><td rowspan="1" colspan="1">26.20</td></tr><tr><td rowspan="1" colspan="1">(31) Least frontal breadth = least breadth of the forehead aboral of the orbits</td><td rowspan="1" colspan="1">88.42</td><td rowspan="1" colspan="1">99.22</td><td rowspan="1" colspan="1">–</td><td rowspan="1" colspan="1">99.06</td><td rowspan="1" colspan="1">81.08</td></tr><tr><td rowspan="1" colspan="1">(32) Greatest breadth across the orbits = greatest frontal breadth = nearly greatest breadth of skull: Ectorbitale–Ectorbitale</td><td rowspan="1" colspan="1">–</td><td rowspan="1" colspan="1">–</td><td rowspan="1" colspan="1">–</td><td rowspan="1" colspan="1">124.03*</td><td rowspan="1" colspan="1">–</td></tr><tr><td rowspan="1" colspan="1">(38) Basion–the highest point of the superior nuchal crest</td><td rowspan="1" colspan="1">62.62</td><td rowspan="1" colspan="1">61.91</td><td rowspan="1" colspan="1">62.65</td><td rowspan="1" colspan="1">63.52</td><td rowspan="1" colspan="1">66.97</td></tr><tr><td rowspan="1" colspan="1">(40) Proximal circumference of the burr = circumference of the distal end of the pedicle</td><td rowspan="1" colspan="1">116.2 (right), 114.50 (left)</td><td rowspan="1" colspan="1">104.56 (right), 104.81 (left)</td><td rowspan="1" colspan="1">111.87 (right), 103.59 (left)</td><td rowspan="1" colspan="1">100 (es) (right and left)</td><td rowspan="1" colspan="1">85.13 (right)</td></tr><tr><td rowspan="1" colspan="1">(41) Distal circumference of the burr</td><td rowspan="1" colspan="1">129.80 (left)</td><td rowspan="1" colspan="1">146.53 (right), 144.53 (left)</td><td rowspan="1" colspan="1">–</td><td rowspan="1" colspan="1">–</td><td rowspan="1" colspan="1">88.51* (right)</td></tr></tbody></table></table-wrap><table-wrap id="T24" position="float" orientation="portrait"><label>Appendix 5.</label><caption><p>Measurements (in millimeters) of mandibles of cervids from Khok Sung. Numbers within the parentheses refer to the numbers used in von den Driesch’s metrical methods (1976: fig. 21).</p></caption><table id="TID0EPFIO" rules="all"><tbody><tr><td rowspan="1" colspan="1">
              <bold>Taxon</bold>
            </td><td rowspan="1" colspan="8">
              <bold><italic><tp:taxon-name><tp:taxon-name-part taxon-name-part-type="genus">Axis</tp:taxon-name-part> <tp:taxon-name-part taxon-name-part-type="species">axis</tp:taxon-name-part></tp:taxon-name></italic></bold>
            </td><td rowspan="1" colspan="2">
              <bold><italic><tp:taxon-name><tp:taxon-name-part taxon-name-part-type="genus">Panolia</tp:taxon-name-part> <tp:taxon-name-part taxon-name-part-type="species">eldii</tp:taxon-name-part></tp:taxon-name></italic></bold>
            </td></tr><tr><td rowspan="1" colspan="1">
              <bold>Mandible no.</bold>
            </td><td rowspan="1" colspan="1">DMR-KS-05-03-19-2</td><td rowspan="1" colspan="1">DMR-KS-05-03-19-1</td><td rowspan="1" colspan="1">DMR-KS-05-03-22-8</td><td rowspan="1" colspan="1">DMR-KS-05-04-01-1</td><td rowspan="1" colspan="1">DMR-KS-05-03-23-1</td><td rowspan="1" colspan="1">DMR-KS-05-03-29-1</td><td rowspan="1" colspan="1">DMR-KS-05-04-7-10</td><td rowspan="1" colspan="1">DMR-KS-05-03-26-10</td><td rowspan="1" colspan="1">DMR-KS-05-03-27-2</td><td rowspan="1" colspan="1">DMR-KS-05-04-9-5</td></tr><tr><td rowspan="1" colspan="1">
              <bold>Metrical parameters (mm)</bold>
            </td><td rowspan="1" colspan="1"/><td rowspan="1" colspan="1"/><td rowspan="1" colspan="1"/><td rowspan="1" colspan="1"/><td rowspan="1" colspan="1"/><td rowspan="1" colspan="1"/><td rowspan="1" colspan="1">Juvenile</td><td rowspan="1" colspan="1"/><td rowspan="1" colspan="1"/><td rowspan="1" colspan="1"/></tr><tr><td rowspan="1" colspan="1">(3) Length: Gonion caudale–aboral border of the alveolus of m3</td><td rowspan="1" colspan="1">–</td><td rowspan="1" colspan="1">59.47</td><td rowspan="1" colspan="1">–</td><td rowspan="1" colspan="1">–</td><td rowspan="1" colspan="1">–</td><td rowspan="1" colspan="1">–</td><td rowspan="1" colspan="1">–</td><td rowspan="1" colspan="1">–</td><td rowspan="1" colspan="1">–</td><td rowspan="1" colspan="1">–</td></tr><tr><td rowspan="1" colspan="1">(5) Length: Gonion caudale–oral border of the alveolus of p2</td><td rowspan="1" colspan="1">–</td><td rowspan="1" colspan="1">149.42</td><td rowspan="1" colspan="1">–</td><td rowspan="1" colspan="1">–</td><td rowspan="1" colspan="1">–</td><td rowspan="1" colspan="1">–</td><td rowspan="1" colspan="1">–</td><td rowspan="1" colspan="1">–</td><td rowspan="1" colspan="1">–</td><td rowspan="1" colspan="1">–</td></tr><tr><td rowspan="1" colspan="1">(7) Length of the cheek tooth row, measured along the alveoli on the buccal side</td><td rowspan="1" colspan="1">–</td><td rowspan="1" colspan="1">–</td><td rowspan="1" colspan="1">–</td><td rowspan="1" colspan="1">80.53</td><td rowspan="1" colspan="1">88.11</td><td rowspan="1" colspan="1">84.49</td><td rowspan="1" colspan="1">–</td><td rowspan="1" colspan="1">–</td><td rowspan="1" colspan="1">89.82</td><td rowspan="1" colspan="1">–</td></tr><tr><td rowspan="1" colspan="1">(8) Length of the molar row, measured along the alveoli on the buccal side</td><td rowspan="1" colspan="1">–</td><td rowspan="1" colspan="1">56.09</td><td rowspan="1" colspan="1">–</td><td rowspan="1" colspan="1">54.29</td><td rowspan="1" colspan="1">54.22</td><td rowspan="1" colspan="1">54.20</td><td rowspan="1" colspan="1">–</td><td rowspan="1" colspan="1">–</td><td rowspan="1" colspan="1">54.83</td><td rowspan="1" colspan="1">–</td></tr><tr><td rowspan="1" colspan="1">(9) Length of the premolar row, measured along the alveoli on the buccal side</td><td rowspan="1" colspan="1">–</td><td rowspan="1" colspan="1">31.24</td><td rowspan="1" colspan="1">–</td><td rowspan="1" colspan="1">28.59</td><td rowspan="1" colspan="1">34.18</td><td rowspan="1" colspan="1">30.34</td><td rowspan="1" colspan="1">–</td><td rowspan="1" colspan="1">28.85</td><td rowspan="1" colspan="1">34.91</td><td rowspan="1" colspan="1">39.01</td></tr><tr><td rowspan="1" colspan="1">(11) Length of the diastema: oral border of the alveolus of p2–aboral border of the alveolus of i4</td><td rowspan="1" colspan="1">–</td><td rowspan="1" colspan="1">–</td><td rowspan="1" colspan="1">–</td><td rowspan="1" colspan="1">–</td><td rowspan="1" colspan="1">58.40</td><td rowspan="1" colspan="1">60.02</td><td rowspan="1" colspan="1">–</td><td rowspan="1" colspan="1">68.60</td><td rowspan="1" colspan="1">–</td><td rowspan="1" colspan="1">–</td></tr><tr><td rowspan="1" colspan="1">(12) Aboral height of the vertical ramus: Gonion ventrale–highest point of the condyle process</td><td rowspan="1" colspan="1">–</td><td rowspan="1" colspan="1">85.87</td><td rowspan="1" colspan="1">–</td><td rowspan="1" colspan="1">–</td><td rowspan="1" colspan="1">–</td><td rowspan="1" colspan="1">–</td><td rowspan="1" colspan="1">–</td><td rowspan="1" colspan="1">–</td><td rowspan="1" colspan="1">–</td><td rowspan="1" colspan="1">–</td></tr><tr><td rowspan="1" colspan="1">(13) Middle height of the vertical ramus: Gonion ventrale–deepest point of the mandibular notch</td><td rowspan="1" colspan="1">–</td><td rowspan="1" colspan="1">79.22</td><td rowspan="1" colspan="1">–</td><td rowspan="1" colspan="1">–</td><td rowspan="1" colspan="1">–</td><td rowspan="1" colspan="1">–</td><td rowspan="1" colspan="1">–</td><td rowspan="1" colspan="1">–</td><td rowspan="1" colspan="1">–</td><td rowspan="1" colspan="1">–</td></tr><tr><td rowspan="1" colspan="1">(15a) Height of the mandible behind m3 from the most aboral point of the alveolus on the buccal side</td><td rowspan="1" colspan="1">31.99</td><td rowspan="1" colspan="1">33.60</td><td rowspan="1" colspan="1">34.35</td><td rowspan="1" colspan="1">29.03</td><td rowspan="1" colspan="1">36.02</td><td rowspan="1" colspan="1">35.60</td><td rowspan="1" colspan="1">31.14</td><td rowspan="1" colspan="1">–</td><td rowspan="1" colspan="1">38.84</td><td rowspan="1" colspan="1">–</td></tr><tr><td rowspan="1" colspan="1">(15b) Height of the mandible in front of m1</td><td rowspan="1" colspan="1">–</td><td rowspan="1" colspan="1">26.72</td><td rowspan="1" colspan="1">–</td><td rowspan="1" colspan="1">–</td><td rowspan="1" colspan="1">29.74</td><td rowspan="1" colspan="1">26.01</td><td rowspan="1" colspan="1">–</td><td rowspan="1" colspan="1">28.85</td><td rowspan="1" colspan="1">31.13</td><td rowspan="1" colspan="1">–</td></tr><tr><td rowspan="1" colspan="1">(15c) Height of the mandible in front of p2</td><td rowspan="1" colspan="1">–</td><td rowspan="1" colspan="1">22.13</td><td rowspan="1" colspan="1">–</td><td rowspan="1" colspan="1">24.11</td><td rowspan="1" colspan="1">21.43</td><td rowspan="1" colspan="1">21.57</td><td rowspan="1" colspan="1">16.28</td><td rowspan="1" colspan="1">23.02</td><td rowspan="1" colspan="1">27.10</td><td rowspan="1" colspan="1">–</td></tr><tr><td rowspan="1" colspan="1">
              <bold>Taxon</bold>
            </td><td rowspan="1" colspan="8">
              <bold><italic><tp:taxon-name><tp:taxon-name-part taxon-name-part-type="genus">Axis</tp:taxon-name-part> <tp:taxon-name-part taxon-name-part-type="species">axis</tp:taxon-name-part></tp:taxon-name></italic></bold>
            </td><td rowspan="1" colspan="2">
              <bold><italic><tp:taxon-name><tp:taxon-name-part taxon-name-part-type="genus">Rusa</tp:taxon-name-part> <tp:taxon-name-part taxon-name-part-type="species">unicolor</tp:taxon-name-part></tp:taxon-name></italic></bold>
            </td></tr><tr><td rowspan="1" colspan="1">
              <bold>Mandible no.</bold>
            </td><td rowspan="1" colspan="1">DMR-KS–05–03–18–22</td><td rowspan="1" colspan="1">DMR-KS–05–03–20–1</td><td rowspan="1" colspan="1">DMR-KS–05–03–22–7</td><td rowspan="1" colspan="1">DMR-KS–05–03–22–6</td><td rowspan="1" colspan="1">DMR-KS–05–04–03–1</td><td rowspan="1" colspan="1">DMR-KS–05–03–27–22</td><td rowspan="1" colspan="1">DMR-KS–05–03–27–3</td><td rowspan="1" colspan="1">DMR-KS–05–04–09–2</td><td rowspan="1" colspan="1">DMR-KS–05–03–00–101</td><td rowspan="1" colspan="1">DMR-KS–05–03–13</td></tr><tr><td rowspan="1" colspan="1">(3) Length: Gonion caudale–aboral border of the alveolus of m3</td><td rowspan="1" colspan="1">–</td><td rowspan="1" colspan="1">–</td><td rowspan="1" colspan="1">–</td><td rowspan="1" colspan="1">–</td><td rowspan="1" colspan="1">–</td><td rowspan="1" colspan="1">–</td><td rowspan="1" colspan="1">–</td><td rowspan="1" colspan="1">59.53</td><td rowspan="1" colspan="1">–</td><td rowspan="1" colspan="1">–</td></tr><tr><td rowspan="1" colspan="1">(7) Length of the cheek tooth row, measured along the alveoli on the buccal side</td><td rowspan="1" colspan="1">–</td><td rowspan="1" colspan="1">–</td><td rowspan="1" colspan="1">–</td><td rowspan="1" colspan="1">–</td><td rowspan="1" colspan="1">95.21</td><td rowspan="1" colspan="1">–</td><td rowspan="1" colspan="1">–</td><td rowspan="1" colspan="1">–</td><td rowspan="1" colspan="1">–</td><td rowspan="1" colspan="1">–</td></tr><tr><td rowspan="1" colspan="1">(8) Length of the molar row, measured along the alveoli on the buccal side</td><td rowspan="1" colspan="1">–</td><td rowspan="1" colspan="1">53.17</td><td rowspan="1" colspan="1">–</td><td rowspan="1" colspan="1">–</td><td rowspan="1" colspan="1">61.52</td><td rowspan="1" colspan="1">–</td><td rowspan="1" colspan="1">–</td><td rowspan="1" colspan="1">51.78</td><td rowspan="1" colspan="1">68.51</td><td rowspan="1" colspan="1">78.11</td></tr><tr><td rowspan="1" colspan="1">(9) Length of the premolar row, measured along the alveoli on the buccal side</td><td rowspan="1" colspan="1">–</td><td rowspan="1" colspan="1">–</td><td rowspan="1" colspan="1">–</td><td rowspan="1" colspan="1">–</td><td rowspan="1" colspan="1">35.88</td><td rowspan="1" colspan="1">–</td><td rowspan="1" colspan="1">–</td><td rowspan="1" colspan="1">–</td><td rowspan="1" colspan="1">–</td><td rowspan="1" colspan="1">–</td></tr><tr><td rowspan="1" colspan="1">(11) Length of the diastema: oral border of the alveolus of p2–aboral border of the alveolus of i4</td><td rowspan="1" colspan="1">–</td><td rowspan="1" colspan="1">–</td><td rowspan="1" colspan="1">–</td><td rowspan="1" colspan="1">–</td><td rowspan="1" colspan="1">58.91</td><td rowspan="1" colspan="1">–</td><td rowspan="1" colspan="1">–</td><td rowspan="1" colspan="1">–</td><td rowspan="1" colspan="1">–</td><td rowspan="1" colspan="1">–</td></tr><tr><td rowspan="1" colspan="1">(12) Aboral height of the vertical ramus: Gonion ventrale–highest point of the condyle process</td><td rowspan="1" colspan="1">–</td><td rowspan="1" colspan="1">–</td><td rowspan="1" colspan="1">–</td><td rowspan="1" colspan="1">–</td><td rowspan="1" colspan="1">–</td><td rowspan="1" colspan="1">–</td><td rowspan="1" colspan="1">–</td><td rowspan="1" colspan="1">88.50</td><td rowspan="1" colspan="1">–</td><td rowspan="1" colspan="1">–</td></tr><tr><td rowspan="1" colspan="1">(13) Middle height of the vertical ramus: Gonion ventrale–deepest point of the mandibular notch</td><td rowspan="1" colspan="1">–</td><td rowspan="1" colspan="1">–</td><td rowspan="1" colspan="1">–</td><td rowspan="1" colspan="1">–</td><td rowspan="1" colspan="1">–</td><td rowspan="1" colspan="1">–</td><td rowspan="1" colspan="1">–</td><td rowspan="1" colspan="1">84.79</td><td rowspan="1" colspan="1">–</td><td rowspan="1" colspan="1">–</td></tr><tr><td rowspan="1" colspan="1">(14) Oral height of the vertical ramus: Gonion ventrale–Coronion</td><td rowspan="1" colspan="1">–</td><td rowspan="1" colspan="1">–</td><td rowspan="1" colspan="1">–</td><td rowspan="1" colspan="1">–</td><td rowspan="1" colspan="1">–</td><td rowspan="1" colspan="1">–</td><td rowspan="1" colspan="1">–</td><td rowspan="1" colspan="1">125.12</td><td rowspan="1" colspan="1">–</td><td rowspan="1" colspan="1">–</td></tr><tr><td rowspan="1" colspan="1">(15a) Height of the mandible behind m3 from the most aboral point of the alveolus on the buccal side</td><td rowspan="1" colspan="1">–</td><td rowspan="1" colspan="1">–</td><td rowspan="1" colspan="1">36.92</td><td rowspan="1" colspan="1">–</td><td rowspan="1" colspan="1">38.71</td><td rowspan="1" colspan="1">36.22</td><td rowspan="1" colspan="1">38.50</td><td rowspan="1" colspan="1">37.30</td><td rowspan="1" colspan="1">51.76</td><td rowspan="1" colspan="1">–</td></tr><tr><td rowspan="1" colspan="1">(15b) Height of the mandible in front of m1</td><td rowspan="1" colspan="1">–</td><td rowspan="1" colspan="1">–</td><td rowspan="1" colspan="1">–</td><td rowspan="1" colspan="1">28.58</td><td rowspan="1" colspan="1">24.35</td><td rowspan="1" colspan="1">32.29</td><td rowspan="1" colspan="1">–</td><td rowspan="1" colspan="1">31.76</td><td rowspan="1" colspan="1">–</td><td rowspan="1" colspan="1">–</td></tr><tr><td rowspan="1" colspan="1">(15c) Height of the mandible in front of p2</td><td rowspan="1" colspan="1">23.21</td><td rowspan="1" colspan="1">–</td><td rowspan="1" colspan="1">–</td><td rowspan="1" colspan="1">–</td><td rowspan="1" colspan="1">19.72</td><td rowspan="1" colspan="1">–</td><td rowspan="1" colspan="1">–</td><td rowspan="1" colspan="1">–</td><td rowspan="1" colspan="1">–</td><td rowspan="1" colspan="1">–</td></tr></tbody></table></table-wrap><table-wrap id="T20" position="float" orientation="portrait"><label>Appendix 1.</label><caption><p>Measurements (in millimeters) of postcranial remains of identified mammal taxa from Khok Sung. * indicates a juvenile individual.</p></caption><table id="TID0EIPAO" rules="all"><tbody><tr><td rowspan="1" colspan="9">
              <bold>Scapula</bold>
            </td><td rowspan="1" colspan="1"/><td rowspan="1" colspan="1"/><td rowspan="1" colspan="1"/><td rowspan="1" colspan="1"/><td rowspan="1" colspan="1"/><td rowspan="1" colspan="1"/><td rowspan="1" colspan="1"/></tr><tr><td rowspan="1" colspan="1">
              <bold>Specimen</bold>
            </td><td rowspan="1" colspan="1">
              <bold>Taxa</bold>
            </td><td rowspan="1" colspan="1">
              <bold><abbrev xmlns:xlink="http://www.w3.org/1999/xlink" xlink:title="Greatest length of the Processus articularis glenoid process" id="ABBRID0EL5EO" xlink:type="simple">GLP</abbrev></bold>
            </td><td rowspan="1" colspan="1">
              <bold><abbrev xmlns:xlink="http://www.w3.org/1999/xlink" xlink:title="Length of the glenoid cavity" id="ABBRID0EU5EO" xlink:type="simple">LG</abbrev></bold>
            </td><td rowspan="1" colspan="1">
              <bold><abbrev xmlns:xlink="http://www.w3.org/1999/xlink" xlink:title="Smallest length of the Collum scapulae neck of the scapula" id="ABBRID0E45EO" xlink:type="simple">SLC</abbrev></bold>
            </td><td rowspan="1" colspan="1">
              <bold><abbrev xmlns:xlink="http://www.w3.org/1999/xlink" xlink:title="Breadth of the glenoid cavity" id="ABBRID0EG6EO" xlink:type="simple">BG</abbrev></bold>
            </td><td rowspan="1" colspan="1">
              <bold><abbrev xmlns:xlink="http://www.w3.org/1999/xlink" xlink:title="Greatest dorsal length" id="ABBRID0EP6EO" xlink:type="simple">Ld</abbrev></bold>
            </td><td rowspan="1" colspan="1">
              <bold><abbrev xmlns:xlink="http://www.w3.org/1999/xlink" xlink:title="Diagonal height from the most distal point of the scapula to the thoracic angle" id="ABBRID0EY6EO" xlink:type="simple">DHA</abbrev></bold>
            </td><td rowspan="1" colspan="1">
              <bold><abbrev xmlns:xlink="http://www.w3.org/1999/xlink" xlink:title="Height along the spine" id="ABBRID0EBAFO" xlink:type="simple">HS</abbrev></bold>
            </td><td rowspan="1" colspan="1"/><td rowspan="1" colspan="1"/><td rowspan="1" colspan="1"/><td rowspan="1" colspan="1"/><td rowspan="1" colspan="1"/><td rowspan="1" colspan="1"/><td rowspan="1" colspan="1"/></tr><tr><td rowspan="1" colspan="1">
                  <abbrev xmlns:xlink="http://www.w3.org/1999/xlink" xlink:title="Department of Mineral Resources" id="ABBRID0E6AFO" xlink:type="simple">DMR</abbrev> <abbrev xmlns:xlink="http://www.w3.org/1999/xlink" xlink:title="Khok Sung" id="ABBRID0EDBFO" xlink:type="simple">KS</abbrev>-05-03-00-58</td><td rowspan="1" colspan="1">
              <italic><tp:taxon-name><tp:taxon-name-part taxon-name-part-type="genus">Rhinoceros</tp:taxon-name-part> <tp:taxon-name-part taxon-name-part-type="species">sondaicus</tp:taxon-name-part></tp:taxon-name></italic>
            </td><td rowspan="1" colspan="1">87.49</td><td rowspan="1" colspan="1">78.81</td><td rowspan="1" colspan="1">62.97</td><td rowspan="1" colspan="1">55.33</td><td rowspan="1" colspan="1">144.77</td><td rowspan="1" colspan="1">–</td><td rowspan="1" colspan="1">325.57</td><td rowspan="1" colspan="1"/><td rowspan="1" colspan="1"/><td rowspan="1" colspan="1"/><td rowspan="1" colspan="1"/><td rowspan="1" colspan="1"/><td rowspan="1" colspan="1"/><td rowspan="1" colspan="1"/></tr><tr><td rowspan="1" colspan="1">DMR-KS-05-03-26-2</td><td rowspan="1" colspan="1">
              <italic><tp:taxon-name><tp:taxon-name-part taxon-name-part-type="genus">Bubalus</tp:taxon-name-part> <tp:taxon-name-part taxon-name-part-type="species">arnee</tp:taxon-name-part></tp:taxon-name></italic>
            </td><td rowspan="1" colspan="1">106.72</td><td rowspan="1" colspan="1">81.99</td><td rowspan="1" colspan="1">76.45</td><td rowspan="1" colspan="1">68.40</td><td rowspan="1" colspan="1">297.28</td><td rowspan="1" colspan="1">381.27</td><td rowspan="1" colspan="1">445.28</td><td rowspan="1" colspan="1"/><td rowspan="1" colspan="1"/><td rowspan="1" colspan="1"/><td rowspan="1" colspan="1"/><td rowspan="1" colspan="1"/><td rowspan="1" colspan="1"/><td rowspan="1" colspan="1"/></tr><tr><td rowspan="1" colspan="1">DMR-KS-05-02-20-4</td><td rowspan="1" colspan="1">
              <italic><tp:taxon-name><tp:taxon-name-part taxon-name-part-type="genus">Bubalus</tp:taxon-name-part> <tp:taxon-name-part taxon-name-part-type="species">arnee</tp:taxon-name-part></tp:taxon-name></italic>
            </td><td rowspan="1" colspan="1">84.00</td><td rowspan="1" colspan="1">66.89</td><td rowspan="1" colspan="1">52.13</td><td rowspan="1" colspan="1">54.50</td><td rowspan="1" colspan="1">213.22</td><td rowspan="1" colspan="1">301.79</td><td rowspan="1" colspan="1">296.17</td><td rowspan="1" colspan="1"/><td rowspan="1" colspan="1"/><td rowspan="1" colspan="1"/><td rowspan="1" colspan="1"/><td rowspan="1" colspan="1"/><td rowspan="1" colspan="1"/><td rowspan="1" colspan="1"/></tr><tr><td rowspan="1" colspan="1">DMR-KS-05-06-24-4</td><td rowspan="1" colspan="1">
              <italic><tp:taxon-name><tp:taxon-name-part taxon-name-part-type="genus">Panolia</tp:taxon-name-part> <tp:taxon-name-part taxon-name-part-type="species">eldii</tp:taxon-name-part></tp:taxon-name></italic>
            </td><td rowspan="1" colspan="1">44.00</td><td rowspan="1" colspan="1">34.56</td><td rowspan="1" colspan="1">23.41</td><td rowspan="1" colspan="1">31.54</td><td rowspan="1" colspan="1">108.17</td><td rowspan="1" colspan="1">206.05</td><td rowspan="1" colspan="1">211.37</td><td rowspan="1" colspan="1"/><td rowspan="1" colspan="1"/><td rowspan="1" colspan="1"/><td rowspan="1" colspan="1"/><td rowspan="1" colspan="1"/><td rowspan="1" colspan="1"/><td rowspan="1" colspan="1"/></tr><tr><td rowspan="1" colspan="16">
              <bold>Humerus</bold>
            </td></tr><tr><td rowspan="1" colspan="1">
              <bold>Specimen</bold>
            </td><td rowspan="1" colspan="1">
              <bold>Taxa</bold>
            </td><td rowspan="1" colspan="1">
              <bold><abbrev xmlns:xlink="http://www.w3.org/1999/xlink" xlink:title="Greatest breadth of the proximal end" id="ABBRID0EMJFO" xlink:type="simple">Bp</abbrev></bold>
            </td><td rowspan="1" colspan="1">
              <bold><abbrev xmlns:xlink="http://www.w3.org/1999/xlink" xlink:title="Depth of the proximal end" id="ABBRID0EVJFO" xlink:type="simple">Dp</abbrev></bold>
            </td><td rowspan="1" colspan="1">
              <bold><abbrev xmlns:xlink="http://www.w3.org/1999/xlink" xlink:title="Greatest breadth of the distal end" id="ABBRID0E5JFO" xlink:type="simple">Bd</abbrev></bold>
            </td><td rowspan="1" colspan="1">
              <bold><abbrev xmlns:xlink="http://www.w3.org/1999/xlink" xlink:title="Greatest breadth of the trochlea for humerus only" id="ABBRID0EHKFO" xlink:type="simple">BT</abbrev></bold>
            </td><td rowspan="1" colspan="1">
              <bold><abbrev xmlns:xlink="http://www.w3.org/1999/xlink" xlink:title="Greatest breadth of the distal end" id="ABBRID0EQKFO" xlink:type="simple">Dd</abbrev></bold>
            </td><td rowspan="1" colspan="1">
              <bold><abbrev xmlns:xlink="http://www.w3.org/1999/xlink" xlink:title="Smallest breadth of diaphysis" id="ABBRID0EZKFO" xlink:type="simple">SD</abbrev></bold>
            </td><td rowspan="1" colspan="1">
              <bold><abbrev xmlns:xlink="http://www.w3.org/1999/xlink" xlink:title="Greatest length from the caput head" id="ABBRID0ECLFO" xlink:type="simple">GLC</abbrev></bold>
            </td><td rowspan="1" colspan="1">
              <bold><abbrev xmlns:xlink="http://www.w3.org/1999/xlink" xlink:title="Greatest length of the lateral part" id="ABBRID0ELLFO" xlink:type="simple">GLl</abbrev></bold>
            </td><td rowspan="1" colspan="1">
              <bold><abbrev xmlns:xlink="http://www.w3.org/1999/xlink" xlink:title="Greatest length" id="ABBRID0EULFO" xlink:type="simple">GL</abbrev></bold>
            </td><td rowspan="1" colspan="1"/><td rowspan="1" colspan="1"/><td rowspan="1" colspan="1"/><td rowspan="1" colspan="1"/><td rowspan="1" colspan="1"/></tr><tr><td rowspan="1" colspan="1">DMR-KS-05-03-10-6</td><td rowspan="1" colspan="1">
              <tp:taxon-name><tp:taxon-name-part taxon-name-part-type="genus">Stegodon</tp:taxon-name-part> <tp:taxon-name-part taxon-name-part-type="uncertainty-rank">cf.</tp:taxon-name-part> <tp:taxon-name-part taxon-name-part-type="species">orientalis</tp:taxon-name-part></tp:taxon-name></td><td rowspan="1" colspan="1">–</td><td rowspan="1" colspan="1">–</td><td rowspan="1" colspan="1">195.27</td><td rowspan="1" colspan="1">173.98</td><td rowspan="1" colspan="1">162.73</td><td rowspan="1" colspan="1">–</td><td rowspan="1" colspan="1">–</td><td rowspan="1" colspan="1">–</td><td rowspan="1" colspan="1">–</td><td rowspan="1" colspan="1"/><td rowspan="1" colspan="1"/><td rowspan="1" colspan="1"/><td rowspan="1" colspan="1"/><td rowspan="1" colspan="1"/></tr><tr><td rowspan="1" colspan="1">DMR-KS-05-03-31-3</td><td rowspan="1" colspan="1">
              <italic><tp:taxon-name><tp:taxon-name-part taxon-name-part-type="genus">Rhinoceros</tp:taxon-name-part> <tp:taxon-name-part taxon-name-part-type="species">sondaicus</tp:taxon-name-part></tp:taxon-name></italic>
            </td><td rowspan="1" colspan="1">174.58</td><td rowspan="1" colspan="1">142.51</td><td rowspan="1" colspan="1">155.86</td><td rowspan="1" colspan="1">94.39</td><td rowspan="1" colspan="1">115.77</td><td rowspan="1" colspan="1">66.09</td><td rowspan="1" colspan="1">377.04</td><td rowspan="1" colspan="1">422.18</td><td rowspan="1" colspan="1">437.23</td><td rowspan="1" colspan="1"/><td rowspan="1" colspan="1"/><td rowspan="1" colspan="1"/><td rowspan="1" colspan="1"/><td rowspan="1" colspan="1"/></tr><tr><td rowspan="1" colspan="1">DMR-KS-05-03-26-8</td><td rowspan="1" colspan="1">
              <italic><tp:taxon-name><tp:taxon-name-part taxon-name-part-type="genus">Sus</tp:taxon-name-part> <tp:taxon-name-part taxon-name-part-type="species">barbatus</tp:taxon-name-part></tp:taxon-name></italic>
            </td><td rowspan="1" colspan="1">65.67</td><td rowspan="1" colspan="1">76.44</td><td rowspan="1" colspan="1">57.39</td><td rowspan="1" colspan="1">47.06</td><td rowspan="1" colspan="1">45.11</td><td rowspan="1" colspan="1">20.72</td><td rowspan="1" colspan="1">224.71</td><td rowspan="1" colspan="1">236.13</td><td rowspan="1" colspan="1">238.28</td><td rowspan="1" colspan="1"/><td rowspan="1" colspan="1"/><td rowspan="1" colspan="1"/><td rowspan="1" colspan="1"/><td rowspan="1" colspan="1"/></tr><tr><td rowspan="1" colspan="1">DMR-KS-05-03-20-2(1)</td><td rowspan="1" colspan="1">
              <italic><tp:taxon-name><tp:taxon-name-part taxon-name-part-type="genus">Bos</tp:taxon-name-part> <tp:taxon-name-part taxon-name-part-type="species">sauveli</tp:taxon-name-part></tp:taxon-name></italic>
            </td><td rowspan="1" colspan="1">&gt; 99.80</td><td rowspan="1" colspan="1">–</td><td rowspan="1" colspan="1">88.14</td><td rowspan="1" colspan="1">84.92</td><td rowspan="1" colspan="1">88.80</td><td rowspan="1" colspan="1">38.86</td><td rowspan="1" colspan="1">–</td><td rowspan="1" colspan="1">–</td><td rowspan="1" colspan="1">–</td><td rowspan="1" colspan="1"/><td rowspan="1" colspan="1"/><td rowspan="1" colspan="1"/><td rowspan="1" colspan="1"/><td rowspan="1" colspan="1"/></tr><tr><td rowspan="1" colspan="1">DMR-KS-05-03-00-62</td><td rowspan="1" colspan="1">
              <italic><tp:taxon-name><tp:taxon-name-part taxon-name-part-type="genus">Bos</tp:taxon-name-part> <tp:taxon-name-part taxon-name-part-type="species">gaurus</tp:taxon-name-part></tp:taxon-name></italic>
            </td><td rowspan="1" colspan="1">&gt; 99.45</td><td rowspan="1" colspan="1">&gt; 98.85</td><td rowspan="1" colspan="1">103.69</td><td rowspan="1" colspan="1">98.14</td><td rowspan="1" colspan="1">96.59</td><td rowspan="1" colspan="1">50.36</td><td rowspan="1" colspan="1">328.18</td><td rowspan="1" colspan="1">347.28</td><td rowspan="1" colspan="1">353.87</td><td rowspan="1" colspan="1"/><td rowspan="1" colspan="1"/><td rowspan="1" colspan="1"/><td rowspan="1" colspan="1"/><td rowspan="1" colspan="1"/></tr><tr><td rowspan="1" colspan="1">DMR-KS-05-05-1-1</td><td rowspan="1" colspan="1">
              <italic><tp:taxon-name><tp:taxon-name-part taxon-name-part-type="genus">Bos</tp:taxon-name-part> <tp:taxon-name-part taxon-name-part-type="species">gaurus</tp:taxon-name-part></tp:taxon-name></italic>
            </td><td rowspan="1" colspan="1">122.37</td><td rowspan="1" colspan="1">130.12</td><td rowspan="1" colspan="1">103.54</td><td rowspan="1" colspan="1">98.77</td><td rowspan="1" colspan="1">97.16</td><td rowspan="1" colspan="1">56.37</td><td rowspan="1" colspan="1">317.26</td><td rowspan="1" colspan="1">354.28</td><td rowspan="1" colspan="1">356.28</td><td rowspan="1" colspan="1"/><td rowspan="1" colspan="1"/><td rowspan="1" colspan="1"/><td rowspan="1" colspan="1"/><td rowspan="1" colspan="1"/></tr><tr><td rowspan="1" colspan="1">DMR-KS-05-03-31-1</td><td rowspan="1" colspan="1">
              <italic><tp:taxon-name><tp:taxon-name-part taxon-name-part-type="genus">Bubalus</tp:taxon-name-part> <tp:taxon-name-part taxon-name-part-type="species">arnee</tp:taxon-name-part></tp:taxon-name></italic>
            </td><td rowspan="1" colspan="1">125.53</td><td rowspan="1" colspan="1">135.07</td><td rowspan="1" colspan="1">104.40</td><td rowspan="1" colspan="1">101.70</td><td rowspan="1" colspan="1">93.72</td><td rowspan="1" colspan="1">52.29</td><td rowspan="1" colspan="1">343.74</td><td rowspan="1" colspan="1">413.22</td><td rowspan="1" colspan="1">444.12</td><td rowspan="1" colspan="1"/><td rowspan="1" colspan="1"/><td rowspan="1" colspan="1"/><td rowspan="1" colspan="1"/><td rowspan="1" colspan="1"/></tr><tr><td rowspan="1" colspan="1">DMR-KS-05-03-31-8</td><td rowspan="1" colspan="1">
              <italic><tp:taxon-name><tp:taxon-name-part taxon-name-part-type="genus">Bubalus</tp:taxon-name-part> <tp:taxon-name-part taxon-name-part-type="species">arnee</tp:taxon-name-part></tp:taxon-name></italic>
            </td><td rowspan="1" colspan="1">125.79</td><td rowspan="1" colspan="1">138.19</td><td rowspan="1" colspan="1">104.38</td><td rowspan="1" colspan="1">99.09</td><td rowspan="1" colspan="1">94.07</td><td rowspan="1" colspan="1">52.92</td><td rowspan="1" colspan="1">347.41</td><td rowspan="1" colspan="1">424.77</td><td rowspan="1" colspan="1">449.11</td><td rowspan="1" colspan="1"/><td rowspan="1" colspan="1"/><td rowspan="1" colspan="1"/><td rowspan="1" colspan="1"/><td rowspan="1" colspan="1"/></tr><tr><td rowspan="1" colspan="1">DMR-KS-05-03-13-4</td><td rowspan="1" colspan="1">
              <italic><tp:taxon-name><tp:taxon-name-part taxon-name-part-type="genus">Axis</tp:taxon-name-part> <tp:taxon-name-part taxon-name-part-type="species">axis</tp:taxon-name-part></tp:taxon-name></italic>
            </td><td rowspan="1" colspan="1">–</td><td rowspan="1" colspan="1">–</td><td rowspan="1" colspan="1">34.75</td><td rowspan="1" colspan="1">31.96</td><td rowspan="1" colspan="1">34.12</td><td rowspan="1" colspan="1">&lt; 17.02</td><td rowspan="1" colspan="1">–</td><td rowspan="1" colspan="1">–</td><td rowspan="1" colspan="1">–</td><td rowspan="1" colspan="1"/><td rowspan="1" colspan="1"/><td rowspan="1" colspan="1"/><td rowspan="1" colspan="1"/><td rowspan="1" colspan="1"/></tr><tr><td rowspan="1" colspan="1">DMR-KS-05-04-11-32</td><td rowspan="1" colspan="1">
              <italic><tp:taxon-name><tp:taxon-name-part taxon-name-part-type="genus">Axis</tp:taxon-name-part> <tp:taxon-name-part taxon-name-part-type="species">axis</tp:taxon-name-part></tp:taxon-name></italic>
            </td><td rowspan="1" colspan="1">–</td><td rowspan="1" colspan="1">–</td><td rowspan="1" colspan="1">35.98</td><td rowspan="1" colspan="1">33.77</td><td rowspan="1" colspan="1">34.05</td><td rowspan="1" colspan="1">17.37</td><td rowspan="1" colspan="1">–</td><td rowspan="1" colspan="1">–</td><td rowspan="1" colspan="1">–</td><td rowspan="1" colspan="1"/><td rowspan="1" colspan="1"/><td rowspan="1" colspan="1"/><td rowspan="1" colspan="1"/><td rowspan="1" colspan="1"/></tr><tr><td rowspan="1" colspan="1">DMR-KS-05-03-17-17</td><td rowspan="1" colspan="1">
              <italic><tp:taxon-name><tp:taxon-name-part taxon-name-part-type="genus">Axis</tp:taxon-name-part> <tp:taxon-name-part taxon-name-part-type="species">axis</tp:taxon-name-part></tp:taxon-name></italic>
            </td><td rowspan="1" colspan="1">–</td><td rowspan="1" colspan="1">–</td><td rowspan="1" colspan="1">36.86</td><td rowspan="1" colspan="1">35.57</td><td rowspan="1" colspan="1">32.77</td><td rowspan="1" colspan="1">16.10</td><td rowspan="1" colspan="1">–</td><td rowspan="1" colspan="1">–</td><td rowspan="1" colspan="1">–</td><td rowspan="1" colspan="1"/><td rowspan="1" colspan="1"/><td rowspan="1" colspan="1"/><td rowspan="1" colspan="1"/><td rowspan="1" colspan="1"/></tr><tr><td rowspan="1" colspan="1">DMR-KS-05-04-11-35</td><td rowspan="1" colspan="1">
              <italic><tp:taxon-name><tp:taxon-name-part taxon-name-part-type="genus">Panolia</tp:taxon-name-part> <tp:taxon-name-part taxon-name-part-type="species">eldii</tp:taxon-name-part></tp:taxon-name></italic>
            </td><td rowspan="1" colspan="1">–</td><td rowspan="1" colspan="1">&gt; 59.10</td><td rowspan="1" colspan="1">46.10</td><td rowspan="1" colspan="1">40.85</td><td rowspan="1" colspan="1">41.18</td><td rowspan="1" colspan="1">23.3</td><td rowspan="1" colspan="1">187.53</td><td rowspan="1" colspan="1">–</td><td rowspan="1" colspan="1">–</td><td rowspan="1" colspan="1"/><td rowspan="1" colspan="1"/><td rowspan="1" colspan="1"/><td rowspan="1" colspan="1"/><td rowspan="1" colspan="1"/></tr><tr><td rowspan="1" colspan="1">DMR-KS-05-03-18-1</td><td rowspan="1" colspan="1">
              <italic><tp:taxon-name><tp:taxon-name-part taxon-name-part-type="genus">Panolia</tp:taxon-name-part> <tp:taxon-name-part taxon-name-part-type="species">eldii</tp:taxon-name-part></tp:taxon-name></italic>
            </td><td rowspan="1" colspan="1">53.34</td><td rowspan="1" colspan="1">65.34</td><td rowspan="1" colspan="1">–</td><td rowspan="1" colspan="1">–</td><td rowspan="1" colspan="1">–</td><td rowspan="1" colspan="1">21.45</td><td rowspan="1" colspan="1">–</td><td rowspan="1" colspan="1">–</td><td rowspan="1" colspan="1">–</td><td rowspan="1" colspan="1"/><td rowspan="1" colspan="1"/><td rowspan="1" colspan="1"/><td rowspan="1" colspan="1"/><td rowspan="1" colspan="1"/></tr><tr><td rowspan="1" colspan="1">DMR-KS-05-03-15-43</td><td rowspan="1" colspan="1">
              <italic><tp:taxon-name><tp:taxon-name-part taxon-name-part-type="genus">Rusa</tp:taxon-name-part> <tp:taxon-name-part taxon-name-part-type="species">unicolor</tp:taxon-name-part></tp:taxon-name></italic>
            </td><td rowspan="1" colspan="1">–</td><td rowspan="1" colspan="1">–</td><td rowspan="1" colspan="1">54.89</td><td rowspan="1" colspan="1">49.04</td><td rowspan="1" colspan="1">48.30</td><td rowspan="1" colspan="1">&lt; 27.70</td><td rowspan="1" colspan="1">–</td><td rowspan="1" colspan="1">–</td><td rowspan="1" colspan="1">–</td><td rowspan="1" colspan="1"/><td rowspan="1" colspan="1"/><td rowspan="1" colspan="1"/><td rowspan="1" colspan="1"/><td rowspan="1" colspan="1"/></tr><tr><td rowspan="1" colspan="16">
              <bold>Ulna and radius</bold>
            </td></tr><tr><td rowspan="1" colspan="1">
              <bold>Specimen</bold>
            </td><td rowspan="1" colspan="1">
              <bold>Taxa</bold>
            </td><td rowspan="1" colspan="1">
              <bold><abbrev xmlns:xlink="http://www.w3.org/1999/xlink" xlink:title="Greatest breadth of the proximal end" id="ABBRID0EIHGO" xlink:type="simple">Bp</abbrev>/<abbrev xmlns:xlink="http://www.w3.org/1999/xlink" xlink:title="Greatest breadth across the coronoid process =greatest breadth of the proximal articular surface) (for ulna only" id="ABBRID0EMHGO" xlink:type="simple">BPC</abbrev></bold>
            </td><td rowspan="1" colspan="1">
              <bold><abbrev xmlns:xlink="http://www.w3.org/1999/xlink" xlink:title="Greatest breadth of the Facies articularis proximalis for radius only" id="ABBRID0EVHGO" xlink:type="simple">BFp</abbrev></bold>
            </td><td rowspan="1" colspan="1">
              <bold><abbrev xmlns:xlink="http://www.w3.org/1999/xlink" xlink:title="Depth of the proximal end" id="ABBRID0E5HGO" xlink:type="simple">Dp</abbrev></bold>
            </td><td rowspan="1" colspan="1">
              <bold><abbrev xmlns:xlink="http://www.w3.org/1999/xlink" xlink:title="Greatest breadth of the distal end" id="ABBRID0EHIGO" xlink:type="simple">Bd</abbrev></bold>
            </td><td rowspan="1" colspan="1">
              <bold><abbrev xmlns:xlink="http://www.w3.org/1999/xlink" xlink:title="Greatest breadth of the Facies articularis distalis for radius only" id="ABBRID0EQIGO" xlink:type="simple">BFd</abbrev></bold>
            </td><td rowspan="1" colspan="1">
              <bold><abbrev xmlns:xlink="http://www.w3.org/1999/xlink" xlink:title="Greatest breadth of the distal end" id="ABBRID0EZIGO" xlink:type="simple">Dd</abbrev></bold>
            </td><td rowspan="1" colspan="1">
              <bold><abbrev xmlns:xlink="http://www.w3.org/1999/xlink" xlink:title="Length of the olecranon for ulna only" id="ABBRID0ECJGO" xlink:type="simple">LO</abbrev></bold>
            </td><td rowspan="1" colspan="1">
              <bold><abbrev xmlns:xlink="http://www.w3.org/1999/xlink" xlink:title="Depth across the Processus anconaeus for ulna only" id="ABBRID0ELJGO" xlink:type="simple">DPA</abbrev></bold>
            </td><td rowspan="1" colspan="1">
              <bold><abbrev xmlns:xlink="http://www.w3.org/1999/xlink" xlink:title="Smallest depth of the olecranon for ulna only" id="ABBRID0EUJGO" xlink:type="simple">SDO</abbrev></bold>
            </td><td rowspan="1" colspan="1">
              <bold><abbrev xmlns:xlink="http://www.w3.org/1999/xlink" xlink:title="Smallest breadth of diaphysis" id="ABBRID0E4JGO" xlink:type="simple">SD</abbrev></bold>
            </td><td rowspan="1" colspan="1">
              <bold><abbrev xmlns:xlink="http://www.w3.org/1999/xlink" xlink:title="Physiological length for radius only" id="ABBRID0EGKGO" xlink:type="simple">PL</abbrev></bold>
            </td><td rowspan="1" colspan="1">
              <bold><abbrev xmlns:xlink="http://www.w3.org/1999/xlink" xlink:title="Length of the lateral part" id="ABBRID0EPKGO" xlink:type="simple">Ll</abbrev></bold>
            </td><td rowspan="1" colspan="1">
              <bold><abbrev xmlns:xlink="http://www.w3.org/1999/xlink" xlink:title="Greatest length of the lateral part" id="ABBRID0EYKGO" xlink:type="simple">GLl</abbrev></bold>
            </td><td rowspan="1" colspan="1">
              <bold><abbrev xmlns:xlink="http://www.w3.org/1999/xlink" xlink:title="Greatest length" id="ABBRID0EBLGO" xlink:type="simple">GL</abbrev></bold>
            </td></tr><tr><td rowspan="1" colspan="1">DMR-KS-05-03-00-61</td><td rowspan="1" colspan="1">
              <italic><tp:taxon-name><tp:taxon-name-part taxon-name-part-type="genus">Bubalus</tp:taxon-name-part> <tp:taxon-name-part taxon-name-part-type="species">arnee</tp:taxon-name-part></tp:taxon-name></italic>
            </td><td rowspan="1" colspan="1">106.16</td><td rowspan="1" colspan="1">92.17</td><td rowspan="1" colspan="1">52.99</td><td rowspan="1" colspan="1">100.36</td><td rowspan="1" colspan="1">90.17</td><td rowspan="1" colspan="1">65.85</td><td rowspan="1" colspan="1">125.53</td><td rowspan="1" colspan="1">93.64</td><td rowspan="1" colspan="1">72.61</td><td rowspan="1" colspan="1">55.54</td><td rowspan="1" colspan="1">305.18</td><td rowspan="1" colspan="1">308.75</td><td rowspan="1" colspan="1">476.61</td><td rowspan="1" colspan="1">484.72</td></tr><tr><td rowspan="1" colspan="1">DMR-KS-05-03-31-2</td><td rowspan="1" colspan="1">
              <italic><tp:taxon-name><tp:taxon-name-part taxon-name-part-type="genus">Bubalus</tp:taxon-name-part> <tp:taxon-name-part taxon-name-part-type="species">arnee</tp:taxon-name-part></tp:taxon-name></italic>
            </td><td rowspan="1" colspan="1">108.45</td><td rowspan="1" colspan="1">98.91</td><td rowspan="1" colspan="1">57.03</td><td rowspan="1" colspan="1">103.37</td><td rowspan="1" colspan="1">92.25</td><td rowspan="1" colspan="1">73.75</td><td rowspan="1" colspan="1">131.15</td><td rowspan="1" colspan="1">98.37</td><td rowspan="1" colspan="1">76.03</td><td rowspan="1" colspan="1">50.74</td><td rowspan="1" colspan="1">335.29</td><td rowspan="1" colspan="1">343.51</td><td rowspan="1" colspan="1">427.78</td><td rowspan="1" colspan="1">452.17</td></tr><tr><td rowspan="1" colspan="1">DMR-KS-05-03-31-9</td><td rowspan="1" colspan="1">
              <italic><tp:taxon-name><tp:taxon-name-part taxon-name-part-type="genus">Bubalus</tp:taxon-name-part> <tp:taxon-name-part taxon-name-part-type="species">arnee</tp:taxon-name-part></tp:taxon-name></italic>
            </td><td rowspan="1" colspan="1">106.69</td><td rowspan="1" colspan="1">97.99</td><td rowspan="1" colspan="1">57.44</td><td rowspan="1" colspan="1">103.49</td><td rowspan="1" colspan="1">92.06</td><td rowspan="1" colspan="1">72.92</td><td rowspan="1" colspan="1">128.89</td><td rowspan="1" colspan="1">99.00</td><td rowspan="1" colspan="1">76.54</td><td rowspan="1" colspan="1">47.66</td><td rowspan="1" colspan="1">335.93</td><td rowspan="1" colspan="1">344.77</td><td rowspan="1" colspan="1">424.77</td><td rowspan="1" colspan="1">449.11</td></tr><tr><td rowspan="1" colspan="1">DMR-KS-05-03-31-10</td><td rowspan="1" colspan="1">
              <italic><tp:taxon-name><tp:taxon-name-part taxon-name-part-type="genus">Panolia</tp:taxon-name-part> <tp:taxon-name-part taxon-name-part-type="species">eldii</tp:taxon-name-part></tp:taxon-name></italic>
            </td><td rowspan="1" colspan="1">39.40</td><td rowspan="1" colspan="1">36.72</td><td rowspan="1" colspan="1">20.95</td><td rowspan="1" colspan="1">37.22</td><td rowspan="1" colspan="1">32.67</td><td rowspan="1" colspan="1">21.37</td><td rowspan="1" colspan="1">–</td><td rowspan="1" colspan="1">–</td><td rowspan="1" colspan="1">–</td><td rowspan="1" colspan="1">22.52</td><td rowspan="1" colspan="1">199.23</td><td rowspan="1" colspan="1">198.21</td><td rowspan="1" colspan="1">–</td><td rowspan="1" colspan="1">197.52</td></tr><tr><td rowspan="1" colspan="1">DMR-KS-05-04-11-3</td><td rowspan="1" colspan="1">
              <italic><tp:taxon-name><tp:taxon-name-part taxon-name-part-type="genus">Panolia</tp:taxon-name-part> <tp:taxon-name-part taxon-name-part-type="species">eldii</tp:taxon-name-part></tp:taxon-name></italic>
            </td><td rowspan="1" colspan="1">42.30</td><td rowspan="1" colspan="1">38.22</td><td rowspan="1" colspan="1">22.47</td><td rowspan="1" colspan="1">36.84</td><td rowspan="1" colspan="1">34.64</td><td rowspan="1" colspan="1">23.46</td><td rowspan="1" colspan="1">–</td><td rowspan="1" colspan="1">–</td><td rowspan="1" colspan="1">–</td><td rowspan="1" colspan="1">22.61</td><td rowspan="1" colspan="1">204.18</td><td rowspan="1" colspan="1">203.71</td><td rowspan="1" colspan="1">–</td><td rowspan="1" colspan="1">215.70</td></tr><tr><td rowspan="1" colspan="1">DMR-KS-05-03-19-16</td><td rowspan="1" colspan="1">
              <italic><tp:taxon-name><tp:taxon-name-part taxon-name-part-type="genus">Panolia</tp:taxon-name-part> <tp:taxon-name-part taxon-name-part-type="species">eldii</tp:taxon-name-part></tp:taxon-name></italic>
            </td><td rowspan="1" colspan="1">40.16</td><td rowspan="1" colspan="1">33.03</td><td rowspan="1" colspan="1">22.16</td><td rowspan="1" colspan="1">40.62</td><td rowspan="1" colspan="1">39.21</td><td rowspan="1" colspan="1">29.89</td><td rowspan="1" colspan="1">–</td><td rowspan="1" colspan="1">–</td><td rowspan="1" colspan="1">–</td><td rowspan="1" colspan="1">23.58</td><td rowspan="1" colspan="1">197.89</td><td rowspan="1" colspan="1">193.72</td><td rowspan="1" colspan="1">–</td><td rowspan="1" colspan="1">204.53</td></tr><tr><td rowspan="1" colspan="1">DMR-KS-05-03-25-9</td><td rowspan="1" colspan="1">
              <italic><tp:taxon-name><tp:taxon-name-part taxon-name-part-type="genus">Rusa</tp:taxon-name-part> <tp:taxon-name-part taxon-name-part-type="species">unicolor</tp:taxon-name-part></tp:taxon-name></italic>
            </td><td rowspan="1" colspan="1">55.06</td><td rowspan="1" colspan="1">53.58</td><td rowspan="1" colspan="1">28.92</td><td rowspan="1" colspan="1">–</td><td rowspan="1" colspan="1">–</td><td rowspan="1" colspan="1">–</td><td rowspan="1" colspan="1">–</td><td rowspan="1" colspan="1">–</td><td rowspan="1" colspan="1">–</td><td rowspan="1" colspan="1">–</td><td rowspan="1" colspan="1">–</td><td rowspan="1" colspan="1">–</td><td rowspan="1" colspan="1">–</td><td rowspan="1" colspan="1">–</td></tr><tr><td rowspan="1" colspan="1">DMR-KS-05-03-19-14</td><td rowspan="1" colspan="1">
              <italic><tp:taxon-name><tp:taxon-name-part taxon-name-part-type="genus">Rusa</tp:taxon-name-part> <tp:taxon-name-part taxon-name-part-type="species">unicolor</tp:taxon-name-part></tp:taxon-name></italic>
            </td><td rowspan="1" colspan="1">52.37</td><td rowspan="1" colspan="1">50.16</td><td rowspan="1" colspan="1">30.83</td><td rowspan="1" colspan="1">–</td><td rowspan="1" colspan="1">–</td><td rowspan="1" colspan="1">–</td><td rowspan="1" colspan="1">–</td><td rowspan="1" colspan="1">–</td><td rowspan="1" colspan="1">–</td><td rowspan="1" colspan="1">28.12</td><td rowspan="1" colspan="1">–</td><td rowspan="1" colspan="1">–</td><td rowspan="1" colspan="1">–</td><td rowspan="1" colspan="1">–</td></tr><tr><td rowspan="1" colspan="1">DMR-KS-05-03-26-19</td><td rowspan="1" colspan="1">
              <italic><tp:taxon-name><tp:taxon-name-part taxon-name-part-type="genus">Rusa</tp:taxon-name-part> <tp:taxon-name-part taxon-name-part-type="species">unicolor</tp:taxon-name-part></tp:taxon-name></italic>
            </td><td rowspan="1" colspan="1">–</td><td rowspan="1" colspan="1">–</td><td rowspan="1" colspan="1">–</td><td rowspan="1" colspan="1">43.12</td><td rowspan="1" colspan="1">41.08</td><td rowspan="1" colspan="1">32.20</td><td rowspan="1" colspan="1">–</td><td rowspan="1" colspan="1">–</td><td rowspan="1" colspan="1">–</td><td rowspan="1" colspan="1">24.83</td><td rowspan="1" colspan="1">–</td><td rowspan="1" colspan="1">–</td><td rowspan="1" colspan="1">–</td><td rowspan="1" colspan="1">–</td></tr><tr><td rowspan="1" colspan="16">
              <bold>Pelvis</bold>
            </td></tr><tr><td rowspan="1" colspan="1">
              <bold>Specimen</bold>
            </td><td rowspan="1" colspan="1">
              <bold>Taxa</bold>
            </td><td rowspan="1" colspan="1">
              <bold><abbrev xmlns:xlink="http://www.w3.org/1999/xlink" xlink:title="Greatest length" id="ABBRID0E13GO" xlink:type="simple">GL</abbrev></bold>
            </td><td rowspan="1" colspan="1">
              <bold><abbrev xmlns:xlink="http://www.w3.org/1999/xlink" xlink:title="Length of the acetabulum including the lip" id="ABBRID0ED4GO" xlink:type="simple">LA</abbrev></bold>
            </td><td rowspan="1" colspan="1">
              <bold><abbrev xmlns:xlink="http://www.w3.org/1999/xlink" xlink:title="Length of the symphysis" id="ABBRID0EM4GO" xlink:type="simple">LS</abbrev></bold>
            </td><td rowspan="1" colspan="1">
              <bold><abbrev xmlns:xlink="http://www.w3.org/1999/xlink" xlink:title="Smallest height of the shaft of ilium" id="ABBRID0EV4GO" xlink:type="simple">SH</abbrev></bold>
            </td><td rowspan="1" colspan="1">
              <bold><abbrev xmlns:xlink="http://www.w3.org/1999/xlink" xlink:title="Smallest breadth of the shaft of ilium" id="ABBRID0E54GO" xlink:type="simple">SB</abbrev></bold>
            </td><td rowspan="1" colspan="1">
              <bold><abbrev xmlns:xlink="http://www.w3.org/1999/xlink" xlink:title="Smallest circumference of the shaft of ilium" id="ABBRID0EH5GO" xlink:type="simple">SC</abbrev></bold>
            </td><td rowspan="1" colspan="1">
              <bold><abbrev xmlns:xlink="http://www.w3.org/1999/xlink" xlink:title="Inner length of the foramen obturatum" id="ABBRID0EQ5GO" xlink:type="simple">LFo</abbrev></bold>
            </td><td rowspan="1" colspan="1">
              <bold><abbrev xmlns:xlink="http://www.w3.org/1999/xlink" xlink:title="Greatest breadth across the Tubera coxarum–greatest breadth across the lateral angle" id="ABBRID0EZ5GO" xlink:type="simple">GBTc</abbrev></bold>
            </td><td rowspan="1" colspan="1">
              <bold><abbrev xmlns:xlink="http://www.w3.org/1999/xlink" xlink:title="Greatest breadth across the acetabula" id="ABBRID0EC6GO" xlink:type="simple">GBA</abbrev></bold>
            </td><td rowspan="1" colspan="1">
              <bold><abbrev xmlns:xlink="http://www.w3.org/1999/xlink" xlink:title="Greatest breadth across the Tubera ischiadica" id="ABBRID0EL6GO" xlink:type="simple">GBTi</abbrev></bold>
            </td><td rowspan="1" colspan="1">
              <bold><abbrev xmlns:xlink="http://www.w3.org/1999/xlink" xlink:title="Smallest breadth across the bodies of the Ischia" id="ABBRID0EU6GO" xlink:type="simple">SBI</abbrev></bold>
            </td><td rowspan="1" colspan="1"/><td rowspan="1" colspan="1"/><td rowspan="1" colspan="1"/></tr><tr><td rowspan="1" colspan="1">DMR-KS-05-03-10-11</td><td rowspan="1" colspan="1">
              <tp:taxon-name><tp:taxon-name-part taxon-name-part-type="genus">Stegodon</tp:taxon-name-part> <tp:taxon-name-part taxon-name-part-type="uncertainty-rank">cf.</tp:taxon-name-part> <tp:taxon-name-part taxon-name-part-type="species">orientalis</tp:taxon-name-part></tp:taxon-name></td><td rowspan="1" colspan="1">&gt; 855.79</td><td rowspan="1" colspan="1">148.93</td><td rowspan="1" colspan="1">–</td><td rowspan="1" colspan="1">139.18</td><td rowspan="1" colspan="1">66.29</td><td rowspan="1" colspan="1">399.46</td><td rowspan="1" colspan="1">206.77</td><td rowspan="1" colspan="1">–</td><td rowspan="1" colspan="1">–</td><td rowspan="1" colspan="1">–</td><td rowspan="1" colspan="1">–</td><td rowspan="1" colspan="1"/><td rowspan="1" colspan="1"/><td rowspan="1" colspan="1"/></tr><tr><td rowspan="1" colspan="1">DMR-KS-05-03-10-12</td><td rowspan="1" colspan="1">
              <tp:taxon-name><tp:taxon-name-part taxon-name-part-type="genus">Stegodon</tp:taxon-name-part> <tp:taxon-name-part taxon-name-part-type="uncertainty-rank">cf.</tp:taxon-name-part> <tp:taxon-name-part taxon-name-part-type="species">orientalis</tp:taxon-name-part></tp:taxon-name></td><td rowspan="1" colspan="1">&gt; 496.75</td><td rowspan="1" colspan="1">140.75</td><td rowspan="1" colspan="1">–</td><td rowspan="1" colspan="1">145.17</td><td rowspan="1" colspan="1">59.60</td><td rowspan="1" colspan="1">389.92</td><td rowspan="1" colspan="1">201.25</td><td rowspan="1" colspan="1">–</td><td rowspan="1" colspan="1">–</td><td rowspan="1" colspan="1">–</td><td rowspan="1" colspan="1">–</td><td rowspan="1" colspan="1"/><td rowspan="1" colspan="1"/><td rowspan="1" colspan="1"/></tr><tr><td rowspan="1" colspan="1">DMR-KS-05-04-1-25</td><td rowspan="1" colspan="1">
              <italic><tp:taxon-name><tp:taxon-name-part taxon-name-part-type="genus">Bubalus</tp:taxon-name-part> <tp:taxon-name-part taxon-name-part-type="species">arnee</tp:taxon-name-part></tp:taxon-name></italic>
            </td><td rowspan="1" colspan="1">494.85</td><td rowspan="1" colspan="1">96.57</td><td rowspan="1" colspan="1">149.23</td><td rowspan="1" colspan="1">70.55</td><td rowspan="1" colspan="1">35.81</td><td rowspan="1" colspan="1">256.67</td><td rowspan="1" colspan="1">103.24</td><td rowspan="1" colspan="1">517.48</td><td rowspan="1" colspan="1">303.98</td><td rowspan="1" colspan="1">319.25</td><td rowspan="1" colspan="1">204.37</td><td rowspan="1" colspan="1"/><td rowspan="1" colspan="1"/><td rowspan="1" colspan="1"/></tr><tr><td rowspan="1" colspan="16">
              <bold>Femur</bold>
            </td></tr><tr><td rowspan="1" colspan="1">
              <bold>Specimen</bold>
            </td><td rowspan="1" colspan="1">
              <bold>Taxa</bold>
            </td><td rowspan="1" colspan="1">
              <bold><abbrev xmlns:xlink="http://www.w3.org/1999/xlink" xlink:title="Greatest breadth of the proximal end" id="ABBRID0EOGHO" xlink:type="simple">Bp</abbrev></bold>
            </td><td rowspan="1" colspan="1">
              <bold><abbrev xmlns:xlink="http://www.w3.org/1999/xlink" xlink:title="Depth of the proximal end" id="ABBRID0EXGHO" xlink:type="simple">Dp</abbrev></bold>
            </td><td rowspan="1" colspan="1">
              <bold><abbrev xmlns:xlink="http://www.w3.org/1999/xlink" xlink:title="Greatest depth of the Caput femoris" id="ABBRID0EAHHO" xlink:type="simple">DC</abbrev></bold>
            </td><td rowspan="1" colspan="1">
              <bold><abbrev xmlns:xlink="http://www.w3.org/1999/xlink" xlink:title="Greatest breadth of the distal end" id="ABBRID0EJHHO" xlink:type="simple">Bd</abbrev></bold>
            </td><td rowspan="1" colspan="1">
              <bold><abbrev xmlns:xlink="http://www.w3.org/1999/xlink" xlink:title="Greatest breadth of the distal end" id="ABBRID0ESHHO" xlink:type="simple">Dd</abbrev></bold>
            </td><td rowspan="1" colspan="1">
              <bold><abbrev xmlns:xlink="http://www.w3.org/1999/xlink" xlink:title="Smallest breadth of diaphysis" id="ABBRID0E2HHO" xlink:type="simple">SD</abbrev></bold>
            </td><td rowspan="1" colspan="1">
              <bold><abbrev xmlns:xlink="http://www.w3.org/1999/xlink" xlink:title="Greatest length from the caput head" id="ABBRID0EEIHO" xlink:type="simple">GLC</abbrev></bold>
            </td><td rowspan="1" colspan="1">
              <bold><abbrev xmlns:xlink="http://www.w3.org/1999/xlink" xlink:title="Greatest length" id="ABBRID0ENIHO" xlink:type="simple">GL</abbrev></bold>
            </td><td rowspan="1" colspan="1"/><td rowspan="1" colspan="1"/><td rowspan="1" colspan="1"/><td rowspan="1" colspan="1"/><td rowspan="1" colspan="1"/><td rowspan="1" colspan="1"/></tr><tr><td rowspan="1" colspan="1">DMR-KS-05-03-10-4</td><td rowspan="1" colspan="1">
              <tp:taxon-name><tp:taxon-name-part taxon-name-part-type="genus">Stegodon</tp:taxon-name-part> <tp:taxon-name-part taxon-name-part-type="uncertainty-rank">cf.</tp:taxon-name-part> <tp:taxon-name-part taxon-name-part-type="species">orientalis</tp:taxon-name-part></tp:taxon-name></td><td rowspan="1" colspan="1">–</td><td rowspan="1" colspan="1">–</td><td rowspan="1" colspan="1">125.14</td><td rowspan="1" colspan="1">178.16</td><td rowspan="1" colspan="1">211.72</td><td rowspan="1" colspan="1">126.18</td><td rowspan="1" colspan="1">–</td><td rowspan="1" colspan="1">–</td><td rowspan="1" colspan="1"/><td rowspan="1" colspan="1"/><td rowspan="1" colspan="1"/><td rowspan="1" colspan="1"/><td rowspan="1" colspan="1"/><td rowspan="1" colspan="1"/></tr><tr><td rowspan="1" colspan="1">DMR-KS-05-03-00-63</td><td rowspan="1" colspan="1">
              <italic><tp:taxon-name><tp:taxon-name-part taxon-name-part-type="genus">Rhinoceros</tp:taxon-name-part> <tp:taxon-name-part taxon-name-part-type="species">unicornis</tp:taxon-name-part></tp:taxon-name></italic>
            </td><td rowspan="1" colspan="1">–</td><td rowspan="1" colspan="1">–</td><td rowspan="1" colspan="1">–</td><td rowspan="1" colspan="1">140.58</td><td rowspan="1" colspan="1">183.17</td><td rowspan="1" colspan="1">46.21</td><td rowspan="1" colspan="1">–</td><td rowspan="1" colspan="1">–</td><td rowspan="1" colspan="1"/><td rowspan="1" colspan="1"/><td rowspan="1" colspan="1"/><td rowspan="1" colspan="1"/><td rowspan="1" colspan="1"/><td rowspan="1" colspan="1"/></tr><tr><td rowspan="1" colspan="1">DMR-KS-05-03-9-2</td><td rowspan="1" colspan="1">
              <italic><tp:taxon-name><tp:taxon-name-part taxon-name-part-type="genus">Bos</tp:taxon-name-part> <tp:taxon-name-part taxon-name-part-type="species">gaurus</tp:taxon-name-part></tp:taxon-name></italic>
            </td><td rowspan="1" colspan="1">124.57</td><td rowspan="1" colspan="1">66.64</td><td rowspan="1" colspan="1">52.31</td><td rowspan="1" colspan="1">106.89</td><td rowspan="1" colspan="1">138.24</td><td rowspan="1" colspan="1">46.15</td><td rowspan="1" colspan="1">405.57</td><td rowspan="1" colspan="1">419.28</td><td rowspan="1" colspan="1"/><td rowspan="1" colspan="1"/><td rowspan="1" colspan="1"/><td rowspan="1" colspan="1"/><td rowspan="1" colspan="1"/><td rowspan="1" colspan="1"/></tr><tr><td rowspan="1" colspan="1">DMR-KS-05-04-30-1</td><td rowspan="1" colspan="1">
              <italic><tp:taxon-name><tp:taxon-name-part taxon-name-part-type="genus">Bos</tp:taxon-name-part> <tp:taxon-name-part taxon-name-part-type="species">gaurus</tp:taxon-name-part></tp:taxon-name></italic>
            </td><td rowspan="1" colspan="1">150.06</td><td rowspan="1" colspan="1">&gt; 65.51</td><td rowspan="1" colspan="1">59.63</td><td rowspan="1" colspan="1">–</td><td rowspan="1" colspan="1">–</td><td rowspan="1" colspan="1">–</td><td rowspan="1" colspan="1">–</td><td rowspan="1" colspan="1">–</td><td rowspan="1" colspan="1"/><td rowspan="1" colspan="1"/><td rowspan="1" colspan="1"/><td rowspan="1" colspan="1"/><td rowspan="1" colspan="1"/><td rowspan="1" colspan="1"/></tr><tr><td rowspan="1" colspan="1">DMR-KS-05-04-1-1</td><td rowspan="1" colspan="1">
              <italic><tp:taxon-name><tp:taxon-name-part taxon-name-part-type="genus">Bubalus</tp:taxon-name-part> <tp:taxon-name-part taxon-name-part-type="species">arnee</tp:taxon-name-part></tp:taxon-name></italic>
            </td><td rowspan="1" colspan="1">160.51</td><td rowspan="1" colspan="1">80.69</td><td rowspan="1" colspan="1">66.76</td><td rowspan="1" colspan="1">128.54</td><td rowspan="1" colspan="1">156.98</td><td rowspan="1" colspan="1">54.05</td><td rowspan="1" colspan="1">420.18</td><td rowspan="1" colspan="1">447.15</td><td rowspan="1" colspan="1"/><td rowspan="1" colspan="1"/><td rowspan="1" colspan="1"/><td rowspan="1" colspan="1"/><td rowspan="1" colspan="1"/><td rowspan="1" colspan="1"/></tr><tr><td rowspan="1" colspan="1">DMR-KS-05-04-1-2</td><td rowspan="1" colspan="1">
              <italic><tp:taxon-name><tp:taxon-name-part taxon-name-part-type="genus">Bubalus</tp:taxon-name-part> <tp:taxon-name-part taxon-name-part-type="species">arnee</tp:taxon-name-part></tp:taxon-name></italic>
            </td><td rowspan="1" colspan="1">165.98</td><td rowspan="1" colspan="1">84.20</td><td rowspan="1" colspan="1">67.30</td><td rowspan="1" colspan="1">130.92</td><td rowspan="1" colspan="1">156.78</td><td rowspan="1" colspan="1">55.12</td><td rowspan="1" colspan="1">425.66</td><td rowspan="1" colspan="1">442.68</td><td rowspan="1" colspan="1"/><td rowspan="1" colspan="1"/><td rowspan="1" colspan="1"/><td rowspan="1" colspan="1"/><td rowspan="1" colspan="1"/><td rowspan="1" colspan="1"/></tr><tr><td rowspan="1" colspan="1">DMR-KS-05-03-20-8</td><td rowspan="1" colspan="1">
              <italic><tp:taxon-name><tp:taxon-name-part taxon-name-part-type="genus">Bubalus</tp:taxon-name-part> <tp:taxon-name-part taxon-name-part-type="species">arnee</tp:taxon-name-part></tp:taxon-name></italic>
            </td><td rowspan="1" colspan="1">–</td><td rowspan="1" colspan="1">–</td><td rowspan="1" colspan="1">–</td><td rowspan="1" colspan="1">124.57</td><td rowspan="1" colspan="1">181.53</td><td rowspan="1" colspan="1">–</td><td rowspan="1" colspan="1">–</td><td rowspan="1" colspan="1">–</td><td rowspan="1" colspan="1"/><td rowspan="1" colspan="1"/><td rowspan="1" colspan="1"/><td rowspan="1" colspan="1"/><td rowspan="1" colspan="1"/><td rowspan="1" colspan="1"/></tr><tr><td rowspan="1" colspan="1">DMR-KS-05-03-27-4</td><td rowspan="1" colspan="1">
              <italic><tp:taxon-name><tp:taxon-name-part taxon-name-part-type="genus">Axis</tp:taxon-name-part> <tp:taxon-name-part taxon-name-part-type="species">axis</tp:taxon-name-part></tp:taxon-name></italic>
            </td><td rowspan="1" colspan="1">–</td><td rowspan="1" colspan="1">–</td><td rowspan="1" colspan="1">–</td><td rowspan="1" colspan="1">50.49</td><td rowspan="1" colspan="1">69.42</td><td rowspan="1" colspan="1">–</td><td rowspan="1" colspan="1">–</td><td rowspan="1" colspan="1">–</td><td rowspan="1" colspan="1"/><td rowspan="1" colspan="1"/><td rowspan="1" colspan="1"/><td rowspan="1" colspan="1"/><td rowspan="1" colspan="1"/><td rowspan="1" colspan="1"/></tr><tr><td rowspan="1" colspan="1">DMR-KS-05-03-27-11</td><td rowspan="1" colspan="1">
              <italic><tp:taxon-name><tp:taxon-name-part taxon-name-part-type="genus">Panolia</tp:taxon-name-part> <tp:taxon-name-part taxon-name-part-type="species">eldii</tp:taxon-name-part></tp:taxon-name></italic>
            </td><td rowspan="1" colspan="1">66.29</td><td rowspan="1" colspan="1">31.42</td><td rowspan="1" colspan="1">28.4</td><td rowspan="1" colspan="1">52.67</td><td rowspan="1" colspan="1">70.12</td><td rowspan="1" colspan="1">21.97</td><td rowspan="1" colspan="1">–</td><td rowspan="1" colspan="1">–</td><td rowspan="1" colspan="1"/><td rowspan="1" colspan="1"/><td rowspan="1" colspan="1"/><td rowspan="1" colspan="1"/><td rowspan="1" colspan="1"/><td rowspan="1" colspan="1"/></tr><tr><td rowspan="1" colspan="1">DMR-KS-05-03-17-36</td><td rowspan="1" colspan="1">
              <italic><tp:taxon-name><tp:taxon-name-part taxon-name-part-type="genus">Panolia</tp:taxon-name-part> <tp:taxon-name-part taxon-name-part-type="species">eldii</tp:taxon-name-part></tp:taxon-name></italic>
            </td><td rowspan="1" colspan="1">68.57</td><td rowspan="1" colspan="1">35.49</td><td rowspan="1" colspan="1">28.73</td><td rowspan="1" colspan="1">56.56</td><td rowspan="1" colspan="1">73.06</td><td rowspan="1" colspan="1">21.97</td><td rowspan="1" colspan="1">251.58</td><td rowspan="1" colspan="1">–</td><td rowspan="1" colspan="1"/><td rowspan="1" colspan="1"/><td rowspan="1" colspan="1"/><td rowspan="1" colspan="1"/><td rowspan="1" colspan="1"/><td rowspan="1" colspan="1"/></tr><tr><td rowspan="1" colspan="1">DMR-KS-05-03-28-20</td><td rowspan="1" colspan="1">
              <italic><tp:taxon-name><tp:taxon-name-part taxon-name-part-type="genus">Panolia</tp:taxon-name-part> <tp:taxon-name-part taxon-name-part-type="species">eldii</tp:taxon-name-part></tp:taxon-name></italic>
            </td><td rowspan="1" colspan="1">–</td><td rowspan="1" colspan="1">–</td><td rowspan="1" colspan="1">–</td><td rowspan="1" colspan="1">53.72</td><td rowspan="1" colspan="1">72.00</td><td rowspan="1" colspan="1">–</td><td rowspan="1" colspan="1">–</td><td rowspan="1" colspan="1">–</td><td rowspan="1" colspan="1"/><td rowspan="1" colspan="1"/><td rowspan="1" colspan="1"/><td rowspan="1" colspan="1"/><td rowspan="1" colspan="1"/><td rowspan="1" colspan="1"/></tr><tr><td rowspan="1" colspan="1">DMR-KS-05-04-05-38</td><td rowspan="1" colspan="1">
              <italic><tp:taxon-name><tp:taxon-name-part taxon-name-part-type="genus">Panolia</tp:taxon-name-part> <tp:taxon-name-part taxon-name-part-type="species">eldii</tp:taxon-name-part></tp:taxon-name></italic>
            </td><td rowspan="1" colspan="1">67.59</td><td rowspan="1" colspan="1">35.21</td><td rowspan="1" colspan="1">27.74</td><td rowspan="1" colspan="1">–</td><td rowspan="1" colspan="1">–</td><td rowspan="1" colspan="1">–</td><td rowspan="1" colspan="1">–</td><td rowspan="1" colspan="1">–</td><td rowspan="1" colspan="1"/><td rowspan="1" colspan="1"/><td rowspan="1" colspan="1"/><td rowspan="1" colspan="1"/><td rowspan="1" colspan="1"/><td rowspan="1" colspan="1"/></tr><tr><td rowspan="1" colspan="1">DMR-KS-05-03-00-119</td><td rowspan="1" colspan="1">
              <italic><tp:taxon-name><tp:taxon-name-part taxon-name-part-type="genus">Panolia</tp:taxon-name-part> <tp:taxon-name-part taxon-name-part-type="species">eldii</tp:taxon-name-part></tp:taxon-name></italic>
            </td><td rowspan="1" colspan="1">–</td><td rowspan="1" colspan="1">–</td><td rowspan="1" colspan="1">–</td><td rowspan="1" colspan="1">51.60</td><td rowspan="1" colspan="1">71.30</td><td rowspan="1" colspan="1">&lt; 22.94</td><td rowspan="1" colspan="1">–</td><td rowspan="1" colspan="1">–</td><td rowspan="1" colspan="1"/><td rowspan="1" colspan="1"/><td rowspan="1" colspan="1"/><td rowspan="1" colspan="1"/><td rowspan="1" colspan="1"/><td rowspan="1" colspan="1"/></tr><tr><td rowspan="1" colspan="1">DMR-KS-05-03-19-2</td><td rowspan="1" colspan="1">
              <italic><tp:taxon-name><tp:taxon-name-part taxon-name-part-type="genus">Panolia</tp:taxon-name-part> <tp:taxon-name-part taxon-name-part-type="species">eldii</tp:taxon-name-part></tp:taxon-name></italic>
            </td><td rowspan="1" colspan="1">–</td><td rowspan="1" colspan="1">–</td><td rowspan="1" colspan="1">–</td><td rowspan="1" colspan="1">51.85</td><td rowspan="1" colspan="1">73.23</td><td rowspan="1" colspan="1">&lt; 26.51</td><td rowspan="1" colspan="1">–</td><td rowspan="1" colspan="1">–</td><td rowspan="1" colspan="1"/><td rowspan="1" colspan="1"/><td rowspan="1" colspan="1"/><td rowspan="1" colspan="1"/><td rowspan="1" colspan="1"/><td rowspan="1" colspan="1"/></tr><tr><td rowspan="1" colspan="1">DMR-KS-05-08-16-1</td><td rowspan="1" colspan="1">
              <italic><tp:taxon-name><tp:taxon-name-part taxon-name-part-type="genus">Panolia</tp:taxon-name-part> <tp:taxon-name-part taxon-name-part-type="species">eldii</tp:taxon-name-part></tp:taxon-name></italic>
            </td><td rowspan="1" colspan="1">59.40</td><td rowspan="1" colspan="1">32.32</td><td rowspan="1" colspan="1">26.14</td><td rowspan="1" colspan="1">–</td><td rowspan="1" colspan="1">–</td><td rowspan="1" colspan="1">–</td><td rowspan="1" colspan="1">–</td><td rowspan="1" colspan="1">–</td><td rowspan="1" colspan="1"/><td rowspan="1" colspan="1"/><td rowspan="1" colspan="1"/><td rowspan="1" colspan="1"/><td rowspan="1" colspan="1"/><td rowspan="1" colspan="1"/></tr><tr><td rowspan="1" colspan="1">DMR-KS-05-04-11-2</td><td rowspan="1" colspan="1">
              <italic><tp:taxon-name><tp:taxon-name-part taxon-name-part-type="genus">Rusa</tp:taxon-name-part> <tp:taxon-name-part taxon-name-part-type="species">unicolor</tp:taxon-name-part></tp:taxon-name></italic>
            </td><td rowspan="1" colspan="1">–</td><td rowspan="1" colspan="1">–</td><td rowspan="1" colspan="1">–</td><td rowspan="1" colspan="1">55.20</td><td rowspan="1" colspan="1">69.90</td><td rowspan="1" colspan="1">22.54</td><td rowspan="1" colspan="1">–</td><td rowspan="1" colspan="1">–</td><td rowspan="1" colspan="1"/><td rowspan="1" colspan="1"/><td rowspan="1" colspan="1"/><td rowspan="1" colspan="1"/><td rowspan="1" colspan="1"/><td rowspan="1" colspan="1"/></tr><tr><td rowspan="1" colspan="1">DMR-KS-05-03-19-7</td><td rowspan="1" colspan="1">
              <italic><tp:taxon-name><tp:taxon-name-part taxon-name-part-type="genus">Rusa</tp:taxon-name-part> <tp:taxon-name-part taxon-name-part-type="species">unicolor</tp:taxon-name-part></tp:taxon-name></italic>
            </td><td rowspan="1" colspan="1">67.01</td><td rowspan="1" colspan="1">44.50</td><td rowspan="1" colspan="1">28.58</td><td rowspan="1" colspan="1">–</td><td rowspan="1" colspan="1">–</td><td rowspan="1" colspan="1">21.72</td><td rowspan="1" colspan="1">–</td><td rowspan="1" colspan="1">–</td><td rowspan="1" colspan="1"/><td rowspan="1" colspan="1"/><td rowspan="1" colspan="1"/><td rowspan="1" colspan="1"/><td rowspan="1" colspan="1"/><td rowspan="1" colspan="1"/></tr><tr><td rowspan="1" colspan="1">DMR-KS-05-03-12-2*</td><td rowspan="1" colspan="1">
              <italic><tp:taxon-name><tp:taxon-name-part taxon-name-part-type="genus">Rusa</tp:taxon-name-part> <tp:taxon-name-part taxon-name-part-type="species">unicolor</tp:taxon-name-part></tp:taxon-name></italic>
            </td><td rowspan="1" colspan="1">48.57</td><td rowspan="1" colspan="1">31.96</td><td rowspan="1" colspan="1">–</td><td rowspan="1" colspan="1">–</td><td rowspan="1" colspan="1">–</td><td rowspan="1" colspan="1">18.91</td><td rowspan="1" colspan="1">–</td><td rowspan="1" colspan="1">–</td><td rowspan="1" colspan="1"/><td rowspan="1" colspan="1"/><td rowspan="1" colspan="1"/><td rowspan="1" colspan="1"/><td rowspan="1" colspan="1"/><td rowspan="1" colspan="1"/></tr><tr><td rowspan="1" colspan="1">DMR-KS-05-03-26-5</td><td rowspan="1" colspan="1">
              <italic><tp:taxon-name><tp:taxon-name-part taxon-name-part-type="genus">Rusa</tp:taxon-name-part> <tp:taxon-name-part taxon-name-part-type="species">unicolor</tp:taxon-name-part></tp:taxon-name></italic>
            </td><td rowspan="1" colspan="1">&gt; 77.29</td><td rowspan="1" colspan="1">42.06</td><td rowspan="1" colspan="1">37.82</td><td rowspan="1" colspan="1">–</td><td rowspan="1" colspan="1">–</td><td rowspan="1" colspan="1">30.98</td><td rowspan="1" colspan="1">–</td><td rowspan="1" colspan="1">–</td><td rowspan="1" colspan="1"/><td rowspan="1" colspan="1"/><td rowspan="1" colspan="1"/><td rowspan="1" colspan="1"/><td rowspan="1" colspan="1"/><td rowspan="1" colspan="1"/></tr><tr><td rowspan="1" colspan="1">DMR-KS-05-04-30-9</td><td rowspan="1" colspan="1">
              <italic><tp:taxon-name><tp:taxon-name-part taxon-name-part-type="genus">Rusa</tp:taxon-name-part> <tp:taxon-name-part taxon-name-part-type="species">unicolor</tp:taxon-name-part></tp:taxon-name></italic>
            </td><td rowspan="1" colspan="1">–</td><td rowspan="1" colspan="1">–</td><td rowspan="1" colspan="1">–</td><td rowspan="1" colspan="1">54.46</td><td rowspan="1" colspan="1">69.12</td><td rowspan="1" colspan="1">21.85</td><td rowspan="1" colspan="1">–</td><td rowspan="1" colspan="1">–</td><td rowspan="1" colspan="1"/><td rowspan="1" colspan="1"/><td rowspan="1" colspan="1"/><td rowspan="1" colspan="1"/><td rowspan="1" colspan="1"/><td rowspan="1" colspan="1"/></tr><tr><td rowspan="1" colspan="1">DMR-KS-05-04-19-10</td><td rowspan="1" colspan="1">
              <italic><tp:taxon-name><tp:taxon-name-part taxon-name-part-type="genus">Rusa</tp:taxon-name-part> <tp:taxon-name-part taxon-name-part-type="species">unicolor</tp:taxon-name-part></tp:taxon-name></italic>
            </td><td rowspan="1" colspan="1">–</td><td rowspan="1" colspan="1">–</td><td rowspan="1" colspan="1">–</td><td rowspan="1" colspan="1">48.39</td><td rowspan="1" colspan="1">53.48</td><td rowspan="1" colspan="1">23.49</td><td rowspan="1" colspan="1">–</td><td rowspan="1" colspan="1">–</td><td rowspan="1" colspan="1"/><td rowspan="1" colspan="1"/><td rowspan="1" colspan="1"/><td rowspan="1" colspan="1"/><td rowspan="1" colspan="1"/><td rowspan="1" colspan="1"/></tr><tr><td rowspan="1" colspan="10">
              <bold>Tibia</bold>
            </td><td rowspan="1" colspan="1"/><td rowspan="1" colspan="1"/><td rowspan="1" colspan="1"/><td rowspan="1" colspan="1"/><td rowspan="1" colspan="1"/><td rowspan="1" colspan="1"/></tr><tr><td rowspan="1" colspan="1">
              <bold>Specimen</bold>
            </td><td rowspan="1" colspan="1">
              <bold>Taxa</bold>
            </td><td rowspan="1" colspan="1">
              <bold><abbrev xmlns:xlink="http://www.w3.org/1999/xlink" xlink:title="Greatest breadth of the proximal end" id="ABBRID0E1RIO" xlink:type="simple">Bp</abbrev></bold>
            </td><td rowspan="1" colspan="1">
              <bold><abbrev xmlns:xlink="http://www.w3.org/1999/xlink" xlink:title="Depth of the proximal end" id="ABBRID0EDSIO" xlink:type="simple">Dp</abbrev></bold>
            </td><td rowspan="1" colspan="1">
              <bold><abbrev xmlns:xlink="http://www.w3.org/1999/xlink" xlink:title="Greatest breadth of the distal end" id="ABBRID0EMSIO" xlink:type="simple">Bd</abbrev></bold>
            </td><td rowspan="1" colspan="1">
              <bold><abbrev xmlns:xlink="http://www.w3.org/1999/xlink" xlink:title="Greatest breadth of the distal end" id="ABBRID0EVSIO" xlink:type="simple">Dd</abbrev></bold>
            </td><td rowspan="1" colspan="1">
              <bold><abbrev xmlns:xlink="http://www.w3.org/1999/xlink" xlink:title="Smallest breadth of diaphysis" id="ABBRID0E5SIO" xlink:type="simple">SD</abbrev></bold>
            </td><td rowspan="1" colspan="1">
              <bold><abbrev xmlns:xlink="http://www.w3.org/1999/xlink" xlink:title="Length of the lateral part" id="ABBRID0EHTIO" xlink:type="simple">Ll</abbrev></bold>
            </td><td rowspan="1" colspan="1">
              <bold><abbrev xmlns:xlink="http://www.w3.org/1999/xlink" xlink:title="Greatest length" id="ABBRID0EQTIO" xlink:type="simple">GL</abbrev></bold>
            </td><td rowspan="1" colspan="1"/><td rowspan="1" colspan="1"/><td rowspan="1" colspan="1"/><td rowspan="1" colspan="1"/><td rowspan="1" colspan="1"/><td rowspan="1" colspan="1"/><td rowspan="1" colspan="1"/></tr><tr><td rowspan="1" colspan="1">DMR-KS-05-03-00-52</td><td rowspan="1" colspan="1">
              <italic><tp:taxon-name><tp:taxon-name-part taxon-name-part-type="genus">Rhinoceros</tp:taxon-name-part> <tp:taxon-name-part taxon-name-part-type="species">sondaicus</tp:taxon-name-part></tp:taxon-name></italic>
            </td><td rowspan="1" colspan="1">–</td><td rowspan="1" colspan="1">–</td><td rowspan="1" colspan="1">94.95</td><td rowspan="1" colspan="1">&gt; 74.11</td><td rowspan="1" colspan="1">–</td><td rowspan="1" colspan="1">–</td><td rowspan="1" colspan="1">–</td><td rowspan="1" colspan="1"/><td rowspan="1" colspan="1"/><td rowspan="1" colspan="1"/><td rowspan="1" colspan="1"/><td rowspan="1" colspan="1"/><td rowspan="1" colspan="1"/><td rowspan="1" colspan="1"/></tr><tr><td rowspan="1" colspan="1">DMR-KS-05-04-1-11</td><td rowspan="1" colspan="1">
              <italic><tp:taxon-name><tp:taxon-name-part taxon-name-part-type="genus">Bubalus</tp:taxon-name-part> <tp:taxon-name-part taxon-name-part-type="species">arnee</tp:taxon-name-part></tp:taxon-name></italic>
            </td><td rowspan="1" colspan="1">132.04</td><td rowspan="1" colspan="1">125.08</td><td rowspan="1" colspan="1">87.26</td><td rowspan="1" colspan="1">69.54</td><td rowspan="1" colspan="1">55.84</td><td rowspan="1" colspan="1">363.36</td><td rowspan="1" colspan="1">437.17</td><td rowspan="1" colspan="1"/><td rowspan="1" colspan="1"/><td rowspan="1" colspan="1"/><td rowspan="1" colspan="1"/><td rowspan="1" colspan="1"/><td rowspan="1" colspan="1"/><td rowspan="1" colspan="1"/></tr><tr><td rowspan="1" colspan="1">DMR-KS-05-04-1-3</td><td rowspan="1" colspan="1">
              <italic><tp:taxon-name><tp:taxon-name-part taxon-name-part-type="genus">Bubalus</tp:taxon-name-part> <tp:taxon-name-part taxon-name-part-type="species">arnee</tp:taxon-name-part></tp:taxon-name></italic>
            </td><td rowspan="1" colspan="1">128.45</td><td rowspan="1" colspan="1">121.16</td><td rowspan="1" colspan="1">86.15</td><td rowspan="1" colspan="1">68.95</td><td rowspan="1" colspan="1">52.64</td><td rowspan="1" colspan="1">385.14</td><td rowspan="1" colspan="1">415.56</td><td rowspan="1" colspan="1"/><td rowspan="1" colspan="1"/><td rowspan="1" colspan="1"/><td rowspan="1" colspan="1"/><td rowspan="1" colspan="1"/><td rowspan="1" colspan="1"/><td rowspan="1" colspan="1"/></tr><tr><td rowspan="1" colspan="1">DMR-KS-05-03-20-9</td><td rowspan="1" colspan="1">
              <italic><tp:taxon-name><tp:taxon-name-part taxon-name-part-type="genus">Bubalus</tp:taxon-name-part> <tp:taxon-name-part taxon-name-part-type="species">arnee</tp:taxon-name-part></tp:taxon-name></italic>
            </td><td rowspan="1" colspan="1">126.74</td><td rowspan="1" colspan="1">106.22</td><td rowspan="1" colspan="1">88.37</td><td rowspan="1" colspan="1">64.62</td><td rowspan="1" colspan="1">53.42</td><td rowspan="1" colspan="1">354.45</td><td rowspan="1" colspan="1">406.77</td><td rowspan="1" colspan="1"/><td rowspan="1" colspan="1"/><td rowspan="1" colspan="1"/><td rowspan="1" colspan="1"/><td rowspan="1" colspan="1"/><td rowspan="1" colspan="1"/><td rowspan="1" colspan="1"/></tr><tr><td rowspan="1" colspan="1">DMR-KS-05-03-28-16</td><td rowspan="1" colspan="1">
              <italic><tp:taxon-name><tp:taxon-name-part taxon-name-part-type="genus">Rusa</tp:taxon-name-part> <tp:taxon-name-part taxon-name-part-type="species">unicolor</tp:taxon-name-part></tp:taxon-name></italic>
            </td><td rowspan="1" colspan="1">79.37</td><td rowspan="1" colspan="1">72.45</td><td rowspan="1" colspan="1">47.53</td><td rowspan="1" colspan="1">37.44</td><td rowspan="1" colspan="1">30.61</td><td rowspan="1" colspan="1">300.01</td><td rowspan="1" colspan="1">317.52</td><td rowspan="1" colspan="1"/><td rowspan="1" colspan="1"/><td rowspan="1" colspan="1"/><td rowspan="1" colspan="1"/><td rowspan="1" colspan="1"/><td rowspan="1" colspan="1"/><td rowspan="1" colspan="1"/></tr><tr><td rowspan="1" colspan="1">DMR-KS-05-04-04-1</td><td rowspan="1" colspan="1">
              <italic><tp:taxon-name><tp:taxon-name-part taxon-name-part-type="genus">Macaca</tp:taxon-name-part></tp:taxon-name></italic> sp.</td><td rowspan="1" colspan="1">27.50</td><td rowspan="1" colspan="1">21.46</td><td rowspan="1" colspan="1">18.12</td><td rowspan="1" colspan="1">12.95</td><td rowspan="1" colspan="1">8.77</td><td rowspan="1" colspan="1">158.71</td><td rowspan="1" colspan="1">167.57</td><td rowspan="1" colspan="1"/><td rowspan="1" colspan="1"/><td rowspan="1" colspan="1"/><td rowspan="1" colspan="1"/><td rowspan="1" colspan="1"/><td rowspan="1" colspan="1"/><td rowspan="1" colspan="1"/></tr><tr><td rowspan="1" colspan="9">
              <bold>Fibula</bold>
            </td><td rowspan="1" colspan="1"/><td rowspan="1" colspan="1"/><td rowspan="1" colspan="1"/><td rowspan="1" colspan="1"/><td rowspan="1" colspan="1"/><td rowspan="1" colspan="1"/><td rowspan="1" colspan="1"/></tr><tr><td rowspan="1" colspan="1">
              <bold>Specimen</bold>
            </td><td rowspan="1" colspan="1">
              <bold>Taxa</bold>
            </td><td rowspan="1" colspan="1">
              <bold><abbrev xmlns:xlink="http://www.w3.org/1999/xlink" xlink:title="Greatest length" id="ABBRID0E3AJO" xlink:type="simple">GL</abbrev></bold>
            </td><td rowspan="1" colspan="1"/><td rowspan="1" colspan="1"/><td rowspan="1" colspan="1"/><td rowspan="1" colspan="1"/><td rowspan="1" colspan="1"/><td rowspan="1" colspan="1"/><td rowspan="1" colspan="1"/><td rowspan="1" colspan="1"/><td rowspan="1" colspan="1"/><td rowspan="1" colspan="1"/><td rowspan="1" colspan="1"/><td rowspan="1" colspan="1"/><td rowspan="1" colspan="1"/></tr><tr><td rowspan="1" colspan="1">DMR-KS-05-03-00-124</td><td rowspan="1" colspan="1">
              <tp:taxon-name><tp:taxon-name-part taxon-name-part-type="genus">Stegodon</tp:taxon-name-part> <tp:taxon-name-part taxon-name-part-type="uncertainty-rank">cf.</tp:taxon-name-part> <tp:taxon-name-part taxon-name-part-type="species">orientalis</tp:taxon-name-part></tp:taxon-name></td><td rowspan="1" colspan="1">&gt; 354.56</td><td rowspan="1" colspan="1"/><td rowspan="1" colspan="1"/><td rowspan="1" colspan="1"/><td rowspan="1" colspan="1"/><td rowspan="1" colspan="1"/><td rowspan="1" colspan="1"/><td rowspan="1" colspan="1"/><td rowspan="1" colspan="1"/><td rowspan="1" colspan="1"/><td rowspan="1" colspan="1"/><td rowspan="1" colspan="1"/><td rowspan="1" colspan="1"/><td rowspan="1" colspan="1"/></tr><tr><td rowspan="1" colspan="11">
              <bold>Metacarpus</bold>
            </td><td rowspan="1" colspan="1"/><td rowspan="1" colspan="1"/><td rowspan="1" colspan="1"/><td rowspan="1" colspan="1"/><td rowspan="1" colspan="1"/></tr><tr><td rowspan="1" colspan="1">
              <bold>Specimen</bold>
            </td><td rowspan="1" colspan="1">
              <bold>Taxa</bold>
            </td><td rowspan="1" colspan="1">
              <bold><abbrev xmlns:xlink="http://www.w3.org/1999/xlink" xlink:title="Greatest breadth of the proximal end" id="ABBRID0ELFJO" xlink:type="simple">Bp</abbrev></bold>
            </td><td rowspan="1" colspan="1">
              <bold><abbrev xmlns:xlink="http://www.w3.org/1999/xlink" xlink:title="Depth of the proximal end" id="ABBRID0EUFJO" xlink:type="simple">Dp</abbrev></bold>
            </td><td rowspan="1" colspan="1">
              <bold><abbrev xmlns:xlink="http://www.w3.org/1999/xlink" xlink:title="Greatest breadth of the distal end" id="ABBRID0E4FJO" xlink:type="simple">Bd</abbrev></bold>
            </td><td rowspan="1" colspan="1">
              <bold><abbrev xmlns:xlink="http://www.w3.org/1999/xlink" xlink:title="Greatest breadth of the distal end" id="ABBRID0EGGJO" xlink:type="simple">Dd</abbrev></bold>
            </td><td rowspan="1" colspan="1">
              <bold><abbrev xmlns:xlink="http://www.w3.org/1999/xlink" xlink:title="Smallest depth of the diaphysis for metapodials only" id="ABBRID0EPGJO" xlink:type="simple">DD</abbrev></bold>
            </td><td rowspan="1" colspan="1">
              <bold><abbrev xmlns:xlink="http://www.w3.org/1999/xlink" xlink:title="Smallest breadth of diaphysis" id="ABBRID0EYGJO" xlink:type="simple">SD</abbrev></bold>
            </td><td rowspan="1" colspan="1">
              <bold><abbrev xmlns:xlink="http://www.w3.org/1999/xlink" xlink:title="Length of the lateral part" id="ABBRID0EBHJO" xlink:type="simple">Ll</abbrev></bold>
            </td><td rowspan="1" colspan="1">
              <bold><abbrev xmlns:xlink="http://www.w3.org/1999/xlink" xlink:title="Greatest length of the lateral part" id="ABBRID0EKHJO" xlink:type="simple">GLl</abbrev></bold>
            </td><td rowspan="1" colspan="1">
              <bold><abbrev xmlns:xlink="http://www.w3.org/1999/xlink" xlink:title="Greatest length" id="ABBRID0ETHJO" xlink:type="simple">GL</abbrev></bold>
            </td><td rowspan="1" colspan="1"/><td rowspan="1" colspan="1"/><td rowspan="1" colspan="1"/><td rowspan="1" colspan="1"/><td rowspan="1" colspan="1"/></tr><tr><td rowspan="1" colspan="1">DMR-KS-05-03-28-29</td><td rowspan="1" colspan="1">
              <italic><tp:taxon-name><tp:taxon-name-part taxon-name-part-type="genus">Rhinoceros</tp:taxon-name-part> <tp:taxon-name-part taxon-name-part-type="species">sondaicus</tp:taxon-name-part></tp:taxon-name></italic>
            </td><td rowspan="1" colspan="1">53.45</td><td rowspan="1" colspan="1">42.75</td><td rowspan="1" colspan="1">48.53</td><td rowspan="1" colspan="1">39.70</td><td rowspan="1" colspan="1">–</td><td rowspan="1" colspan="1">40.32</td><td rowspan="1" colspan="1">–</td><td rowspan="1" colspan="1">–</td><td rowspan="1" colspan="1">152.50</td><td rowspan="1" colspan="1"/><td rowspan="1" colspan="1"/><td rowspan="1" colspan="1"/><td rowspan="1" colspan="1"/><td rowspan="1" colspan="1"/></tr><tr><td rowspan="1" colspan="1">DMR-KS-05-03-22-49</td><td rowspan="1" colspan="1">
              <italic><tp:taxon-name><tp:taxon-name-part taxon-name-part-type="genus">Rhinoceros</tp:taxon-name-part> <tp:taxon-name-part taxon-name-part-type="species">sondaicus</tp:taxon-name-part></tp:taxon-name></italic>
            </td><td rowspan="1" colspan="1">–</td><td rowspan="1" colspan="1">–</td><td rowspan="1" colspan="1">51.80</td><td rowspan="1" colspan="1">34.10</td><td rowspan="1" colspan="1">22.26</td><td rowspan="1" colspan="1">–</td><td rowspan="1" colspan="1">–</td><td rowspan="1" colspan="1">–</td><td rowspan="1" colspan="1">–</td><td rowspan="1" colspan="1"/><td rowspan="1" colspan="1"/><td rowspan="1" colspan="1"/><td rowspan="1" colspan="1"/><td rowspan="1" colspan="1"/></tr><tr><td rowspan="1" colspan="1">DMR-KS-05-04-05-15</td><td rowspan="1" colspan="1">
              <italic><tp:taxon-name><tp:taxon-name-part taxon-name-part-type="genus">Rhinoceros</tp:taxon-name-part> <tp:taxon-name-part taxon-name-part-type="species">sondaicus</tp:taxon-name-part></tp:taxon-name></italic>
            </td><td rowspan="1" colspan="1">49.18</td><td rowspan="1" colspan="1">41.15</td><td rowspan="1" colspan="1">37.64</td><td rowspan="1" colspan="1">36.51</td><td rowspan="1" colspan="1">25.58</td><td rowspan="1" colspan="1">31.19</td><td rowspan="1" colspan="1">136.96</td><td rowspan="1" colspan="1">138.35</td><td rowspan="1" colspan="1">141.26</td><td rowspan="1" colspan="1"/><td rowspan="1" colspan="1"/><td rowspan="1" colspan="1"/><td rowspan="1" colspan="1"/><td rowspan="1" colspan="1"/></tr><tr><td rowspan="1" colspan="1">DMR-KS-05-03-26-27</td><td rowspan="1" colspan="1">
              <italic><tp:taxon-name><tp:taxon-name-part taxon-name-part-type="genus">Bos</tp:taxon-name-part> <tp:taxon-name-part taxon-name-part-type="species">gaurus</tp:taxon-name-part></tp:taxon-name></italic>
            </td><td rowspan="1" colspan="1">70.18</td><td rowspan="1" colspan="1">46.08</td><td rowspan="1" colspan="1">64.78</td><td rowspan="1" colspan="1">33.53</td><td rowspan="1" colspan="1">30.97</td><td rowspan="1" colspan="1">43.42</td><td rowspan="1" colspan="1">247.28</td><td rowspan="1" colspan="1">252.75</td><td rowspan="1" colspan="1">256.78</td><td rowspan="1" colspan="1"/><td rowspan="1" colspan="1"/><td rowspan="1" colspan="1"/><td rowspan="1" colspan="1"/><td rowspan="1" colspan="1"/></tr><tr><td rowspan="1" colspan="1">DMR-KS-05-03-26-3(1)</td><td rowspan="1" colspan="1">
              <italic><tp:taxon-name><tp:taxon-name-part taxon-name-part-type="genus">Bubalus</tp:taxon-name-part> <tp:taxon-name-part taxon-name-part-type="species">arnee</tp:taxon-name-part></tp:taxon-name></italic>
            </td><td rowspan="1" colspan="1">77.07</td><td rowspan="1" colspan="1">49.58</td><td rowspan="1" colspan="1">78.33</td><td rowspan="1" colspan="1">42.45</td><td rowspan="1" colspan="1">30.17</td><td rowspan="1" colspan="1">52.02</td><td rowspan="1" colspan="1">189.78</td><td rowspan="1" colspan="1">197.23</td><td rowspan="1" colspan="1">206.75</td><td rowspan="1" colspan="1"/><td rowspan="1" colspan="1"/><td rowspan="1" colspan="1"/><td rowspan="1" colspan="1"/><td rowspan="1" colspan="1"/></tr><tr><td rowspan="1" colspan="1">DMR-KS-05-03-18-2</td><td rowspan="1" colspan="1">
              <italic><tp:taxon-name><tp:taxon-name-part taxon-name-part-type="genus">Axis</tp:taxon-name-part> <tp:taxon-name-part taxon-name-part-type="species">axis</tp:taxon-name-part></tp:taxon-name></italic>
            </td><td rowspan="1" colspan="1">25.80</td><td rowspan="1" colspan="1">16.79</td><td rowspan="1" colspan="1">25.06</td><td rowspan="1" colspan="1">15.89</td><td rowspan="1" colspan="1">11.69</td><td rowspan="1" colspan="1">14.50</td><td rowspan="1" colspan="1">160.18</td><td rowspan="1" colspan="1">162.37</td><td rowspan="1" colspan="1">167.66</td><td rowspan="1" colspan="1"/><td rowspan="1" colspan="1"/><td rowspan="1" colspan="1"/><td rowspan="1" colspan="1"/><td rowspan="1" colspan="1"/></tr><tr><td rowspan="1" colspan="1">DMR-KS-05-03-22-28</td><td rowspan="1" colspan="1">
              <italic><tp:taxon-name><tp:taxon-name-part taxon-name-part-type="genus">Axis</tp:taxon-name-part> <tp:taxon-name-part taxon-name-part-type="species">axis</tp:taxon-name-part></tp:taxon-name></italic>
            </td><td rowspan="1" colspan="1">–</td><td rowspan="1" colspan="1">19.82</td><td rowspan="1" colspan="1">27.91</td><td rowspan="1" colspan="1">18.35</td><td rowspan="1" colspan="1">14.76</td><td rowspan="1" colspan="1">17.61</td><td rowspan="1" colspan="1">186.70</td><td rowspan="1" colspan="1">187.90</td><td rowspan="1" colspan="1">190.10</td><td rowspan="1" colspan="1"/><td rowspan="1" colspan="1"/><td rowspan="1" colspan="1"/><td rowspan="1" colspan="1"/><td rowspan="1" colspan="1"/></tr><tr><td rowspan="1" colspan="1">DMR-KS-05-03-08-2</td><td rowspan="1" colspan="1">
              <italic><tp:taxon-name><tp:taxon-name-part taxon-name-part-type="genus">Axis</tp:taxon-name-part> <tp:taxon-name-part taxon-name-part-type="species">axis</tp:taxon-name-part></tp:taxon-name></italic>
            </td><td rowspan="1" colspan="1">29.68</td><td rowspan="1" colspan="1">21.47</td><td rowspan="1" colspan="1">30.56</td><td rowspan="1" colspan="1">18.54</td><td rowspan="1" colspan="1">16.46</td><td rowspan="1" colspan="1">16.38</td><td rowspan="1" colspan="1">186.68</td><td rowspan="1" colspan="1">187.11</td><td rowspan="1" colspan="1">188.81</td><td rowspan="1" colspan="1"/><td rowspan="1" colspan="1"/><td rowspan="1" colspan="1"/><td rowspan="1" colspan="1"/><td rowspan="1" colspan="1"/></tr><tr><td rowspan="1" colspan="1">DMR-KS-05-03-19-3</td><td rowspan="1" colspan="1">
              <italic><tp:taxon-name><tp:taxon-name-part taxon-name-part-type="genus">Axis</tp:taxon-name-part> <tp:taxon-name-part taxon-name-part-type="species">axis</tp:taxon-name-part></tp:taxon-name></italic>
            </td><td rowspan="1" colspan="1">29.27</td><td rowspan="1" colspan="1">21.25</td><td rowspan="1" colspan="1">30.59</td><td rowspan="1" colspan="1">18.49</td><td rowspan="1" colspan="1">15.60</td><td rowspan="1" colspan="1">19.37</td><td rowspan="1" colspan="1">188.77</td><td rowspan="1" colspan="1">191.11</td><td rowspan="1" colspan="1">192.58</td><td rowspan="1" colspan="1"/><td rowspan="1" colspan="1"/><td rowspan="1" colspan="1"/><td rowspan="1" colspan="1"/><td rowspan="1" colspan="1"/></tr><tr><td rowspan="1" colspan="1">DMR-KS-05-03-19-37</td><td rowspan="1" colspan="1">
              <italic><tp:taxon-name><tp:taxon-name-part taxon-name-part-type="genus">Axis</tp:taxon-name-part> <tp:taxon-name-part taxon-name-part-type="species">axis</tp:taxon-name-part></tp:taxon-name></italic>
            </td><td rowspan="1" colspan="1">23.45</td><td rowspan="1" colspan="1">15.14</td><td rowspan="1" colspan="1">24.46</td><td rowspan="1" colspan="1">15.56</td><td rowspan="1" colspan="1">12.74</td><td rowspan="1" colspan="1">12.03</td><td rowspan="1" colspan="1">163.43</td><td rowspan="1" colspan="1">165.54</td><td rowspan="1" colspan="1">167.32</td><td rowspan="1" colspan="1"/><td rowspan="1" colspan="1"/><td rowspan="1" colspan="1"/><td rowspan="1" colspan="1"/><td rowspan="1" colspan="1"/></tr><tr><td rowspan="1" colspan="1">DMR-KS-05-04-30-20</td><td rowspan="1" colspan="1">
              <italic><tp:taxon-name><tp:taxon-name-part taxon-name-part-type="genus">Axis</tp:taxon-name-part> <tp:taxon-name-part taxon-name-part-type="species">axis</tp:taxon-name-part></tp:taxon-name></italic>
            </td><td rowspan="1" colspan="1">28.80</td><td rowspan="1" colspan="1">19.11</td><td rowspan="1" colspan="1">–</td><td rowspan="1" colspan="1">–</td><td rowspan="1" colspan="1">–</td><td rowspan="1" colspan="1">14.22</td><td rowspan="1" colspan="1">195.55</td><td rowspan="1" colspan="1">196.17</td><td rowspan="1" colspan="1">197.89</td><td rowspan="1" colspan="1"/><td rowspan="1" colspan="1"/><td rowspan="1" colspan="1"/><td rowspan="1" colspan="1"/><td rowspan="1" colspan="1"/></tr><tr><td rowspan="1" colspan="1">DMR-KS-05-03-24-2</td><td rowspan="1" colspan="1">
              <italic><tp:taxon-name><tp:taxon-name-part taxon-name-part-type="genus">Panolia</tp:taxon-name-part> <tp:taxon-name-part taxon-name-part-type="species">eldii</tp:taxon-name-part></tp:taxon-name></italic>
            </td><td rowspan="1" colspan="1">30.95</td><td rowspan="1" colspan="1">22.01</td><td rowspan="1" colspan="1">30.11</td><td rowspan="1" colspan="1">19.01</td><td rowspan="1" colspan="1">14.96</td><td rowspan="1" colspan="1">17.63</td><td rowspan="1" colspan="1">192.33</td><td rowspan="1" colspan="1">194.14</td><td rowspan="1" colspan="1">197.83</td><td rowspan="1" colspan="1"/><td rowspan="1" colspan="1"/><td rowspan="1" colspan="1"/><td rowspan="1" colspan="1"/><td rowspan="1" colspan="1"/></tr><tr><td rowspan="1" colspan="1">DMR-KS-05-03-17-26</td><td rowspan="1" colspan="1">
              <italic><tp:taxon-name><tp:taxon-name-part taxon-name-part-type="genus">Rusa</tp:taxon-name-part> <tp:taxon-name-part taxon-name-part-type="species">unicolor</tp:taxon-name-part></tp:taxon-name></italic>
            </td><td rowspan="1" colspan="1">37.58</td><td rowspan="1" colspan="1">29.64</td><td rowspan="1" colspan="1">37.00</td><td rowspan="1" colspan="1">24.64</td><td rowspan="1" colspan="1">19.31</td><td rowspan="1" colspan="1">24.38</td><td rowspan="1" colspan="1">216.98</td><td rowspan="1" colspan="1">217.35</td><td rowspan="1" colspan="1">224.25</td><td rowspan="1" colspan="1"/><td rowspan="1" colspan="1"/><td rowspan="1" colspan="1"/><td rowspan="1" colspan="1"/><td rowspan="1" colspan="1"/></tr><tr><td rowspan="1" colspan="11">
              <bold>Metatarsus</bold>
            </td><td rowspan="1" colspan="1"/><td rowspan="1" colspan="1"/><td rowspan="1" colspan="1"/><td rowspan="1" colspan="1"/><td rowspan="1" colspan="1"/></tr><tr><td rowspan="1" colspan="1">
              <bold>Specimen</bold>
            </td><td rowspan="1" colspan="1">
              <bold>Taxa</bold>
            </td><td rowspan="1" colspan="1">
              <bold><abbrev xmlns:xlink="http://www.w3.org/1999/xlink" xlink:title="Greatest breadth of the proximal end" id="ABBRID0E1BKO" xlink:type="simple">Bp</abbrev></bold>
            </td><td rowspan="1" colspan="1">
              <bold><abbrev xmlns:xlink="http://www.w3.org/1999/xlink" xlink:title="Depth of the proximal end" id="ABBRID0EDCKO" xlink:type="simple">Dp</abbrev></bold>
            </td><td rowspan="1" colspan="1">
              <bold><abbrev xmlns:xlink="http://www.w3.org/1999/xlink" xlink:title="Greatest breadth of the distal end" id="ABBRID0EMCKO" xlink:type="simple">Bd</abbrev></bold>
            </td><td rowspan="1" colspan="1">
              <bold><abbrev xmlns:xlink="http://www.w3.org/1999/xlink" xlink:title="Greatest breadth of the distal end" id="ABBRID0EVCKO" xlink:type="simple">Dd</abbrev></bold>
            </td><td rowspan="1" colspan="1">
              <bold><abbrev xmlns:xlink="http://www.w3.org/1999/xlink" xlink:title="Smallest depth of the diaphysis for metapodials only" id="ABBRID0E5CKO" xlink:type="simple">DD</abbrev></bold>
            </td><td rowspan="1" colspan="1">
              <bold><abbrev xmlns:xlink="http://www.w3.org/1999/xlink" xlink:title="Smallest breadth of diaphysis" id="ABBRID0EHDKO" xlink:type="simple">SD</abbrev></bold>
            </td><td rowspan="1" colspan="1">
              <bold><abbrev xmlns:xlink="http://www.w3.org/1999/xlink" xlink:title="Length of the lateral part" id="ABBRID0EQDKO" xlink:type="simple">Ll</abbrev></bold>
            </td><td rowspan="1" colspan="1">
              <bold><abbrev xmlns:xlink="http://www.w3.org/1999/xlink" xlink:title="Greatest length of the lateral part" id="ABBRID0EZDKO" xlink:type="simple">GLl</abbrev></bold>
            </td><td rowspan="1" colspan="1">
              <bold><abbrev xmlns:xlink="http://www.w3.org/1999/xlink" xlink:title="Greatest length" id="ABBRID0ECEKO" xlink:type="simple">GL</abbrev></bold>
            </td><td rowspan="1" colspan="1"/><td rowspan="1" colspan="1"/><td rowspan="1" colspan="1"/><td rowspan="1" colspan="1"/><td rowspan="1" colspan="1"/></tr><tr><td rowspan="1" colspan="1">DMR-KS-05-04-1-8</td><td rowspan="1" colspan="1">
              <italic><tp:taxon-name><tp:taxon-name-part taxon-name-part-type="genus">Bubalus</tp:taxon-name-part> <tp:taxon-name-part taxon-name-part-type="species">arnee</tp:taxon-name-part></tp:taxon-name></italic>
            </td><td rowspan="1" colspan="1">66.22</td><td rowspan="1" colspan="1">54.89</td><td rowspan="1" colspan="1">79.59</td><td rowspan="1" colspan="1">45.49</td><td rowspan="1" colspan="1">38.42</td><td rowspan="1" colspan="1">44.58</td><td rowspan="1" colspan="1">237.44</td><td rowspan="1" colspan="1">241.11</td><td rowspan="1" colspan="1">251.92</td><td rowspan="1" colspan="1"/><td rowspan="1" colspan="1"/><td rowspan="1" colspan="1"/><td rowspan="1" colspan="1"/><td rowspan="1" colspan="1"/></tr><tr><td rowspan="1" colspan="1">DMR-KS-05-04-1-6</td><td rowspan="1" colspan="1">
              <italic><tp:taxon-name><tp:taxon-name-part taxon-name-part-type="genus">Bubalus</tp:taxon-name-part> <tp:taxon-name-part taxon-name-part-type="species">arnee</tp:taxon-name-part></tp:taxon-name></italic>
            </td><td rowspan="1" colspan="1">65.79</td><td rowspan="1" colspan="1">58.19</td><td rowspan="1" colspan="1">82.22</td><td rowspan="1" colspan="1">45.07</td><td rowspan="1" colspan="1">38.88</td><td rowspan="1" colspan="1">44.44</td><td rowspan="1" colspan="1">239.66</td><td rowspan="1" colspan="1">241.52</td><td rowspan="1" colspan="1">255.33</td><td rowspan="1" colspan="1"/><td rowspan="1" colspan="1"/><td rowspan="1" colspan="1"/><td rowspan="1" colspan="1"/><td rowspan="1" colspan="1"/></tr><tr><td rowspan="1" colspan="1">DMR-KS-05-03-28-30</td><td rowspan="1" colspan="1">
              <italic><tp:taxon-name><tp:taxon-name-part taxon-name-part-type="genus">Bubalus</tp:taxon-name-part> <tp:taxon-name-part taxon-name-part-type="species">arnee</tp:taxon-name-part></tp:taxon-name></italic>
            </td><td rowspan="1" colspan="1">55.89</td><td rowspan="1" colspan="1">55.48</td><td rowspan="1" colspan="1">69.85</td><td rowspan="1" colspan="1">37.24</td><td rowspan="1" colspan="1">35.40</td><td rowspan="1" colspan="1">39.31</td><td rowspan="1" colspan="1">225.71</td><td rowspan="1" colspan="1">229.18</td><td rowspan="1" colspan="1">237.54</td><td rowspan="1" colspan="1"/><td rowspan="1" colspan="1"/><td rowspan="1" colspan="1"/><td rowspan="1" colspan="1"/><td rowspan="1" colspan="1"/></tr><tr><td rowspan="1" colspan="1">DMR-KS-05-03-26-3</td><td rowspan="1" colspan="1">
              <italic><tp:taxon-name><tp:taxon-name-part taxon-name-part-type="genus">Axis</tp:taxon-name-part> <tp:taxon-name-part taxon-name-part-type="species">axis</tp:taxon-name-part></tp:taxon-name></italic>
            </td><td rowspan="1" colspan="1">25.54</td><td rowspan="1" colspan="1">26.65</td><td rowspan="1" colspan="1">26.37</td><td rowspan="1" colspan="1">20.11</td><td rowspan="1" colspan="1">16.67</td><td rowspan="1" colspan="1">15.61</td><td rowspan="1" colspan="1">176.37</td><td rowspan="1" colspan="1">180.01</td><td rowspan="1" colspan="1">184.21</td><td rowspan="1" colspan="1"/><td rowspan="1" colspan="1"/><td rowspan="1" colspan="1"/><td rowspan="1" colspan="1"/><td rowspan="1" colspan="1"/></tr><tr><td rowspan="1" colspan="1">DMR-KS-05-03-15-14</td><td rowspan="1" colspan="1">
              <italic><tp:taxon-name><tp:taxon-name-part taxon-name-part-type="genus">Axis</tp:taxon-name-part> <tp:taxon-name-part taxon-name-part-type="species">axis</tp:taxon-name-part></tp:taxon-name></italic>
            </td><td rowspan="1" colspan="1">32.87</td><td rowspan="1" colspan="1">30.52</td><td rowspan="1" colspan="1">36.54</td><td rowspan="1" colspan="1">24.38</td><td rowspan="1" colspan="1">20.48</td><td rowspan="1" colspan="1">21.48</td><td rowspan="1" colspan="1">219.75</td><td rowspan="1" colspan="1">220.21</td><td rowspan="1" colspan="1">224.81</td><td rowspan="1" colspan="1"/><td rowspan="1" colspan="1"/><td rowspan="1" colspan="1"/><td rowspan="1" colspan="1"/><td rowspan="1" colspan="1"/></tr><tr><td rowspan="1" colspan="1">DMR-KS-05-03-29-30</td><td rowspan="1" colspan="1">
              <italic><tp:taxon-name><tp:taxon-name-part taxon-name-part-type="genus">Axis</tp:taxon-name-part> <tp:taxon-name-part taxon-name-part-type="species">axis</tp:taxon-name-part></tp:taxon-name></italic>
            </td><td rowspan="1" colspan="1">27.10</td><td rowspan="1" colspan="1">27.45</td><td rowspan="1" colspan="1">28.73</td><td rowspan="1" colspan="1">21.81</td><td rowspan="1" colspan="1">16.14</td><td rowspan="1" colspan="1">16.88</td><td rowspan="1" colspan="1">183.77</td><td rowspan="1" colspan="1">184.96</td><td rowspan="1" colspan="1">187.21</td><td rowspan="1" colspan="1"/><td rowspan="1" colspan="1"/><td rowspan="1" colspan="1"/><td rowspan="1" colspan="1"/><td rowspan="1" colspan="1"/></tr><tr><td rowspan="1" colspan="1">DMR-KS-05-03-28-17</td><td rowspan="1" colspan="1">
              <italic><tp:taxon-name><tp:taxon-name-part taxon-name-part-type="genus">Panolia</tp:taxon-name-part> <tp:taxon-name-part taxon-name-part-type="species">eldii</tp:taxon-name-part></tp:taxon-name></italic>
            </td><td rowspan="1" colspan="1">27.78</td><td rowspan="1" colspan="1">29.00</td><td rowspan="1" colspan="1">28.93</td><td rowspan="1" colspan="1">19.12</td><td rowspan="1" colspan="1">17.32</td><td rowspan="1" colspan="1">17.75</td><td rowspan="1" colspan="1">217.28</td><td rowspan="1" colspan="1">219.89</td><td rowspan="1" colspan="1">223.54</td><td rowspan="1" colspan="1"/><td rowspan="1" colspan="1"/><td rowspan="1" colspan="1"/><td rowspan="1" colspan="1"/><td rowspan="1" colspan="1"/></tr><tr><td rowspan="1" colspan="1">DMR-KS-05-03-25-8</td><td rowspan="1" colspan="1">
              <italic><tp:taxon-name><tp:taxon-name-part taxon-name-part-type="genus">Panolia</tp:taxon-name-part> <tp:taxon-name-part taxon-name-part-type="species">eldii</tp:taxon-name-part></tp:taxon-name></italic>
            </td><td rowspan="1" colspan="1">28.90</td><td rowspan="1" colspan="1">30.23</td><td rowspan="1" colspan="1">31.26</td><td rowspan="1" colspan="1">19.51</td><td rowspan="1" colspan="1">18.51</td><td rowspan="1" colspan="1">20.04</td><td rowspan="1" colspan="1">221.45</td><td rowspan="1" colspan="1">224.13</td><td rowspan="1" colspan="1">225.71</td><td rowspan="1" colspan="1"/><td rowspan="1" colspan="1"/><td rowspan="1" colspan="1"/><td rowspan="1" colspan="1"/><td rowspan="1" colspan="1"/></tr><tr><td rowspan="1" colspan="1">DMR-KS-05-03-15-15</td><td rowspan="1" colspan="1">
              <italic><tp:taxon-name><tp:taxon-name-part taxon-name-part-type="genus">Panolia</tp:taxon-name-part> <tp:taxon-name-part taxon-name-part-type="species">eldii</tp:taxon-name-part></tp:taxon-name></italic>
            </td><td rowspan="1" colspan="1">28.12</td><td rowspan="1" colspan="1">30.52</td><td rowspan="1" colspan="1">30.82</td><td rowspan="1" colspan="1">20.11</td><td rowspan="1" colspan="1">17.01</td><td rowspan="1" colspan="1">17.80</td><td rowspan="1" colspan="1">218.79</td><td rowspan="1" colspan="1">221.74</td><td rowspan="1" colspan="1">227.14</td><td rowspan="1" colspan="1"/><td rowspan="1" colspan="1"/><td rowspan="1" colspan="1"/><td rowspan="1" colspan="1"/><td rowspan="1" colspan="1"/></tr><tr><td rowspan="1" colspan="1">DMR-KS-05-03-19-11</td><td rowspan="1" colspan="1">
              <italic><tp:taxon-name><tp:taxon-name-part taxon-name-part-type="genus">Rusa</tp:taxon-name-part> <tp:taxon-name-part taxon-name-part-type="species">unicolor</tp:taxon-name-part></tp:taxon-name></italic>
            </td><td rowspan="1" colspan="1">36.89</td><td rowspan="1" colspan="1">35.69</td><td rowspan="1" colspan="1">37.75</td><td rowspan="1" colspan="1">26.63</td><td rowspan="1" colspan="1">22.36</td><td rowspan="1" colspan="1">24.08</td><td rowspan="1" colspan="1">233.75</td><td rowspan="1" colspan="1">238.89</td><td rowspan="1" colspan="1">244.97</td><td rowspan="1" colspan="1"/><td rowspan="1" colspan="1"/><td rowspan="1" colspan="1"/><td rowspan="1" colspan="1"/><td rowspan="1" colspan="1"/></tr></tbody></table></table-wrap><table-wrap id="T26" position="float" orientation="portrait"><label>Appendix 7.</label><caption><p>Measurements (in millimeters) of humeri of extant ruminants from Southeast Asia.</p></caption><table id="TID0E25KO" rules="all"><tbody><tr><th rowspan="1" colspan="1"/><th rowspan="1" colspan="1">
                  <abbrev xmlns:xlink="http://www.w3.org/1999/xlink" xlink:title="Greatest breadth of the proximal end" id="ABBRID0EK1NO" xlink:type="simple">Bp</abbrev>
                </th><th rowspan="1" colspan="1">
                  <abbrev xmlns:xlink="http://www.w3.org/1999/xlink" xlink:title="Depth of the proximal end" id="ABBRID0ES1NO" xlink:type="simple">Dp</abbrev>
                </th><th rowspan="1" colspan="1">
                  <abbrev xmlns:xlink="http://www.w3.org/1999/xlink" xlink:title="Greatest breadth of the distal end" id="ABBRID0E11NO" xlink:type="simple">Bd</abbrev>
                </th><th rowspan="1" colspan="1">
                  <abbrev xmlns:xlink="http://www.w3.org/1999/xlink" xlink:title="Greatest breadth of the distal end" id="ABBRID0EC2NO" xlink:type="simple">Dd</abbrev>
                </th><th rowspan="1" colspan="1">
                  <abbrev xmlns:xlink="http://www.w3.org/1999/xlink" xlink:title="Smallest breadth of diaphysis" id="ABBRID0EK2NO" xlink:type="simple">SD</abbrev>
                </th><th rowspan="1" colspan="1">
                  <abbrev xmlns:xlink="http://www.w3.org/1999/xlink" xlink:title="Greatest length" id="ABBRID0ES2NO" xlink:type="simple">GL</abbrev>
                </th><th rowspan="1" colspan="1">
                  <abbrev xmlns:xlink="http://www.w3.org/1999/xlink" xlink:title="Greatest breadth of the trochlea for humerus only" id="ABBRID0E12NO" xlink:type="simple">BT</abbrev>
                </th><th rowspan="1" colspan="1">
                  <abbrev xmlns:xlink="http://www.w3.org/1999/xlink" xlink:title="Greatest length from the caput head" id="ABBRID0EC3NO" xlink:type="simple">GLC</abbrev>
                </th><th rowspan="1" colspan="1">
                  <abbrev xmlns:xlink="http://www.w3.org/1999/xlink" xlink:title="Greatest length of the lateral part" id="ABBRID0EK3NO" xlink:type="simple">GLl</abbrev>
                </th><th rowspan="1" colspan="1">
                  <abbrev xmlns:xlink="http://www.w3.org/1999/xlink" xlink:title="Greatest length" id="ABBRID0ES3NO" xlink:type="simple">GL</abbrev>/<abbrev xmlns:xlink="http://www.w3.org/1999/xlink" xlink:title="Greatest breadth of the proximal end" id="ABBRID0EW3NO" xlink:type="simple">Bp</abbrev></th><th rowspan="1" colspan="1">
                  <abbrev xmlns:xlink="http://www.w3.org/1999/xlink" xlink:title="Greatest length" id="ABBRID0E43NO" xlink:type="simple">GL</abbrev>/<abbrev xmlns:xlink="http://www.w3.org/1999/xlink" xlink:title="Depth of the proximal end" id="ABBRID0EB4NO" xlink:type="simple">Dp</abbrev></th><th rowspan="1" colspan="1">
                  <abbrev xmlns:xlink="http://www.w3.org/1999/xlink" xlink:title="Greatest length" id="ABBRID0EI4NO" xlink:type="simple">GL</abbrev>/<abbrev xmlns:xlink="http://www.w3.org/1999/xlink" xlink:title="Greatest breadth of the distal end" id="ABBRID0EM4NO" xlink:type="simple">Bd</abbrev></th><th rowspan="1" colspan="1">
                  <abbrev xmlns:xlink="http://www.w3.org/1999/xlink" xlink:title="Greatest length" id="ABBRID0ET4NO" xlink:type="simple">GL</abbrev>/<abbrev xmlns:xlink="http://www.w3.org/1999/xlink" xlink:title="Greatest breadth of the distal end" id="ABBRID0EX4NO" xlink:type="simple">Dd</abbrev></th><th rowspan="1" colspan="1">
                  <abbrev xmlns:xlink="http://www.w3.org/1999/xlink" xlink:title="Greatest breadth of the proximal end" id="ABBRID0E54NO" xlink:type="simple">Bp</abbrev>/<abbrev xmlns:xlink="http://www.w3.org/1999/xlink" xlink:title="Greatest breadth of the distal end" id="ABBRID0EC5NO" xlink:type="simple">Bd</abbrev></th><th rowspan="1" colspan="1">
                  <abbrev xmlns:xlink="http://www.w3.org/1999/xlink" xlink:title="Depth of the proximal end" id="ABBRID0EJ5NO" xlink:type="simple">Dp</abbrev>/<abbrev xmlns:xlink="http://www.w3.org/1999/xlink" xlink:title="Greatest breadth of the distal end" id="ABBRID0EN5NO" xlink:type="simple">Dd</abbrev></th><th rowspan="1" colspan="1">
                  <abbrev xmlns:xlink="http://www.w3.org/1999/xlink" xlink:title="Greatest breadth of the proximal end" id="ABBRID0EU5NO" xlink:type="simple">Bp</abbrev>/<abbrev xmlns:xlink="http://www.w3.org/1999/xlink" xlink:title="Depth of the proximal end" id="ABBRID0EY5NO" xlink:type="simple">Dp</abbrev></th><th rowspan="1" colspan="1">
                  <abbrev xmlns:xlink="http://www.w3.org/1999/xlink" xlink:title="Greatest breadth of the distal end" id="ABBRID0E65NO" xlink:type="simple">Bd</abbrev>/<abbrev xmlns:xlink="http://www.w3.org/1999/xlink" xlink:title="Greatest breadth of the distal end" id="ABBRID0ED6NO" xlink:type="simple">Dd</abbrev></th><th rowspan="1" colspan="1">
                  <abbrev xmlns:xlink="http://www.w3.org/1999/xlink" xlink:title="Greatest breadth of the distal end" id="ABBRID0EK6NO" xlink:type="simple">Bd</abbrev>/<abbrev xmlns:xlink="http://www.w3.org/1999/xlink" xlink:title="Greatest breadth of the trochlea for humerus only" id="ABBRID0EO6NO" xlink:type="simple">BT</abbrev></th></tr><tr><td rowspan="1" colspan="19">
              <bold><italic><tp:taxon-name><tp:taxon-name-part taxon-name-part-type="genus">Axis</tp:taxon-name-part> <tp:taxon-name-part taxon-name-part-type="species">axis</tp:taxon-name-part></tp:taxon-name></italic></bold> (N=8)</td></tr><tr><td rowspan="1" colspan="1">Max</td><td rowspan="1" colspan="1">48.01</td><td rowspan="1" colspan="1">55.42</td><td rowspan="1" colspan="1">41.82</td><td rowspan="1" colspan="1">36.58</td><td rowspan="1" colspan="1">18.48</td><td rowspan="1" colspan="1">200.30</td><td rowspan="1" colspan="1">36.44</td><td rowspan="1" colspan="1">177.10</td><td rowspan="1" colspan="1">196.80</td><td rowspan="1" colspan="1">4.20</td><td rowspan="1" colspan="1">3.77</td><td rowspan="1" colspan="1">5.13</td><td rowspan="1" colspan="1">5.67</td><td rowspan="1" colspan="1">1.30</td><td rowspan="1" colspan="1">1.68</td><td rowspan="1" colspan="1">0.91</td><td rowspan="1" colspan="1">1.23</td><td rowspan="1" colspan="1">1.17</td></tr><tr><td rowspan="1" colspan="1">Min</td><td rowspan="1" colspan="1">42.12</td><td rowspan="1" colspan="1">47.92</td><td rowspan="1" colspan="1">33.98</td><td rowspan="1" colspan="1">30.63</td><td rowspan="1" colspan="1">15.21</td><td rowspan="1" colspan="1">172.40</td><td rowspan="1" colspan="1">31.87</td><td rowspan="1" colspan="1">153.10</td><td rowspan="1" colspan="1">167.30</td><td rowspan="1" colspan="1">3.84</td><td rowspan="1" colspan="1">3.16</td><td rowspan="1" colspan="1">4.59</td><td rowspan="1" colspan="1">5.16</td><td rowspan="1" colspan="1">1.11</td><td rowspan="1" colspan="1">1.46</td><td rowspan="1" colspan="1">0.80</td><td rowspan="1" colspan="1">1.04</td><td rowspan="1" colspan="1">1.07</td></tr><tr><td rowspan="1" colspan="1">Mean</td><td rowspan="1" colspan="1">48.16</td><td rowspan="1" colspan="1">44.50</td><td rowspan="1" colspan="1">35.57</td><td rowspan="1" colspan="1">24.98</td><td rowspan="1" colspan="1">98.52</td><td rowspan="1" colspan="1">107.03</td><td rowspan="1" colspan="1">98.24</td><td rowspan="1" colspan="1">169.66</td><td rowspan="1" colspan="1">90.14</td><td rowspan="1" colspan="1">3.77</td><td rowspan="1" colspan="1">4.16</td><td rowspan="1" colspan="1">5.10</td><td rowspan="1" colspan="1">3.29</td><td rowspan="1" colspan="1">1.37</td><td rowspan="1" colspan="1">1.20</td><td rowspan="1" colspan="1">1.00</td><td rowspan="1" colspan="1">1.12</td><td rowspan="1" colspan="1">1.12</td></tr><tr><td rowspan="1" colspan="19">
              <bold><italic><tp:taxon-name><tp:taxon-name-part taxon-name-part-type="genus">Axis</tp:taxon-name-part> <tp:taxon-name-part taxon-name-part-type="species">porcinus</tp:taxon-name-part></tp:taxon-name></italic></bold> (N=2)</td></tr><tr><td rowspan="1" colspan="1">Max</td><td rowspan="1" colspan="1">35.42</td><td rowspan="1" colspan="1">51.11</td><td rowspan="1" colspan="1">32.42</td><td rowspan="1" colspan="1">27.11</td><td rowspan="1" colspan="1">14.67</td><td rowspan="1" colspan="1">153.20</td><td rowspan="1" colspan="1">27.65</td><td rowspan="1" colspan="1">125.10</td><td rowspan="1" colspan="1">142.30</td><td rowspan="1" colspan="1">4.40</td><td rowspan="1" colspan="1">3.02</td><td rowspan="1" colspan="1">4.87</td><td rowspan="1" colspan="1">5.78</td><td rowspan="1" colspan="1">1.12</td><td rowspan="1" colspan="1">1.91</td><td rowspan="1" colspan="1">0.69</td><td rowspan="1" colspan="1">1.23</td><td rowspan="1" colspan="1">1.19</td></tr><tr><td rowspan="1" colspan="1">Min</td><td rowspan="1" colspan="1">34.74</td><td rowspan="1" colspan="1">50.53</td><td rowspan="1" colspan="1">31.49</td><td rowspan="1" colspan="1">26.43</td><td rowspan="1" colspan="1">14.55</td><td rowspan="1" colspan="1">152.80</td><td rowspan="1" colspan="1">27.34</td><td rowspan="1" colspan="1">124.30</td><td rowspan="1" colspan="1">141.80</td><td rowspan="1" colspan="1">4.33</td><td rowspan="1" colspan="1">3.00</td><td rowspan="1" colspan="1">4.71</td><td rowspan="1" colspan="1">5.65</td><td rowspan="1" colspan="1">1.07</td><td rowspan="1" colspan="1">1.89</td><td rowspan="1" colspan="1">0.69</td><td rowspan="1" colspan="1">1.16</td><td rowspan="1" colspan="1">1.14</td></tr><tr><td rowspan="1" colspan="1">Mean</td><td rowspan="1" colspan="1">35.08</td><td rowspan="1" colspan="1">50.82</td><td rowspan="1" colspan="1">31.96</td><td rowspan="1" colspan="1">26.77</td><td rowspan="1" colspan="1">14.61</td><td rowspan="1" colspan="1">153.00</td><td rowspan="1" colspan="1">27.50</td><td rowspan="1" colspan="1">124.70</td><td rowspan="1" colspan="1">142.05</td><td rowspan="1" colspan="1">4.36</td><td rowspan="1" colspan="1">3.01</td><td rowspan="1" colspan="1">4.79</td><td rowspan="1" colspan="1">5.72</td><td rowspan="1" colspan="1">1.10</td><td rowspan="1" colspan="1">1.90</td><td rowspan="1" colspan="1">0.69</td><td rowspan="1" colspan="1">1.19</td><td rowspan="1" colspan="1">1.16</td></tr><tr><td rowspan="1" colspan="19">
              <bold><italic><tp:taxon-name><tp:taxon-name-part taxon-name-part-type="genus">Panolia</tp:taxon-name-part> <tp:taxon-name-part taxon-name-part-type="species">eldii</tp:taxon-name-part></tp:taxon-name></italic></bold> (N=4)</td></tr><tr><td rowspan="1" colspan="1">Max</td><td rowspan="1" colspan="1">54.56</td><td rowspan="1" colspan="1">62.98</td><td rowspan="1" colspan="1">43.48</td><td rowspan="1" colspan="1">38.15</td><td rowspan="1" colspan="1">20.40</td><td rowspan="1" colspan="1">211.70</td><td rowspan="1" colspan="1">36.81</td><td rowspan="1" colspan="1">185.80</td><td rowspan="1" colspan="1">206.30</td><td rowspan="1" colspan="1">4.08</td><td rowspan="1" colspan="1">3.40</td><td rowspan="1" colspan="1">4.87</td><td rowspan="1" colspan="1">5.57</td><td rowspan="1" colspan="1">1.26</td><td rowspan="1" colspan="1">1.66</td><td rowspan="1" colspan="1">0.87</td><td rowspan="1" colspan="1">1.19</td><td rowspan="1" colspan="1">1.19</td></tr><tr><td rowspan="1" colspan="1">Min</td><td rowspan="1" colspan="1">47.17</td><td rowspan="1" colspan="1">56.65</td><td rowspan="1" colspan="1">42.52</td><td rowspan="1" colspan="1">35.75</td><td rowspan="1" colspan="1">18.52</td><td rowspan="1" colspan="1">192.30</td><td rowspan="1" colspan="1">36.02</td><td rowspan="1" colspan="1">171.30</td><td rowspan="1" colspan="1">190.40</td><td rowspan="1" colspan="1">3.88</td><td rowspan="1" colspan="1">3.35</td><td rowspan="1" colspan="1">4.51</td><td rowspan="1" colspan="1">5.35</td><td rowspan="1" colspan="1">1.11</td><td rowspan="1" colspan="1">1.57</td><td rowspan="1" colspan="1">0.83</td><td rowspan="1" colspan="1">1.14</td><td rowspan="1" colspan="1">1.16</td></tr><tr><td rowspan="1" colspan="1">Mean</td><td rowspan="1" colspan="1">50.94</td><td rowspan="1" colspan="1">59.78</td><td rowspan="1" colspan="1">43.06</td><td rowspan="1" colspan="1">36.97</td><td rowspan="1" colspan="1">19.46</td><td rowspan="1" colspan="1">202.00</td><td rowspan="1" colspan="1">36.53</td><td rowspan="1" colspan="1">178.53</td><td rowspan="1" colspan="1">198.45</td><td rowspan="1" colspan="1">3.97</td><td rowspan="1" colspan="1">3.38</td><td rowspan="1" colspan="1">4.69</td><td rowspan="1" colspan="1">5.46</td><td rowspan="1" colspan="1">1.18</td><td rowspan="1" colspan="1">1.62</td><td rowspan="1" colspan="1">0.85</td><td rowspan="1" colspan="1">1.17</td><td rowspan="1" colspan="1">1.18</td></tr><tr><td rowspan="1" colspan="19">
              <bold><italic><tp:taxon-name><tp:taxon-name-part taxon-name-part-type="genus">Rusa</tp:taxon-name-part> <tp:taxon-name-part taxon-name-part-type="species">unicolor</tp:taxon-name-part></tp:taxon-name></italic></bold> (N=4)</td></tr><tr><td rowspan="1" colspan="1">Max</td><td rowspan="1" colspan="1">73.14</td><td rowspan="1" colspan="1">85.10</td><td rowspan="1" colspan="1">66.12</td><td rowspan="1" colspan="1">46.33</td><td rowspan="1" colspan="1">27.62</td><td rowspan="1" colspan="1">277.80</td><td rowspan="1" colspan="1">61.23</td><td rowspan="1" colspan="1">252.40</td><td rowspan="1" colspan="1">267.90</td><td rowspan="1" colspan="1">3.98</td><td rowspan="1" colspan="1">3.54</td><td rowspan="1" colspan="1">4.81</td><td rowspan="1" colspan="1">6.22</td><td rowspan="1" colspan="1">1.21</td><td rowspan="1" colspan="1">1.91</td><td rowspan="1" colspan="1">0.89</td><td rowspan="1" colspan="1">1.48</td><td rowspan="1" colspan="1">1.14</td></tr><tr><td rowspan="1" colspan="1">Min</td><td rowspan="1" colspan="1">64.44</td><td rowspan="1" colspan="1">72.40</td><td rowspan="1" colspan="1">53.35</td><td rowspan="1" colspan="1">44.66</td><td rowspan="1" colspan="1">24.82</td><td rowspan="1" colspan="1">256.40</td><td rowspan="1" colspan="1">47.29</td><td rowspan="1" colspan="1">224.10</td><td rowspan="1" colspan="1">254.30</td><td rowspan="1" colspan="1">3.80</td><td rowspan="1" colspan="1">3.26</td><td rowspan="1" colspan="1">4.19</td><td rowspan="1" colspan="1">5.54</td><td rowspan="1" colspan="1">1.10</td><td rowspan="1" colspan="1">1.56</td><td rowspan="1" colspan="1">0.86</td><td rowspan="1" colspan="1">1.16</td><td rowspan="1" colspan="1">1.08</td></tr><tr><td rowspan="1" colspan="1">Mean</td><td rowspan="1" colspan="1">68.75</td><td rowspan="1" colspan="1">78.66</td><td rowspan="1" colspan="1">59.81</td><td rowspan="1" colspan="1">45.61</td><td rowspan="1" colspan="1">26.06</td><td rowspan="1" colspan="1">266.83</td><td rowspan="1" colspan="1">54.21</td><td rowspan="1" colspan="1">238.05</td><td rowspan="1" colspan="1">261.23</td><td rowspan="1" colspan="1">3.89</td><td rowspan="1" colspan="1">3.40</td><td rowspan="1" colspan="1">4.49</td><td rowspan="1" colspan="1">5.85</td><td rowspan="1" colspan="1">1.15</td><td rowspan="1" colspan="1">1.73</td><td rowspan="1" colspan="1">0.88</td><td rowspan="1" colspan="1">1.31</td><td rowspan="1" colspan="1">1.11</td></tr><tr><td rowspan="1" colspan="19">
              <bold><italic><tp:taxon-name><tp:taxon-name-part taxon-name-part-type="genus">Bos</tp:taxon-name-part> <tp:taxon-name-part taxon-name-part-type="species">sauveli</tp:taxon-name-part></tp:taxon-name></italic></bold> (N=4)</td></tr><tr><td rowspan="1" colspan="1">Max</td><td rowspan="1" colspan="1">105.62</td><td rowspan="1" colspan="1">104.67</td><td rowspan="1" colspan="1">90.28</td><td rowspan="1" colspan="1">84.60</td><td rowspan="1" colspan="1">43.08</td><td rowspan="1" colspan="1">338.10</td><td rowspan="1" colspan="1">86.30</td><td rowspan="1" colspan="1">306.10</td><td rowspan="1" colspan="1">333.70</td><td rowspan="1" colspan="1">3.28</td><td rowspan="1" colspan="1">3.23</td><td rowspan="1" colspan="1">3.86</td><td rowspan="1" colspan="1">4.17</td><td rowspan="1" colspan="1">1.18</td><td rowspan="1" colspan="1">1.41</td><td rowspan="1" colspan="1">1.01</td><td rowspan="1" colspan="1">1.08</td><td rowspan="1" colspan="1">1.07</td></tr><tr><td rowspan="1" colspan="1">Min</td><td rowspan="1" colspan="1">90.62</td><td rowspan="1" colspan="1">100.44</td><td rowspan="1" colspan="1">76.98</td><td rowspan="1" colspan="1">71.24</td><td rowspan="1" colspan="1">32.67</td><td rowspan="1" colspan="1">296.80</td><td rowspan="1" colspan="1">71.78</td><td rowspan="1" colspan="1">276.10</td><td rowspan="1" colspan="1">291.20</td><td rowspan="1" colspan="1">3.19</td><td rowspan="1" colspan="1">2.94</td><td rowspan="1" colspan="1">3.74</td><td rowspan="1" colspan="1">3.99</td><td rowspan="1" colspan="1">1.17</td><td rowspan="1" colspan="1">1.23</td><td rowspan="1" colspan="1">0.90</td><td rowspan="1" colspan="1">1.07</td><td rowspan="1" colspan="1">1.05</td></tr><tr><td rowspan="1" colspan="1">Mean</td><td rowspan="1" colspan="1">98.12</td><td rowspan="1" colspan="1">102.63</td><td rowspan="1" colspan="1">83.64</td><td rowspan="1" colspan="1">77.67</td><td rowspan="1" colspan="1">37.89</td><td rowspan="1" colspan="1">317.35</td><td rowspan="1" colspan="1">79.09</td><td rowspan="1" colspan="1">290.95</td><td rowspan="1" colspan="1">312.63</td><td rowspan="1" colspan="1">3.24</td><td rowspan="1" colspan="1">3.09</td><td rowspan="1" colspan="1">3.80</td><td rowspan="1" colspan="1">4.09</td><td rowspan="1" colspan="1">1.17</td><td rowspan="1" colspan="1">1.33</td><td rowspan="1" colspan="1">0.95</td><td rowspan="1" colspan="1">1.08</td><td rowspan="1" colspan="1">1.06</td></tr><tr><td rowspan="1" colspan="19">
              <bold><italic><tp:taxon-name><tp:taxon-name-part taxon-name-part-type="genus">Bos</tp:taxon-name-part> <tp:taxon-name-part taxon-name-part-type="species">javanicus</tp:taxon-name-part></tp:taxon-name></italic></bold> (N=6)</td></tr><tr><td rowspan="1" colspan="1">Max</td><td rowspan="1" colspan="1">111.54</td><td rowspan="1" colspan="1">137.34</td><td rowspan="1" colspan="1">102.41</td><td rowspan="1" colspan="1">79.42</td><td rowspan="1" colspan="1">43.75</td><td rowspan="1" colspan="1">354.40</td><td rowspan="1" colspan="1">83.12</td><td rowspan="1" colspan="1">291.30</td><td rowspan="1" colspan="1">318.40</td><td rowspan="1" colspan="1">3.48</td><td rowspan="1" colspan="1">3.00</td><td rowspan="1" colspan="1">3.82</td><td rowspan="1" colspan="1">4.48</td><td rowspan="1" colspan="1">1.12</td><td rowspan="1" colspan="1">1.74</td><td rowspan="1" colspan="1">0.95</td><td rowspan="1" colspan="1">1.29</td><td rowspan="1" colspan="1">1.23</td></tr><tr><td rowspan="1" colspan="1">Min</td><td rowspan="1" colspan="1">94.97</td><td rowspan="1" colspan="1">109.87</td><td rowspan="1" colspan="1">86.67</td><td rowspan="1" colspan="1">76.08</td><td rowspan="1" colspan="1">40.06</td><td rowspan="1" colspan="1">326.10</td><td rowspan="1" colspan="1">77.15</td><td rowspan="1" colspan="1">278.80</td><td rowspan="1" colspan="1">302.50</td><td rowspan="1" colspan="1">3.13</td><td rowspan="1" colspan="1">2.58</td><td rowspan="1" colspan="1">3.46</td><td rowspan="1" colspan="1">4.25</td><td rowspan="1" colspan="1">1.08</td><td rowspan="1" colspan="1">1.43</td><td rowspan="1" colspan="1">0.80</td><td rowspan="1" colspan="1">1.14</td><td rowspan="1" colspan="1">1.12</td></tr><tr><td rowspan="1" colspan="1">Mean</td><td rowspan="1" colspan="1">103.36</td><td rowspan="1" colspan="1">119.39</td><td rowspan="1" colspan="1">94.08</td><td rowspan="1" colspan="1">77.42</td><td rowspan="1" colspan="1">42.71</td><td rowspan="1" colspan="1">337.57</td><td rowspan="1" colspan="1">79.41</td><td rowspan="1" colspan="1">285.97</td><td rowspan="1" colspan="1">312.97</td><td rowspan="1" colspan="1">3.27</td><td rowspan="1" colspan="1">2.85</td><td rowspan="1" colspan="1">3.60</td><td rowspan="1" colspan="1">4.36</td><td rowspan="1" colspan="1">1.10</td><td rowspan="1" colspan="1">1.54</td><td rowspan="1" colspan="1">0.87</td><td rowspan="1" colspan="1">1.21</td><td rowspan="1" colspan="1">1.18</td></tr><tr><td rowspan="1" colspan="19">
              <bold><italic><tp:taxon-name><tp:taxon-name-part taxon-name-part-type="genus">Bos</tp:taxon-name-part> <tp:taxon-name-part taxon-name-part-type="species">gaurus</tp:taxon-name-part></tp:taxon-name></italic></bold> (N=6)</td></tr><tr><td rowspan="1" colspan="1">Max</td><td rowspan="1" colspan="1">135.46</td><td rowspan="1" colspan="1">154.89</td><td rowspan="1" colspan="1">110.89</td><td rowspan="1" colspan="1">96.12</td><td rowspan="1" colspan="1">56.49</td><td rowspan="1" colspan="1">395.40</td><td rowspan="1" colspan="1">99.32</td><td rowspan="1" colspan="1">353.80</td><td rowspan="1" colspan="1">391.50</td><td rowspan="1" colspan="1">2.99</td><td rowspan="1" colspan="1">3.46</td><td rowspan="1" colspan="1">3.82</td><td rowspan="1" colspan="1">4.20</td><td rowspan="1" colspan="1">1.28</td><td rowspan="1" colspan="1">1.61</td><td rowspan="1" colspan="1">1.22</td><td rowspan="1" colspan="1">1.15</td><td rowspan="1" colspan="1">1.13</td></tr><tr><td rowspan="1" colspan="1">Min</td><td rowspan="1" colspan="1">117.31</td><td rowspan="1" colspan="1">96.43</td><td rowspan="1" colspan="1">94.21</td><td rowspan="1" colspan="1">85.01</td><td rowspan="1" colspan="1">43.22</td><td rowspan="1" colspan="1">333.20</td><td rowspan="1" colspan="1">87.12</td><td rowspan="1" colspan="1">302.10</td><td rowspan="1" colspan="1">321.50</td><td rowspan="1" colspan="1">2.79</td><td rowspan="1" colspan="1">2.55</td><td rowspan="1" colspan="1">3.49</td><td rowspan="1" colspan="1">3.64</td><td rowspan="1" colspan="1">1.21</td><td rowspan="1" colspan="1">1.05</td><td rowspan="1" colspan="1">0.86</td><td rowspan="1" colspan="1">1.04</td><td rowspan="1" colspan="1">1.06</td></tr><tr><td rowspan="1" colspan="1">Mean</td><td rowspan="1" colspan="1">124.31</td><td rowspan="1" colspan="1">123.64</td><td rowspan="1" colspan="1">99.99</td><td rowspan="1" colspan="1">91.03</td><td rowspan="1" colspan="1">49.09</td><td rowspan="1" colspan="1">362.02</td><td rowspan="1" colspan="1">91.55</td><td rowspan="1" colspan="1">325.98</td><td rowspan="1" colspan="1">355.32</td><td rowspan="1" colspan="1">2.91</td><td rowspan="1" colspan="1">3.00</td><td rowspan="1" colspan="1">3.62</td><td rowspan="1" colspan="1">3.98</td><td rowspan="1" colspan="1">1.24</td><td rowspan="1" colspan="1">1.35</td><td rowspan="1" colspan="1">1.03</td><td rowspan="1" colspan="1">1.10</td><td rowspan="1" colspan="1">1.09</td></tr><tr><td rowspan="1" colspan="19">
              <bold><italic><tp:taxon-name><tp:taxon-name-part taxon-name-part-type="genus">Bubalus</tp:taxon-name-part> <tp:taxon-name-part taxon-name-part-type="species">arnee</tp:taxon-name-part></tp:taxon-name></italic></bold> (N=6)</td></tr><tr><td rowspan="1" colspan="1">Max</td><td rowspan="1" colspan="1">102.11</td><td rowspan="1" colspan="1">106.03</td><td rowspan="1" colspan="1">87.29</td><td rowspan="1" colspan="1">77.75</td><td rowspan="1" colspan="1">50.59</td><td rowspan="1" colspan="1">319.60</td><td rowspan="1" colspan="1">80.69</td><td rowspan="1" colspan="1">271.70</td><td rowspan="1" colspan="1">317.80</td><td rowspan="1" colspan="1">3.41</td><td rowspan="1" colspan="1">3.16</td><td rowspan="1" colspan="1">3.85</td><td rowspan="1" colspan="1">4.28</td><td rowspan="1" colspan="1">1.24</td><td rowspan="1" colspan="1">1.46</td><td rowspan="1" colspan="1">0.97</td><td rowspan="1" colspan="1">1.15</td><td rowspan="1" colspan="1">1.11</td></tr><tr><td rowspan="1" colspan="1">Min</td><td rowspan="1" colspan="1">92.71</td><td rowspan="1" colspan="1">101.13</td><td rowspan="1" colspan="1">82.33</td><td rowspan="1" colspan="1">72.58</td><td rowspan="1" colspan="1">38.44</td><td rowspan="1" colspan="1">310.50</td><td rowspan="1" colspan="1">73.89</td><td rowspan="1" colspan="1">262.10</td><td rowspan="1" colspan="1">305.40</td><td rowspan="1" colspan="1">3.04</td><td rowspan="1" colspan="1">2.93</td><td rowspan="1" colspan="1">3.66</td><td rowspan="1" colspan="1">4.07</td><td rowspan="1" colspan="1">1.10</td><td rowspan="1" colspan="1">1.33</td><td rowspan="1" colspan="1">0.88</td><td rowspan="1" colspan="1">1.06</td><td rowspan="1" colspan="1">1.04</td></tr><tr><td rowspan="1" colspan="1">Mean</td><td rowspan="1" colspan="1">97.08</td><td rowspan="1" colspan="1">103.83</td><td rowspan="1" colspan="1">83.98</td><td rowspan="1" colspan="1">75.75</td><td rowspan="1" colspan="1">42.93</td><td rowspan="1" colspan="1">315.92</td><td rowspan="1" colspan="1">77.86</td><td rowspan="1" colspan="1">266.88</td><td rowspan="1" colspan="1">312.07</td><td rowspan="1" colspan="1">3.26</td><td rowspan="1" colspan="1">3.04</td><td rowspan="1" colspan="1">3.76</td><td rowspan="1" colspan="1">4.17</td><td rowspan="1" colspan="1">1.16</td><td rowspan="1" colspan="1">1.37</td><td rowspan="1" colspan="1">0.94</td><td rowspan="1" colspan="1">1.11</td><td rowspan="1" colspan="1">1.08</td></tr></tbody></table></table-wrap><table-wrap id="T28" position="float" orientation="portrait"><label>Appendix 9.</label><caption><p>Measurements (in millimeters) of metacarpi of extant ruminants from Southeast Asia.</p></caption><table id="TID0EERQO" rules="all"><tbody><tr><th rowspan="1" colspan="1"/><th rowspan="1" colspan="1">
                  <abbrev xmlns:xlink="http://www.w3.org/1999/xlink" xlink:title="Greatest breadth of the proximal end" id="ABBRID0E3LSO" xlink:type="simple">Bp</abbrev>
                </th><th rowspan="1" colspan="1">
                  <abbrev xmlns:xlink="http://www.w3.org/1999/xlink" xlink:title="Depth of the proximal end" id="ABBRID0EEMSO" xlink:type="simple">Dp</abbrev>
                </th><th rowspan="1" colspan="1">
                  <abbrev xmlns:xlink="http://www.w3.org/1999/xlink" xlink:title="Greatest breadth of the distal end" id="ABBRID0EMMSO" xlink:type="simple">Bd</abbrev>
                </th><th rowspan="1" colspan="1">
                  <abbrev xmlns:xlink="http://www.w3.org/1999/xlink" xlink:title="Greatest breadth of the distal end" id="ABBRID0EUMSO" xlink:type="simple">Dd</abbrev>
                </th><th rowspan="1" colspan="1">
                  <abbrev xmlns:xlink="http://www.w3.org/1999/xlink" xlink:title="Smallest breadth of diaphysis" id="ABBRID0E3MSO" xlink:type="simple">SD</abbrev>
                </th><th rowspan="1" colspan="1">
                  <abbrev xmlns:xlink="http://www.w3.org/1999/xlink" xlink:title="Greatest length" id="ABBRID0EENSO" xlink:type="simple">GL</abbrev>
                </th><th rowspan="1" colspan="1">
                  <abbrev xmlns:xlink="http://www.w3.org/1999/xlink" xlink:title="Greatest length of the lateral part" id="ABBRID0EMNSO" xlink:type="simple">GLl</abbrev>
                </th><th rowspan="1" colspan="1">
                  <abbrev xmlns:xlink="http://www.w3.org/1999/xlink" xlink:title="Length of the lateral part" id="ABBRID0EUNSO" xlink:type="simple">Ll</abbrev>
                </th><th rowspan="1" colspan="1">
                  <abbrev xmlns:xlink="http://www.w3.org/1999/xlink" xlink:title="Smallest depth of the diaphysis for metapodials only" id="ABBRID0E3NSO" xlink:type="simple">DD</abbrev>
                </th><th rowspan="1" colspan="1">
                  <abbrev xmlns:xlink="http://www.w3.org/1999/xlink" xlink:title="Greatest length" id="ABBRID0EEOSO" xlink:type="simple">GL</abbrev>/<abbrev xmlns:xlink="http://www.w3.org/1999/xlink" xlink:title="Greatest breadth of the proximal end" id="ABBRID0EIOSO" xlink:type="simple">Bp</abbrev></th><th rowspan="1" colspan="1">
                  <abbrev xmlns:xlink="http://www.w3.org/1999/xlink" xlink:title="Greatest length" id="ABBRID0EPOSO" xlink:type="simple">GL</abbrev>/<abbrev xmlns:xlink="http://www.w3.org/1999/xlink" xlink:title="Depth of the proximal end" id="ABBRID0ETOSO" xlink:type="simple">Dp</abbrev></th><th rowspan="1" colspan="1">
                  <abbrev xmlns:xlink="http://www.w3.org/1999/xlink" xlink:title="Greatest length" id="ABBRID0E1OSO" xlink:type="simple">GL</abbrev>/<abbrev xmlns:xlink="http://www.w3.org/1999/xlink" xlink:title="Greatest breadth of the distal end" id="ABBRID0E5OSO" xlink:type="simple">Bd</abbrev></th><th rowspan="1" colspan="1">
                  <abbrev xmlns:xlink="http://www.w3.org/1999/xlink" xlink:title="Greatest length" id="ABBRID0EFPSO" xlink:type="simple">GL</abbrev>/<abbrev xmlns:xlink="http://www.w3.org/1999/xlink" xlink:title="Greatest breadth of the distal end" id="ABBRID0EJPSO" xlink:type="simple">Dd</abbrev></th><th rowspan="1" colspan="1">
                  <abbrev xmlns:xlink="http://www.w3.org/1999/xlink" xlink:title="Greatest breadth of the proximal end" id="ABBRID0EQPSO" xlink:type="simple">Bp</abbrev>/<abbrev xmlns:xlink="http://www.w3.org/1999/xlink" xlink:title="Greatest breadth of the distal end" id="ABBRID0EUPSO" xlink:type="simple">Bd</abbrev></th><th rowspan="1" colspan="1">
                  <abbrev xmlns:xlink="http://www.w3.org/1999/xlink" xlink:title="Depth of the proximal end" id="ABBRID0E2PSO" xlink:type="simple">Dp</abbrev>/<abbrev xmlns:xlink="http://www.w3.org/1999/xlink" xlink:title="Greatest breadth of the distal end" id="ABBRID0E6PSO" xlink:type="simple">Dd</abbrev></th><th rowspan="1" colspan="1">
                  <abbrev xmlns:xlink="http://www.w3.org/1999/xlink" xlink:title="Greatest breadth of the proximal end" id="ABBRID0EGQSO" xlink:type="simple">Bp</abbrev>/<abbrev xmlns:xlink="http://www.w3.org/1999/xlink" xlink:title="Depth of the proximal end" id="ABBRID0EKQSO" xlink:type="simple">Dp</abbrev></th><th rowspan="1" colspan="1">
                  <abbrev xmlns:xlink="http://www.w3.org/1999/xlink" xlink:title="Greatest breadth of the distal end" id="ABBRID0ERQSO" xlink:type="simple">Bd</abbrev>/<abbrev xmlns:xlink="http://www.w3.org/1999/xlink" xlink:title="Greatest breadth of the distal end" id="ABBRID0EVQSO" xlink:type="simple">Dd</abbrev></th></tr><tr><td rowspan="1" colspan="18">
              <bold><italic><tp:taxon-name><tp:taxon-name-part taxon-name-part-type="genus">Axis</tp:taxon-name-part> <tp:taxon-name-part taxon-name-part-type="species">axis</tp:taxon-name-part></tp:taxon-name></italic></bold> (N=8)</td></tr><tr><td rowspan="1" colspan="1">Max</td><td rowspan="1" colspan="1">28.75</td><td rowspan="1" colspan="1">19.36</td><td rowspan="1" colspan="1">28.03</td><td rowspan="1" colspan="1">17.75</td><td rowspan="1" colspan="1">18.20</td><td rowspan="1" colspan="1">174.30</td><td rowspan="1" colspan="1">172.80</td><td rowspan="1" colspan="1">169.00</td><td rowspan="1" colspan="1">17.55</td><td rowspan="1" colspan="1">6.52</td><td rowspan="1" colspan="1">9.77</td><td rowspan="1" colspan="1">7.69</td><td rowspan="1" colspan="1">12.69</td><td rowspan="1" colspan="1">1.26</td><td rowspan="1" colspan="1">1.36</td><td rowspan="1" colspan="1">1.59</td><td rowspan="1" colspan="1">1.88</td></tr><tr><td rowspan="1" colspan="1">Min</td><td rowspan="1" colspan="1">25.13</td><td rowspan="1" colspan="1">17.23</td><td rowspan="1" colspan="1">22.56</td><td rowspan="1" colspan="1">13.59</td><td rowspan="1" colspan="1">14.18</td><td rowspan="1" colspan="1">162.10</td><td rowspan="1" colspan="1">159.50</td><td rowspan="1" colspan="1">156.70</td><td rowspan="1" colspan="1">12.33</td><td rowspan="1" colspan="1">6.06</td><td rowspan="1" colspan="1">8.74</td><td rowspan="1" colspan="1">6.22</td><td rowspan="1" colspan="1">9.52</td><td rowspan="1" colspan="1">1.03</td><td rowspan="1" colspan="1">1.02</td><td rowspan="1" colspan="1">1.35</td><td rowspan="1" colspan="1">1.30</td></tr><tr><td rowspan="1" colspan="1">Mean</td><td rowspan="1" colspan="1">26.94</td><td rowspan="1" colspan="1">18.25</td><td rowspan="1" colspan="1">24.86</td><td rowspan="1" colspan="1">16.24</td><td rowspan="1" colspan="1">15.66</td><td rowspan="1" colspan="1">169.30</td><td rowspan="1" colspan="1">167.04</td><td rowspan="1" colspan="1">164.05</td><td rowspan="1" colspan="1">14.58</td><td rowspan="1" colspan="1">6.29</td><td rowspan="1" colspan="1">9.28</td><td rowspan="1" colspan="1">6.83</td><td rowspan="1" colspan="1">10.52</td><td rowspan="1" colspan="1">1.09</td><td rowspan="1" colspan="1">1.13</td><td rowspan="1" colspan="1">1.48</td><td rowspan="1" colspan="1">1.54</td></tr><tr><td rowspan="1" colspan="18">
              <bold><italic><tp:taxon-name><tp:taxon-name-part taxon-name-part-type="genus">Axis</tp:taxon-name-part> <tp:taxon-name-part taxon-name-part-type="species">porcinus</tp:taxon-name-part></tp:taxon-name></italic></bold> (N=4)</td></tr><tr><td rowspan="1" colspan="1">Max</td><td rowspan="1" colspan="1">23.14</td><td rowspan="1" colspan="1">15.71</td><td rowspan="1" colspan="1">23.60</td><td rowspan="1" colspan="1">14.61</td><td rowspan="1" colspan="1">14.18</td><td rowspan="1" colspan="1">120.80</td><td rowspan="1" colspan="1">116.88</td><td rowspan="1" colspan="1">118.82</td><td rowspan="1" colspan="1">11.76</td><td rowspan="1" colspan="1">5.68</td><td rowspan="1" colspan="1">7.92</td><td rowspan="1" colspan="1">5.81</td><td rowspan="1" colspan="1">8.82</td><td rowspan="1" colspan="1">1.06</td><td rowspan="1" colspan="1">1.14</td><td rowspan="1" colspan="1">1.59</td><td rowspan="1" colspan="1">1.76</td></tr><tr><td rowspan="1" colspan="1">Min</td><td rowspan="1" colspan="1">21.28</td><td rowspan="1" colspan="1">14.43</td><td rowspan="1" colspan="1">20.79</td><td rowspan="1" colspan="1">13.38</td><td rowspan="1" colspan="1">12.63</td><td rowspan="1" colspan="1">111.00</td><td rowspan="1" colspan="1">109.20</td><td rowspan="1" colspan="1">107.80</td><td rowspan="1" colspan="1">9.42</td><td rowspan="1" colspan="1">4.83</td><td rowspan="1" colspan="1">7.45</td><td rowspan="1" colspan="1">4.70</td><td rowspan="1" colspan="1">7.66</td><td rowspan="1" colspan="1">0.97</td><td rowspan="1" colspan="1">1.03</td><td rowspan="1" colspan="1">1.36</td><td rowspan="1" colspan="1">1.50</td></tr><tr><td rowspan="1" colspan="1">Mean</td><td rowspan="1" colspan="1">22.18</td><td rowspan="1" colspan="1">15.11</td><td rowspan="1" colspan="1">21.77</td><td rowspan="1" colspan="1">13.86</td><td rowspan="1" colspan="1">13.39</td><td rowspan="1" colspan="1">115.99</td><td rowspan="1" colspan="1">113.35</td><td rowspan="1" colspan="1">113.52</td><td rowspan="1" colspan="1">10.62</td><td rowspan="1" colspan="1">5.25</td><td rowspan="1" colspan="1">7.68</td><td rowspan="1" colspan="1">5.35</td><td rowspan="1" colspan="1">8.38</td><td rowspan="1" colspan="1">1.02</td><td rowspan="1" colspan="1">1.09</td><td rowspan="1" colspan="1">1.47</td><td rowspan="1" colspan="1">1.57</td></tr><tr><td rowspan="1" colspan="18">
              <bold><italic><tp:taxon-name><tp:taxon-name-part taxon-name-part-type="genus">Panolia</tp:taxon-name-part> <tp:taxon-name-part taxon-name-part-type="species">eldii</tp:taxon-name-part></tp:taxon-name></italic></bold> (N=4)</td></tr><tr><td rowspan="1" colspan="1">Max</td><td rowspan="1" colspan="1">34.01</td><td rowspan="1" colspan="1">20.89</td><td rowspan="1" colspan="1">29.98</td><td rowspan="1" colspan="1">20.66</td><td rowspan="1" colspan="1">18.08</td><td rowspan="1" colspan="1">224.80</td><td rowspan="1" colspan="1">222.50</td><td rowspan="1" colspan="1">221.30</td><td rowspan="1" colspan="1">17.58</td><td rowspan="1" colspan="1">7.18</td><td rowspan="1" colspan="1">11.33</td><td rowspan="1" colspan="1">7.82</td><td rowspan="1" colspan="1">11.20</td><td rowspan="1" colspan="1">1.18</td><td rowspan="1" colspan="1">1.06</td><td rowspan="1" colspan="1">1.72</td><td rowspan="1" colspan="1">1.49</td></tr><tr><td rowspan="1" colspan="1">Min</td><td rowspan="1" colspan="1">30.61</td><td rowspan="1" colspan="1">19.81</td><td rowspan="1" colspan="1">28.11</td><td rowspan="1" colspan="1">19.64</td><td rowspan="1" colspan="1">17.60</td><td rowspan="1" colspan="1">219.80</td><td rowspan="1" colspan="1">216.20</td><td rowspan="1" colspan="1">214.40</td><td rowspan="1" colspan="1">15.06</td><td rowspan="1" colspan="1">6.60</td><td rowspan="1" colspan="1">10.52</td><td rowspan="1" colspan="1">7.50</td><td rowspan="1" colspan="1">10.87</td><td rowspan="1" colspan="1">1.08</td><td rowspan="1" colspan="1">0.96</td><td rowspan="1" colspan="1">1.47</td><td rowspan="1" colspan="1">1.40</td></tr><tr><td rowspan="1" colspan="1">Mean</td><td rowspan="1" colspan="1">32.22</td><td rowspan="1" colspan="1">20.32</td><td rowspan="1" colspan="1">28.83</td><td rowspan="1" colspan="1">20.04</td><td rowspan="1" colspan="1">17.82</td><td rowspan="1" colspan="1">222.25</td><td rowspan="1" colspan="1">219.48</td><td rowspan="1" colspan="1">217.63</td><td rowspan="1" colspan="1">16.45</td><td rowspan="1" colspan="1">6.91</td><td rowspan="1" colspan="1">10.95</td><td rowspan="1" colspan="1">7.71</td><td rowspan="1" colspan="1">11.09</td><td rowspan="1" colspan="1">1.12</td><td rowspan="1" colspan="1">1.01</td><td rowspan="1" colspan="1">1.59</td><td rowspan="1" colspan="1">1.44</td></tr><tr><td rowspan="1" colspan="18">
              <bold><italic><tp:taxon-name><tp:taxon-name-part taxon-name-part-type="genus">Rusa</tp:taxon-name-part> <tp:taxon-name-part taxon-name-part-type="species">unicolor</tp:taxon-name-part></tp:taxon-name></italic></bold> (N=4)</td></tr><tr><td rowspan="1" colspan="1">Max</td><td rowspan="1" colspan="1">42.02</td><td rowspan="1" colspan="1">28.45</td><td rowspan="1" colspan="1">41.13</td><td rowspan="1" colspan="1">27.81</td><td rowspan="1" colspan="1">24.99</td><td rowspan="1" colspan="1">234.30</td><td rowspan="1" colspan="1">230.40</td><td rowspan="1" colspan="1">226.70</td><td rowspan="1" colspan="1">22.07</td><td rowspan="1" colspan="1">5.77</td><td rowspan="1" colspan="1">8.24</td><td rowspan="1" colspan="1">5.96</td><td rowspan="1" colspan="1">8.84</td><td rowspan="1" colspan="1">1.03</td><td rowspan="1" colspan="1">1.11</td><td rowspan="1" colspan="1">1.48</td><td rowspan="1" colspan="1">1.54</td></tr><tr><td rowspan="1" colspan="1">Min</td><td rowspan="1" colspan="1">36.43</td><td rowspan="1" colspan="1">26.66</td><td rowspan="1" colspan="1">35.35</td><td rowspan="1" colspan="1">24.08</td><td rowspan="1" colspan="1">22.19</td><td rowspan="1" colspan="1">210.20</td><td rowspan="1" colspan="1">205.10</td><td rowspan="1" colspan="1">203.50</td><td rowspan="1" colspan="1">19.54</td><td rowspan="1" colspan="1">5.55</td><td rowspan="1" colspan="1">7.83</td><td rowspan="1" colspan="1">5.70</td><td rowspan="1" colspan="1">8.43</td><td rowspan="1" colspan="1">1.02</td><td rowspan="1" colspan="1">1.02</td><td rowspan="1" colspan="1">1.36</td><td rowspan="1" colspan="1">1.46</td></tr><tr><td rowspan="1" colspan="1">Mean</td><td rowspan="1" colspan="1">39.22</td><td rowspan="1" colspan="1">27.58</td><td rowspan="1" colspan="1">38.11</td><td rowspan="1" colspan="1">25.60</td><td rowspan="1" colspan="1">23.42</td><td rowspan="1" colspan="1">221.95</td><td rowspan="1" colspan="1">217.60</td><td rowspan="1" colspan="1">214.95</td><td rowspan="1" colspan="1">20.69</td><td rowspan="1" colspan="1">5.67</td><td rowspan="1" colspan="1">8.04</td><td rowspan="1" colspan="1">5.83</td><td rowspan="1" colspan="1">8.68</td><td rowspan="1" colspan="1">1.03</td><td rowspan="1" colspan="1">1.08</td><td rowspan="1" colspan="1">1.42</td><td rowspan="1" colspan="1">1.49</td></tr><tr><td rowspan="1" colspan="18">
              <bold><italic><tp:taxon-name><tp:taxon-name-part taxon-name-part-type="genus">Bos</tp:taxon-name-part> <tp:taxon-name-part taxon-name-part-type="species">sauveli</tp:taxon-name-part></tp:taxon-name></italic></bold> (N=2)</td></tr><tr><td rowspan="1" colspan="1">Max</td><td rowspan="1" colspan="1">65.72</td><td rowspan="1" colspan="1">36.61</td><td rowspan="1" colspan="1">57.43</td><td rowspan="1" colspan="1">32.87</td><td rowspan="1" colspan="1">36.44</td><td rowspan="1" colspan="1">249.10</td><td rowspan="1" colspan="1">246.40</td><td rowspan="1" colspan="1">241.50</td><td rowspan="1" colspan="1">29.43</td><td rowspan="1" colspan="1">3.81</td><td rowspan="1" colspan="1">6.82</td><td rowspan="1" colspan="1">4.35</td><td rowspan="1" colspan="1">7.68</td><td rowspan="1" colspan="1">1.15</td><td rowspan="1" colspan="1">1.13</td><td rowspan="1" colspan="1">1.80</td><td rowspan="1" colspan="1">1.77</td></tr><tr><td rowspan="1" colspan="1">Min</td><td rowspan="1" colspan="1">65.44</td><td rowspan="1" colspan="1">36.54</td><td rowspan="1" colspan="1">57.09</td><td rowspan="1" colspan="1">32.45</td><td rowspan="1" colspan="1">36.23</td><td rowspan="1" colspan="1">248.40</td><td rowspan="1" colspan="1">245.30</td><td rowspan="1" colspan="1">241.20</td><td rowspan="1" colspan="1">29.22</td><td rowspan="1" colspan="1">3.78</td><td rowspan="1" colspan="1">6.79</td><td rowspan="1" colspan="1">4.34</td><td rowspan="1" colspan="1">7.56</td><td rowspan="1" colspan="1">1.14</td><td rowspan="1" colspan="1">1.11</td><td rowspan="1" colspan="1">1.79</td><td rowspan="1" colspan="1">1.74</td></tr><tr><td rowspan="1" colspan="1">Mean</td><td rowspan="1" colspan="1">65.58</td><td rowspan="1" colspan="1">36.58</td><td rowspan="1" colspan="1">57.26</td><td rowspan="1" colspan="1">32.66</td><td rowspan="1" colspan="1">36.34</td><td rowspan="1" colspan="1">248.75</td><td rowspan="1" colspan="1">245.85</td><td rowspan="1" colspan="1">241.35</td><td rowspan="1" colspan="1">29.33</td><td rowspan="1" colspan="1">3.79</td><td rowspan="1" colspan="1">6.80</td><td rowspan="1" colspan="1">4.34</td><td rowspan="1" colspan="1">7.62</td><td rowspan="1" colspan="1">1.15</td><td rowspan="1" colspan="1">1.12</td><td rowspan="1" colspan="1">1.79</td><td rowspan="1" colspan="1">1.75</td></tr><tr><td rowspan="1" colspan="18">
              <bold><italic><tp:taxon-name><tp:taxon-name-part taxon-name-part-type="genus">Bos</tp:taxon-name-part> <tp:taxon-name-part taxon-name-part-type="species">javanicus</tp:taxon-name-part></tp:taxon-name></italic></bold> (N=6)</td></tr><tr><td rowspan="1" colspan="1">Max</td><td rowspan="1" colspan="1">66.76</td><td rowspan="1" colspan="1">40.44</td><td rowspan="1" colspan="1">60.38</td><td rowspan="1" colspan="1">39.84</td><td rowspan="1" colspan="1">39.86</td><td rowspan="1" colspan="1">225.20</td><td rowspan="1" colspan="1">214.30</td><td rowspan="1" colspan="1">215.10</td><td rowspan="1" colspan="1">27.71</td><td rowspan="1" colspan="1">3.76</td><td rowspan="1" colspan="1">6.46</td><td rowspan="1" colspan="1">4.09</td><td rowspan="1" colspan="1">6.86</td><td rowspan="1" colspan="1">1.11</td><td rowspan="1" colspan="1">1.16</td><td rowspan="1" colspan="1">1.74</td><td rowspan="1" colspan="1">1.69</td></tr><tr><td rowspan="1" colspan="1">Min</td><td rowspan="1" colspan="1">59.28</td><td rowspan="1" colspan="1">34.48</td><td rowspan="1" colspan="1">54.45</td><td rowspan="1" colspan="1">32.45</td><td rowspan="1" colspan="1">34.21</td><td rowspan="1" colspan="1">215.30</td><td rowspan="1" colspan="1">206.10</td><td rowspan="1" colspan="1">205.70</td><td rowspan="1" colspan="1">26.03</td><td rowspan="1" colspan="1">3.37</td><td rowspan="1" colspan="1">5.53</td><td rowspan="1" colspan="1">3.73</td><td rowspan="1" colspan="1">5.65</td><td rowspan="1" colspan="1">1.09</td><td rowspan="1" colspan="1">1.01</td><td rowspan="1" colspan="1">1.58</td><td rowspan="1" colspan="1">1.51</td></tr><tr><td rowspan="1" colspan="1">Mean</td><td rowspan="1" colspan="1">62.88</td><td rowspan="1" colspan="1">37.73</td><td rowspan="1" colspan="1">57.30</td><td rowspan="1" colspan="1">35.67</td><td rowspan="1" colspan="1">37.25</td><td rowspan="1" colspan="1">222.10</td><td rowspan="1" colspan="1">212.44</td><td rowspan="1" colspan="1">211.66</td><td rowspan="1" colspan="1">26.84</td><td rowspan="1" colspan="1">3.54</td><td rowspan="1" colspan="1">5.92</td><td rowspan="1" colspan="1">3.88</td><td rowspan="1" colspan="1">6.27</td><td rowspan="1" colspan="1">1.10</td><td rowspan="1" colspan="1">1.06</td><td rowspan="1" colspan="1">1.67</td><td rowspan="1" colspan="1">1.61</td></tr><tr><td rowspan="1" colspan="18">
              <bold><italic><tp:taxon-name><tp:taxon-name-part taxon-name-part-type="genus">Bos</tp:taxon-name-part> <tp:taxon-name-part taxon-name-part-type="species">gaurus</tp:taxon-name-part></tp:taxon-name></italic></bold> (N=6)</td></tr><tr><td rowspan="1" colspan="1">Max</td><td rowspan="1" colspan="1">75.52</td><td rowspan="1" colspan="1">43.88</td><td rowspan="1" colspan="1">69.11</td><td rowspan="1" colspan="1">40.81</td><td rowspan="1" colspan="1">51.55</td><td rowspan="1" colspan="1">251.50</td><td rowspan="1" colspan="1">247.20</td><td rowspan="1" colspan="1">239.10</td><td rowspan="1" colspan="1">33.49</td><td rowspan="1" colspan="1">3.78</td><td rowspan="1" colspan="1">6.24</td><td rowspan="1" colspan="1">4.14</td><td rowspan="1" colspan="1">6.61</td><td rowspan="1" colspan="1">1.12</td><td rowspan="1" colspan="1">1.11</td><td rowspan="1" colspan="1">1.76</td><td rowspan="1" colspan="1">1.75</td></tr><tr><td rowspan="1" colspan="1">Min</td><td rowspan="1" colspan="1">66.25</td><td rowspan="1" colspan="1">39.22</td><td rowspan="1" colspan="1">60.68</td><td rowspan="1" colspan="1">37.86</td><td rowspan="1" colspan="1">39.04</td><td rowspan="1" colspan="1">226.50</td><td rowspan="1" colspan="1">218.20</td><td rowspan="1" colspan="1">215.10</td><td rowspan="1" colspan="1">28.44</td><td rowspan="1" colspan="1">3.28</td><td rowspan="1" colspan="1">5.73</td><td rowspan="1" colspan="1">3.35</td><td rowspan="1" colspan="1">5.87</td><td rowspan="1" colspan="1">1.02</td><td rowspan="1" colspan="1">1.02</td><td rowspan="1" colspan="1">1.60</td><td rowspan="1" colspan="1">1.59</td></tr><tr><td rowspan="1" colspan="1">Mean</td><td rowspan="1" colspan="1">70.36</td><td rowspan="1" colspan="1">41.52</td><td rowspan="1" colspan="1">65.83</td><td rowspan="1" colspan="1">39.08</td><td rowspan="1" colspan="1">44.16</td><td rowspan="1" colspan="1">242.95</td><td rowspan="1" colspan="1">235.85</td><td rowspan="1" colspan="1">230.37</td><td rowspan="1" colspan="1">31.13</td><td rowspan="1" colspan="1">3.46</td><td rowspan="1" colspan="1">5.85</td><td rowspan="1" colspan="1">3.70</td><td rowspan="1" colspan="1">6.22</td><td rowspan="1" colspan="1">1.07</td><td rowspan="1" colspan="1">1.06</td><td rowspan="1" colspan="1">1.70</td><td rowspan="1" colspan="1">1.68</td></tr><tr><td rowspan="1" colspan="18">
              <bold><italic><tp:taxon-name><tp:taxon-name-part taxon-name-part-type="genus">Bubalus</tp:taxon-name-part> <tp:taxon-name-part taxon-name-part-type="species">arnee</tp:taxon-name-part></tp:taxon-name></italic></bold> (N=6)</td></tr><tr><td rowspan="1" colspan="1">Max</td><td rowspan="1" colspan="1">68.11</td><td rowspan="1" colspan="1">42.38</td><td rowspan="1" colspan="1">74.01</td><td rowspan="1" colspan="1">38.81</td><td rowspan="1" colspan="1">45.12</td><td rowspan="1" colspan="1">195.20</td><td rowspan="1" colspan="1">186.60</td><td rowspan="1" colspan="1">180.60</td><td rowspan="1" colspan="1">28.92</td><td rowspan="1" colspan="1">2.97</td><td rowspan="1" colspan="1">6.08</td><td rowspan="1" colspan="1">2.79</td><td rowspan="1" colspan="1">5.43</td><td rowspan="1" colspan="1">0.97</td><td rowspan="1" colspan="1">1.10</td><td rowspan="1" colspan="1">2.12</td><td rowspan="1" colspan="1">1.98</td></tr><tr><td rowspan="1" colspan="1">Min</td><td rowspan="1" colspan="1">61.63</td><td rowspan="1" colspan="1">31.14</td><td rowspan="1" colspan="1">66.52</td><td rowspan="1" colspan="1">33.77</td><td rowspan="1" colspan="1">30.97</td><td rowspan="1" colspan="1">182.80</td><td rowspan="1" colspan="1">170.70</td><td rowspan="1" colspan="1">172.40</td><td rowspan="1" colspan="1">24.32</td><td rowspan="1" colspan="1">2.87</td><td rowspan="1" colspan="1">4.57</td><td rowspan="1" colspan="1">2.61</td><td rowspan="1" colspan="1">4.99</td><td rowspan="1" colspan="1">0.91</td><td rowspan="1" colspan="1">0.85</td><td rowspan="1" colspan="1">1.58</td><td rowspan="1" colspan="1">1.91</td></tr><tr><td rowspan="1" colspan="1">Mean</td><td rowspan="1" colspan="1">65.18</td><td rowspan="1" colspan="1">33.89</td><td rowspan="1" colspan="1">69.73</td><td rowspan="1" colspan="1">35.89</td><td rowspan="1" colspan="1">36.91</td><td rowspan="1" colspan="1">189.60</td><td rowspan="1" colspan="1">178.42</td><td rowspan="1" colspan="1">176.14</td><td rowspan="1" colspan="1">25.74</td><td rowspan="1" colspan="1">2.91</td><td rowspan="1" colspan="1">5.66</td><td rowspan="1" colspan="1">2.72</td><td rowspan="1" colspan="1">5.29</td><td rowspan="1" colspan="1">0.93</td><td rowspan="1" colspan="1">0.94</td><td rowspan="1" colspan="1">1.94</td><td rowspan="1" colspan="1">1.94</td></tr></tbody></table></table-wrap><table-wrap id="T29" position="float" orientation="portrait"><label>Appendix 10.</label><caption><p>Measurements (in millimeters) of femora of extant ruminants from Southeast Asia.</p></caption><table id="TID0EDQSO" rules="all"><tbody><tr><th rowspan="1" colspan="1"/><th rowspan="1" colspan="1">
                  <abbrev xmlns:xlink="http://www.w3.org/1999/xlink" xlink:title="Greatest breadth of the proximal end" id="ABBRID0EE6TO" xlink:type="simple">Bp</abbrev>
                </th><th rowspan="1" colspan="1">
                  <abbrev xmlns:xlink="http://www.w3.org/1999/xlink" xlink:title="Depth of the proximal end" id="ABBRID0EM6TO" xlink:type="simple">Dp</abbrev>
                </th><th rowspan="1" colspan="1">
                  <abbrev xmlns:xlink="http://www.w3.org/1999/xlink" xlink:title="Greatest breadth of the distal end" id="ABBRID0EU6TO" xlink:type="simple">Bd</abbrev>
                </th><th rowspan="1" colspan="1">
                  <abbrev xmlns:xlink="http://www.w3.org/1999/xlink" xlink:title="Greatest breadth of the distal end" id="ABBRID0E36TO" xlink:type="simple">Dd</abbrev>
                </th><th rowspan="1" colspan="1">
                  <abbrev xmlns:xlink="http://www.w3.org/1999/xlink" xlink:title="Smallest breadth of diaphysis" id="ABBRID0EEAUO" xlink:type="simple">SD</abbrev>
                </th><th rowspan="1" colspan="1">
                  <abbrev xmlns:xlink="http://www.w3.org/1999/xlink" xlink:title="Greatest length" id="ABBRID0EMAUO" xlink:type="simple">GL</abbrev>
                </th><th rowspan="1" colspan="1">
                  <abbrev xmlns:xlink="http://www.w3.org/1999/xlink" xlink:title="Greatest length from the caput head" id="ABBRID0EUAUO" xlink:type="simple">GLC</abbrev>
                </th><th rowspan="1" colspan="1">
                  <abbrev xmlns:xlink="http://www.w3.org/1999/xlink" xlink:title="Greatest depth of the Caput femoris" id="ABBRID0E3AUO" xlink:type="simple">DC</abbrev>
                </th><th rowspan="1" colspan="1">
                  <abbrev xmlns:xlink="http://www.w3.org/1999/xlink" xlink:title="Greatest length" id="ABBRID0EEBUO" xlink:type="simple">GL</abbrev>/<abbrev xmlns:xlink="http://www.w3.org/1999/xlink" xlink:title="Greatest breadth of the proximal end" id="ABBRID0EIBUO" xlink:type="simple">Bp</abbrev></th><th rowspan="1" colspan="1">
                  <abbrev xmlns:xlink="http://www.w3.org/1999/xlink" xlink:title="Greatest length" id="ABBRID0EPBUO" xlink:type="simple">GL</abbrev>/<abbrev xmlns:xlink="http://www.w3.org/1999/xlink" xlink:title="Depth of the proximal end" id="ABBRID0ETBUO" xlink:type="simple">Dp</abbrev></th><th rowspan="1" colspan="1">
                  <abbrev xmlns:xlink="http://www.w3.org/1999/xlink" xlink:title="Greatest length" id="ABBRID0E1BUO" xlink:type="simple">GL</abbrev>/<abbrev xmlns:xlink="http://www.w3.org/1999/xlink" xlink:title="Greatest breadth of the distal end" id="ABBRID0E5BUO" xlink:type="simple">Bd</abbrev></th><th rowspan="1" colspan="1">
                  <abbrev xmlns:xlink="http://www.w3.org/1999/xlink" xlink:title="Greatest length" id="ABBRID0EFCUO" xlink:type="simple">GL</abbrev>/<abbrev xmlns:xlink="http://www.w3.org/1999/xlink" xlink:title="Greatest breadth of the distal end" id="ABBRID0EJCUO" xlink:type="simple">Dd</abbrev></th><th rowspan="1" colspan="1">
                  <abbrev xmlns:xlink="http://www.w3.org/1999/xlink" xlink:title="Greatest breadth of the proximal end" id="ABBRID0EQCUO" xlink:type="simple">Bp</abbrev>/<abbrev xmlns:xlink="http://www.w3.org/1999/xlink" xlink:title="Greatest breadth of the distal end" id="ABBRID0EUCUO" xlink:type="simple">Bd</abbrev></th><th rowspan="1" colspan="1">
                  <abbrev xmlns:xlink="http://www.w3.org/1999/xlink" xlink:title="Greatest breadth of the distal end" id="ABBRID0E2CUO" xlink:type="simple">Dd</abbrev>/<abbrev xmlns:xlink="http://www.w3.org/1999/xlink" xlink:title="Depth of the proximal end" id="ABBRID0E6CUO" xlink:type="simple">Dp</abbrev></th><th rowspan="1" colspan="1">
                  <abbrev xmlns:xlink="http://www.w3.org/1999/xlink" xlink:title="Greatest breadth of the proximal end" id="ABBRID0EGDUO" xlink:type="simple">Bp</abbrev>/<abbrev xmlns:xlink="http://www.w3.org/1999/xlink" xlink:title="Depth of the proximal end" id="ABBRID0EKDUO" xlink:type="simple">Dp</abbrev></th><th rowspan="1" colspan="1">
                  <abbrev xmlns:xlink="http://www.w3.org/1999/xlink" xlink:title="Greatest breadth of the distal end" id="ABBRID0ERDUO" xlink:type="simple">Dd</abbrev>/<abbrev xmlns:xlink="http://www.w3.org/1999/xlink" xlink:title="Greatest breadth of the distal end" id="ABBRID0EVDUO" xlink:type="simple">Bd</abbrev></th></tr><tr><td rowspan="1" colspan="17">
              <bold><italic><tp:taxon-name><tp:taxon-name-part taxon-name-part-type="genus">Axis</tp:taxon-name-part> <tp:taxon-name-part taxon-name-part-type="species">axis</tp:taxon-name-part></tp:taxon-name></italic></bold> (N=6)</td></tr><tr><td rowspan="1" colspan="1">Max</td><td rowspan="1" colspan="1">55.93</td><td rowspan="1" colspan="1">27.30</td><td rowspan="1" colspan="1">47.01</td><td rowspan="1" colspan="1">65.81</td><td rowspan="1" colspan="1">18.53</td><td rowspan="1" colspan="1">219.70</td><td rowspan="1" colspan="1">209.20</td><td rowspan="1" colspan="1">24.02</td><td rowspan="1" colspan="1">4.24</td><td rowspan="1" colspan="1">8.93</td><td rowspan="1" colspan="1">4.94</td><td rowspan="1" colspan="1">3.52</td><td rowspan="1" colspan="1">1.26</td><td rowspan="1" colspan="1">2.56</td><td rowspan="1" colspan="1">2.15</td><td rowspan="1" colspan="1">1.49</td></tr><tr><td rowspan="1" colspan="1">Min</td><td rowspan="1" colspan="1">49.76</td><td rowspan="1" colspan="1">23.63</td><td rowspan="1" colspan="1">43.72</td><td rowspan="1" colspan="1">59.88</td><td rowspan="1" colspan="1">17.31</td><td rowspan="1" colspan="1">210.90</td><td rowspan="1" colspan="1">198.20</td><td rowspan="1" colspan="1">22.35</td><td rowspan="1" colspan="1">3.90</td><td rowspan="1" colspan="1">8.05</td><td rowspan="1" colspan="1">4.63</td><td rowspan="1" colspan="1">3.32</td><td rowspan="1" colspan="1">1.11</td><td rowspan="1" colspan="1">2.35</td><td rowspan="1" colspan="1">2.02</td><td rowspan="1" colspan="1">1.33</td></tr><tr><td rowspan="1" colspan="1">Mean</td><td rowspan="1" colspan="1">53.26</td><td rowspan="1" colspan="1">25.66</td><td rowspan="1" colspan="1">45.37</td><td rowspan="1" colspan="1">63.15</td><td rowspan="1" colspan="1">18.09</td><td rowspan="1" colspan="1">215.97</td><td rowspan="1" colspan="1">204.03</td><td rowspan="1" colspan="1">23.32</td><td rowspan="1" colspan="1">4.06</td><td rowspan="1" colspan="1">8.43</td><td rowspan="1" colspan="1">4.76</td><td rowspan="1" colspan="1">3.42</td><td rowspan="1" colspan="1">1.17</td><td rowspan="1" colspan="1">2.46</td><td rowspan="1" colspan="1">2.08</td><td rowspan="1" colspan="1">1.39</td></tr><tr><td rowspan="1" colspan="17">
              <bold><italic><tp:taxon-name><tp:taxon-name-part taxon-name-part-type="genus">Axis</tp:taxon-name-part> <tp:taxon-name-part taxon-name-part-type="species">porcinus</tp:taxon-name-part></tp:taxon-name></italic></bold> (N=2)</td></tr><tr><td rowspan="1" colspan="1">Max</td><td rowspan="1" colspan="1">47.14</td><td rowspan="1" colspan="1">23.25</td><td rowspan="1" colspan="1">38.75</td><td rowspan="1" colspan="1">56.33</td><td rowspan="1" colspan="1">16.43</td><td rowspan="1" colspan="1">183.60</td><td rowspan="1" colspan="1">173.40</td><td rowspan="1" colspan="1">19.77</td><td rowspan="1" colspan="1">3.89</td><td rowspan="1" colspan="1">8.14</td><td rowspan="1" colspan="1">4.84</td><td rowspan="1" colspan="1">3.26</td><td rowspan="1" colspan="1">1.24</td><td rowspan="1" colspan="1">2.50</td><td rowspan="1" colspan="1">2.10</td><td rowspan="1" colspan="1">1.49</td></tr><tr><td rowspan="1" colspan="1">Min</td><td rowspan="1" colspan="1">46.71</td><td rowspan="1" colspan="1">22.26</td><td rowspan="1" colspan="1">37.91</td><td rowspan="1" colspan="1">55.71</td><td rowspan="1" colspan="1">16.04</td><td rowspan="1" colspan="1">181.20</td><td rowspan="1" colspan="1">172.70</td><td rowspan="1" colspan="1">19.36</td><td rowspan="1" colspan="1">3.88</td><td rowspan="1" colspan="1">7.90</td><td rowspan="1" colspan="1">4.68</td><td rowspan="1" colspan="1">3.25</td><td rowspan="1" colspan="1">1.21</td><td rowspan="1" colspan="1">2.42</td><td rowspan="1" colspan="1">2.03</td><td rowspan="1" colspan="1">1.44</td></tr><tr><td rowspan="1" colspan="1">Mean</td><td rowspan="1" colspan="1">46.93</td><td rowspan="1" colspan="1">22.76</td><td rowspan="1" colspan="1">38.33</td><td rowspan="1" colspan="1">56.02</td><td rowspan="1" colspan="1">16.24</td><td rowspan="1" colspan="1">182.40</td><td rowspan="1" colspan="1">173.05</td><td rowspan="1" colspan="1">19.57</td><td rowspan="1" colspan="1">3.89</td><td rowspan="1" colspan="1">8.02</td><td rowspan="1" colspan="1">4.76</td><td rowspan="1" colspan="1">3.26</td><td rowspan="1" colspan="1">1.22</td><td rowspan="1" colspan="1">2.46</td><td rowspan="1" colspan="1">2.06</td><td rowspan="1" colspan="1">1.46</td></tr><tr><td rowspan="1" colspan="17">
              <bold><italic><tp:taxon-name><tp:taxon-name-part taxon-name-part-type="genus">Panolia</tp:taxon-name-part> <tp:taxon-name-part taxon-name-part-type="species">eldii</tp:taxon-name-part></tp:taxon-name></italic></bold> (N=4)</td></tr><tr><td rowspan="1" colspan="1">Max</td><td rowspan="1" colspan="1">66.06</td><td rowspan="1" colspan="1">30.81</td><td rowspan="1" colspan="1">52.98</td><td rowspan="1" colspan="1">73.65</td><td rowspan="1" colspan="1">22.92</td><td rowspan="1" colspan="1">267.70</td><td rowspan="1" colspan="1">253.10</td><td rowspan="1" colspan="1">26.77</td><td rowspan="1" colspan="1">4.05</td><td rowspan="1" colspan="1">8.83</td><td rowspan="1" colspan="1">5.06</td><td rowspan="1" colspan="1">3.63</td><td rowspan="1" colspan="1">1.25</td><td rowspan="1" colspan="1">2.43</td><td rowspan="1" colspan="1">2.18</td><td rowspan="1" colspan="1">1.44</td></tr><tr><td rowspan="1" colspan="1">Min</td><td rowspan="1" colspan="1">60.54</td><td rowspan="1" colspan="1">30.30</td><td rowspan="1" colspan="1">49.74</td><td rowspan="1" colspan="1">71.12</td><td rowspan="1" colspan="1">21.50</td><td rowspan="1" colspan="1">241.40</td><td rowspan="1" colspan="1">225.30</td><td rowspan="1" colspan="1">24.54</td><td rowspan="1" colspan="1">3.99</td><td rowspan="1" colspan="1">7.85</td><td rowspan="1" colspan="1">4.85</td><td rowspan="1" colspan="1">3.39</td><td rowspan="1" colspan="1">1.22</td><td rowspan="1" colspan="1">2.31</td><td rowspan="1" colspan="1">1.97</td><td rowspan="1" colspan="1">1.39</td></tr><tr><td rowspan="1" colspan="1">Mean</td><td rowspan="1" colspan="1">63.29</td><td rowspan="1" colspan="1">30.55</td><td rowspan="1" colspan="1">51.36</td><td rowspan="1" colspan="1">72.45</td><td rowspan="1" colspan="1">22.19</td><td rowspan="1" colspan="1">254.63</td><td rowspan="1" colspan="1">239.35</td><td rowspan="1" colspan="1">25.63</td><td rowspan="1" colspan="1">4.02</td><td rowspan="1" colspan="1">8.34</td><td rowspan="1" colspan="1">4.96</td><td rowspan="1" colspan="1">3.51</td><td rowspan="1" colspan="1">1.23</td><td rowspan="1" colspan="1">2.37</td><td rowspan="1" colspan="1">2.07</td><td rowspan="1" colspan="1">1.41</td></tr><tr><td rowspan="1" colspan="17">
              <bold><italic><tp:taxon-name><tp:taxon-name-part taxon-name-part-type="genus">Rusa</tp:taxon-name-part> <tp:taxon-name-part taxon-name-part-type="species">unicolor</tp:taxon-name-part></tp:taxon-name></italic></bold> (N=4)</td></tr><tr><td rowspan="1" colspan="1">Max</td><td rowspan="1" colspan="1">91.36</td><td rowspan="1" colspan="1">44.39</td><td rowspan="1" colspan="1">76.39</td><td rowspan="1" colspan="1">102.41</td><td rowspan="1" colspan="1">32.56</td><td rowspan="1" colspan="1">354.80</td><td rowspan="1" colspan="1">336.20</td><td rowspan="1" colspan="1">38.43</td><td rowspan="1" colspan="1">4.27</td><td rowspan="1" colspan="1">8.15</td><td rowspan="1" colspan="1">4.75</td><td rowspan="1" colspan="1">4.18</td><td rowspan="1" colspan="1">1.21</td><td rowspan="1" colspan="1">2.35</td><td rowspan="1" colspan="1">2.08</td><td rowspan="1" colspan="1">1.34</td></tr><tr><td rowspan="1" colspan="1">Min</td><td rowspan="1" colspan="1">74.13</td><td rowspan="1" colspan="1">42.25</td><td rowspan="1" colspan="1">66.99</td><td rowspan="1" colspan="1">76.12</td><td rowspan="1" colspan="1">26.90</td><td rowspan="1" colspan="1">316.30</td><td rowspan="1" colspan="1">296.70</td><td rowspan="1" colspan="1">32.08</td><td rowspan="1" colspan="1">3.87</td><td rowspan="1" colspan="1">7.45</td><td rowspan="1" colspan="1">4.64</td><td rowspan="1" colspan="1">3.46</td><td rowspan="1" colspan="1">1.09</td><td rowspan="1" colspan="1">1.78</td><td rowspan="1" colspan="1">1.75</td><td rowspan="1" colspan="1">1.13</td></tr><tr><td rowspan="1" colspan="1">Mean</td><td rowspan="1" colspan="1">82.68</td><td rowspan="1" colspan="1">43.23</td><td rowspan="1" colspan="1">71.67</td><td rowspan="1" colspan="1">88.78</td><td rowspan="1" colspan="1">29.58</td><td rowspan="1" colspan="1">335.80</td><td rowspan="1" colspan="1">316.10</td><td rowspan="1" colspan="1">35.29</td><td rowspan="1" colspan="1">4.08</td><td rowspan="1" colspan="1">7.76</td><td rowspan="1" colspan="1">4.69</td><td rowspan="1" colspan="1">3.83</td><td rowspan="1" colspan="1">1.15</td><td rowspan="1" colspan="1">2.05</td><td rowspan="1" colspan="1">1.91</td><td rowspan="1" colspan="1">1.23</td></tr><tr><td rowspan="1" colspan="17">
              <bold><italic><tp:taxon-name><tp:taxon-name-part taxon-name-part-type="genus">Bos</tp:taxon-name-part> <tp:taxon-name-part taxon-name-part-type="species">sauveli</tp:taxon-name-part></tp:taxon-name></italic></bold> (N=4)</td></tr><tr><td rowspan="1" colspan="1">Max</td><td rowspan="1" colspan="1">131.83</td><td rowspan="1" colspan="1">69.02</td><td rowspan="1" colspan="1">99.92</td><td rowspan="1" colspan="1">132.22</td><td rowspan="1" colspan="1">46.31</td><td rowspan="1" colspan="1">408.20</td><td rowspan="1" colspan="1">389.50</td><td rowspan="1" colspan="1">48.12</td><td rowspan="1" colspan="1">3.44</td><td rowspan="1" colspan="1">5.92</td><td rowspan="1" colspan="1">4.09</td><td rowspan="1" colspan="1">3.11</td><td rowspan="1" colspan="1">1.32</td><td rowspan="1" colspan="1">2.04</td><td rowspan="1" colspan="1">1.91</td><td rowspan="1" colspan="1">1.33</td></tr><tr><td rowspan="1" colspan="1">Min</td><td rowspan="1" colspan="1">106.60</td><td rowspan="1" colspan="1">62.94</td><td rowspan="1" colspan="1">96.44</td><td rowspan="1" colspan="1">128.62</td><td rowspan="1" colspan="1">31.30</td><td rowspan="1" colspan="1">366.20</td><td rowspan="1" colspan="1">347.10</td><td rowspan="1" colspan="1">46.27</td><td rowspan="1" colspan="1">3.10</td><td rowspan="1" colspan="1">5.79</td><td rowspan="1" colspan="1">3.80</td><td rowspan="1" colspan="1">2.85</td><td rowspan="1" colspan="1">1.11</td><td rowspan="1" colspan="1">1.90</td><td rowspan="1" colspan="1">1.69</td><td rowspan="1" colspan="1">1.31</td></tr><tr><td rowspan="1" colspan="1">Mean</td><td rowspan="1" colspan="1">118.88</td><td rowspan="1" colspan="1">66.04</td><td rowspan="1" colspan="1">98.18</td><td rowspan="1" colspan="1">130.18</td><td rowspan="1" colspan="1">38.61</td><td rowspan="1" colspan="1">387.23</td><td rowspan="1" colspan="1">368.30</td><td rowspan="1" colspan="1">47.09</td><td rowspan="1" colspan="1">3.27</td><td rowspan="1" colspan="1">5.86</td><td rowspan="1" colspan="1">3.94</td><td rowspan="1" colspan="1">2.97</td><td rowspan="1" colspan="1">1.21</td><td rowspan="1" colspan="1">1.97</td><td rowspan="1" colspan="1">1.80</td><td rowspan="1" colspan="1">1.33</td></tr><tr><td rowspan="1" colspan="17">
              <bold><italic><tp:taxon-name><tp:taxon-name-part taxon-name-part-type="genus">Bos</tp:taxon-name-part> <tp:taxon-name-part taxon-name-part-type="species">javanicus</tp:taxon-name-part></tp:taxon-name></italic></bold> (N=6)</td></tr><tr><td rowspan="1" colspan="1">Max</td><td rowspan="1" colspan="1">134.88</td><td rowspan="1" colspan="1">72.44</td><td rowspan="1" colspan="1">105.98</td><td rowspan="1" colspan="1">135.67</td><td rowspan="1" colspan="1">48.37</td><td rowspan="1" colspan="1">427.30</td><td rowspan="1" colspan="1">395.10</td><td rowspan="1" colspan="1">55.28</td><td rowspan="1" colspan="1">3.30</td><td rowspan="1" colspan="1">6.12</td><td rowspan="1" colspan="1">4.09</td><td rowspan="1" colspan="1">3.17</td><td rowspan="1" colspan="1">1.32</td><td rowspan="1" colspan="1">1.94</td><td rowspan="1" colspan="1">1.98</td><td rowspan="1" colspan="1">1.30</td></tr><tr><td rowspan="1" colspan="1">Min</td><td rowspan="1" colspan="1">124.52</td><td rowspan="1" colspan="1">63.45</td><td rowspan="1" colspan="1">94.81</td><td rowspan="1" colspan="1">122.95</td><td rowspan="1" colspan="1">38.89</td><td rowspan="1" colspan="1">387.10</td><td rowspan="1" colspan="1">363.70</td><td rowspan="1" colspan="1">51.97</td><td rowspan="1" colspan="1">3.09</td><td rowspan="1" colspan="1">5.76</td><td rowspan="1" colspan="1">3.94</td><td rowspan="1" colspan="1">3.10</td><td rowspan="1" colspan="1">1.22</td><td rowspan="1" colspan="1">1.86</td><td rowspan="1" colspan="1">1.85</td><td rowspan="1" colspan="1">1.25</td></tr><tr><td rowspan="1" colspan="1">Mean</td><td rowspan="1" colspan="1">128.18</td><td rowspan="1" colspan="1">67.43</td><td rowspan="1" colspan="1">100.88</td><td rowspan="1" colspan="1">129.08</td><td rowspan="1" colspan="1">43.23</td><td rowspan="1" colspan="1">406.38</td><td rowspan="1" colspan="1">381.20</td><td rowspan="1" colspan="1">53.46</td><td rowspan="1" colspan="1">3.17</td><td rowspan="1" colspan="1">6.03</td><td rowspan="1" colspan="1">4.03</td><td rowspan="1" colspan="1">3.15</td><td rowspan="1" colspan="1">1.27</td><td rowspan="1" colspan="1">1.92</td><td rowspan="1" colspan="1">1.90</td><td rowspan="1" colspan="1">1.28</td></tr><tr><td rowspan="1" colspan="17">
              <bold><italic><tp:taxon-name><tp:taxon-name-part taxon-name-part-type="genus">Bos</tp:taxon-name-part> <tp:taxon-name-part taxon-name-part-type="species">gaurus</tp:taxon-name-part></tp:taxon-name></italic></bold> (N=6)</td></tr><tr><td rowspan="1" colspan="1">Max</td><td rowspan="1" colspan="1">151.32</td><td rowspan="1" colspan="1">93.76</td><td rowspan="1" colspan="1">124.94</td><td rowspan="1" colspan="1">156.78</td><td rowspan="1" colspan="1">49.63</td><td rowspan="1" colspan="1">483.20</td><td rowspan="1" colspan="1">458.70</td><td rowspan="1" colspan="1">59.27</td><td rowspan="1" colspan="1">3.68</td><td rowspan="1" colspan="1">6.69</td><td rowspan="1" colspan="1">4.19</td><td rowspan="1" colspan="1">3.18</td><td rowspan="1" colspan="1">1.31</td><td rowspan="1" colspan="1">2.26</td><td rowspan="1" colspan="1">1.90</td><td rowspan="1" colspan="1">1.32</td></tr><tr><td rowspan="1" colspan="1">Min</td><td rowspan="1" colspan="1">115.19</td><td rowspan="1" colspan="1">63.46</td><td rowspan="1" colspan="1">108.35</td><td rowspan="1" colspan="1">142.42</td><td rowspan="1" colspan="1">43.55</td><td rowspan="1" colspan="1">423.70</td><td rowspan="1" colspan="1">428.70</td><td rowspan="1" colspan="1">37.88</td><td rowspan="1" colspan="1">3.19</td><td rowspan="1" colspan="1">5.15</td><td rowspan="1" colspan="1">3.77</td><td rowspan="1" colspan="1">2.96</td><td rowspan="1" colspan="1">1.04</td><td rowspan="1" colspan="1">1.67</td><td rowspan="1" colspan="1">1.61</td><td rowspan="1" colspan="1">1.25</td></tr><tr><td rowspan="1" colspan="1">Mean</td><td rowspan="1" colspan="1">135.93</td><td rowspan="1" colspan="1">77.41</td><td rowspan="1" colspan="1">115.22</td><td rowspan="1" colspan="1">147.53</td><td rowspan="1" colspan="1">45.77</td><td rowspan="1" colspan="1">452.82</td><td rowspan="1" colspan="1">440.95</td><td rowspan="1" colspan="1">54.42</td><td rowspan="1" colspan="1">3.35</td><td rowspan="1" colspan="1">5.94</td><td rowspan="1" colspan="1">3.93</td><td rowspan="1" colspan="1">3.07</td><td rowspan="1" colspan="1">1.18</td><td rowspan="1" colspan="1">1.94</td><td rowspan="1" colspan="1">1.77</td><td rowspan="1" colspan="1">1.28</td></tr><tr><td rowspan="1" colspan="17">
              <bold><italic><tp:taxon-name><tp:taxon-name-part taxon-name-part-type="genus">Bubalus</tp:taxon-name-part> <tp:taxon-name-part taxon-name-part-type="species">arnee</tp:taxon-name-part></tp:taxon-name></italic></bold> (N=6)</td></tr><tr><td rowspan="1" colspan="1">Max</td><td rowspan="1" colspan="1">131.65</td><td rowspan="1" colspan="1">69.14</td><td rowspan="1" colspan="1">105.25</td><td rowspan="1" colspan="1">134.59</td><td rowspan="1" colspan="1">47.78</td><td rowspan="1" colspan="1">386.20</td><td rowspan="1" colspan="1">378.10</td><td rowspan="1" colspan="1">51.44</td><td rowspan="1" colspan="1">2.95</td><td rowspan="1" colspan="1">5.73</td><td rowspan="1" colspan="1">3.68</td><td rowspan="1" colspan="1">3.04</td><td rowspan="1" colspan="1">1.25</td><td rowspan="1" colspan="1">1.98</td><td rowspan="1" colspan="1">1.95</td><td rowspan="1" colspan="1">1.29</td></tr><tr><td rowspan="1" colspan="1">Min</td><td rowspan="1" colspan="1">123.63</td><td rowspan="1" colspan="1">67.17</td><td rowspan="1" colspan="1">101.98</td><td rowspan="1" colspan="1">125.25</td><td rowspan="1" colspan="1">39.52</td><td rowspan="1" colspan="1">353.70</td><td rowspan="1" colspan="1">336.50</td><td rowspan="1" colspan="1">49.23</td><td rowspan="1" colspan="1">2.86</td><td rowspan="1" colspan="1">5.22</td><td rowspan="1" colspan="1">3.46</td><td rowspan="1" colspan="1">2.81</td><td rowspan="1" colspan="1">1.21</td><td rowspan="1" colspan="1">1.86</td><td rowspan="1" colspan="1">1.82</td><td rowspan="1" colspan="1">1.21</td></tr><tr><td rowspan="1" colspan="1">Mean</td><td rowspan="1" colspan="1">128.81</td><td rowspan="1" colspan="1">67.82</td><td rowspan="1" colspan="1">104.06</td><td rowspan="1" colspan="1">129.11</td><td rowspan="1" colspan="1">42.99</td><td rowspan="1" colspan="1">374.52</td><td rowspan="1" colspan="1">361.50</td><td rowspan="1" colspan="1">50.72</td><td rowspan="1" colspan="1">2.91</td><td rowspan="1" colspan="1">5.52</td><td rowspan="1" colspan="1">3.60</td><td rowspan="1" colspan="1">2.90</td><td rowspan="1" colspan="1">1.24</td><td rowspan="1" colspan="1">1.90</td><td rowspan="1" colspan="1">1.90</td><td rowspan="1" colspan="1">1.24</td></tr></tbody></table></table-wrap><table-wrap id="T31" position="float" orientation="portrait"><label>Appendix 12.</label><caption><p>Measurements (in millimeters) of metatarsi of extant ruminants from Southeast Asia.</p></caption><table id="TID0EPEWO" rules="all"><tbody><tr><th rowspan="1" colspan="1"/><th rowspan="1" colspan="1">
                  <abbrev xmlns:xlink="http://www.w3.org/1999/xlink" xlink:title="Greatest breadth of the proximal end" id="ABBRID0E25WO" xlink:type="simple">Bp</abbrev>
                </th><th rowspan="1" colspan="1">
                  <abbrev xmlns:xlink="http://www.w3.org/1999/xlink" xlink:title="Depth of the proximal end" id="ABBRID0ED6WO" xlink:type="simple">Dp</abbrev>
                </th><th rowspan="1" colspan="1">
                  <abbrev xmlns:xlink="http://www.w3.org/1999/xlink" xlink:title="Greatest breadth of the distal end" id="ABBRID0EL6WO" xlink:type="simple">Bd</abbrev>
                </th><th rowspan="1" colspan="1">
                  <abbrev xmlns:xlink="http://www.w3.org/1999/xlink" xlink:title="Greatest breadth of the distal end" id="ABBRID0ET6WO" xlink:type="simple">Dd</abbrev>
                </th><th rowspan="1" colspan="1">
                  <abbrev xmlns:xlink="http://www.w3.org/1999/xlink" xlink:title="Smallest breadth of diaphysis" id="ABBRID0E26WO" xlink:type="simple">SD</abbrev>
                </th><th rowspan="1" colspan="1">
                  <abbrev xmlns:xlink="http://www.w3.org/1999/xlink" xlink:title="Greatest length" id="ABBRID0EDAXO" xlink:type="simple">GL</abbrev>
                </th><th rowspan="1" colspan="1">
                  <abbrev xmlns:xlink="http://www.w3.org/1999/xlink" xlink:title="Greatest length of the lateral part" id="ABBRID0ELAXO" xlink:type="simple">GLl</abbrev>
                </th><th rowspan="1" colspan="1">
                  <abbrev xmlns:xlink="http://www.w3.org/1999/xlink" xlink:title="Length of the lateral part" id="ABBRID0ETAXO" xlink:type="simple">Ll</abbrev>
                </th><th rowspan="1" colspan="1">
                  <abbrev xmlns:xlink="http://www.w3.org/1999/xlink" xlink:title="Smallest depth of the diaphysis for metapodials only" id="ABBRID0E2AXO" xlink:type="simple">DD</abbrev>
                </th><th rowspan="1" colspan="1">
                  <abbrev xmlns:xlink="http://www.w3.org/1999/xlink" xlink:title="Greatest length" id="ABBRID0EDBXO" xlink:type="simple">GL</abbrev>/<abbrev xmlns:xlink="http://www.w3.org/1999/xlink" xlink:title="Greatest breadth of the proximal end" id="ABBRID0EHBXO" xlink:type="simple">Bp</abbrev></th><th rowspan="1" colspan="1">
                  <abbrev xmlns:xlink="http://www.w3.org/1999/xlink" xlink:title="Greatest length" id="ABBRID0EOBXO" xlink:type="simple">GL</abbrev>/<abbrev xmlns:xlink="http://www.w3.org/1999/xlink" xlink:title="Depth of the proximal end" id="ABBRID0ESBXO" xlink:type="simple">Dp</abbrev></th><th rowspan="1" colspan="1">
                  <abbrev xmlns:xlink="http://www.w3.org/1999/xlink" xlink:title="Greatest length" id="ABBRID0EZBXO" xlink:type="simple">GL</abbrev>/<abbrev xmlns:xlink="http://www.w3.org/1999/xlink" xlink:title="Greatest breadth of the distal end" id="ABBRID0E4BXO" xlink:type="simple">Bd</abbrev></th><th rowspan="1" colspan="1">
                  <abbrev xmlns:xlink="http://www.w3.org/1999/xlink" xlink:title="Greatest length" id="ABBRID0EECXO" xlink:type="simple">GL</abbrev>/<abbrev xmlns:xlink="http://www.w3.org/1999/xlink" xlink:title="Greatest breadth of the distal end" id="ABBRID0EICXO" xlink:type="simple">Dd</abbrev></th><th rowspan="1" colspan="1">
                  <abbrev xmlns:xlink="http://www.w3.org/1999/xlink" xlink:title="Greatest breadth of the proximal end" id="ABBRID0EPCXO" xlink:type="simple">Bp</abbrev>/<abbrev xmlns:xlink="http://www.w3.org/1999/xlink" xlink:title="Greatest breadth of the distal end" id="ABBRID0ETCXO" xlink:type="simple">Bd</abbrev></th><th rowspan="1" colspan="1">
                  <abbrev xmlns:xlink="http://www.w3.org/1999/xlink" xlink:title="Depth of the proximal end" id="ABBRID0E1CXO" xlink:type="simple">Dp</abbrev>/<abbrev xmlns:xlink="http://www.w3.org/1999/xlink" xlink:title="Greatest breadth of the distal end" id="ABBRID0E5CXO" xlink:type="simple">Dd</abbrev></th><th rowspan="1" colspan="1">
                  <abbrev xmlns:xlink="http://www.w3.org/1999/xlink" xlink:title="Greatest breadth of the proximal end" id="ABBRID0EFDXO" xlink:type="simple">Bp</abbrev>/<abbrev xmlns:xlink="http://www.w3.org/1999/xlink" xlink:title="Depth of the proximal end" id="ABBRID0EJDXO" xlink:type="simple">Dp</abbrev></th><th rowspan="1" colspan="1">
                  <abbrev xmlns:xlink="http://www.w3.org/1999/xlink" xlink:title="Greatest breadth of the distal end" id="ABBRID0EQDXO" xlink:type="simple">Bd</abbrev>/<abbrev xmlns:xlink="http://www.w3.org/1999/xlink" xlink:title="Greatest breadth of the distal end" id="ABBRID0EUDXO" xlink:type="simple">Dd</abbrev></th></tr><tr><td rowspan="1" colspan="18">
              <bold><italic><tp:taxon-name><tp:taxon-name-part taxon-name-part-type="genus">Axis</tp:taxon-name-part> <tp:taxon-name-part taxon-name-part-type="species">axis</tp:taxon-name-part></tp:taxon-name></italic></bold> (N=6)</td></tr><tr><td rowspan="1" colspan="1">Max</td><td rowspan="1" colspan="1">24.36</td><td rowspan="1" colspan="1">26.28</td><td rowspan="1" colspan="1">26.56</td><td rowspan="1" colspan="1">18.15</td><td rowspan="1" colspan="1">17.76</td><td rowspan="1" colspan="1">187.80</td><td rowspan="1" colspan="1">185.40</td><td rowspan="1" colspan="1">182.50</td><td rowspan="1" colspan="1">15.25</td><td rowspan="1" colspan="1">8.00</td><td rowspan="1" colspan="1">7.74</td><td rowspan="1" colspan="1">7.53</td><td rowspan="1" colspan="1">12.97</td><td rowspan="1" colspan="1">0.96</td><td rowspan="1" colspan="1">1.80</td><td rowspan="1" colspan="1">0.98</td><td rowspan="1" colspan="1">1.72</td></tr><tr><td rowspan="1" colspan="1">Min</td><td rowspan="1" colspan="1">23.38</td><td rowspan="1" colspan="1">24.26</td><td rowspan="1" colspan="1">24.86</td><td rowspan="1" colspan="1">14.43</td><td rowspan="1" colspan="1">13.97</td><td rowspan="1" colspan="1">180.10</td><td rowspan="1" colspan="1">179.60</td><td rowspan="1" colspan="1">175.50</td><td rowspan="1" colspan="1">13.48</td><td rowspan="1" colspan="1">7.50</td><td rowspan="1" colspan="1">6.95</td><td rowspan="1" colspan="1">6.91</td><td rowspan="1" colspan="1">10.06</td><td rowspan="1" colspan="1">0.90</td><td rowspan="1" colspan="1">1.42</td><td rowspan="1" colspan="1">0.90</td><td rowspan="1" colspan="1">1.40</td></tr><tr><td rowspan="1" colspan="1">Mean</td><td rowspan="1" colspan="1">23.81</td><td rowspan="1" colspan="1">25.46</td><td rowspan="1" colspan="1">25.78</td><td rowspan="1" colspan="1">16.72</td><td rowspan="1" colspan="1">15.32</td><td rowspan="1" colspan="1">184.22</td><td rowspan="1" colspan="1">182.05</td><td rowspan="1" colspan="1">179.68</td><td rowspan="1" colspan="1">14.31</td><td rowspan="1" colspan="1">7.74</td><td rowspan="1" colspan="1">7.24</td><td rowspan="1" colspan="1">7.15</td><td rowspan="1" colspan="1">11.12</td><td rowspan="1" colspan="1">0.92</td><td rowspan="1" colspan="1">1.53</td><td rowspan="1" colspan="1">0.94</td><td rowspan="1" colspan="1">1.55</td></tr><tr><td rowspan="1" colspan="18">
              <bold><italic><tp:taxon-name><tp:taxon-name-part taxon-name-part-type="genus">Axis</tp:taxon-name-part> <tp:taxon-name-part taxon-name-part-type="species">porcinus</tp:taxon-name-part></tp:taxon-name></italic></bold> (N=4)</td></tr><tr><td rowspan="1" colspan="1">Max</td><td rowspan="1" colspan="1">23.95</td><td rowspan="1" colspan="1">22.96</td><td rowspan="1" colspan="1">24.00</td><td rowspan="1" colspan="1">15.63</td><td rowspan="1" colspan="1">13.45</td><td rowspan="1" colspan="1">143.46</td><td rowspan="1" colspan="1">139.93</td><td rowspan="1" colspan="1">139.08</td><td rowspan="1" colspan="1">13.56</td><td rowspan="1" colspan="1">6.69</td><td rowspan="1" colspan="1">6.74</td><td rowspan="1" colspan="1">6.25</td><td rowspan="1" colspan="1">9.32</td><td rowspan="1" colspan="1">1.02</td><td rowspan="1" colspan="1">1.53</td><td rowspan="1" colspan="1">1.08</td><td rowspan="1" colspan="1">1.55</td></tr><tr><td rowspan="1" colspan="1">Min</td><td rowspan="1" colspan="1">21.44</td><td rowspan="1" colspan="1">21.27</td><td rowspan="1" colspan="1">22.94</td><td rowspan="1" colspan="1">15.01</td><td rowspan="1" colspan="1">12.37</td><td rowspan="1" colspan="1">130.90</td><td rowspan="1" colspan="1">129.40</td><td rowspan="1" colspan="1">128.30</td><td rowspan="1" colspan="1">12.56</td><td rowspan="1" colspan="1">5.48</td><td rowspan="1" colspan="1">5.70</td><td rowspan="1" colspan="1">5.52</td><td rowspan="1" colspan="1">8.47</td><td rowspan="1" colspan="1">0.93</td><td rowspan="1" colspan="1">1.37</td><td rowspan="1" colspan="1">1.01</td><td rowspan="1" colspan="1">1.48</td></tr><tr><td rowspan="1" colspan="1">Mean</td><td rowspan="1" colspan="1">22.70</td><td rowspan="1" colspan="1">21.96</td><td rowspan="1" colspan="1">23.32</td><td rowspan="1" colspan="1">15.41</td><td rowspan="1" colspan="1">13.08</td><td rowspan="1" colspan="1">137.47</td><td rowspan="1" colspan="1">134.71</td><td rowspan="1" colspan="1">133.73</td><td rowspan="1" colspan="1">13.15</td><td rowspan="1" colspan="1">6.09</td><td rowspan="1" colspan="1">6.28</td><td rowspan="1" colspan="1">5.90</td><td rowspan="1" colspan="1">8.92</td><td rowspan="1" colspan="1">0.97</td><td rowspan="1" colspan="1">1.43</td><td rowspan="1" colspan="1">1.03</td><td rowspan="1" colspan="1">1.51</td></tr><tr><td rowspan="1" colspan="18">
              <bold><italic><tp:taxon-name><tp:taxon-name-part taxon-name-part-type="genus">Panolia</tp:taxon-name-part> <tp:taxon-name-part taxon-name-part-type="species">eldii</tp:taxon-name-part></tp:taxon-name></italic></bold> (N=4)</td></tr><tr><td rowspan="1" colspan="1">Max</td><td rowspan="1" colspan="1">30.76</td><td rowspan="1" colspan="1">29.92</td><td rowspan="1" colspan="1">29.58</td><td rowspan="1" colspan="1">19.81</td><td rowspan="1" colspan="1">17.68</td><td rowspan="1" colspan="1">237.80</td><td rowspan="1" colspan="1">235.30</td><td rowspan="1" colspan="1">230.80</td><td rowspan="1" colspan="1">18.82</td><td rowspan="1" colspan="1">8.39</td><td rowspan="1" colspan="1">8.22</td><td rowspan="1" colspan="1">8.06</td><td rowspan="1" colspan="1">12.18</td><td rowspan="1" colspan="1">1.04</td><td rowspan="1" colspan="1">1.53</td><td rowspan="1" colspan="1">1.04</td><td rowspan="1" colspan="1">1.52</td></tr><tr><td rowspan="1" colspan="1">Min</td><td rowspan="1" colspan="1">27.27</td><td rowspan="1" colspan="1">27.84</td><td rowspan="1" colspan="1">28.52</td><td rowspan="1" colspan="1">19.49</td><td rowspan="1" colspan="1">16.88</td><td rowspan="1" colspan="1">228.10</td><td rowspan="1" colspan="1">224.80</td><td rowspan="1" colspan="1">218.80</td><td rowspan="1" colspan="1">17.02</td><td rowspan="1" colspan="1">7.72</td><td rowspan="1" colspan="1">7.95</td><td rowspan="1" colspan="1">7.99</td><td rowspan="1" colspan="1">11.51</td><td rowspan="1" colspan="1">0.96</td><td rowspan="1" colspan="1">1.41</td><td rowspan="1" colspan="1">0.98</td><td rowspan="1" colspan="1">1.44</td></tr><tr><td rowspan="1" colspan="1">Mean</td><td rowspan="1" colspan="1">29.01</td><td rowspan="1" colspan="1">28.80</td><td rowspan="1" colspan="1">29.04</td><td rowspan="1" colspan="1">19.60</td><td rowspan="1" colspan="1">17.28</td><td rowspan="1" colspan="1">232.95</td><td rowspan="1" colspan="1">229.80</td><td rowspan="1" colspan="1">224.73</td><td rowspan="1" colspan="1">17.80</td><td rowspan="1" colspan="1">8.05</td><td rowspan="1" colspan="1">8.09</td><td rowspan="1" colspan="1">8.02</td><td rowspan="1" colspan="1">11.89</td><td rowspan="1" colspan="1">1.00</td><td rowspan="1" colspan="1">1.47</td><td rowspan="1" colspan="1">1.01</td><td rowspan="1" colspan="1">1.48</td></tr><tr><td rowspan="1" colspan="18">
              <bold><italic><tp:taxon-name><tp:taxon-name-part taxon-name-part-type="genus">Rusa</tp:taxon-name-part> <tp:taxon-name-part taxon-name-part-type="species">unicolor</tp:taxon-name-part></tp:taxon-name></italic></bold> (N=4)</td></tr><tr><td rowspan="1" colspan="1">Max</td><td rowspan="1" colspan="1">40.63</td><td rowspan="1" colspan="1">36.93</td><td rowspan="1" colspan="1">42.15</td><td rowspan="1" colspan="1">29.40</td><td rowspan="1" colspan="1">24.01</td><td rowspan="1" colspan="1">258.20</td><td rowspan="1" colspan="1">254.60</td><td rowspan="1" colspan="1">246.60</td><td rowspan="1" colspan="1">28.47</td><td rowspan="1" colspan="1">6.52</td><td rowspan="1" colspan="1">6.99</td><td rowspan="1" colspan="1">6.19</td><td rowspan="1" colspan="1">8.83</td><td rowspan="1" colspan="1">0.96</td><td rowspan="1" colspan="1">1.38</td><td rowspan="1" colspan="1">1.11</td><td rowspan="1" colspan="1">1.44</td></tr><tr><td rowspan="1" colspan="1">Min</td><td rowspan="1" colspan="1">34.82</td><td rowspan="1" colspan="1">35.34</td><td rowspan="1" colspan="1">36.63</td><td rowspan="1" colspan="1">25.66</td><td rowspan="1" colspan="1">23.56</td><td rowspan="1" colspan="1">226.70</td><td rowspan="1" colspan="1">223.50</td><td rowspan="1" colspan="1">220.10</td><td rowspan="1" colspan="1">24.56</td><td rowspan="1" colspan="1">6.32</td><td rowspan="1" colspan="1">6.34</td><td rowspan="1" colspan="1">6.08</td><td rowspan="1" colspan="1">8.64</td><td rowspan="1" colspan="1">0.95</td><td rowspan="1" colspan="1">1.25</td><td rowspan="1" colspan="1">0.97</td><td rowspan="1" colspan="1">1.40</td></tr><tr><td rowspan="1" colspan="1">Mean</td><td rowspan="1" colspan="1">37.68</td><td rowspan="1" colspan="1">36.16</td><td rowspan="1" colspan="1">39.38</td><td rowspan="1" colspan="1">27.66</td><td rowspan="1" colspan="1">23.69</td><td rowspan="1" colspan="1">241.93</td><td rowspan="1" colspan="1">238.58</td><td rowspan="1" colspan="1">233.05</td><td rowspan="1" colspan="1">26.40</td><td rowspan="1" colspan="1">6.43</td><td rowspan="1" colspan="1">6.69</td><td rowspan="1" colspan="1">6.15</td><td rowspan="1" colspan="1">8.75</td><td rowspan="1" colspan="1">0.96</td><td rowspan="1" colspan="1">1.31</td><td rowspan="1" colspan="1">1.04</td><td rowspan="1" colspan="1">1.42</td></tr><tr><td rowspan="1" colspan="18">
              <bold><italic><tp:taxon-name><tp:taxon-name-part taxon-name-part-type="genus">Bos</tp:taxon-name-part> <tp:taxon-name-part taxon-name-part-type="species">sauveli</tp:taxon-name-part></tp:taxon-name></italic></bold> (N=2)</td></tr><tr><td rowspan="1" colspan="1">Max</td><td rowspan="1" colspan="1">53.65</td><td rowspan="1" colspan="1">51.21</td><td rowspan="1" colspan="1">52.82</td><td rowspan="1" colspan="1">33.45</td><td rowspan="1" colspan="1">31.96</td><td rowspan="1" colspan="1">282.60</td><td rowspan="1" colspan="1">273.50</td><td rowspan="1" colspan="1">263.70</td><td rowspan="1" colspan="1">32.34</td><td rowspan="1" colspan="1">5.28</td><td rowspan="1" colspan="1">5.53</td><td rowspan="1" colspan="1">5.36</td><td rowspan="1" colspan="1">8.47</td><td rowspan="1" colspan="1">1.02</td><td rowspan="1" colspan="1">1.53</td><td rowspan="1" colspan="1">1.05</td><td rowspan="1" colspan="1">1.58</td></tr><tr><td rowspan="1" colspan="1">Min</td><td rowspan="1" colspan="1">53.44</td><td rowspan="1" colspan="1">51.07</td><td rowspan="1" colspan="1">52.67</td><td rowspan="1" colspan="1">33.36</td><td rowspan="1" colspan="1">31.85</td><td rowspan="1" colspan="1">282.40</td><td rowspan="1" colspan="1">273.10</td><td rowspan="1" colspan="1">263.40</td><td rowspan="1" colspan="1">32.20</td><td rowspan="1" colspan="1">5.27</td><td rowspan="1" colspan="1">5.51</td><td rowspan="1" colspan="1">5.35</td><td rowspan="1" colspan="1">8.44</td><td rowspan="1" colspan="1">1.01</td><td rowspan="1" colspan="1">1.53</td><td rowspan="1" colspan="1">1.04</td><td rowspan="1" colspan="1">1.57</td></tr><tr><td rowspan="1" colspan="1">Mean</td><td rowspan="1" colspan="1">53.55</td><td rowspan="1" colspan="1">51.14</td><td rowspan="1" colspan="1">52.75</td><td rowspan="1" colspan="1">33.41</td><td rowspan="1" colspan="1">31.91</td><td rowspan="1" colspan="1">282.50</td><td rowspan="1" colspan="1">273.30</td><td rowspan="1" colspan="1">263.55</td><td rowspan="1" colspan="1">32.27</td><td rowspan="1" colspan="1">5.28</td><td rowspan="1" colspan="1">5.52</td><td rowspan="1" colspan="1">5.36</td><td rowspan="1" colspan="1">8.46</td><td rowspan="1" colspan="1">1.02</td><td rowspan="1" colspan="1">1.53</td><td rowspan="1" colspan="1">1.05</td><td rowspan="1" colspan="1">1.58</td></tr><tr><td rowspan="1" colspan="18">
              <bold><italic><tp:taxon-name><tp:taxon-name-part taxon-name-part-type="genus">Bos</tp:taxon-name-part> <tp:taxon-name-part taxon-name-part-type="species">javanicus</tp:taxon-name-part></tp:taxon-name></italic></bold> (N=6)</td></tr><tr><td rowspan="1" colspan="1">Max</td><td rowspan="1" colspan="1">54.98</td><td rowspan="1" colspan="1">51.89</td><td rowspan="1" colspan="1">55.74</td><td rowspan="1" colspan="1">37.28</td><td rowspan="1" colspan="1">35.52</td><td rowspan="1" colspan="1">257.80</td><td rowspan="1" colspan="1">246.40</td><td rowspan="1" colspan="1">246.90</td><td rowspan="1" colspan="1">32.40</td><td rowspan="1" colspan="1">5.14</td><td rowspan="1" colspan="1">5.56</td><td rowspan="1" colspan="1">5.12</td><td rowspan="1" colspan="1">7.58</td><td rowspan="1" colspan="1">1.00</td><td rowspan="1" colspan="1">1.49</td><td rowspan="1" colspan="1">1.08</td><td rowspan="1" colspan="1">1.55</td></tr><tr><td rowspan="1" colspan="1">Min</td><td rowspan="1" colspan="1">48.30</td><td rowspan="1" colspan="1">46.33</td><td rowspan="1" colspan="1">50.31</td><td rowspan="1" colspan="1">33.94</td><td rowspan="1" colspan="1">30.30</td><td rowspan="1" colspan="1">243.00</td><td rowspan="1" colspan="1">234.00</td><td rowspan="1" colspan="1">230.80</td><td rowspan="1" colspan="1">29.05</td><td rowspan="1" colspan="1">4.59</td><td rowspan="1" colspan="1">4.78</td><td rowspan="1" colspan="1">4.53</td><td rowspan="1" colspan="1">6.77</td><td rowspan="1" colspan="1">0.90</td><td rowspan="1" colspan="1">1.35</td><td rowspan="1" colspan="1">0.95</td><td rowspan="1" colspan="1">1.46</td></tr><tr><td rowspan="1" colspan="1">Mean</td><td rowspan="1" colspan="1">51.13</td><td rowspan="1" colspan="1">49.68</td><td rowspan="1" colspan="1">53.05</td><td rowspan="1" colspan="1">35.21</td><td rowspan="1" colspan="1">33.34</td><td rowspan="1" colspan="1">250.98</td><td rowspan="1" colspan="1">238.20</td><td rowspan="1" colspan="1">236.65</td><td rowspan="1" colspan="1">30.41</td><td rowspan="1" colspan="1">4.92</td><td rowspan="1" colspan="1">5.07</td><td rowspan="1" colspan="1">4.74</td><td rowspan="1" colspan="1">7.14</td><td rowspan="1" colspan="1">0.96</td><td rowspan="1" colspan="1">1.41</td><td rowspan="1" colspan="1">1.03</td><td rowspan="1" colspan="1">1.51</td></tr><tr><td rowspan="1" colspan="18">
              <bold><italic><tp:taxon-name><tp:taxon-name-part taxon-name-part-type="genus">Bos</tp:taxon-name-part> <tp:taxon-name-part taxon-name-part-type="species">gaurus</tp:taxon-name-part></tp:taxon-name></italic></bold> (N=6)</td></tr><tr><td rowspan="1" colspan="1">Max</td><td rowspan="1" colspan="1">60.25</td><td rowspan="1" colspan="1">59.22</td><td rowspan="1" colspan="1">64.81</td><td rowspan="1" colspan="1">41.66</td><td rowspan="1" colspan="1">42.06</td><td rowspan="1" colspan="1">273.10</td><td rowspan="1" colspan="1">265.70</td><td rowspan="1" colspan="1">261.20</td><td rowspan="1" colspan="1">36.04</td><td rowspan="1" colspan="1">4.85</td><td rowspan="1" colspan="1">5.33</td><td rowspan="1" colspan="1">4.34</td><td rowspan="1" colspan="1">7.18</td><td rowspan="1" colspan="1">0.94</td><td rowspan="1" colspan="1">1.50</td><td rowspan="1" colspan="1">1.14</td><td rowspan="1" colspan="1">1.66</td></tr><tr><td rowspan="1" colspan="1">Min</td><td rowspan="1" colspan="1">52.35</td><td rowspan="1" colspan="1">50.30</td><td rowspan="1" colspan="1">61.89</td><td rowspan="1" colspan="1">37.36</td><td rowspan="1" colspan="1">35.48</td><td rowspan="1" colspan="1">254.00</td><td rowspan="1" colspan="1">245.70</td><td rowspan="1" colspan="1">239.10</td><td rowspan="1" colspan="1">32.84</td><td rowspan="1" colspan="1">4.43</td><td rowspan="1" colspan="1">4.61</td><td rowspan="1" colspan="1">3.92</td><td rowspan="1" colspan="1">6.10</td><td rowspan="1" colspan="1">0.81</td><td rowspan="1" colspan="1">1.21</td><td rowspan="1" colspan="1">1.02</td><td rowspan="1" colspan="1">1.56</td></tr><tr><td rowspan="1" colspan="1">Mean</td><td rowspan="1" colspan="1">57.31</td><td rowspan="1" colspan="1">53.27</td><td rowspan="1" colspan="1">63.77</td><td rowspan="1" colspan="1">39.75</td><td rowspan="1" colspan="1">38.00</td><td rowspan="1" colspan="1">265.57</td><td rowspan="1" colspan="1">257.70</td><td rowspan="1" colspan="1">251.92</td><td rowspan="1" colspan="1">34.65</td><td rowspan="1" colspan="1">4.64</td><td rowspan="1" colspan="1">5.00</td><td rowspan="1" colspan="1">4.17</td><td rowspan="1" colspan="1">6.70</td><td rowspan="1" colspan="1">0.90</td><td rowspan="1" colspan="1">1.34</td><td rowspan="1" colspan="1">1.08</td><td rowspan="1" colspan="1">1.61</td></tr><tr><td rowspan="1" colspan="18">
              <bold><italic><tp:taxon-name><tp:taxon-name-part taxon-name-part-type="genus">Bubalus</tp:taxon-name-part> <tp:taxon-name-part taxon-name-part-type="species">arnee</tp:taxon-name-part></tp:taxon-name></italic></bold> (N=6)</td></tr><tr><td rowspan="1" colspan="1">Max</td><td rowspan="1" colspan="1">57.42</td><td rowspan="1" colspan="1">49.56</td><td rowspan="1" colspan="1">66.93</td><td rowspan="1" colspan="1">37.74</td><td rowspan="1" colspan="1">37.03</td><td rowspan="1" colspan="1">226.40</td><td rowspan="1" colspan="1">213.50</td><td rowspan="1" colspan="1">206.80</td><td rowspan="1" colspan="1">33.13</td><td rowspan="1" colspan="1">4.05</td><td rowspan="1" colspan="1">4.67</td><td rowspan="1" colspan="1">3.41</td><td rowspan="1" colspan="1">6.47</td><td rowspan="1" colspan="1">0.86</td><td rowspan="1" colspan="1">1.41</td><td rowspan="1" colspan="1">1.20</td><td rowspan="1" colspan="1">1.91</td></tr><tr><td rowspan="1" colspan="1">Min</td><td rowspan="1" colspan="1">52.56</td><td rowspan="1" colspan="1">46.69</td><td rowspan="1" colspan="1">62.34</td><td rowspan="1" colspan="1">34.87</td><td rowspan="1" colspan="1">32.31</td><td rowspan="1" colspan="1">212.80</td><td rowspan="1" colspan="1">198.20</td><td rowspan="1" colspan="1">200.80</td><td rowspan="1" colspan="1">30.30</td><td rowspan="1" colspan="1">3.91</td><td rowspan="1" colspan="1">4.54</td><td rowspan="1" colspan="1">3.34</td><td rowspan="1" colspan="1">5.92</td><td rowspan="1" colspan="1">0.84</td><td rowspan="1" colspan="1">1.27</td><td rowspan="1" colspan="1">1.13</td><td rowspan="1" colspan="1">1.76</td></tr><tr><td rowspan="1" colspan="1">Mean</td><td rowspan="1" colspan="1">55.45</td><td rowspan="1" colspan="1">48.13</td><td rowspan="1" colspan="1">65.28</td><td rowspan="1" colspan="1">36.01</td><td rowspan="1" colspan="1">34.84</td><td rowspan="1" colspan="1">221.17</td><td rowspan="1" colspan="1">208.05</td><td rowspan="1" colspan="1">203.58</td><td rowspan="1" colspan="1">31.39</td><td rowspan="1" colspan="1">3.99</td><td rowspan="1" colspan="1">4.59</td><td rowspan="1" colspan="1">3.39</td><td rowspan="1" colspan="1">6.15</td><td rowspan="1" colspan="1">0.85</td><td rowspan="1" colspan="1">1.34</td><td rowspan="1" colspan="1">1.15</td><td rowspan="1" colspan="1">1.81</td></tr></tbody></table></table-wrap></tp:treatment-sec><ref-list><ref id="B73"><mixed-citation xmlns:xlink="http://www.w3.org/1999/xlink" xlink:type="simple">
          <person-group><name name-style="western"><surname>Grzimek</surname><given-names>B</given-names></name></person-group> (<year>1975</year>) <source>Grzimek’s Animal Life Encyclopedia</source>. <volume>Vol 2</volume>, <size units="page">642 pp</size>.</mixed-citation></ref><ref id="B104"><mixed-citation xmlns:xlink="http://www.w3.org/1999/xlink" xlink:type="simple">
          <person-group><name name-style="western"><surname>Lekagul</surname><given-names>B</given-names></name><name name-style="western"><surname>McNeely</surname><given-names>JA</given-names></name></person-group> (<year>1988</year>) <source>Mammals of Thailand.</source> <publisher-name>Association for the Conservation of Wildlife</publisher-name>, <publisher-loc>Bangkok</publisher-loc>, <size units="page">758 pp</size>.</mixed-citation></ref><ref id="B122"><mixed-citation xmlns:xlink="http://www.w3.org/1999/xlink" xlink:type="simple">
          <person-group><name name-style="western"><surname>Nowak</surname><given-names>RM</given-names></name></person-group> (<year>1999</year>) <source>Walker’s Mammals of the World.</source> <publisher-name>The John Hopkins University Press</publisher-name>, <publisher-loc>London</publisher-loc>, <size units="page">1936 pp</size>.</mixed-citation></ref><ref id="B98"><mixed-citation xmlns:xlink="http://www.w3.org/1999/xlink" xlink:type="simple">
          <person-group><name name-style="western"><surname>Janis</surname><given-names>CM</given-names></name></person-group> (<year>1990</year>) <article-title>Correlation of cranial and dental variables with body size in ungulates and macropodoids.</article-title> In: <person-group><name name-style="western"><surname>Damuth</surname><given-names>J</given-names></name><name name-style="western"><surname>MacFadden</surname><given-names>BJ</given-names></name></person-group> (<role>Eds</role>) <source>Body Size in Mammalian Paleobiology: Estimation and Biological Implications</source>. <publisher-name>Cambridge University Press</publisher-name>, <publisher-loc>Cambridge</publisher-loc>, <fpage>255</fpage>–<lpage>299</lpage>.</mixed-citation></ref><ref id="B181"><mixed-citation xmlns:xlink="http://www.w3.org/1999/xlink" xlink:type="simple">
          <person-group><name name-style="western"><surname>von Koenigswald</surname><given-names>GHR</given-names></name></person-group> (<year>1933</year>) <article-title>Beitrag zur Kenntnis der fossilen Wirbeltiere Javas, I. Teil.</article-title> <source>Wetenschappelijke Mededeelingen (Dienst van den Mijnbouw in Nederlandsch Indië)</source> <volume>Vol. 23</volume>, <size units="page">184 pp</size>.</mixed-citation></ref><ref id="B164"><mixed-citation xmlns:xlink="http://www.w3.org/1999/xlink" xlink:type="simple">
          <person-group><name name-style="western"><surname>Tougard</surname><given-names>C</given-names></name></person-group> (<year>1998</year>) <source>Les faunes de grands mammifères du Pléistocène moyen terminal de Thaïlande dans leur cadre phylogénétique, paléoécologique et biochronologique.</source> <source>PhD thesis</source>, <publisher-name>University of Montpellier</publisher-name> II, <publisher-loc>Montpellier, France</publisher-loc>, <size units="page">175 pp</size>.</mixed-citation></ref><ref id="B57"><mixed-citation xmlns:xlink="http://www.w3.org/1999/xlink" xlink:type="simple">
          <person-group><name name-style="western"><surname>Filoux</surname><given-names>A</given-names></name><name name-style="western"><surname>Wattanapituksakul</surname><given-names>A</given-names></name><name name-style="western"><surname>Lespes</surname><given-names>C</given-names></name><name name-style="western"><surname>Thongcharoenchaikit</surname><given-names>C</given-names></name></person-group> (<year>2015</year>) <article-title>A Pleistocene mammal assemblage containing <italic><tp:taxon-name><tp:taxon-name-part taxon-name-part-type="genus">Ailuropoda</tp:taxon-name-part></tp:taxon-name></italic> and <italic><tp:taxon-name><tp:taxon-name-part taxon-name-part-type="genus">Pongo</tp:taxon-name-part></tp:taxon-name></italic> from Tham Prakai Phet cave, Chaiyaphum Province, Thailand.</article-title> <source>Geobios</source> <volume>48</volume>: <fpage>341</fpage>–<lpage>349</lpage>. doi: <ext-link xlink:type="simple" ext-link-type="doi" xlink:href="10.1016/j.geobios.2015.07.003">10.1016/j.geobios.2015.07.003</ext-link></mixed-citation></ref><ref id="B119"><mixed-citation xmlns:xlink="http://www.w3.org/1999/xlink" xlink:type="simple">
          <person-group><name name-style="western"><surname>Meijaard</surname><given-names>E</given-names></name><name name-style="western"><surname>Groves</surname><given-names>CP</given-names></name></person-group> (<year>2004</year>) <article-title>Morphometrical relationships between South-east Asian deer (<tp:taxon-name><tp:taxon-name-part taxon-name-part-type="family">Cervidae</tp:taxon-name-part></tp:taxon-name>, tribe <tp:taxon-name><tp:taxon-name-part taxon-name-part-type="tribe">Cervini</tp:taxon-name-part></tp:taxon-name>): evolutionary and biogeographic implications.</article-title> <source>Journal of Zoology</source> <volume>263</volume>: <fpage>179</fpage>–<lpage>196</lpage>. doi: <ext-link xlink:type="simple" ext-link-type="doi" xlink:href="10.1017/S0952836904005011">10.1017/S0952836904005011</ext-link></mixed-citation></ref><ref id="B72"><mixed-citation xmlns:xlink="http://www.w3.org/1999/xlink" xlink:type="simple">
          <person-group><name name-style="western"><surname>Gruwier</surname><given-names>B</given-names></name><name name-style="western"><surname>de Vos</surname><given-names>J</given-names></name><name name-style="western"><surname>Kovarovic</surname><given-names>K</given-names></name></person-group> (<year>2015</year>) <article-title>Exploration of the taxonomy of some Pleistocene <tp:taxon-name><tp:taxon-name-part taxon-name-part-type="tribe">Cervini</tp:taxon-name-part></tp:taxon-name> (<tp:taxon-name><tp:taxon-name-part taxon-name-part-type="class">Mammalia</tp:taxon-name-part></tp:taxon-name>, <tp:taxon-name><tp:taxon-name-part taxon-name-part-type="order">Artiodactyla</tp:taxon-name-part></tp:taxon-name>, <tp:taxon-name><tp:taxon-name-part taxon-name-part-type="family">Cervidae</tp:taxon-name-part></tp:taxon-name>) from Java and Sumatra (Indonesia): a geometric- and linear morphometric approach.</article-title> <source>Quaternary Science Reviews</source> <volume>119</volume>: <fpage>35</fpage>–<lpage>53</lpage>. doi: <ext-link xlink:type="simple" ext-link-type="doi" xlink:href="10.1016/j.quascirev.2015.04.012">10.1016/j.quascirev.2015.04.012</ext-link></mixed-citation></ref><ref id="B43"><mixed-citation xmlns:xlink="http://www.w3.org/1999/xlink" xlink:type="simple">
          <person-group><name name-style="western"><surname>Demeter</surname><given-names>F</given-names></name><name name-style="western"><surname>Bacon</surname><given-names>AM</given-names></name><name name-style="western"><surname>Sytha</surname><given-names>P</given-names></name></person-group> (<year>2013</year>) <article-title>État des connaissances actuelles sur le Cambodge.</article-title> In: <person-group><name name-style="western"><surname>Patole-Edoumba</surname><given-names>E</given-names></name><name name-style="western"><surname>Duringer</surname><given-names>P</given-names></name><name name-style="western"><surname>Pottier</surname><given-names>C</given-names></name></person-group> (<role>Eds</role>) <source>Premiers peuplements d’Asie du sud-est.</source> <publisher-name>UNESCO</publisher-name>, <publisher-loc>Phnom Penh</publisher-loc>, <fpage>1</fpage>–<lpage>74</lpage>.</mixed-citation></ref></ref-list></tp:taxon-treatment>
