# Supplementary material for: The Middle Pleistocene vertebrate fauna from Khok Sung (Nakhon Ratchasima, Thailand): biochronological and paleobiogeographical implications
Source: Zookeys. 2016 Aug 30;(613):1–157. doi: 10.3897/zookeys.613.8309 (PMC5027644; doi:10.3897/zookeys.613.8309)
Supplement: XML Treatment for Panolia eldii [file zookeys.613.8309-treatment9.xml]

<!DOCTYPE tp:taxon-treatment
  PUBLIC "-//TaxonX//DTD Taxonomic Treatment Publishing DTD v0 20100105//EN" "tax-treatment-NSO.dtd">
<tp:taxon-treatment xmlns:tp="http://www.plazi.org/taxpub"><tp:treatment-meta><kwd-group><label>Taxon classification</label><kwd><named-content content-type="kingdom">Animalia</named-content></kwd><kwd><named-content content-type="order">Artiodactyla</named-content></kwd><kwd><named-content content-type="family">Cervidae</named-content></kwd></kwd-group><mixed-citation publication-type="journal"><person-group><name><surname>Suraprasit</surname><given-names>Kantapon</given-names></name><name><surname>Jaeger</surname><given-names>Jean-Jacques</given-names></name><name><surname>Chaimanee</surname><given-names>Yaowalak</given-names></name><name><surname>Chavasseau</surname><given-names>Olivier</given-names></name><name><surname>Yamee</surname><given-names>Chotima</given-names></name><name><surname>Tian</surname><given-names>Pannipa</given-names></name><name><surname>Panha</surname><given-names>Somsak</given-names></name></person-group><article-title>The Middle Pleistocene vertebrate fauna from Khok Sung (Nakhon Ratchasima, Thailand): biochronological and paleobiogeographical implications</article-title><source>Zookeys</source><day>30</day><month>8</month><year>2016</year><volume>2016</volume><issue>613</issue><fpage>1</fpage><lpage>157</lpage><pub-id pub-id-type="doi">10.3897/zookeys.613.8309</pub-id></mixed-citation></tp:treatment-meta><tp:nomenclature><tp:taxon-name>
                    <tp:taxon-name-part taxon-name-part-type="genus">Panolia</tp:taxon-name-part>
                    <tp:taxon-name-part taxon-name-part-type="species">eldii</tp:taxon-name-part>
                  </tp:taxon-name><tp:taxon-authority>(M’Clelland, 1842)</tp:taxon-authority></tp:nomenclature><tp:treatment-sec sec-type="material" id="SECID0EEACM"><title>Referred material.</title><p>A cranium with a right partial antler, DMR-KS-05-04-20-4; a right P2, DMR-KS-05-03-15-11; two left M1—DMR-KS-05-03-00-24 and DMR-KS-05-03-00-25; six M2—DMR-KS-05-03-00-23 (right), DMR-KS-05-03-30-5 (right), DMR-KS-05-04-3-4 (right), DMR-KS-05-03-30-6 (left posterior lobe), DMR-KS-05-03-27-7 (left), and DMR-KS-05-04-3-5 (left); five M3—DMR-KS-05-03-27-6 (right), DMR-KS-05-04-9-1 (right), DMR-KS-05-04-8-3 (right), DMR-KS-05-03-00-22 (left), and DMR-KS-05-04-9-2 (left); two left mandibles—DMR-KS-05-03-27-2 (with p2–m3) and DMR-KS-05-04-9-5 (with p2–m2); a right i1, DMR-KS-05-03-29-2; a right scapula, DMR-KS-05-06-24-4; a left humerus, DMR-KS-05-04-11-35; a right fragmentary humerus, DMR-KS-05-03-18-1 (proximal part); three radii—DMR-KS-05-03-31-10 (right), DMR-KS-05-04-11-3 (right), and DMR-KS-05-03-19-16 (left); a right metacarpus, DMR-KS-05-03-24-2; two right femora—DMR-KS-05-03-27-11 and DMR-KS-05-03-17-36; five fragmentary femora—DMR-KS-05-04-05-38 (right proximal part), DMR-KS-05-03-28-20 (right <!--PageBreak-->distal part), DMR-KS-05-03-00-119 (right distal part), DMR-KS-05-03-19-2 (right distal part), and DMR-KS-05-08-16-1 (left proximal part); three left metatarsi—DMR-KS-05-03-25-8, DMR-KS-05-03-28-17, and DMR-KS-05-03-15-15.</p></tp:treatment-sec><tp:treatment-sec sec-type="material" id="SECID0EMACM"><title>Material description.</title><p>
              <bold>Cranium and upper dentition</bold>: DMR-KS-05-04-20-4 is an incomplete cranium, lacking the whole anterior parts (nasal, jugal, palatine, and maxilla) (Fig. <xref ref-type="fig" rid="F19">19A–C</xref>) (for measurements, see Appendix <xref ref-type="table" rid="T23">4</xref>). This specimen is a juvenile individual according to the incompletely fused sutures. The basioccipital and basisphenoid are triangular in outline and have straight lateral edges (Fig. <xref ref-type="fig" rid="F19">19C</xref>), different from those of <italic><tp:taxon-name><tp:taxon-name-part taxon-name-part-type="genus">Axis</tp:taxon-name-part></tp:taxon-name></italic>, and as observed on the recent skull of <italic><tp:taxon-name><tp:taxon-name-part taxon-name-part-type="genus">Panolia</tp:taxon-name-part> <tp:taxon-name-part taxon-name-part-type="species">eldii</tp:taxon-name-part></tp:taxon-name></italic> (e.g., <named-content xmlns:xlink="http://www.w3.org/1999/xlink" content-type="dwc:institutional_code" xlink:type="simple">MNHN</named-content>-ZMO-1937-157, <named-content xmlns:xlink="http://www.w3.org/1999/xlink" content-type="dwc:institutional_code" xlink:type="simple">MNHN</named-content>-ZMO-1944-307, <named-content xmlns:xlink="http://www.w3.org/1999/xlink" content-type="dwc:institutional_code" xlink:type="simple">MNHN</named-content>-ZMO-2011-190, and <named-content xmlns:xlink="http://www.w3.org/1999/xlink" content-type="dwc:institutional_code" xlink:type="simple">NMW</named-content>-2975). The foramina ovale of DMR-KS-05-04-20-4 are more circular and open more anteriorly than those of <italic><tp:taxon-name><tp:taxon-name-part taxon-name-part-type="genus">Axis</tp:taxon-name-part></tp:taxon-name></italic>. The right partial antler contains a half of the slender main beam, but lacks a brow tine entirely (Fig. <xref ref-type="fig" rid="F19">19A, B</xref>). The divergent angle between the main beam and the brow tine is of about 110°, similar to recent skulls of <italic><tp:taxon-name><tp:taxon-name-part taxon-name-part-type="genus">Panolia</tp:taxon-name-part> <tp:taxon-name-part taxon-name-part-type="species">eldii</tp:taxon-name-part></tp:taxon-name></italic> (e.g., <abbrev xmlns:xlink="http://www.w3.org/1999/xlink" content-type="institution" xlink:title="Mammal collection, Thailand Natural History Museum Pathum Thani, Thailand" id="ABBRID0EJDCM" xlink:type="simple">THNHM-M</abbrev>-125). The antler surface is smooth and the burr is poorly developed in relation to the ontogenetic stages. The preserved shed antler shows a typical character of <italic><tp:taxon-name><tp:taxon-name-part taxon-name-part-type="genus">Panolia</tp:taxon-name-part> <tp:taxon-name-part taxon-name-part-type="species">eldii</tp:taxon-name-part></tp:taxon-name></italic>, whose main beams strongly project and curve laterally (Fig. <xref ref-type="fig" rid="F19">19A</xref>).</p><fig id="F19" position="float" orientation="portrait"><label>Figure 19.</label><caption><p>Remains of <italic><tp:taxon-name><tp:taxon-name-part taxon-name-part-type="genus">Panolia</tp:taxon-name-part> <tp:taxon-name-part taxon-name-part-type="species">eldii</tp:taxon-name-part></tp:taxon-name></italic> from Khok Sung: <bold>A–C</bold> DMR-KS-05-04-20-4, a cranium in dorsal (<bold>A</bold>), lateral (<bold>B</bold>), and ventral (<bold>C</bold>) views <bold>D</bold> DMR-KS-05-03-15-11, a right P2 <bold>E</bold> DMR-KS-05-03-00-24, a left M1 <bold>F</bold> DMR-KS-05-03-00-23, a right M2 <bold>G</bold> DMR-KS-05-03-27-6, a left M3 <bold>H</bold> DMR-KS-05-04-9-2, a left M3 <bold>I</bold> DMR-KS-05-03-29-2, a right i1 in lingual view <bold>J–K</bold> DMR-KS-05-03-27-2, a left mandible in lateral (<bold>J</bold>) and occlusal (<bold>K</bold>) views <bold>L–M</bold> DMR-KS-05-04-9-5, a left mandible in occlusal (<bold>L</bold>) and lateral (<bold>M</bold>) views. All teeth are shown in occlusal view.</p></caption><graphic xmlns:xlink="http://www.w3.org/1999/xlink" xlink:href="zookeys-613-001-g019.jpg" position="float" orientation="portrait" xlink:type="simple" id="oo_101066.jpg"/></fig><p>P2 exhibits a prominent medial crista which divides the fossette into two islands (Fig. <xref ref-type="fig" rid="F19">19D</xref>). The separated anterior fossette is larger than the posterior one. On the upper molars, the buccal styles, anterior cingula, and entostyles are distinct (for measurements, see Tab. <xref ref-type="table" rid="T12">12</xref>). The entostyle is bifurcated (Fig. <xref ref-type="fig" rid="F19">19E–H</xref>). The metaconule fold (spur) is poorly developed. The posterior lobe of the M3 is reduced in width (Fig. <xref ref-type="fig" rid="F19">19G, H</xref>). The buccal wall of the posterior lobe is oblique in occlusal view.</p><p>
              <bold>Mandibles and lower dentition</bold>: Two mandibles (DMR-KS-05-03-27-2: Fig. <xref ref-type="fig" rid="F19">19J, K</xref> and DMR-KS-05-04-9-5: Fig. <xref ref-type="fig" rid="F19">19L, M</xref>) are nearly complete, preserving the bodies with cheek tooth rows (for measurements, see Appendix <xref ref-type="table" rid="T24">5</xref>). The first specimen also preserves a partial ramus and is more complete than the second one in which the mandibular body is broken.</p><p>An isolated i1 is spatulate (Fig. <xref ref-type="fig" rid="F19">19I</xref>). Lower premolars show more complex patterns compared to <italic><tp:taxon-name><tp:taxon-name-part taxon-name-part-type="genus">Axis</tp:taxon-name-part></tp:taxon-name></italic> (e.g., the bifurcation of the metaconid on the p3, the irregular shape of the posterior valley, and the presence of more developed pre- and postprotoconulidcristids) (Fig. <xref ref-type="fig" rid="F19">19K, L</xref>). Lower molars display well-developed anterior cingulids and stylids (for measurements, see Tab. <xref ref-type="table" rid="T12">12</xref>). The m3 is characterized by the presence of a posterior ectostylid (Fig. <xref ref-type="fig" rid="F19">19K</xref>). The shape of the posterior lobe of the m3 resembles that of <italic><tp:taxon-name><tp:taxon-name-part taxon-name-part-type="genus">Axis</tp:taxon-name-part> <tp:taxon-name-part taxon-name-part-type="species">axis</tp:taxon-name-part></tp:taxon-name></italic>.</p><p>
              <bold>Postcranial remains</bold>: postcranial bones include a scapula (Fig. <xref ref-type="fig" rid="F20">20A, B</xref>), humeri (Fig. <xref ref-type="fig" rid="F20">20C–E</xref>), radii, a metacarpus (Fig. <xref ref-type="fig" rid="F20">20I–K</xref>), femora (Fig. <xref ref-type="fig" rid="F20">20O–Q</xref>), and metatarsi (Fig. <xref ref-type="fig" rid="F20">20L–N</xref>). They are almost complete. We identify these postcranial bones based on the correlation of size and proportion with the extant specimens of <italic><tp:taxon-name><tp:taxon-name-part taxon-name-part-type="genus">Panolia</tp:taxon-name-part> <tp:taxon-name-part taxon-name-part-type="species">eldii</tp:taxon-name-part></tp:taxon-name></italic> (Tab. <xref ref-type="table" rid="T13">13</xref>, and Appendices <xref ref-type="table" rid="T20">1</xref>, <xref ref-type="table" rid="T25">6</xref>–<xref ref-type="table" rid="T29">10</xref>, and <xref ref-type="table" rid="T31">12</xref>).</p><fig id="F20" position="float" orientation="portrait"><label>Figure 20.</label><caption><p>Postcranial remains of <italic><tp:taxon-name><tp:taxon-name-part taxon-name-part-type="genus">Panolia</tp:taxon-name-part> <tp:taxon-name-part taxon-name-part-type="species">eldii</tp:taxon-name-part></tp:taxon-name></italic> from Khok Sung: <bold>A–B</bold> DMR-KS-05-06-24-4, a right scapula in lateral (<bold>A</bold>) and distal (<bold>B</bold>) views <bold>C–E</bold> DMR-KS-05-03-18-1, a right proximal humerus in proximal (<bold>C</bold>), anterior (<bold>D</bold>), and posterior (<bold>E</bold>) views <bold>F–H</bold> DMR-KS-05-03-31-10, a right radius in proximal (<bold>F</bold>), anterior (<bold>G</bold>), distal (<bold>H</bold>) views <bold>I–K</bold> DMR-KS-05-03-24-2, a right metacarpus in proximal (<bold>I</bold>), anterior (<bold>J</bold>), and distal (<bold>K</bold>) views <bold>L–N</bold> DMR-KS-05-03-25-8, a left metatarsus in proximal (<bold>L</bold>), anterior (<bold>M</bold>), distal (<bold>N</bold>) views <bold>O–Q</bold> DMR-KS-05-03-17-36, a right femur in proximal (<bold>O</bold>), posterior (<bold>P</bold>), distal (<bold>Q</bold>) views.</p></caption><graphic xmlns:xlink="http://www.w3.org/1999/xlink" xlink:href="zookeys-613-001-g020.jpg" position="float" orientation="portrait" xlink:type="simple" id="oo_101067.jpg"/></fig></tp:treatment-sec><tp:treatment-sec sec-type="remarks" id="SECID0ETLCM"><title>Taxonomic remarks and comparisons.</title><p>Several authors consider Eld’s deer as belonging to either the genus <italic><tp:taxon-name><tp:taxon-name-part taxon-name-part-type="genus">Cervus</tp:taxon-name-part></tp:taxon-name></italic> (e.g., <xref ref-type="bibr" rid="B104">Lekagul and McNeely 1988</xref>, <xref ref-type="bibr" rid="B165">Tougard 2001</xref>, <xref ref-type="bibr" rid="B72">Gruwier et al. 2015</xref>) or <italic><tp:taxon-name><tp:taxon-name-part taxon-name-part-type="genus">Rucervus</tp:taxon-name-part></tp:taxon-name></italic> (e.g., <xref ref-type="bibr" rid="B71">Grubb 2005</xref>). However, Groves and Grubb <!--PageBreak-->(2011) suggested that placement of the Eld’s deer in the genus <italic><tp:taxon-name><tp:taxon-name-part taxon-name-part-type="genus">Panolia</tp:taxon-name-part></tp:taxon-name></italic> is an acceptable alternative based on mtDNA analysis (<xref ref-type="bibr" rid="B127">Pitra et al. 2004</xref>).</p><p>The shed antler of the Eld’s deer, <italic><tp:taxon-name><tp:taxon-name-part taxon-name-part-type="genus">Panolia</tp:taxon-name-part> <tp:taxon-name-part taxon-name-part-type="species">eldii</tp:taxon-name-part></tp:taxon-name></italic>, is characterized by bow- or lyre-like shapes, long, noticeable, and laterally bending-main beams with a distal portion curving medially, and small ornamented branches of brow tines. The cheek teeth of <italic><tp:taxon-name><tp:taxon-name-part taxon-name-part-type="genus">Panolia</tp:taxon-name-part> <tp:taxon-name-part taxon-name-part-type="species">eldii</tp:taxon-name-part></tp:taxon-name></italic> differ from those of <italic><tp:taxon-name><tp:taxon-name-part taxon-name-part-type="genus">Axis</tp:taxon-name-part> <tp:taxon-name-part taxon-name-part-type="species">axis</tp:taxon-name-part></tp:taxon-name></italic> in having a larger size, a more complex wear pattern of the mesolingual conids on the p3, more developed anterior cingulids on the lower molars, and a posterior ectostylid on the m3. The Khok Sung specimens assigned to <italic><tp:taxon-name><tp:taxon-name-part taxon-name-part-type="genus">Panolia</tp:taxon-name-part> <tp:taxon-name-part taxon-name-part-type="species">eldii</tp:taxon-name-part></tp:taxon-name></italic> are similar in morphology to the extant specimens. As demonstrated by the body mass estimation (Tab. <xref ref-type="table" rid="T14">14</xref>) and scatter diagrams (Figs <xref ref-type="fig" rid="F21">21</xref> and <xref ref-type="fig" rid="F22">22</xref>), <italic><tp:taxon-name><tp:taxon-name-part taxon-name-part-type="genus">Panolia</tp:taxon-name-part> <tp:taxon-name-part taxon-name-part-type="species">eldii</tp:taxon-name-part></tp:taxon-name></italic> from Khok Sung is also comparable in size to recent populations, to that from Thum Wiman Nakin, and to some fossil species (e.g., <italic><tp:taxon-name><tp:taxon-name-part taxon-name-part-type="genus">Cervus</tp:taxon-name-part> <tp:taxon-name-part taxon-name-part-type="species">kendengensis</tp:taxon-name-part></tp:taxon-name></italic> from the Pleistocene of Bangle and Kali <!--PageBreak-->Gedeh in Java). However, we suggest that some isolated teeth of cervids from Thum Wiman Nakin (<xref ref-type="bibr" rid="B164">Tougard 1998</xref>) reveal an improper taxonomic identification. The P2 (TF 3371 and TF 4570), p2 (TF 3938, TF 3313, TF 3358, and TF 3983), p3 (TF 3373), and m2 (TF 4025), attributed to <italic><tp:taxon-name><tp:taxon-name-part taxon-name-part-type="genus">Panolia</tp:taxon-name-part> <tp:taxon-name-part taxon-name-part-type="species">eldii</tp:taxon-name-part></tp:taxon-name></italic>, may belong to other cervids (possibly <italic><tp:taxon-name><tp:taxon-name-part taxon-name-part-type="genus">Rusa</tp:taxon-name-part> <tp:taxon-name-part taxon-name-part-type="species">unicolor</tp:taxon-name-part></tp:taxon-name></italic>) due to their larger sizes. Our identification thus confirms the existence of <italic><tp:taxon-name><tp:taxon-name-part taxon-name-part-type="genus">Panolia</tp:taxon-name-part> <tp:taxon-name-part taxon-name-part-type="species">eldii</tp:taxon-name-part></tp:taxon-name></italic> in Thailand during the late Middle Pleistocene.</p><fig id="F21" position="float" orientation="portrait"><label>Figure 21.</label><caption><p>Scatter diagrams of upper cheek tooth (P2, M1, M2, and M3) lengths and widths of some recent and fossil large cervids. The measurements of fossil cervids from the caves of Phnom Loang, Thum Wiman Nakin, and Ma U’Oi are obtained from <xref ref-type="bibr" rid="B15">Beden and Guérin (1973)</xref>, <xref ref-type="bibr" rid="B164">Tougard (1998)</xref>, and <xref ref-type="bibr" rid="B3">Bacon et al. (2004)</xref>, respectively.</p></caption><graphic xmlns:xlink="http://www.w3.org/1999/xlink" xlink:href="zookeys-613-001-g021.jpg" position="float" orientation="portrait" xlink:type="simple" id="oo_101068.jpg"/></fig><fig id="F22" position="float" orientation="portrait"><label>Figure 22.</label><caption><p>Scatter diagrams of lower cheek tooth (p2–m3) lengths and widths of some recent and fossil large cervids. The measurements of fossil cervids from the caves of Thum Wiman Nakin, Thum Prakai Phet, and Ma U’Oi are obtained from <xref ref-type="bibr" rid="B164">Tougard (1998)</xref>, <xref ref-type="bibr" rid="B57">Filoux et al. (2015)</xref>, and <xref ref-type="bibr" rid="B3">Bacon et al. (2004)</xref>, respectively.</p></caption><graphic xmlns:xlink="http://www.w3.org/1999/xlink" xlink:href="zookeys-613-001-g022.jpg" position="float" orientation="portrait" xlink:type="simple" id="oo_101069.jpg"/></fig></tp:treatment-sec><tp:treatment-sec><!--Section generated to contain objects referenced in tp:taxon-treatment.--><table-wrap id="T23" position="float" orientation="portrait"><label>Appendix 4.</label><caption><p>Measurements (in millimeters) of crania of cervids from Khok Sung. Numbers within the parentheses refer to the numbers used in von den Driesch’s metrical methods (1976: fig.11). * indicates measurements of the maximum length of the preservation according to incomplete specimens. “es” refers to an estimated value of the full length due to incomplete specimens.</p></caption><table id="TID0EDWHO" rules="all"><tbody><tr><th rowspan="1" colspan="1">Taxon</th><th rowspan="1" colspan="4">
              <italic><tp:taxon-name><tp:taxon-name-part taxon-name-part-type="genus">Axis</tp:taxon-name-part> <tp:taxon-name-part taxon-name-part-type="species">axis</tp:taxon-name-part></tp:taxon-name></italic>
            </th><th rowspan="1" colspan="1">
              <italic><tp:taxon-name><tp:taxon-name-part taxon-name-part-type="genus">Panolia</tp:taxon-name-part> <tp:taxon-name-part taxon-name-part-type="species">eldii</tp:taxon-name-part></tp:taxon-name></italic>
            </th></tr><tr><th rowspan="1" colspan="1">Cranium no.</th><th rowspan="1" colspan="1">DMR-KS-05-03-00-30</th><th rowspan="1" colspan="1">DMR-KS-05-04-18-50</th><th rowspan="1" colspan="1">DMR-KS-05-03-18-X9</th><th rowspan="1" colspan="1">DMR-KS-05-03-27-1</th><th rowspan="1" colspan="1">DMR-KS-05-04-20-4</th></tr><tr><td rowspan="1" colspan="1">
              <bold>Metrical parameters (mm)</bold>
            </td><td rowspan="1" colspan="1"/><td rowspan="1" colspan="1"/><td rowspan="1" colspan="1"/><td rowspan="1" colspan="1"/><td rowspan="1" colspan="1"/></tr><tr><td rowspan="1" colspan="1">(6) Basicranial axis: Basion–Synsphenion</td><td rowspan="1" colspan="1">68.11</td><td rowspan="1" colspan="1">76.94</td><td rowspan="1" colspan="1">70.95</td><td rowspan="1" colspan="1">58.65*</td><td rowspan="1" colspan="1">93.34</td></tr><tr><td rowspan="1" colspan="1">(8) Neurocranium length: Basion–Nasion</td><td rowspan="1" colspan="1">–</td><td rowspan="1" colspan="1">–</td><td rowspan="1" colspan="1">–</td><td rowspan="1" colspan="1">143.64*</td><td rowspan="1" colspan="1">–</td></tr><tr><td rowspan="1" colspan="1">(10) Median frontal length: Akrokranion–Nasion</td><td rowspan="1" colspan="1">–</td><td rowspan="1" colspan="1">–</td><td rowspan="1" colspan="1">–</td><td rowspan="1" colspan="1">148.51*</td><td rowspan="1" colspan="1">–</td></tr><tr><td rowspan="1" colspan="1">(23) Greatest inner length of the orbit: Ectorbitale–Entorbitale</td><td rowspan="1" colspan="1">–</td><td rowspan="1" colspan="1">–</td><td rowspan="1" colspan="1">48.76 (right)</td><td rowspan="1" colspan="1">47.26 (left)</td><td rowspan="1" colspan="1">–</td></tr><tr><td rowspan="1" colspan="1">(25) Greatest mastoid breadth: Otion–Otion</td><td rowspan="1" colspan="1">100.94</td><td rowspan="1" colspan="1">92.35</td><td rowspan="1" colspan="1">93.29</td><td rowspan="1" colspan="1">96.29</td><td rowspan="1" colspan="1">98.28</td></tr><tr><td rowspan="1" colspan="1">(26) Greatest breadth of the occipital condyles</td><td rowspan="1" colspan="1">55.28</td><td rowspan="1" colspan="1">50.66</td><td rowspan="1" colspan="1">51.42</td><td rowspan="1" colspan="1">52.35</td><td rowspan="1" colspan="1">57.13</td></tr><tr><td rowspan="1" colspan="1">(27) Greatest breadth at the bases of the paraoccipital processes</td><td rowspan="1" colspan="1">83.89</td><td rowspan="1" colspan="1">78.94</td><td rowspan="1" colspan="1">80.24</td><td rowspan="1" colspan="1">88.51*</td><td rowspan="1" colspan="1">83.49</td></tr><tr><td rowspan="1" colspan="1">(28) Greatest breadth of the foramen magnum</td><td rowspan="1" colspan="1">22.53</td><td rowspan="1" colspan="1">25.15</td><td rowspan="1" colspan="1">22.65</td><td rowspan="1" colspan="1">24.83</td><td rowspan="1" colspan="1">26.20</td></tr><tr><td rowspan="1" colspan="1">(31) Least frontal breadth = least breadth of the forehead aboral of the orbits</td><td rowspan="1" colspan="1">88.42</td><td rowspan="1" colspan="1">99.22</td><td rowspan="1" colspan="1">–</td><td rowspan="1" colspan="1">99.06</td><td rowspan="1" colspan="1">81.08</td></tr><tr><td rowspan="1" colspan="1">(32) Greatest breadth across the orbits = greatest frontal breadth = nearly greatest breadth of skull: Ectorbitale–Ectorbitale</td><td rowspan="1" colspan="1">–</td><td rowspan="1" colspan="1">–</td><td rowspan="1" colspan="1">–</td><td rowspan="1" colspan="1">124.03*</td><td rowspan="1" colspan="1">–</td></tr><tr><td rowspan="1" colspan="1">(38) Basion–the highest point of the superior nuchal crest</td><td rowspan="1" colspan="1">62.62</td><td rowspan="1" colspan="1">61.91</td><td rowspan="1" colspan="1">62.65</td><td rowspan="1" colspan="1">63.52</td><td rowspan="1" colspan="1">66.97</td></tr><tr><td rowspan="1" colspan="1">(40) Proximal circumference of the burr = circumference of the distal end of the pedicle</td><td rowspan="1" colspan="1">116.2 (right), 114.50 (left)</td><td rowspan="1" colspan="1">104.56 (right), 104.81 (left)</td><td rowspan="1" colspan="1">111.87 (right), 103.59 (left)</td><td rowspan="1" colspan="1">100 (es) (right and left)</td><td rowspan="1" colspan="1">85.13 (right)</td></tr><tr><td rowspan="1" colspan="1">(41) Distal circumference of the burr</td><td rowspan="1" colspan="1">129.80 (left)</td><td rowspan="1" colspan="1">146.53 (right), 144.53 (left)</td><td rowspan="1" colspan="1">–</td><td rowspan="1" colspan="1">–</td><td rowspan="1" colspan="1">88.51* (right)</td></tr></tbody></table></table-wrap><table-wrap id="T12" position="float" orientation="portrait"><label>Table 12.</label><caption><p>Measurements (lengths and widths in millimeters) of cervid teeth from Khok Sung. N=number of specimens.</p></caption><table id="TID0ERCFM" rules="all"><tbody><tr><th rowspan="1" colspan="1"/><th rowspan="1" colspan="3">Length</th><th rowspan="1" colspan="3">Width</th></tr><tr><th rowspan="1" colspan="1"/><th rowspan="1" colspan="1">N</th><th rowspan="1" colspan="1">Range</th><th rowspan="1" colspan="1">Mean</th><th rowspan="1" colspan="1">N</th><th rowspan="1" colspan="1">Range</th><th rowspan="1" colspan="1">Mean</th></tr><tr><td rowspan="1" colspan="7">
              <bold><italic><tp:taxon-name><tp:taxon-name-part taxon-name-part-type="genus">Axis</tp:taxon-name-part> <tp:taxon-name-part taxon-name-part-type="species">axis</tp:taxon-name-part></tp:taxon-name></italic></bold>
            </td></tr><tr><td rowspan="1" colspan="1">P3</td><td rowspan="1" colspan="1">1</td><td rowspan="1" colspan="1">12.40</td><td rowspan="1" colspan="1">–</td><td rowspan="1" colspan="1">1</td><td rowspan="1" colspan="1">13.60</td><td rowspan="1" colspan="1">–</td></tr><tr><td rowspan="1" colspan="1">P4</td><td rowspan="1" colspan="1">2</td><td rowspan="1" colspan="1">10.04–11.29</td><td rowspan="1" colspan="1">10.67</td><td rowspan="1" colspan="1">2</td><td rowspan="1" colspan="1">12.19–14.28</td><td rowspan="1" colspan="1">13.24</td></tr><tr><td rowspan="1" colspan="1">M1</td><td rowspan="1" colspan="1">2</td><td rowspan="1" colspan="1">13.32–15.19</td><td rowspan="1" colspan="1">14.26</td><td rowspan="1" colspan="1">2</td><td rowspan="1" colspan="1">15.60–15.93</td><td rowspan="1" colspan="1">15.77</td></tr><tr><td rowspan="1" colspan="1">M2</td><td rowspan="1" colspan="1">2</td><td rowspan="1" colspan="1">18.07–18.08</td><td rowspan="1" colspan="1">18.08</td><td rowspan="1" colspan="1">2</td><td rowspan="1" colspan="1">17.41–17.84</td><td rowspan="1" colspan="1">17.63</td></tr><tr><td rowspan="1" colspan="1">M3</td><td rowspan="1" colspan="1">1</td><td rowspan="1" colspan="1">17.53</td><td rowspan="1" colspan="1">–</td><td rowspan="1" colspan="1">1</td><td rowspan="1" colspan="1">16.42</td><td rowspan="1" colspan="1">–</td></tr><tr><td rowspan="1" colspan="1">p2</td><td rowspan="1" colspan="1">6</td><td rowspan="1" colspan="1">7.93–9.54</td><td rowspan="1" colspan="1">8.72</td><td rowspan="1" colspan="1">6</td><td rowspan="1" colspan="1">5.44–6.89</td><td rowspan="1" colspan="1">5.93</td></tr><tr><td rowspan="1" colspan="1">p3</td><td rowspan="1" colspan="1">7</td><td rowspan="1" colspan="1">9.17–12.11</td><td rowspan="1" colspan="1">10.67</td><td rowspan="1" colspan="1">7</td><td rowspan="1" colspan="1">6.53–7.14</td><td rowspan="1" colspan="1">6.88</td></tr><tr><td rowspan="1" colspan="1">p4</td><td rowspan="1" colspan="1">8</td><td rowspan="1" colspan="1">10.64–13.62</td><td rowspan="1" colspan="1">11.65</td><td rowspan="1" colspan="1">10</td><td rowspan="1" colspan="1">6.77–8.13</td><td rowspan="1" colspan="1">7.39</td></tr><tr><td rowspan="1" colspan="1">m1</td><td rowspan="1" colspan="1">9</td><td rowspan="1" colspan="1">11.81–18.20</td><td rowspan="1" colspan="1">14.2</td><td rowspan="1" colspan="1">13</td><td rowspan="1" colspan="1">8.27–10.29</td><td rowspan="1" colspan="1">9.59</td></tr><tr><td rowspan="1" colspan="1">m2</td><td rowspan="1" colspan="1">18</td><td rowspan="1" colspan="1">15.94–21.42</td><td rowspan="1" colspan="1">17.91</td><td rowspan="1" colspan="1">19</td><td rowspan="1" colspan="1">8.56–11.67</td><td rowspan="1" colspan="1">10.56</td></tr><tr><td rowspan="1" colspan="1">m3</td><td rowspan="1" colspan="1">18</td><td rowspan="1" colspan="1">21.69–25.78</td><td rowspan="1" colspan="1">24.1</td><td rowspan="1" colspan="1">20</td><td rowspan="1" colspan="1">8.87–11.89</td><td rowspan="1" colspan="1">10.74</td></tr><tr><td rowspan="1" colspan="7">
              <bold><italic><tp:taxon-name><tp:taxon-name-part taxon-name-part-type="genus">Panolia</tp:taxon-name-part> <tp:taxon-name-part taxon-name-part-type="species">eldii</tp:taxon-name-part></tp:taxon-name></italic></bold>
            </td></tr><tr><td rowspan="1" colspan="1">P2</td><td rowspan="1" colspan="1">1</td><td rowspan="1" colspan="1">11.09</td><td rowspan="1" colspan="1">–</td><td rowspan="1" colspan="1">1</td><td rowspan="1" colspan="1">13.97</td><td rowspan="1" colspan="1">–</td></tr><tr><td rowspan="1" colspan="1">M1</td><td rowspan="1" colspan="1">2</td><td rowspan="1" colspan="1">12.07–14.95</td><td rowspan="1" colspan="1">13.51</td><td rowspan="1" colspan="1">2</td><td rowspan="1" colspan="1">16.52–17.77</td><td rowspan="1" colspan="1">17.15</td></tr><tr><td rowspan="1" colspan="1">M2</td><td rowspan="1" colspan="1">5</td><td rowspan="1" colspan="1">16.67–20.48</td><td rowspan="1" colspan="1">19.35</td><td rowspan="1" colspan="1">6</td><td rowspan="1" colspan="1">17.85–19.35</td><td rowspan="1" colspan="1">18.56</td></tr><tr><td rowspan="1" colspan="1">M3</td><td rowspan="1" colspan="1">5</td><td rowspan="1" colspan="1">18.80–21.39</td><td rowspan="1" colspan="1">19.96</td><td rowspan="1" colspan="1">5</td><td rowspan="1" colspan="1">16.99–19.50</td><td rowspan="1" colspan="1">18.30</td></tr><tr><td rowspan="1" colspan="1">i1</td><td rowspan="1" colspan="1">1</td><td rowspan="1" colspan="1">12.86</td><td rowspan="1" colspan="1">–</td><td rowspan="1" colspan="1">1</td><td rowspan="1" colspan="1">6.31</td><td rowspan="1" colspan="1">–</td></tr><tr><td rowspan="1" colspan="1">p2</td><td rowspan="1" colspan="1">2</td><td rowspan="1" colspan="1">9.97–11.33</td><td rowspan="1" colspan="1">10.65</td><td rowspan="1" colspan="1">2</td><td rowspan="1" colspan="1">7.03–7.44</td><td rowspan="1" colspan="1">7.24</td></tr><tr><td rowspan="1" colspan="1">p3</td><td rowspan="1" colspan="1">2</td><td rowspan="1" colspan="1">13.04–13.67</td><td rowspan="1" colspan="1">13.36</td><td rowspan="1" colspan="1">2</td><td rowspan="1" colspan="1">8.33–8.56</td><td rowspan="1" colspan="1">8.45</td></tr><tr><td rowspan="1" colspan="1">p4</td><td rowspan="1" colspan="1">2</td><td rowspan="1" colspan="1">13.65–14.05</td><td rowspan="1" colspan="1">13.85</td><td rowspan="1" colspan="1">2</td><td rowspan="1" colspan="1">8.94–9.33</td><td rowspan="1" colspan="1">9.14</td></tr><tr><td rowspan="1" colspan="1">m1</td><td rowspan="1" colspan="1">2</td><td rowspan="1" colspan="1">14.67–15.67</td><td rowspan="1" colspan="1">15.17</td><td rowspan="1" colspan="1">2</td><td rowspan="1" colspan="1">11.23–12.25</td><td rowspan="1" colspan="1">11.74</td></tr><tr><td rowspan="1" colspan="1">m2</td><td rowspan="1" colspan="1">2</td><td rowspan="1" colspan="1">17.73–19.36</td><td rowspan="1" colspan="1">18.55</td><td rowspan="1" colspan="1">2</td><td rowspan="1" colspan="1">12.63–13.26</td><td rowspan="1" colspan="1">12.95</td></tr><tr><td rowspan="1" colspan="1">m3</td><td rowspan="1" colspan="1">1</td><td rowspan="1" colspan="1">23.61</td><td rowspan="1" colspan="1"/><td rowspan="1" colspan="1">1</td><td rowspan="1" colspan="1">12.84</td><td rowspan="1" colspan="1"/></tr><tr><td rowspan="1" colspan="7">
              <bold><italic><tp:taxon-name><tp:taxon-name-part taxon-name-part-type="genus">Rusa</tp:taxon-name-part> <tp:taxon-name-part taxon-name-part-type="species">unicolor</tp:taxon-name-part></tp:taxon-name></italic></bold>
            </td></tr><tr><td rowspan="1" colspan="1">M1</td><td rowspan="1" colspan="1">1</td><td rowspan="1" colspan="1">17.15</td><td rowspan="1" colspan="1">–</td><td rowspan="1" colspan="1">1</td><td rowspan="1" colspan="1">20.10</td><td rowspan="1" colspan="1">–</td></tr><tr><td rowspan="1" colspan="1">M2</td><td rowspan="1" colspan="1">2</td><td rowspan="1" colspan="1">20.67–22.88</td><td rowspan="1" colspan="1">21.78</td><td rowspan="1" colspan="1">2</td><td rowspan="1" colspan="1">23.06–27.07</td><td rowspan="1" colspan="1">25.07</td></tr><tr><td rowspan="1" colspan="1">M3</td><td rowspan="1" colspan="1">1</td><td rowspan="1" colspan="1">25.37</td><td rowspan="1" colspan="1">–</td><td rowspan="1" colspan="1">1</td><td rowspan="1" colspan="1">24.97</td><td rowspan="1" colspan="1">–</td></tr><tr><td rowspan="1" colspan="1">p3</td><td rowspan="1" colspan="1">1</td><td rowspan="1" colspan="1">17.29</td><td rowspan="1" colspan="1">–</td><td rowspan="1" colspan="1">1</td><td rowspan="1" colspan="1">9.26</td><td rowspan="1" colspan="1">–</td></tr><tr><td rowspan="1" colspan="1">p4</td><td rowspan="1" colspan="1">1</td><td rowspan="1" colspan="1">17.71</td><td rowspan="1" colspan="1">–</td><td rowspan="1" colspan="1">2</td><td rowspan="1" colspan="1">10.34–13.35</td><td rowspan="1" colspan="1">11.85</td></tr><tr><td rowspan="1" colspan="1">m1</td><td rowspan="1" colspan="1">2</td><td rowspan="1" colspan="1">18.64–20.84</td><td rowspan="1" colspan="1">19.74</td><td rowspan="1" colspan="1">2</td><td rowspan="1" colspan="1">14.39–14.59</td><td rowspan="1" colspan="1">14.49</td></tr><tr><td rowspan="1" colspan="1">m2</td><td rowspan="1" colspan="1">3</td><td rowspan="1" colspan="1">22.77–23.82</td><td rowspan="1" colspan="1">23.33</td><td rowspan="1" colspan="1">3</td><td rowspan="1" colspan="1">15.37–15.61</td><td rowspan="1" colspan="1">15.46</td></tr><tr><td rowspan="1" colspan="1">m3</td><td rowspan="1" colspan="1">3</td><td rowspan="1" colspan="1">30.78–34.57</td><td rowspan="1" colspan="1">32.67</td><td rowspan="1" colspan="1">3</td><td rowspan="1" colspan="1">15.49–17.85</td><td rowspan="1" colspan="1">16.79</td></tr></tbody></table></table-wrap><table-wrap id="T24" position="float" orientation="portrait"><label>Appendix 5.</label><caption><p>Measurements (in millimeters) of mandibles of cervids from Khok Sung. Numbers within the parentheses refer to the numbers used in von den Driesch’s metrical methods (1976: fig. 21).</p></caption><table id="TID0EPFIO" rules="all"><tbody><tr><td rowspan="1" colspan="1">
              <bold>Taxon</bold>
            </td><td rowspan="1" colspan="8">
              <bold><italic><tp:taxon-name><tp:taxon-name-part taxon-name-part-type="genus">Axis</tp:taxon-name-part> <tp:taxon-name-part taxon-name-part-type="species">axis</tp:taxon-name-part></tp:taxon-name></italic></bold>
            </td><td rowspan="1" colspan="2">
              <bold><italic><tp:taxon-name><tp:taxon-name-part taxon-name-part-type="genus">Panolia</tp:taxon-name-part> <tp:taxon-name-part taxon-name-part-type="species">eldii</tp:taxon-name-part></tp:taxon-name></italic></bold>
            </td></tr><tr><td rowspan="1" colspan="1">
              <bold>Mandible no.</bold>
            </td><td rowspan="1" colspan="1">DMR-KS-05-03-19-2</td><td rowspan="1" colspan="1">DMR-KS-05-03-19-1</td><td rowspan="1" colspan="1">DMR-KS-05-03-22-8</td><td rowspan="1" colspan="1">DMR-KS-05-04-01-1</td><td rowspan="1" colspan="1">DMR-KS-05-03-23-1</td><td rowspan="1" colspan="1">DMR-KS-05-03-29-1</td><td rowspan="1" colspan="1">DMR-KS-05-04-7-10</td><td rowspan="1" colspan="1">DMR-KS-05-03-26-10</td><td rowspan="1" colspan="1">DMR-KS-05-03-27-2</td><td rowspan="1" colspan="1">DMR-KS-05-04-9-5</td></tr><tr><td rowspan="1" colspan="1">
              <bold>Metrical parameters (mm)</bold>
            </td><td rowspan="1" colspan="1"/><td rowspan="1" colspan="1"/><td rowspan="1" colspan="1"/><td rowspan="1" colspan="1"/><td rowspan="1" colspan="1"/><td rowspan="1" colspan="1"/><td rowspan="1" colspan="1">Juvenile</td><td rowspan="1" colspan="1"/><td rowspan="1" colspan="1"/><td rowspan="1" colspan="1"/></tr><tr><td rowspan="1" colspan="1">(3) Length: Gonion caudale–aboral border of the alveolus of m3</td><td rowspan="1" colspan="1">–</td><td rowspan="1" colspan="1">59.47</td><td rowspan="1" colspan="1">–</td><td rowspan="1" colspan="1">–</td><td rowspan="1" colspan="1">–</td><td rowspan="1" colspan="1">–</td><td rowspan="1" colspan="1">–</td><td rowspan="1" colspan="1">–</td><td rowspan="1" colspan="1">–</td><td rowspan="1" colspan="1">–</td></tr><tr><td rowspan="1" colspan="1">(5) Length: Gonion caudale–oral border of the alveolus of p2</td><td rowspan="1" colspan="1">–</td><td rowspan="1" colspan="1">149.42</td><td rowspan="1" colspan="1">–</td><td rowspan="1" colspan="1">–</td><td rowspan="1" colspan="1">–</td><td rowspan="1" colspan="1">–</td><td rowspan="1" colspan="1">–</td><td rowspan="1" colspan="1">–</td><td rowspan="1" colspan="1">–</td><td rowspan="1" colspan="1">–</td></tr><tr><td rowspan="1" colspan="1">(7) Length of the cheek tooth row, measured along the alveoli on the buccal side</td><td rowspan="1" colspan="1">–</td><td rowspan="1" colspan="1">–</td><td rowspan="1" colspan="1">–</td><td rowspan="1" colspan="1">80.53</td><td rowspan="1" colspan="1">88.11</td><td rowspan="1" colspan="1">84.49</td><td rowspan="1" colspan="1">–</td><td rowspan="1" colspan="1">–</td><td rowspan="1" colspan="1">89.82</td><td rowspan="1" colspan="1">–</td></tr><tr><td rowspan="1" colspan="1">(8) Length of the molar row, measured along the alveoli on the buccal side</td><td rowspan="1" colspan="1">–</td><td rowspan="1" colspan="1">56.09</td><td rowspan="1" colspan="1">–</td><td rowspan="1" colspan="1">54.29</td><td rowspan="1" colspan="1">54.22</td><td rowspan="1" colspan="1">54.20</td><td rowspan="1" colspan="1">–</td><td rowspan="1" colspan="1">–</td><td rowspan="1" colspan="1">54.83</td><td rowspan="1" colspan="1">–</td></tr><tr><td rowspan="1" colspan="1">(9) Length of the premolar row, measured along the alveoli on the buccal side</td><td rowspan="1" colspan="1">–</td><td rowspan="1" colspan="1">31.24</td><td rowspan="1" colspan="1">–</td><td rowspan="1" colspan="1">28.59</td><td rowspan="1" colspan="1">34.18</td><td rowspan="1" colspan="1">30.34</td><td rowspan="1" colspan="1">–</td><td rowspan="1" colspan="1">28.85</td><td rowspan="1" colspan="1">34.91</td><td rowspan="1" colspan="1">39.01</td></tr><tr><td rowspan="1" colspan="1">(11) Length of the diastema: oral border of the alveolus of p2–aboral border of the alveolus of i4</td><td rowspan="1" colspan="1">–</td><td rowspan="1" colspan="1">–</td><td rowspan="1" colspan="1">–</td><td rowspan="1" colspan="1">–</td><td rowspan="1" colspan="1">58.40</td><td rowspan="1" colspan="1">60.02</td><td rowspan="1" colspan="1">–</td><td rowspan="1" colspan="1">68.60</td><td rowspan="1" colspan="1">–</td><td rowspan="1" colspan="1">–</td></tr><tr><td rowspan="1" colspan="1">(12) Aboral height of the vertical ramus: Gonion ventrale–highest point of the condyle process</td><td rowspan="1" colspan="1">–</td><td rowspan="1" colspan="1">85.87</td><td rowspan="1" colspan="1">–</td><td rowspan="1" colspan="1">–</td><td rowspan="1" colspan="1">–</td><td rowspan="1" colspan="1">–</td><td rowspan="1" colspan="1">–</td><td rowspan="1" colspan="1">–</td><td rowspan="1" colspan="1">–</td><td rowspan="1" colspan="1">–</td></tr><tr><td rowspan="1" colspan="1">(13) Middle height of the vertical ramus: Gonion ventrale–deepest point of the mandibular notch</td><td rowspan="1" colspan="1">–</td><td rowspan="1" colspan="1">79.22</td><td rowspan="1" colspan="1">–</td><td rowspan="1" colspan="1">–</td><td rowspan="1" colspan="1">–</td><td rowspan="1" colspan="1">–</td><td rowspan="1" colspan="1">–</td><td rowspan="1" colspan="1">–</td><td rowspan="1" colspan="1">–</td><td rowspan="1" colspan="1">–</td></tr><tr><td rowspan="1" colspan="1">(15a) Height of the mandible behind m3 from the most aboral point of the alveolus on the buccal side</td><td rowspan="1" colspan="1">31.99</td><td rowspan="1" colspan="1">33.60</td><td rowspan="1" colspan="1">34.35</td><td rowspan="1" colspan="1">29.03</td><td rowspan="1" colspan="1">36.02</td><td rowspan="1" colspan="1">35.60</td><td rowspan="1" colspan="1">31.14</td><td rowspan="1" colspan="1">–</td><td rowspan="1" colspan="1">38.84</td><td rowspan="1" colspan="1">–</td></tr><tr><td rowspan="1" colspan="1">(15b) Height of the mandible in front of m1</td><td rowspan="1" colspan="1">–</td><td rowspan="1" colspan="1">26.72</td><td rowspan="1" colspan="1">–</td><td rowspan="1" colspan="1">–</td><td rowspan="1" colspan="1">29.74</td><td rowspan="1" colspan="1">26.01</td><td rowspan="1" colspan="1">–</td><td rowspan="1" colspan="1">28.85</td><td rowspan="1" colspan="1">31.13</td><td rowspan="1" colspan="1">–</td></tr><tr><td rowspan="1" colspan="1">(15c) Height of the mandible in front of p2</td><td rowspan="1" colspan="1">–</td><td rowspan="1" colspan="1">22.13</td><td rowspan="1" colspan="1">–</td><td rowspan="1" colspan="1">24.11</td><td rowspan="1" colspan="1">21.43</td><td rowspan="1" colspan="1">21.57</td><td rowspan="1" colspan="1">16.28</td><td rowspan="1" colspan="1">23.02</td><td rowspan="1" colspan="1">27.10</td><td rowspan="1" colspan="1">–</td></tr><tr><td rowspan="1" colspan="1">
              <bold>Taxon</bold>
            </td><td rowspan="1" colspan="8">
              <bold><italic><tp:taxon-name><tp:taxon-name-part taxon-name-part-type="genus">Axis</tp:taxon-name-part> <tp:taxon-name-part taxon-name-part-type="species">axis</tp:taxon-name-part></tp:taxon-name></italic></bold>
            </td><td rowspan="1" colspan="2">
              <bold><italic><tp:taxon-name><tp:taxon-name-part taxon-name-part-type="genus">Rusa</tp:taxon-name-part> <tp:taxon-name-part taxon-name-part-type="species">unicolor</tp:taxon-name-part></tp:taxon-name></italic></bold>
            </td></tr><tr><td rowspan="1" colspan="1">
              <bold>Mandible no.</bold>
            </td><td rowspan="1" colspan="1">DMR-KS–05–03–18–22</td><td rowspan="1" colspan="1">DMR-KS–05–03–20–1</td><td rowspan="1" colspan="1">DMR-KS–05–03–22–7</td><td rowspan="1" colspan="1">DMR-KS–05–03–22–6</td><td rowspan="1" colspan="1">DMR-KS–05–04–03–1</td><td rowspan="1" colspan="1">DMR-KS–05–03–27–22</td><td rowspan="1" colspan="1">DMR-KS–05–03–27–3</td><td rowspan="1" colspan="1">DMR-KS–05–04–09–2</td><td rowspan="1" colspan="1">DMR-KS–05–03–00–101</td><td rowspan="1" colspan="1">DMR-KS–05–03–13</td></tr><tr><td rowspan="1" colspan="1">(3) Length: Gonion caudale–aboral border of the alveolus of m3</td><td rowspan="1" colspan="1">–</td><td rowspan="1" colspan="1">–</td><td rowspan="1" colspan="1">–</td><td rowspan="1" colspan="1">–</td><td rowspan="1" colspan="1">–</td><td rowspan="1" colspan="1">–</td><td rowspan="1" colspan="1">–</td><td rowspan="1" colspan="1">59.53</td><td rowspan="1" colspan="1">–</td><td rowspan="1" colspan="1">–</td></tr><tr><td rowspan="1" colspan="1">(7) Length of the cheek tooth row, measured along the alveoli on the buccal side</td><td rowspan="1" colspan="1">–</td><td rowspan="1" colspan="1">–</td><td rowspan="1" colspan="1">–</td><td rowspan="1" colspan="1">–</td><td rowspan="1" colspan="1">95.21</td><td rowspan="1" colspan="1">–</td><td rowspan="1" colspan="1">–</td><td rowspan="1" colspan="1">–</td><td rowspan="1" colspan="1">–</td><td rowspan="1" colspan="1">–</td></tr><tr><td rowspan="1" colspan="1">(8) Length of the molar row, measured along the alveoli on the buccal side</td><td rowspan="1" colspan="1">–</td><td rowspan="1" colspan="1">53.17</td><td rowspan="1" colspan="1">–</td><td rowspan="1" colspan="1">–</td><td rowspan="1" colspan="1">61.52</td><td rowspan="1" colspan="1">–</td><td rowspan="1" colspan="1">–</td><td rowspan="1" colspan="1">51.78</td><td rowspan="1" colspan="1">68.51</td><td rowspan="1" colspan="1">78.11</td></tr><tr><td rowspan="1" colspan="1">(9) Length of the premolar row, measured along the alveoli on the buccal side</td><td rowspan="1" colspan="1">–</td><td rowspan="1" colspan="1">–</td><td rowspan="1" colspan="1">–</td><td rowspan="1" colspan="1">–</td><td rowspan="1" colspan="1">35.88</td><td rowspan="1" colspan="1">–</td><td rowspan="1" colspan="1">–</td><td rowspan="1" colspan="1">–</td><td rowspan="1" colspan="1">–</td><td rowspan="1" colspan="1">–</td></tr><tr><td rowspan="1" colspan="1">(11) Length of the diastema: oral border of the alveolus of p2–aboral border of the alveolus of i4</td><td rowspan="1" colspan="1">–</td><td rowspan="1" colspan="1">–</td><td rowspan="1" colspan="1">–</td><td rowspan="1" colspan="1">–</td><td rowspan="1" colspan="1">58.91</td><td rowspan="1" colspan="1">–</td><td rowspan="1" colspan="1">–</td><td rowspan="1" colspan="1">–</td><td rowspan="1" colspan="1">–</td><td rowspan="1" colspan="1">–</td></tr><tr><td rowspan="1" colspan="1">(12) Aboral height of the vertical ramus: Gonion ventrale–highest point of the condyle process</td><td rowspan="1" colspan="1">–</td><td rowspan="1" colspan="1">–</td><td rowspan="1" colspan="1">–</td><td rowspan="1" colspan="1">–</td><td rowspan="1" colspan="1">–</td><td rowspan="1" colspan="1">–</td><td rowspan="1" colspan="1">–</td><td rowspan="1" colspan="1">88.50</td><td rowspan="1" colspan="1">–</td><td rowspan="1" colspan="1">–</td></tr><tr><td rowspan="1" colspan="1">(13) Middle height of the vertical ramus: Gonion ventrale–deepest point of the mandibular notch</td><td rowspan="1" colspan="1">–</td><td rowspan="1" colspan="1">–</td><td rowspan="1" colspan="1">–</td><td rowspan="1" colspan="1">–</td><td rowspan="1" colspan="1">–</td><td rowspan="1" colspan="1">–</td><td rowspan="1" colspan="1">–</td><td rowspan="1" colspan="1">84.79</td><td rowspan="1" colspan="1">–</td><td rowspan="1" colspan="1">–</td></tr><tr><td rowspan="1" colspan="1">(14) Oral height of the vertical ramus: Gonion ventrale–Coronion</td><td rowspan="1" colspan="1">–</td><td rowspan="1" colspan="1">–</td><td rowspan="1" colspan="1">–</td><td rowspan="1" colspan="1">–</td><td rowspan="1" colspan="1">–</td><td rowspan="1" colspan="1">–</td><td rowspan="1" colspan="1">–</td><td rowspan="1" colspan="1">125.12</td><td rowspan="1" colspan="1">–</td><td rowspan="1" colspan="1">–</td></tr><tr><td rowspan="1" colspan="1">(15a) Height of the mandible behind m3 from the most aboral point of the alveolus on the buccal side</td><td rowspan="1" colspan="1">–</td><td rowspan="1" colspan="1">–</td><td rowspan="1" colspan="1">36.92</td><td rowspan="1" colspan="1">–</td><td rowspan="1" colspan="1">38.71</td><td rowspan="1" colspan="1">36.22</td><td rowspan="1" colspan="1">38.50</td><td rowspan="1" colspan="1">37.30</td><td rowspan="1" colspan="1">51.76</td><td rowspan="1" colspan="1">–</td></tr><tr><td rowspan="1" colspan="1">(15b) Height of the mandible in front of m1</td><td rowspan="1" colspan="1">–</td><td rowspan="1" colspan="1">–</td><td rowspan="1" colspan="1">–</td><td rowspan="1" colspan="1">28.58</td><td rowspan="1" colspan="1">24.35</td><td rowspan="1" colspan="1">32.29</td><td rowspan="1" colspan="1">–</td><td rowspan="1" colspan="1">31.76</td><td rowspan="1" colspan="1">–</td><td rowspan="1" colspan="1">–</td></tr><tr><td rowspan="1" colspan="1">(15c) Height of the mandible in front of p2</td><td rowspan="1" colspan="1">23.21</td><td rowspan="1" colspan="1">–</td><td rowspan="1" colspan="1">–</td><td rowspan="1" colspan="1">–</td><td rowspan="1" colspan="1">19.72</td><td rowspan="1" colspan="1">–</td><td rowspan="1" colspan="1">–</td><td rowspan="1" colspan="1">–</td><td rowspan="1" colspan="1">–</td><td rowspan="1" colspan="1">–</td></tr></tbody></table></table-wrap><table-wrap id="T13" position="float" orientation="portrait"><label>Table 13.</label><caption><p>Proportional indices of postcranial remains of identified ruminant taxa from Khok Sung.</p></caption><table id="TID0EBIGM" rules="all"><tbody><tr><td rowspan="1" colspan="8">
              <bold>Scapula</bold>
            </td><td rowspan="1" colspan="1"/><td rowspan="1" colspan="1"/><td rowspan="1" colspan="1"/><td rowspan="1" colspan="1"/><td rowspan="1" colspan="1"/></tr><tr><td rowspan="1" colspan="1">
              <bold>Specimen</bold>
            </td><td rowspan="1" colspan="1">
              <bold>Taxa</bold>
            </td><td rowspan="1" colspan="1">
              <bold><abbrev xmlns:xlink="http://www.w3.org/1999/xlink" xlink:title="Height along the spine" id="ABBRID0EQDFK" xlink:type="simple">HS</abbrev>/<abbrev xmlns:xlink="http://www.w3.org/1999/xlink" xlink:title="Greatest dorsal length" id="ABBRID0EUDFK" xlink:type="simple">Ld</abbrev></bold>
            </td><td rowspan="1" colspan="1">
              <bold><abbrev xmlns:xlink="http://www.w3.org/1999/xlink" xlink:title="Diagonal height from the most distal point of the scapula to the thoracic angle" id="ABBRID0E4DFK" xlink:type="simple">DHA</abbrev>/<abbrev xmlns:xlink="http://www.w3.org/1999/xlink" xlink:title="Greatest dorsal length" id="ABBRID0EBEFK" xlink:type="simple">Ld</abbrev></bold>
            </td><td rowspan="1" colspan="1">
              <bold><abbrev xmlns:xlink="http://www.w3.org/1999/xlink" xlink:title="Greatest dorsal length" id="ABBRID0EKEFK" xlink:type="simple">Ld</abbrev>/<abbrev xmlns:xlink="http://www.w3.org/1999/xlink" xlink:title="Smallest length of the Collum scapulae neck of the scapula" id="ABBRID0EOEFK" xlink:type="simple">SLC</abbrev></bold>
            </td><td rowspan="1" colspan="1">
              <bold><abbrev xmlns:xlink="http://www.w3.org/1999/xlink" xlink:title="Length of the glenoid cavity" id="ABBRID0EXEFK" xlink:type="simple">LG</abbrev>/<abbrev xmlns:xlink="http://www.w3.org/1999/xlink" xlink:title="Breadth of the glenoid cavity" id="ABBRID0E2EFK" xlink:type="simple">BG</abbrev></bold>
            </td><td rowspan="1" colspan="1">
              <bold><abbrev xmlns:xlink="http://www.w3.org/1999/xlink" xlink:title="Greatest length of the Processus articularis glenoid process" id="ABBRID0EEFFK" xlink:type="simple">GLP</abbrev>/<abbrev xmlns:xlink="http://www.w3.org/1999/xlink" xlink:title="Length of the glenoid cavity" id="ABBRID0EIFFK" xlink:type="simple">LG</abbrev></bold>
            </td><td rowspan="1" colspan="1">
              <bold><abbrev xmlns:xlink="http://www.w3.org/1999/xlink" xlink:title="Smallest length of the Collum scapulae neck of the scapula" id="ABBRID0ERFFK" xlink:type="simple">SLC</abbrev>/<abbrev xmlns:xlink="http://www.w3.org/1999/xlink" xlink:title="Breadth of the glenoid cavity" id="ABBRID0EVFFK" xlink:type="simple">BG</abbrev></bold>
            </td><td rowspan="1" colspan="1"/><td rowspan="1" colspan="1"/><td rowspan="1" colspan="1"/><td rowspan="1" colspan="1"/><td rowspan="1" colspan="1"/></tr><tr><td rowspan="1" colspan="1">DMR-KS-05-03-26-2</td><td rowspan="1" colspan="1">
              <italic><tp:taxon-name><tp:taxon-name-part taxon-name-part-type="genus">Bubalus</tp:taxon-name-part> <tp:taxon-name-part taxon-name-part-type="species">arnee</tp:taxon-name-part></tp:taxon-name></italic>
            </td><td rowspan="1" colspan="1">1.50</td><td rowspan="1" colspan="1">1.28</td><td rowspan="1" colspan="1">3.89</td><td rowspan="1" colspan="1">1.20</td><td rowspan="1" colspan="1">1.30</td><td rowspan="1" colspan="1">1.12</td><td rowspan="1" colspan="1"/><td rowspan="1" colspan="1"/><td rowspan="1" colspan="1"/><td rowspan="1" colspan="1"/><td rowspan="1" colspan="1"/></tr><tr><td rowspan="1" colspan="1">DMR-KS-05-02-20-4</td><td rowspan="1" colspan="1">
              <italic><tp:taxon-name><tp:taxon-name-part taxon-name-part-type="genus">Bubalus</tp:taxon-name-part> <tp:taxon-name-part taxon-name-part-type="species">arnee</tp:taxon-name-part></tp:taxon-name></italic>
            </td><td rowspan="1" colspan="1">1.39</td><td rowspan="1" colspan="1">1.42</td><td rowspan="1" colspan="1">4.09</td><td rowspan="1" colspan="1">1.23</td><td rowspan="1" colspan="1">1.26</td><td rowspan="1" colspan="1">0.96</td><td rowspan="1" colspan="1"/><td rowspan="1" colspan="1"/><td rowspan="1" colspan="1"/><td rowspan="1" colspan="1"/><td rowspan="1" colspan="1"/></tr><tr><td rowspan="1" colspan="1">DMR-KS-05-06-24-4</td><td rowspan="1" colspan="1">
              <italic><tp:taxon-name><tp:taxon-name-part taxon-name-part-type="genus">Panolia</tp:taxon-name-part> <tp:taxon-name-part taxon-name-part-type="species">eldii</tp:taxon-name-part></tp:taxon-name></italic>
            </td><td rowspan="1" colspan="1">1.95</td><td rowspan="1" colspan="1">1.90</td><td rowspan="1" colspan="1">4.62</td><td rowspan="1" colspan="1">1.10</td><td rowspan="1" colspan="1">1.27</td><td rowspan="1" colspan="1">0.74</td><td rowspan="1" colspan="1"/><td rowspan="1" colspan="1"/><td rowspan="1" colspan="1"/><td rowspan="1" colspan="1"/><td rowspan="1" colspan="1"/></tr><tr><td rowspan="1" colspan="13">
              <bold>Humerus</bold>
            </td></tr><tr><td rowspan="1" colspan="1">
              <bold>Specimen</bold>
            </td><td rowspan="1" colspan="1">
              <bold>Taxa</bold>
            </td><td rowspan="1" colspan="1">
              <bold><abbrev xmlns:xlink="http://www.w3.org/1999/xlink" xlink:title="Greatest length" id="ABBRID0E1LFK" xlink:type="simple">GL</abbrev>/<abbrev xmlns:xlink="http://www.w3.org/1999/xlink" xlink:title="Greatest breadth of the proximal end" id="ABBRID0E5LFK" xlink:type="simple">Bp</abbrev></bold>
            </td><td rowspan="1" colspan="1">
              <bold><abbrev xmlns:xlink="http://www.w3.org/1999/xlink" xlink:title="Greatest length" id="ABBRID0EHMFK" xlink:type="simple">GL</abbrev>/<abbrev xmlns:xlink="http://www.w3.org/1999/xlink" xlink:title="Depth of the proximal end" id="ABBRID0ELMFK" xlink:type="simple">Dp</abbrev></bold>
            </td><td rowspan="1" colspan="1">
              <bold><abbrev xmlns:xlink="http://www.w3.org/1999/xlink" xlink:title="Greatest length" id="ABBRID0EUMFK" xlink:type="simple">GL</abbrev>/<abbrev xmlns:xlink="http://www.w3.org/1999/xlink" xlink:title="Greatest breadth of the distal end" id="ABBRID0EYMFK" xlink:type="simple">Bd</abbrev></bold>
            </td><td rowspan="1" colspan="1">
              <bold><abbrev xmlns:xlink="http://www.w3.org/1999/xlink" xlink:title="Greatest length" id="ABBRID0EBNFK" xlink:type="simple">GL</abbrev>/<abbrev xmlns:xlink="http://www.w3.org/1999/xlink" xlink:title="Greatest breadth of the distal end" id="ABBRID0EFNFK" xlink:type="simple">Dd</abbrev></bold>
            </td><td rowspan="1" colspan="1">
              <bold><abbrev xmlns:xlink="http://www.w3.org/1999/xlink" xlink:title="Greatest breadth of the proximal end" id="ABBRID0EONFK" xlink:type="simple">Bp</abbrev>/<abbrev xmlns:xlink="http://www.w3.org/1999/xlink" xlink:title="Greatest breadth of the distal end" id="ABBRID0ESNFK" xlink:type="simple">Bd</abbrev></bold>
            </td><td rowspan="1" colspan="1">
              <bold><abbrev xmlns:xlink="http://www.w3.org/1999/xlink" xlink:title="Depth of the proximal end" id="ABBRID0E2NFK" xlink:type="simple">Dp</abbrev>/<abbrev xmlns:xlink="http://www.w3.org/1999/xlink" xlink:title="Greatest breadth of the distal end" id="ABBRID0E6NFK" xlink:type="simple">Dd</abbrev></bold>
            </td><td rowspan="1" colspan="1">
              <bold><abbrev xmlns:xlink="http://www.w3.org/1999/xlink" xlink:title="Greatest breadth of the proximal end" id="ABBRID0EIOFK" xlink:type="simple">Bp</abbrev>/<abbrev xmlns:xlink="http://www.w3.org/1999/xlink" xlink:title="Depth of the proximal end" id="ABBRID0EMOFK" xlink:type="simple">Dp</abbrev></bold>
            </td><td rowspan="1" colspan="1">
              <bold><abbrev xmlns:xlink="http://www.w3.org/1999/xlink" xlink:title="Greatest breadth of the distal end" id="ABBRID0EVOFK" xlink:type="simple">Bd</abbrev>/<abbrev xmlns:xlink="http://www.w3.org/1999/xlink" xlink:title="Greatest breadth of the distal end" id="ABBRID0EZOFK" xlink:type="simple">Dd</abbrev></bold>
            </td><td rowspan="1" colspan="1">
              <bold><abbrev xmlns:xlink="http://www.w3.org/1999/xlink" xlink:title="Greatest breadth of the distal end" id="ABBRID0ECPFK" xlink:type="simple">Bd</abbrev>/<abbrev xmlns:xlink="http://www.w3.org/1999/xlink" xlink:title="Greatest breadth of the trochlea for humerus only" id="ABBRID0EGPFK" xlink:type="simple">BT</abbrev></bold>
            </td><td rowspan="1" colspan="1"/><td rowspan="1" colspan="1"/></tr><tr><td rowspan="1" colspan="1">DMR-KS-05-03-20-2(1)</td><td rowspan="1" colspan="1">
              <italic><tp:taxon-name><tp:taxon-name-part taxon-name-part-type="genus">Bos</tp:taxon-name-part> <tp:taxon-name-part taxon-name-part-type="species">sauveli</tp:taxon-name-part></tp:taxon-name></italic>
            </td><td rowspan="1" colspan="1">–</td><td rowspan="1" colspan="1">–</td><td rowspan="1" colspan="1">–</td><td rowspan="1" colspan="1">–</td><td rowspan="1" colspan="1">–</td><td rowspan="1" colspan="1">–</td><td rowspan="1" colspan="1">–</td><td rowspan="1" colspan="1">0.99</td><td rowspan="1" colspan="1">1.04</td><td rowspan="1" colspan="1"/><td rowspan="1" colspan="1"/></tr><tr><td rowspan="1" colspan="1">DMR-KS-05-03-00-62</td><td rowspan="1" colspan="1">
              <italic><tp:taxon-name><tp:taxon-name-part taxon-name-part-type="genus">Bos</tp:taxon-name-part> <tp:taxon-name-part taxon-name-part-type="species">gaurus</tp:taxon-name-part></tp:taxon-name></italic>
            </td><td rowspan="1" colspan="1">–</td><td rowspan="1" colspan="1">–</td><td rowspan="1" colspan="1">3.41</td><td rowspan="1" colspan="1">3.66</td><td rowspan="1" colspan="1">–</td><td rowspan="1" colspan="1">–</td><td rowspan="1" colspan="1">–</td><td rowspan="1" colspan="1">1.07</td><td rowspan="1" colspan="1">1.06</td><td rowspan="1" colspan="1"/><td rowspan="1" colspan="1"/></tr><tr><td rowspan="1" colspan="1">DMR-KS-05-05-1-1</td><td rowspan="1" colspan="1">
              <italic><tp:taxon-name><tp:taxon-name-part taxon-name-part-type="genus">Bos</tp:taxon-name-part> <tp:taxon-name-part taxon-name-part-type="species">gaurus</tp:taxon-name-part></tp:taxon-name></italic>
            </td><td rowspan="1" colspan="1">2.91</td><td rowspan="1" colspan="1">2.74</td><td rowspan="1" colspan="1">3.44</td><td rowspan="1" colspan="1">3.67</td><td rowspan="1" colspan="1">1.18</td><td rowspan="1" colspan="1">1.34</td><td rowspan="1" colspan="1">0.94</td><td rowspan="1" colspan="1">1.07</td><td rowspan="1" colspan="1">1.05</td><td rowspan="1" colspan="1"/><td rowspan="1" colspan="1"/></tr><tr><td rowspan="1" colspan="1">DMR-KS-05-03-31-1</td><td rowspan="1" colspan="1">
              <italic><tp:taxon-name><tp:taxon-name-part taxon-name-part-type="genus">Bubalus</tp:taxon-name-part> <tp:taxon-name-part taxon-name-part-type="species">arnee</tp:taxon-name-part></tp:taxon-name></italic>
            </td><td rowspan="1" colspan="1">3.57</td><td rowspan="1" colspan="1">3.25</td><td rowspan="1" colspan="1">4.30</td><td rowspan="1" colspan="1">4.77</td><td rowspan="1" colspan="1">1.21</td><td rowspan="1" colspan="1">1.47</td><td rowspan="1" colspan="1">0.91</td><td rowspan="1" colspan="1">1.11</td><td rowspan="1" colspan="1">1.05</td><td rowspan="1" colspan="1"/><td rowspan="1" colspan="1"/></tr><tr><td rowspan="1" colspan="1">DMR-KS-05-03-31-8</td><td rowspan="1" colspan="1">
              <italic><tp:taxon-name><tp:taxon-name-part taxon-name-part-type="genus">Bubalus</tp:taxon-name-part> <tp:taxon-name-part taxon-name-part-type="species">arnee</tp:taxon-name-part></tp:taxon-name></italic>
            </td><td rowspan="1" colspan="1">3.54</td><td rowspan="1" colspan="1">3.29</td><td rowspan="1" colspan="1">4.25</td><td rowspan="1" colspan="1">4.74</td><td rowspan="1" colspan="1">1.20</td><td rowspan="1" colspan="1">1.44</td><td rowspan="1" colspan="1">0.93</td><td rowspan="1" colspan="1">1.11</td><td rowspan="1" colspan="1">1.03</td><td rowspan="1" colspan="1"/><td rowspan="1" colspan="1"/></tr><tr><td rowspan="1" colspan="1">DMR-KS-05-03-13-4</td><td rowspan="1" colspan="1">
              <italic><tp:taxon-name><tp:taxon-name-part taxon-name-part-type="genus">Axis</tp:taxon-name-part> <tp:taxon-name-part taxon-name-part-type="species">axis</tp:taxon-name-part></tp:taxon-name></italic>
            </td><td rowspan="1" colspan="1">–</td><td rowspan="1" colspan="1">–</td><td rowspan="1" colspan="1">–</td><td rowspan="1" colspan="1">–</td><td rowspan="1" colspan="1">–</td><td rowspan="1" colspan="1">–</td><td rowspan="1" colspan="1">–</td><td rowspan="1" colspan="1">1.02</td><td rowspan="1" colspan="1">1.09</td><td rowspan="1" colspan="1"/><td rowspan="1" colspan="1"/></tr><tr><td rowspan="1" colspan="1">DMR-KS-05-04-11-32</td><td rowspan="1" colspan="1">
              <italic><tp:taxon-name><tp:taxon-name-part taxon-name-part-type="genus">Axis</tp:taxon-name-part> <tp:taxon-name-part taxon-name-part-type="species">axis</tp:taxon-name-part></tp:taxon-name></italic>
            </td><td rowspan="1" colspan="1">–</td><td rowspan="1" colspan="1">–</td><td rowspan="1" colspan="1">–</td><td rowspan="1" colspan="1">–</td><td rowspan="1" colspan="1">–</td><td rowspan="1" colspan="1">–</td><td rowspan="1" colspan="1">–</td><td rowspan="1" colspan="1">1.06</td><td rowspan="1" colspan="1">1.07</td><td rowspan="1" colspan="1"/><td rowspan="1" colspan="1"/></tr><tr><td rowspan="1" colspan="1">DMR-KS-05-03-17-17</td><td rowspan="1" colspan="1">
              <italic><tp:taxon-name><tp:taxon-name-part taxon-name-part-type="genus">Axis</tp:taxon-name-part> <tp:taxon-name-part taxon-name-part-type="species">axis</tp:taxon-name-part></tp:taxon-name></italic>
            </td><td rowspan="1" colspan="1">–</td><td rowspan="1" colspan="1">–</td><td rowspan="1" colspan="1">–</td><td rowspan="1" colspan="1">–</td><td rowspan="1" colspan="1">–</td><td rowspan="1" colspan="1">–</td><td rowspan="1" colspan="1">–</td><td rowspan="1" colspan="1">1.12</td><td rowspan="1" colspan="1">1.04</td><td rowspan="1" colspan="1"/><td rowspan="1" colspan="1"/></tr><tr><td rowspan="1" colspan="1">DMR-KS-05-04-11-35</td><td rowspan="1" colspan="1">
              <italic><tp:taxon-name><tp:taxon-name-part taxon-name-part-type="genus">Panolia</tp:taxon-name-part> <tp:taxon-name-part taxon-name-part-type="species">eldii</tp:taxon-name-part></tp:taxon-name></italic>
            </td><td rowspan="1" colspan="1">–</td><td rowspan="1" colspan="1">–</td><td rowspan="1" colspan="1">–</td><td rowspan="1" colspan="1">–</td><td rowspan="1" colspan="1">–</td><td rowspan="1" colspan="1">–</td><td rowspan="1" colspan="1">–</td><td rowspan="1" colspan="1">1.12</td><td rowspan="1" colspan="1">1.13</td><td rowspan="1" colspan="1"/><td rowspan="1" colspan="1"/></tr><tr><td rowspan="1" colspan="1">DMR-KS-05-03-18-1</td><td rowspan="1" colspan="1">
              <italic><tp:taxon-name><tp:taxon-name-part taxon-name-part-type="genus">Panolia</tp:taxon-name-part> <tp:taxon-name-part taxon-name-part-type="species">eldii</tp:taxon-name-part></tp:taxon-name></italic>
            </td><td rowspan="1" colspan="1">–</td><td rowspan="1" colspan="1">–</td><td rowspan="1" colspan="1">–</td><td rowspan="1" colspan="1">–</td><td rowspan="1" colspan="1">–</td><td rowspan="1" colspan="1">–</td><td rowspan="1" colspan="1">0.82</td><td rowspan="1" colspan="1">–</td><td rowspan="1" colspan="1">–</td><td rowspan="1" colspan="1"/><td rowspan="1" colspan="1"/></tr><tr><td rowspan="1" colspan="1">DMR-KS-05-03-15-43</td><td rowspan="1" colspan="1">
              <italic><tp:taxon-name><tp:taxon-name-part taxon-name-part-type="genus">Rusa</tp:taxon-name-part> <tp:taxon-name-part taxon-name-part-type="species">unicolor</tp:taxon-name-part></tp:taxon-name></italic>
            </td><td rowspan="1" colspan="1">–</td><td rowspan="1" colspan="1">–</td><td rowspan="1" colspan="1">–</td><td rowspan="1" colspan="1">–</td><td rowspan="1" colspan="1">–</td><td rowspan="1" colspan="1">–</td><td rowspan="1" colspan="1">–</td><td rowspan="1" colspan="1">1.14</td><td rowspan="1" colspan="1">1.12</td><td rowspan="1" colspan="1"/><td rowspan="1" colspan="1"/></tr><tr><td rowspan="1" colspan="13">
              <bold>Ulna and radius</bold>
            </td></tr><tr><td rowspan="1" colspan="1">
              <bold>Specimen</bold>
            </td><td rowspan="1" colspan="1">
              <bold>Taxa</bold>
            </td><td rowspan="1" colspan="1">
              <bold><abbrev xmlns:xlink="http://www.w3.org/1999/xlink" xlink:title="Physiological length for radius only" id="ABBRID0E1BGK" xlink:type="simple">PL</abbrev>/<abbrev xmlns:xlink="http://www.w3.org/1999/xlink" xlink:title="Greatest breadth of the proximal end" id="ABBRID0E5BGK" xlink:type="simple">Bp</abbrev></bold>
            </td><td rowspan="1" colspan="1">
              <bold><abbrev xmlns:xlink="http://www.w3.org/1999/xlink" xlink:title="Physiological length for radius only" id="ABBRID0EHCGK" xlink:type="simple">PL</abbrev>/<abbrev xmlns:xlink="http://www.w3.org/1999/xlink" xlink:title="Depth of the proximal end" id="ABBRID0ELCGK" xlink:type="simple">Dp</abbrev></bold>
            </td><td rowspan="1" colspan="1">
              <bold><abbrev xmlns:xlink="http://www.w3.org/1999/xlink" xlink:title="Physiological length for radius only" id="ABBRID0EUCGK" xlink:type="simple">PL</abbrev>/<abbrev xmlns:xlink="http://www.w3.org/1999/xlink" xlink:title="Greatest breadth of the distal end" id="ABBRID0EYCGK" xlink:type="simple">Bd</abbrev></bold>
            </td><td rowspan="1" colspan="1">
              <bold><abbrev xmlns:xlink="http://www.w3.org/1999/xlink" xlink:title="Physiological length for radius only" id="ABBRID0EBDGK" xlink:type="simple">PL</abbrev>/<abbrev xmlns:xlink="http://www.w3.org/1999/xlink" xlink:title="Greatest breadth of the distal end" id="ABBRID0EFDGK" xlink:type="simple">Dd</abbrev></bold>
            </td><td rowspan="1" colspan="1">
              <bold><abbrev xmlns:xlink="http://www.w3.org/1999/xlink" xlink:title="Greatest breadth of the proximal end" id="ABBRID0EODGK" xlink:type="simple">Bp</abbrev>/<abbrev xmlns:xlink="http://www.w3.org/1999/xlink" xlink:title="Greatest breadth of the distal end" id="ABBRID0ESDGK" xlink:type="simple">Bd</abbrev></bold>
            </td><td rowspan="1" colspan="1">
              <bold><abbrev xmlns:xlink="http://www.w3.org/1999/xlink" xlink:title="Greatest breadth of the distal end" id="ABBRID0E2DGK" xlink:type="simple">Dd</abbrev>/<abbrev xmlns:xlink="http://www.w3.org/1999/xlink" xlink:title="Depth of the proximal end" id="ABBRID0E6DGK" xlink:type="simple">Dp</abbrev></bold>
            </td><td rowspan="1" colspan="1">
              <bold><abbrev xmlns:xlink="http://www.w3.org/1999/xlink" xlink:title="Greatest breadth of the proximal end" id="ABBRID0EIEGK" xlink:type="simple">Bp</abbrev>/<abbrev xmlns:xlink="http://www.w3.org/1999/xlink" xlink:title="Depth of the proximal end" id="ABBRID0EMEGK" xlink:type="simple">Dp</abbrev></bold>
            </td><td rowspan="1" colspan="1">
              <bold><abbrev xmlns:xlink="http://www.w3.org/1999/xlink" xlink:title="Greatest breadth of the distal end" id="ABBRID0EVEGK" xlink:type="simple">Bd</abbrev>/<abbrev xmlns:xlink="http://www.w3.org/1999/xlink" xlink:title="Greatest breadth of the distal end" id="ABBRID0EZEGK" xlink:type="simple">Dd</abbrev></bold>
            </td><td rowspan="1" colspan="1">
              <bold><abbrev xmlns:xlink="http://www.w3.org/1999/xlink" xlink:title="Greatest breadth of the proximal end" id="ABBRID0ECFGK" xlink:type="simple">Bp</abbrev>/<abbrev xmlns:xlink="http://www.w3.org/1999/xlink" xlink:title="Greatest breadth of the Facies articularis proximalis for radius only" id="ABBRID0EGFGK" xlink:type="simple">BFp</abbrev></bold>
            </td><td rowspan="1" colspan="1">
              <bold><abbrev xmlns:xlink="http://www.w3.org/1999/xlink" xlink:title="Greatest breadth of the distal end" id="ABBRID0EPFGK" xlink:type="simple">Bd</abbrev>/<abbrev xmlns:xlink="http://www.w3.org/1999/xlink" xlink:title="Greatest breadth of the Facies articularis distalis for radius only" id="ABBRID0ETFGK" xlink:type="simple">BFd</abbrev></bold>
            </td><td rowspan="1" colspan="1">
              <bold><abbrev xmlns:xlink="http://www.w3.org/1999/xlink" xlink:title="Greatest length" id="ABBRID0E3FGK" xlink:type="simple">GL</abbrev>/<abbrev xmlns:xlink="http://www.w3.org/1999/xlink" xlink:title="Length of the olecranon for ulna only" id="ABBRID0EAGGK" xlink:type="simple">LO</abbrev></bold>
            </td></tr><tr><td rowspan="1" colspan="1">DMR-KS-05-03-00-61</td><td rowspan="1" colspan="1">
              <italic><tp:taxon-name><tp:taxon-name-part taxon-name-part-type="genus">Bubalus</tp:taxon-name-part> <tp:taxon-name-part taxon-name-part-type="species">arnee</tp:taxon-name-part></tp:taxon-name></italic>
            </td><td rowspan="1" colspan="1">2.87</td><td rowspan="1" colspan="1">5.76</td><td rowspan="1" colspan="1">3.04</td><td rowspan="1" colspan="1">4.63</td><td rowspan="1" colspan="1">1.06</td><td rowspan="1" colspan="1">1.24</td><td rowspan="1" colspan="1">2.00</td><td rowspan="1" colspan="1">1.52</td><td rowspan="1" colspan="1">1.15</td><td rowspan="1" colspan="1">1.11</td><td rowspan="1" colspan="1">3.86</td></tr><tr><td rowspan="1" colspan="1">DMR-KS-05-03-31-2</td><td rowspan="1" colspan="1">
              <italic><tp:taxon-name><tp:taxon-name-part taxon-name-part-type="genus">Bubalus</tp:taxon-name-part> <tp:taxon-name-part taxon-name-part-type="species">arnee</tp:taxon-name-part></tp:taxon-name></italic>
            </td><td rowspan="1" colspan="1">3.15</td><td rowspan="1" colspan="1">5.85</td><td rowspan="1" colspan="1">3.25</td><td rowspan="1" colspan="1">4.61</td><td rowspan="1" colspan="1">1.03</td><td rowspan="1" colspan="1">1.27</td><td rowspan="1" colspan="1">1.86</td><td rowspan="1" colspan="1">1.42</td><td rowspan="1" colspan="1">1.09</td><td rowspan="1" colspan="1">1.12</td><td rowspan="1" colspan="1">3.48</td></tr><tr><td rowspan="1" colspan="1">DMR-KS-05-03-31-9</td><td rowspan="1" colspan="1">
              <italic><tp:taxon-name><tp:taxon-name-part taxon-name-part-type="genus">Bubalus</tp:taxon-name-part> <tp:taxon-name-part taxon-name-part-type="species">arnee</tp:taxon-name-part></tp:taxon-name></italic>
            </td><td rowspan="1" colspan="1">3.09</td><td rowspan="1" colspan="1">5.88</td><td rowspan="1" colspan="1">3.24</td><td rowspan="1" colspan="1">4.55</td><td rowspan="1" colspan="1">1.05</td><td rowspan="1" colspan="1">1.29</td><td rowspan="1" colspan="1">1.90</td><td rowspan="1" colspan="1">1.40</td><td rowspan="1" colspan="1">1.10</td><td rowspan="1" colspan="1">1.12</td><td rowspan="1" colspan="1">3.45</td></tr><tr><td rowspan="1" colspan="1">DMR-KS-05-03-31-10</td><td rowspan="1" colspan="1">
              <italic><tp:taxon-name><tp:taxon-name-part taxon-name-part-type="genus">Panolia</tp:taxon-name-part> <tp:taxon-name-part taxon-name-part-type="species">eldii</tp:taxon-name-part></tp:taxon-name></italic>
            </td><td rowspan="1" colspan="1">5.06</td><td rowspan="1" colspan="1">9.51</td><td rowspan="1" colspan="1">5.35</td><td rowspan="1" colspan="1">9.32</td><td rowspan="1" colspan="1">1.06</td><td rowspan="1" colspan="1">1.02</td><td rowspan="1" colspan="1">1.88</td><td rowspan="1" colspan="1">1.74</td><td rowspan="1" colspan="1">1.07</td><td rowspan="1" colspan="1">1.14</td><td rowspan="1" colspan="1">–</td></tr><tr><td rowspan="1" colspan="1">DMR-KS-05-04-11-3</td><td rowspan="1" colspan="1">
              <italic><tp:taxon-name><tp:taxon-name-part taxon-name-part-type="genus">Panolia</tp:taxon-name-part> <tp:taxon-name-part taxon-name-part-type="species">eldii</tp:taxon-name-part></tp:taxon-name></italic>
            </td><td rowspan="1" colspan="1">4.83</td><td rowspan="1" colspan="1">9.09</td><td rowspan="1" colspan="1">5.54</td><td rowspan="1" colspan="1">8.70</td><td rowspan="1" colspan="1">1.15</td><td rowspan="1" colspan="1">1.04</td><td rowspan="1" colspan="1">1.88</td><td rowspan="1" colspan="1">1.57</td><td rowspan="1" colspan="1">1.11</td><td rowspan="1" colspan="1">1.06</td><td rowspan="1" colspan="1">–</td></tr><tr><td rowspan="1" colspan="1">DMR-KS-05-03-19-16</td><td rowspan="1" colspan="1">
              <italic><tp:taxon-name><tp:taxon-name-part taxon-name-part-type="genus">Panolia</tp:taxon-name-part> <tp:taxon-name-part taxon-name-part-type="species">eldii</tp:taxon-name-part></tp:taxon-name></italic>
            </td><td rowspan="1" colspan="1">4.93</td><td rowspan="1" colspan="1">8.93</td><td rowspan="1" colspan="1">4.87</td><td rowspan="1" colspan="1">6.62</td><td rowspan="1" colspan="1">0.99</td><td rowspan="1" colspan="1">1.35</td><td rowspan="1" colspan="1">1.81</td><td rowspan="1" colspan="1">1.36</td><td rowspan="1" colspan="1">1.22</td><td rowspan="1" colspan="1">1.04</td><td rowspan="1" colspan="1">–</td></tr><tr><td rowspan="1" colspan="1">DMR-KS-05-03-25-9</td><td rowspan="1" colspan="1">
              <italic><tp:taxon-name><tp:taxon-name-part taxon-name-part-type="genus">Rusa</tp:taxon-name-part> <tp:taxon-name-part taxon-name-part-type="species">unicolor</tp:taxon-name-part></tp:taxon-name></italic>
            </td><td rowspan="1" colspan="1">–</td><td rowspan="1" colspan="1">–</td><td rowspan="1" colspan="1">–</td><td rowspan="1" colspan="1">–</td><td rowspan="1" colspan="1">–</td><td rowspan="1" colspan="1">–</td><td rowspan="1" colspan="1">1.90</td><td rowspan="1" colspan="1">–</td><td rowspan="1" colspan="1">1.03</td><td rowspan="1" colspan="1">–</td><td rowspan="1" colspan="1">–</td></tr><tr><td rowspan="1" colspan="1">DMR-KS-05-03-19-14</td><td rowspan="1" colspan="1">
              <italic><tp:taxon-name><tp:taxon-name-part taxon-name-part-type="genus">Rusa</tp:taxon-name-part> <tp:taxon-name-part taxon-name-part-type="species">unicolor</tp:taxon-name-part></tp:taxon-name></italic>
            </td><td rowspan="1" colspan="1">–</td><td rowspan="1" colspan="1">–</td><td rowspan="1" colspan="1">–</td><td rowspan="1" colspan="1">–</td><td rowspan="1" colspan="1">–</td><td rowspan="1" colspan="1">–</td><td rowspan="1" colspan="1">1.70</td><td rowspan="1" colspan="1">–</td><td rowspan="1" colspan="1">1.04</td><td rowspan="1" colspan="1">–</td><td rowspan="1" colspan="1">–</td></tr><tr><td rowspan="1" colspan="1">DMR-KS-05-03-26-19</td><td rowspan="1" colspan="1">
              <italic><tp:taxon-name><tp:taxon-name-part taxon-name-part-type="genus">Rusa</tp:taxon-name-part> <tp:taxon-name-part taxon-name-part-type="species">unicolor</tp:taxon-name-part></tp:taxon-name></italic>
            </td><td rowspan="1" colspan="1">–</td><td rowspan="1" colspan="1">–</td><td rowspan="1" colspan="1">–</td><td rowspan="1" colspan="1">–</td><td rowspan="1" colspan="1">–</td><td rowspan="1" colspan="1">–</td><td rowspan="1" colspan="1">–</td><td rowspan="1" colspan="1">1.34</td><td rowspan="1" colspan="1">–</td><td rowspan="1" colspan="1">1.05</td><td rowspan="1" colspan="1">–</td></tr><tr><td rowspan="1" colspan="13">
              <bold>Femur</bold>
            </td></tr><tr><td rowspan="1" colspan="1">
              <bold>Specimen</bold>
            </td><td rowspan="1" colspan="1">
              <bold>Taxa</bold>
            </td><td rowspan="1" colspan="1">
              <bold><abbrev xmlns:xlink="http://www.w3.org/1999/xlink" xlink:title="Greatest length" id="ABBRID0EIVGK" xlink:type="simple">GL</abbrev>/<abbrev xmlns:xlink="http://www.w3.org/1999/xlink" xlink:title="Greatest breadth of the proximal end" id="ABBRID0EMVGK" xlink:type="simple">Bp</abbrev></bold>
            </td><td rowspan="1" colspan="1">
              <bold><abbrev xmlns:xlink="http://www.w3.org/1999/xlink" xlink:title="Greatest length" id="ABBRID0EVVGK" xlink:type="simple">GL</abbrev>/<abbrev xmlns:xlink="http://www.w3.org/1999/xlink" xlink:title="Depth of the proximal end" id="ABBRID0EZVGK" xlink:type="simple">Dp</abbrev></bold>
            </td><td rowspan="1" colspan="1">
              <bold><abbrev xmlns:xlink="http://www.w3.org/1999/xlink" xlink:title="Greatest length" id="ABBRID0ECWGK" xlink:type="simple">GL</abbrev>/<abbrev xmlns:xlink="http://www.w3.org/1999/xlink" xlink:title="Greatest breadth of the distal end" id="ABBRID0EGWGK" xlink:type="simple">Bd</abbrev></bold>
            </td><td rowspan="1" colspan="1">
              <bold><abbrev xmlns:xlink="http://www.w3.org/1999/xlink" xlink:title="Greatest length" id="ABBRID0EPWGK" xlink:type="simple">GL</abbrev>/<abbrev xmlns:xlink="http://www.w3.org/1999/xlink" xlink:title="Greatest breadth of the distal end" id="ABBRID0ETWGK" xlink:type="simple">Dd</abbrev></bold>
            </td><td rowspan="1" colspan="1">
              <bold><abbrev xmlns:xlink="http://www.w3.org/1999/xlink" xlink:title="Greatest breadth of the proximal end" id="ABBRID0E3WGK" xlink:type="simple">Bp</abbrev>/<abbrev xmlns:xlink="http://www.w3.org/1999/xlink" xlink:title="Greatest breadth of the distal end" id="ABBRID0EAXGK" xlink:type="simple">Bd</abbrev></bold>
            </td><td rowspan="1" colspan="1">
              <bold><abbrev xmlns:xlink="http://www.w3.org/1999/xlink" xlink:title="Greatest breadth of the distal end" id="ABBRID0EJXGK" xlink:type="simple">Dd</abbrev>/<abbrev xmlns:xlink="http://www.w3.org/1999/xlink" xlink:title="Depth of the proximal end" id="ABBRID0ENXGK" xlink:type="simple">Dp</abbrev></bold>
            </td><td rowspan="1" colspan="1">
              <bold><abbrev xmlns:xlink="http://www.w3.org/1999/xlink" xlink:title="Greatest breadth of the proximal end" id="ABBRID0EWXGK" xlink:type="simple">Bp</abbrev>/<abbrev xmlns:xlink="http://www.w3.org/1999/xlink" xlink:title="Depth of the proximal end" id="ABBRID0E1XGK" xlink:type="simple">Dp</abbrev></bold>
            </td><td rowspan="1" colspan="1">
              <bold><abbrev xmlns:xlink="http://www.w3.org/1999/xlink" xlink:title="Greatest breadth of the distal end" id="ABBRID0EDYGK" xlink:type="simple">Dd</abbrev>/<abbrev xmlns:xlink="http://www.w3.org/1999/xlink" xlink:title="Greatest breadth of the distal end" id="ABBRID0EHYGK" xlink:type="simple">Bd</abbrev></bold>
            </td><td rowspan="1" colspan="1"/><td rowspan="1" colspan="1"/><td rowspan="1" colspan="1"/></tr><tr><td rowspan="1" colspan="1">DMR-KS-05-03-9-2</td><td rowspan="1" colspan="1">
              <italic><tp:taxon-name><tp:taxon-name-part taxon-name-part-type="genus">Bos</tp:taxon-name-part> <tp:taxon-name-part taxon-name-part-type="species">gaurus</tp:taxon-name-part></tp:taxon-name></italic>
            </td><td rowspan="1" colspan="1">3.37</td><td rowspan="1" colspan="1">6.29</td><td rowspan="1" colspan="1">3.92</td><td rowspan="1" colspan="1">3.03</td><td rowspan="1" colspan="1">1.17</td><td rowspan="1" colspan="1">2.07</td><td rowspan="1" colspan="1">1.87</td><td rowspan="1" colspan="1">1.29</td><td rowspan="1" colspan="1"/><td rowspan="1" colspan="1"/><td rowspan="1" colspan="1"/></tr><tr><td rowspan="1" colspan="1">DMR-KS-05-04-1-1</td><td rowspan="1" colspan="1">
              <italic><tp:taxon-name><tp:taxon-name-part taxon-name-part-type="genus">Bubalus</tp:taxon-name-part> <tp:taxon-name-part taxon-name-part-type="species">arnee</tp:taxon-name-part></tp:taxon-name></italic>
            </td><td rowspan="1" colspan="1">2.79</td><td rowspan="1" colspan="1">5.54</td><td rowspan="1" colspan="1">3.48</td><td rowspan="1" colspan="1">2.85</td><td rowspan="1" colspan="1">1.25</td><td rowspan="1" colspan="1">1.95</td><td rowspan="1" colspan="1">1.99</td><td rowspan="1" colspan="1">1.22</td><td rowspan="1" colspan="1"/><td rowspan="1" colspan="1"/><td rowspan="1" colspan="1"/></tr><tr><td rowspan="1" colspan="1">DMR-KS-05-04-1-2</td><td rowspan="1" colspan="1">
              <italic><tp:taxon-name><tp:taxon-name-part taxon-name-part-type="genus">Bubalus</tp:taxon-name-part> <tp:taxon-name-part taxon-name-part-type="species">arnee</tp:taxon-name-part></tp:taxon-name></italic>
            </td><td rowspan="1" colspan="1">2.67</td><td rowspan="1" colspan="1">5.26</td><td rowspan="1" colspan="1">3.38</td><td rowspan="1" colspan="1">2.82</td><td rowspan="1" colspan="1">1.27</td><td rowspan="1" colspan="1">1.86</td><td rowspan="1" colspan="1">1.97</td><td rowspan="1" colspan="1">1.20</td><td rowspan="1" colspan="1"/><td rowspan="1" colspan="1"/><td rowspan="1" colspan="1"/></tr><tr><td rowspan="1" colspan="1">DMR-KS-05-03-20-8</td><td rowspan="1" colspan="1">
              <italic><tp:taxon-name><tp:taxon-name-part taxon-name-part-type="genus">Bubalus</tp:taxon-name-part> <tp:taxon-name-part taxon-name-part-type="species">arnee</tp:taxon-name-part></tp:taxon-name></italic>
            </td><td rowspan="1" colspan="1">–</td><td rowspan="1" colspan="1">–</td><td rowspan="1" colspan="1">–</td><td rowspan="1" colspan="1">–</td><td rowspan="1" colspan="1">–</td><td rowspan="1" colspan="1">–</td><td rowspan="1" colspan="1">–</td><td rowspan="1" colspan="1">1.46</td><td rowspan="1" colspan="1"/><td rowspan="1" colspan="1"/><td rowspan="1" colspan="1"/></tr><tr><td rowspan="1" colspan="1">DMR-KS-05-03-27-4</td><td rowspan="1" colspan="1">
              <italic><tp:taxon-name><tp:taxon-name-part taxon-name-part-type="genus">Axis</tp:taxon-name-part> <tp:taxon-name-part taxon-name-part-type="species">axis</tp:taxon-name-part></tp:taxon-name></italic>
            </td><td rowspan="1" colspan="1">–</td><td rowspan="1" colspan="1">–</td><td rowspan="1" colspan="1">–</td><td rowspan="1" colspan="1">–</td><td rowspan="1" colspan="1">–</td><td rowspan="1" colspan="1">–</td><td rowspan="1" colspan="1">–</td><td rowspan="1" colspan="1">1.37</td><td rowspan="1" colspan="1"/><td rowspan="1" colspan="1"/><td rowspan="1" colspan="1"/></tr><tr><td rowspan="1" colspan="1">DMR-KS-05-03-27-11</td><td rowspan="1" colspan="1">
              <italic><tp:taxon-name><tp:taxon-name-part taxon-name-part-type="genus">Panolia</tp:taxon-name-part> <tp:taxon-name-part taxon-name-part-type="species">eldii</tp:taxon-name-part></tp:taxon-name></italic>
            </td><td rowspan="1" colspan="1">–</td><td rowspan="1" colspan="1">–</td><td rowspan="1" colspan="1">–</td><td rowspan="1" colspan="1">–</td><td rowspan="1" colspan="1">1.26</td><td rowspan="1" colspan="1">2.23</td><td rowspan="1" colspan="1">2.11</td><td rowspan="1" colspan="1">1.33</td><td rowspan="1" colspan="1"/><td rowspan="1" colspan="1"/><td rowspan="1" colspan="1"/></tr><tr><td rowspan="1" colspan="1">DMR-KS-05-03-17-36</td><td rowspan="1" colspan="1">
              <italic><tp:taxon-name><tp:taxon-name-part taxon-name-part-type="genus">Panolia</tp:taxon-name-part> <tp:taxon-name-part taxon-name-part-type="species">eldii</tp:taxon-name-part></tp:taxon-name></italic>
            </td><td rowspan="1" colspan="1">–</td><td rowspan="1" colspan="1">–</td><td rowspan="1" colspan="1">–</td><td rowspan="1" colspan="1">–</td><td rowspan="1" colspan="1">1.21</td><td rowspan="1" colspan="1">2.06</td><td rowspan="1" colspan="1">1.93</td><td rowspan="1" colspan="1">1.29</td><td rowspan="1" colspan="1"/><td rowspan="1" colspan="1"/><td rowspan="1" colspan="1"/></tr><tr><td rowspan="1" colspan="1">DMR-KS-05-03-28-20</td><td rowspan="1" colspan="1">
              <italic><tp:taxon-name><tp:taxon-name-part taxon-name-part-type="genus">Panolia</tp:taxon-name-part> <tp:taxon-name-part taxon-name-part-type="species">eldii</tp:taxon-name-part></tp:taxon-name></italic>
            </td><td rowspan="1" colspan="1">–</td><td rowspan="1" colspan="1">–</td><td rowspan="1" colspan="1">–</td><td rowspan="1" colspan="1">–</td><td rowspan="1" colspan="1">–</td><td rowspan="1" colspan="1">–</td><td rowspan="1" colspan="1">–</td><td rowspan="1" colspan="1">1.34</td><td rowspan="1" colspan="1"/><td rowspan="1" colspan="1"/><td rowspan="1" colspan="1"/></tr><tr><td rowspan="1" colspan="1">DMR-KS-05-04-05-38</td><td rowspan="1" colspan="1">
              <italic><tp:taxon-name><tp:taxon-name-part taxon-name-part-type="genus">Panolia</tp:taxon-name-part> <tp:taxon-name-part taxon-name-part-type="species">eldii</tp:taxon-name-part></tp:taxon-name></italic>
            </td><td rowspan="1" colspan="1">–</td><td rowspan="1" colspan="1">–</td><td rowspan="1" colspan="1">–</td><td rowspan="1" colspan="1">–</td><td rowspan="1" colspan="1">–</td><td rowspan="1" colspan="1">–</td><td rowspan="1" colspan="1">1.92</td><td rowspan="1" colspan="1">–</td><td rowspan="1" colspan="1"/><td rowspan="1" colspan="1"/><td rowspan="1" colspan="1"/></tr><tr><td rowspan="1" colspan="1">DMR-KS-05-03-00-119</td><td rowspan="1" colspan="1">
              <italic><tp:taxon-name><tp:taxon-name-part taxon-name-part-type="genus">Panolia</tp:taxon-name-part> <tp:taxon-name-part taxon-name-part-type="species">eldii</tp:taxon-name-part></tp:taxon-name></italic>
            </td><td rowspan="1" colspan="1">–</td><td rowspan="1" colspan="1">–</td><td rowspan="1" colspan="1">–</td><td rowspan="1" colspan="1">–</td><td rowspan="1" colspan="1">–</td><td rowspan="1" colspan="1">–</td><td rowspan="1" colspan="1">–</td><td rowspan="1" colspan="1">1.38</td><td rowspan="1" colspan="1"/><td rowspan="1" colspan="1"/><td rowspan="1" colspan="1"/></tr><tr><td rowspan="1" colspan="1">DMR-KS-05-03-19-2</td><td rowspan="1" colspan="1">
              <italic><tp:taxon-name><tp:taxon-name-part taxon-name-part-type="genus">Panolia</tp:taxon-name-part> <tp:taxon-name-part taxon-name-part-type="species">eldii</tp:taxon-name-part></tp:taxon-name></italic>
            </td><td rowspan="1" colspan="1">–</td><td rowspan="1" colspan="1">–</td><td rowspan="1" colspan="1">–</td><td rowspan="1" colspan="1">–</td><td rowspan="1" colspan="1">–</td><td rowspan="1" colspan="1">–</td><td rowspan="1" colspan="1">–</td><td rowspan="1" colspan="1">1.41</td><td rowspan="1" colspan="1"/><td rowspan="1" colspan="1"/><td rowspan="1" colspan="1"/></tr><tr><td rowspan="1" colspan="1">DMR-KS-05-08-16-1</td><td rowspan="1" colspan="1">
              <italic><tp:taxon-name><tp:taxon-name-part taxon-name-part-type="genus">Panolia</tp:taxon-name-part> <tp:taxon-name-part taxon-name-part-type="species">eldii</tp:taxon-name-part></tp:taxon-name></italic>
            </td><td rowspan="1" colspan="1">–</td><td rowspan="1" colspan="1">–</td><td rowspan="1" colspan="1">–</td><td rowspan="1" colspan="1">–</td><td rowspan="1" colspan="1">–</td><td rowspan="1" colspan="1">–</td><td rowspan="1" colspan="1">1.84</td><td rowspan="1" colspan="1">–</td><td rowspan="1" colspan="1"/><td rowspan="1" colspan="1"/><td rowspan="1" colspan="1"/></tr><tr><td rowspan="1" colspan="1">DMR-KS-05-04-11-2</td><td rowspan="1" colspan="1">
              <italic><tp:taxon-name><tp:taxon-name-part taxon-name-part-type="genus">Rusa</tp:taxon-name-part> <tp:taxon-name-part taxon-name-part-type="species">unicolor</tp:taxon-name-part></tp:taxon-name></italic>
            </td><td rowspan="1" colspan="1">–</td><td rowspan="1" colspan="1">–</td><td rowspan="1" colspan="1">–</td><td rowspan="1" colspan="1">–</td><td rowspan="1" colspan="1">–</td><td rowspan="1" colspan="1">–</td><td rowspan="1" colspan="1">–</td><td rowspan="1" colspan="1">1.27</td><td rowspan="1" colspan="1"/><td rowspan="1" colspan="1"/><td rowspan="1" colspan="1"/></tr><tr><td rowspan="1" colspan="1">DMR-KS-05-03-19-7</td><td rowspan="1" colspan="1">
              <italic><tp:taxon-name><tp:taxon-name-part taxon-name-part-type="genus">Rusa</tp:taxon-name-part> <tp:taxon-name-part taxon-name-part-type="species">unicolor</tp:taxon-name-part></tp:taxon-name></italic>
            </td><td rowspan="1" colspan="1">–</td><td rowspan="1" colspan="1">–</td><td rowspan="1" colspan="1">–</td><td rowspan="1" colspan="1">–</td><td rowspan="1" colspan="1">–</td><td rowspan="1" colspan="1">–</td><td rowspan="1" colspan="1">1.51</td><td rowspan="1" colspan="1">–</td><td rowspan="1" colspan="1"/><td rowspan="1" colspan="1"/><td rowspan="1" colspan="1"/></tr><tr><td rowspan="1" colspan="1">DMR-KS-05-03-12-2*</td><td rowspan="1" colspan="1">
              <italic><tp:taxon-name><tp:taxon-name-part taxon-name-part-type="genus">Rusa</tp:taxon-name-part> <tp:taxon-name-part taxon-name-part-type="species">unicolor</tp:taxon-name-part></tp:taxon-name></italic>
            </td><td rowspan="1" colspan="1">–</td><td rowspan="1" colspan="1">–</td><td rowspan="1" colspan="1">–</td><td rowspan="1" colspan="1">–</td><td rowspan="1" colspan="1">–</td><td rowspan="1" colspan="1">–</td><td rowspan="1" colspan="1">1.52</td><td rowspan="1" colspan="1">–</td><td rowspan="1" colspan="1"/><td rowspan="1" colspan="1"/><td rowspan="1" colspan="1"/></tr><tr><td rowspan="1" colspan="1">DMR-KS-05-04-30-9</td><td rowspan="1" colspan="1">
              <italic><tp:taxon-name><tp:taxon-name-part taxon-name-part-type="genus">Rusa</tp:taxon-name-part> <tp:taxon-name-part taxon-name-part-type="species">unicolor</tp:taxon-name-part></tp:taxon-name></italic>
            </td><td rowspan="1" colspan="1">–</td><td rowspan="1" colspan="1">–</td><td rowspan="1" colspan="1">–</td><td rowspan="1" colspan="1">–</td><td rowspan="1" colspan="1">–</td><td rowspan="1" colspan="1">–</td><td rowspan="1" colspan="1">–</td><td rowspan="1" colspan="1">1.27</td><td rowspan="1" colspan="1"/><td rowspan="1" colspan="1"/><td rowspan="1" colspan="1"/></tr><tr><td rowspan="1" colspan="1">DMR-KS-05-04-19-10</td><td rowspan="1" colspan="1">
              <italic><tp:taxon-name><tp:taxon-name-part taxon-name-part-type="genus">Rusa</tp:taxon-name-part> <tp:taxon-name-part taxon-name-part-type="species">unicolor</tp:taxon-name-part></tp:taxon-name></italic>
            </td><td rowspan="1" colspan="1">–</td><td rowspan="1" colspan="1">–</td><td rowspan="1" colspan="1">–</td><td rowspan="1" colspan="1">–</td><td rowspan="1" colspan="1">–</td><td rowspan="1" colspan="1">–</td><td rowspan="1" colspan="1">–</td><td rowspan="1" colspan="1">1.11</td><td rowspan="1" colspan="1"/><td rowspan="1" colspan="1"/><td rowspan="1" colspan="1"/></tr><tr><td rowspan="1" colspan="13">
              <bold>Tibia</bold>
            </td></tr><tr><td rowspan="1" colspan="1">
              <bold>Specimen</bold>
            </td><td rowspan="1" colspan="1">
              <bold>Taxa</bold>
            </td><td rowspan="1" colspan="1">
              <bold><abbrev xmlns:xlink="http://www.w3.org/1999/xlink" xlink:title="Greatest length" id="ABBRID0EQUHK" xlink:type="simple">GL</abbrev>/<abbrev xmlns:xlink="http://www.w3.org/1999/xlink" xlink:title="Greatest breadth of the proximal end" id="ABBRID0EUUHK" xlink:type="simple">Bp</abbrev></bold>
            </td><td rowspan="1" colspan="1">
              <bold><abbrev xmlns:xlink="http://www.w3.org/1999/xlink" xlink:title="Greatest length" id="ABBRID0E4UHK" xlink:type="simple">GL</abbrev>/<abbrev xmlns:xlink="http://www.w3.org/1999/xlink" xlink:title="Depth of the proximal end" id="ABBRID0EBVHK" xlink:type="simple">Dp</abbrev></bold>
            </td><td rowspan="1" colspan="1">
              <bold><abbrev xmlns:xlink="http://www.w3.org/1999/xlink" xlink:title="Greatest length" id="ABBRID0EKVHK" xlink:type="simple">GL</abbrev>/<abbrev xmlns:xlink="http://www.w3.org/1999/xlink" xlink:title="Greatest breadth of the distal end" id="ABBRID0EOVHK" xlink:type="simple">Bd</abbrev></bold>
            </td><td rowspan="1" colspan="1">
              <bold><abbrev xmlns:xlink="http://www.w3.org/1999/xlink" xlink:title="Greatest length" id="ABBRID0EXVHK" xlink:type="simple">GL</abbrev>/<abbrev xmlns:xlink="http://www.w3.org/1999/xlink" xlink:title="Greatest breadth of the distal end" id="ABBRID0E2VHK" xlink:type="simple">Dd</abbrev></bold>
            </td><td rowspan="1" colspan="1">
              <bold><abbrev xmlns:xlink="http://www.w3.org/1999/xlink" xlink:title="Greatest breadth of the proximal end" id="ABBRID0EEWHK" xlink:type="simple">Bp</abbrev>/<abbrev xmlns:xlink="http://www.w3.org/1999/xlink" xlink:title="Greatest breadth of the distal end" id="ABBRID0EIWHK" xlink:type="simple">Bd</abbrev></bold>
            </td><td rowspan="1" colspan="1">
              <bold><abbrev xmlns:xlink="http://www.w3.org/1999/xlink" xlink:title="Depth of the proximal end" id="ABBRID0ERWHK" xlink:type="simple">Dp</abbrev>/<abbrev xmlns:xlink="http://www.w3.org/1999/xlink" xlink:title="Greatest breadth of the distal end" id="ABBRID0EVWHK" xlink:type="simple">Dd</abbrev></bold>
            </td><td rowspan="1" colspan="1">
              <bold><abbrev xmlns:xlink="http://www.w3.org/1999/xlink" xlink:title="Greatest breadth of the proximal end" id="ABBRID0E5WHK" xlink:type="simple">Bp</abbrev>/<abbrev xmlns:xlink="http://www.w3.org/1999/xlink" xlink:title="Depth of the proximal end" id="ABBRID0ECXHK" xlink:type="simple">Dp</abbrev></bold>
            </td><td rowspan="1" colspan="1">
              <bold><abbrev xmlns:xlink="http://www.w3.org/1999/xlink" xlink:title="Greatest breadth of the distal end" id="ABBRID0ELXHK" xlink:type="simple">Bd</abbrev>/<abbrev xmlns:xlink="http://www.w3.org/1999/xlink" xlink:title="Greatest breadth of the distal end" id="ABBRID0EPXHK" xlink:type="simple">Dd</abbrev></bold>
            </td><td rowspan="1" colspan="1"/><td rowspan="1" colspan="1"/><td rowspan="1" colspan="1"/></tr><tr><td rowspan="1" colspan="1">DMR-KS-05-04-1-11</td><td rowspan="1" colspan="1">
              <italic><tp:taxon-name><tp:taxon-name-part taxon-name-part-type="genus">Bubalus</tp:taxon-name-part> <tp:taxon-name-part taxon-name-part-type="species">arnee</tp:taxon-name-part></tp:taxon-name></italic>
            </td><td rowspan="1" colspan="1">3.24</td><td rowspan="1" colspan="1">3.43</td><td rowspan="1" colspan="1">4.82</td><td rowspan="1" colspan="1">6.03</td><td rowspan="1" colspan="1">1.49</td><td rowspan="1" colspan="1">1.76</td><td rowspan="1" colspan="1">1.06</td><td rowspan="1" colspan="1">1.25</td><td rowspan="1" colspan="1"/><td rowspan="1" colspan="1"/><td rowspan="1" colspan="1"/></tr><tr><td rowspan="1" colspan="1">DMR-KS-05-04-1-3</td><td rowspan="1" colspan="1">
              <italic><tp:taxon-name><tp:taxon-name-part taxon-name-part-type="genus">Bubalus</tp:taxon-name-part> <tp:taxon-name-part taxon-name-part-type="species">arnee</tp:taxon-name-part></tp:taxon-name></italic>
            </td><td rowspan="1" colspan="1">3.31</td><td rowspan="1" colspan="1">3.50</td><td rowspan="1" colspan="1">5.01</td><td rowspan="1" colspan="1">6.29</td><td rowspan="1" colspan="1">1.51</td><td rowspan="1" colspan="1">1.80</td><td rowspan="1" colspan="1">1.06</td><td rowspan="1" colspan="1">1.25</td><td rowspan="1" colspan="1"/><td rowspan="1" colspan="1"/><td rowspan="1" colspan="1"/></tr><tr><td rowspan="1" colspan="1">DMR-KS-05-03-20-9</td><td rowspan="1" colspan="1">
              <italic><tp:taxon-name><tp:taxon-name-part taxon-name-part-type="genus">Bubalus</tp:taxon-name-part> <tp:taxon-name-part taxon-name-part-type="species">arnee</tp:taxon-name-part></tp:taxon-name></italic>
            </td><td rowspan="1" colspan="1">3.21</td><td rowspan="1" colspan="1">3.83</td><td rowspan="1" colspan="1">4.60</td><td rowspan="1" colspan="1">6.29</td><td rowspan="1" colspan="1">1.43</td><td rowspan="1" colspan="1">1.64</td><td rowspan="1" colspan="1">1.19</td><td rowspan="1" colspan="1">1.37</td><td rowspan="1" colspan="1"/><td rowspan="1" colspan="1"/><td rowspan="1" colspan="1"/></tr><tr><td rowspan="1" colspan="1">DMR-KS-05-03-28-16</td><td rowspan="1" colspan="1">
              <italic><tp:taxon-name><tp:taxon-name-part taxon-name-part-type="genus">Rusa</tp:taxon-name-part> <tp:taxon-name-part taxon-name-part-type="species">unicolor</tp:taxon-name-part></tp:taxon-name></italic>
            </td><td rowspan="1" colspan="1">4.00</td><td rowspan="1" colspan="1">4.38</td><td rowspan="1" colspan="1">6.68</td><td rowspan="1" colspan="1">8.48</td><td rowspan="1" colspan="1">1.67</td><td rowspan="1" colspan="1">1.94</td><td rowspan="1" colspan="1">1.10</td><td rowspan="1" colspan="1">1.27</td><td rowspan="1" colspan="1"/><td rowspan="1" colspan="1"/><td rowspan="1" colspan="1"/></tr><tr><td rowspan="1" colspan="13">
              <bold>Metacarpus</bold>
            </td></tr><tr><td rowspan="1" colspan="1">
              <bold>Specimen</bold>
            </td><td rowspan="1" colspan="1">
              <bold>Taxa</bold>
            </td><td rowspan="1" colspan="1">
              <bold><abbrev xmlns:xlink="http://www.w3.org/1999/xlink" xlink:title="Greatest length" id="ABBRID0EB6HK" xlink:type="simple">GL</abbrev>/<abbrev xmlns:xlink="http://www.w3.org/1999/xlink" xlink:title="Greatest breadth of the proximal end" id="ABBRID0EF6HK" xlink:type="simple">Bp</abbrev></bold>
            </td><td rowspan="1" colspan="1">
              <bold><abbrev xmlns:xlink="http://www.w3.org/1999/xlink" xlink:title="Greatest length" id="ABBRID0EO6HK" xlink:type="simple">GL</abbrev>/<abbrev xmlns:xlink="http://www.w3.org/1999/xlink" xlink:title="Depth of the proximal end" id="ABBRID0ES6HK" xlink:type="simple">Dp</abbrev></bold>
            </td><td rowspan="1" colspan="1">
              <bold><abbrev xmlns:xlink="http://www.w3.org/1999/xlink" xlink:title="Greatest length" id="ABBRID0E26HK" xlink:type="simple">GL</abbrev>/<abbrev xmlns:xlink="http://www.w3.org/1999/xlink" xlink:title="Greatest breadth of the distal end" id="ABBRID0EAAAM" xlink:type="simple">Bd</abbrev></bold>
            </td><td rowspan="1" colspan="1">
              <bold><abbrev xmlns:xlink="http://www.w3.org/1999/xlink" xlink:title="Greatest length" id="ABBRID0EJAAM" xlink:type="simple">GL</abbrev>/<abbrev xmlns:xlink="http://www.w3.org/1999/xlink" xlink:title="Greatest breadth of the distal end" id="ABBRID0ENAAM" xlink:type="simple">Dd</abbrev></bold>
            </td><td rowspan="1" colspan="1">
              <bold><abbrev xmlns:xlink="http://www.w3.org/1999/xlink" xlink:title="Greatest breadth of the proximal end" id="ABBRID0EWAAM" xlink:type="simple">Bp</abbrev>/<abbrev xmlns:xlink="http://www.w3.org/1999/xlink" xlink:title="Greatest breadth of the distal end" id="ABBRID0E1AAM" xlink:type="simple">Bd</abbrev></bold>
            </td><td rowspan="1" colspan="1">
              <bold><abbrev xmlns:xlink="http://www.w3.org/1999/xlink" xlink:title="Depth of the proximal end" id="ABBRID0EDBAM" xlink:type="simple">Dp</abbrev>/<abbrev xmlns:xlink="http://www.w3.org/1999/xlink" xlink:title="Greatest breadth of the distal end" id="ABBRID0EHBAM" xlink:type="simple">Dd</abbrev></bold>
            </td><td rowspan="1" colspan="1">
              <bold><abbrev xmlns:xlink="http://www.w3.org/1999/xlink" xlink:title="Greatest breadth of the proximal end" id="ABBRID0EQBAM" xlink:type="simple">Bp</abbrev>/<abbrev xmlns:xlink="http://www.w3.org/1999/xlink" xlink:title="Depth of the proximal end" id="ABBRID0EUBAM" xlink:type="simple">Dp</abbrev></bold>
            </td><td rowspan="1" colspan="1">
              <bold><abbrev xmlns:xlink="http://www.w3.org/1999/xlink" xlink:title="Greatest breadth of the distal end" id="ABBRID0E4BAM" xlink:type="simple">Bd</abbrev>/<abbrev xmlns:xlink="http://www.w3.org/1999/xlink" xlink:title="Greatest breadth of the distal end" id="ABBRID0EBCAM" xlink:type="simple">Dd</abbrev></bold>
            </td><td rowspan="1" colspan="1"/><td rowspan="1" colspan="1"/><td rowspan="1" colspan="1"/></tr><tr><td rowspan="1" colspan="1">DMR-KS-05-03-26-27</td><td rowspan="1" colspan="1">
              <italic><tp:taxon-name><tp:taxon-name-part taxon-name-part-type="genus">Bos</tp:taxon-name-part> <tp:taxon-name-part taxon-name-part-type="species">gaurus</tp:taxon-name-part></tp:taxon-name></italic>
            </td><td rowspan="1" colspan="1">3.66</td><td rowspan="1" colspan="1">5.57</td><td rowspan="1" colspan="1">3.96</td><td rowspan="1" colspan="1">7.66</td><td rowspan="1" colspan="1">1.08</td><td rowspan="1" colspan="1">1.37</td><td rowspan="1" colspan="1">1.52</td><td rowspan="1" colspan="1">1.93</td><td rowspan="1" colspan="1"/><td rowspan="1" colspan="1"/><td rowspan="1" colspan="1"/></tr><tr><td rowspan="1" colspan="1">DMR-KS-05-03-26-3(1)</td><td rowspan="1" colspan="1">
              <italic><tp:taxon-name><tp:taxon-name-part taxon-name-part-type="genus">Bubalus</tp:taxon-name-part> <tp:taxon-name-part taxon-name-part-type="species">arnee</tp:taxon-name-part></tp:taxon-name></italic>
            </td><td rowspan="1" colspan="1">2.68</td><td rowspan="1" colspan="1">4.17</td><td rowspan="1" colspan="1">2.64</td><td rowspan="1" colspan="1">4.87</td><td rowspan="1" colspan="1">0.98</td><td rowspan="1" colspan="1">1.17</td><td rowspan="1" colspan="1">1.55</td><td rowspan="1" colspan="1">1.85</td><td rowspan="1" colspan="1"/><td rowspan="1" colspan="1"/><td rowspan="1" colspan="1"/></tr><tr><td rowspan="1" colspan="1">DMR-KS-05-03-18-2</td><td rowspan="1" colspan="1">
              <italic><tp:taxon-name><tp:taxon-name-part taxon-name-part-type="genus">Axis</tp:taxon-name-part> <tp:taxon-name-part taxon-name-part-type="species">axis</tp:taxon-name-part></tp:taxon-name></italic>
            </td><td rowspan="1" colspan="1">6.50</td><td rowspan="1" colspan="1">9.99</td><td rowspan="1" colspan="1">6.69</td><td rowspan="1" colspan="1">10.55</td><td rowspan="1" colspan="1">1.03</td><td rowspan="1" colspan="1">1.06</td><td rowspan="1" colspan="1">1.54</td><td rowspan="1" colspan="1">1.58</td><td rowspan="1" colspan="1"/><td rowspan="1" colspan="1"/><td rowspan="1" colspan="1"/></tr><tr><td rowspan="1" colspan="1">DMR-KS-05-03-22-28</td><td rowspan="1" colspan="1">
              <italic><tp:taxon-name><tp:taxon-name-part taxon-name-part-type="genus">Axis</tp:taxon-name-part> <tp:taxon-name-part taxon-name-part-type="species">axis</tp:taxon-name-part></tp:taxon-name></italic>
            </td><td rowspan="1" colspan="1">–</td><td rowspan="1" colspan="1">9.59</td><td rowspan="1" colspan="1">6.81</td><td rowspan="1" colspan="1">10.36</td><td rowspan="1" colspan="1">–</td><td rowspan="1" colspan="1">1.08</td><td rowspan="1" colspan="1">–</td><td rowspan="1" colspan="1">1.52</td><td rowspan="1" colspan="1"/><td rowspan="1" colspan="1"/><td rowspan="1" colspan="1"/></tr><tr><td rowspan="1" colspan="1">DMR-KS-05-03-08-2</td><td rowspan="1" colspan="1">
              <italic><tp:taxon-name><tp:taxon-name-part taxon-name-part-type="genus">Axis</tp:taxon-name-part> <tp:taxon-name-part taxon-name-part-type="species">axis</tp:taxon-name-part></tp:taxon-name></italic>
            </td><td rowspan="1" colspan="1">6.36</td><td rowspan="1" colspan="1">8.79</td><td rowspan="1" colspan="1">6.18</td><td rowspan="1" colspan="1">10.18</td><td rowspan="1" colspan="1">0.97</td><td rowspan="1" colspan="1">1.16</td><td rowspan="1" colspan="1">1.38</td><td rowspan="1" colspan="1">1.65</td><td rowspan="1" colspan="1"/><td rowspan="1" colspan="1"/><td rowspan="1" colspan="1"/></tr><tr><td rowspan="1" colspan="1">DMR-KS-05-03-19-3</td><td rowspan="1" colspan="1">
              <italic><tp:taxon-name><tp:taxon-name-part taxon-name-part-type="genus">Axis</tp:taxon-name-part> <tp:taxon-name-part taxon-name-part-type="species">axis</tp:taxon-name-part></tp:taxon-name></italic>
            </td><td rowspan="1" colspan="1">6.58</td><td rowspan="1" colspan="1">9.06</td><td rowspan="1" colspan="1">6.30</td><td rowspan="1" colspan="1">10.42</td><td rowspan="1" colspan="1">0.96</td><td rowspan="1" colspan="1">1.15</td><td rowspan="1" colspan="1">1.38</td><td rowspan="1" colspan="1">1.65</td><td rowspan="1" colspan="1"/><td rowspan="1" colspan="1"/><td rowspan="1" colspan="1"/></tr><tr><td rowspan="1" colspan="1">DMR-KS-05-03-19-37</td><td rowspan="1" colspan="1">
              <italic><tp:taxon-name><tp:taxon-name-part taxon-name-part-type="genus">Axis</tp:taxon-name-part> <tp:taxon-name-part taxon-name-part-type="species">axis</tp:taxon-name-part></tp:taxon-name></italic>
            </td><td rowspan="1" colspan="1">7.14</td><td rowspan="1" colspan="1">11.05</td><td rowspan="1" colspan="1">6.84</td><td rowspan="1" colspan="1">10.75</td><td rowspan="1" colspan="1">0.96</td><td rowspan="1" colspan="1">0.97</td><td rowspan="1" colspan="1">1.55</td><td rowspan="1" colspan="1">1.57</td><td rowspan="1" colspan="1"/><td rowspan="1" colspan="1"/><td rowspan="1" colspan="1"/></tr><tr><td rowspan="1" colspan="1">DMR-KS-05-04-30-20</td><td rowspan="1" colspan="1">
              <italic><tp:taxon-name><tp:taxon-name-part taxon-name-part-type="genus">Axis</tp:taxon-name-part> <tp:taxon-name-part taxon-name-part-type="species">axis</tp:taxon-name-part></tp:taxon-name></italic>
            </td><td rowspan="1" colspan="1">6.87</td><td rowspan="1" colspan="1">10.36</td><td rowspan="1" colspan="1">–</td><td rowspan="1" colspan="1">–</td><td rowspan="1" colspan="1">–</td><td rowspan="1" colspan="1">–</td><td rowspan="1" colspan="1">1.51</td><td rowspan="1" colspan="1">–</td><td rowspan="1" colspan="1"/><td rowspan="1" colspan="1"/><td rowspan="1" colspan="1"/></tr><tr><td rowspan="1" colspan="1">DMR-KS-05-03-24-2</td><td rowspan="1" colspan="1">
              <italic><tp:taxon-name><tp:taxon-name-part taxon-name-part-type="genus">Panolia</tp:taxon-name-part> <tp:taxon-name-part taxon-name-part-type="species">eldii</tp:taxon-name-part></tp:taxon-name></italic>
            </td><td rowspan="1" colspan="1">6.39</td><td rowspan="1" colspan="1">8.99</td><td rowspan="1" colspan="1">6.57</td><td rowspan="1" colspan="1">10.41</td><td rowspan="1" colspan="1">1.03</td><td rowspan="1" colspan="1">1.16</td><td rowspan="1" colspan="1">1.41</td><td rowspan="1" colspan="1">1.58</td><td rowspan="1" colspan="1"/><td rowspan="1" colspan="1"/><td rowspan="1" colspan="1"/></tr><tr><td rowspan="1" colspan="1">DMR-KS-05-03-17-26</td><td rowspan="1" colspan="1">
              <italic><tp:taxon-name><tp:taxon-name-part taxon-name-part-type="genus">Rusa</tp:taxon-name-part> <tp:taxon-name-part taxon-name-part-type="species">unicolor</tp:taxon-name-part></tp:taxon-name></italic>
            </td><td rowspan="1" colspan="1">5.97</td><td rowspan="1" colspan="1">7.57</td><td rowspan="1" colspan="1">6.06</td><td rowspan="1" colspan="1">9.10</td><td rowspan="1" colspan="1">1.02</td><td rowspan="1" colspan="1">1.20</td><td rowspan="1" colspan="1">1.27</td><td rowspan="1" colspan="1">1.50</td><td rowspan="1" colspan="1"/><td rowspan="1" colspan="1"/><td rowspan="1" colspan="1"/></tr><tr><td rowspan="1" colspan="13">
              <bold>Metatarsus</bold>
            </td></tr><tr><td rowspan="1" colspan="1">
              <bold>Specimen</bold>
            </td><td rowspan="1" colspan="1">
              <bold>Taxa</bold>
            </td><td rowspan="1" colspan="1">
              <bold><abbrev xmlns:xlink="http://www.w3.org/1999/xlink" xlink:title="Greatest length" id="ABBRID0EFTAM" xlink:type="simple">GL</abbrev>/<abbrev xmlns:xlink="http://www.w3.org/1999/xlink" xlink:title="Greatest breadth of the proximal end" id="ABBRID0EJTAM" xlink:type="simple">Bp</abbrev></bold>
            </td><td rowspan="1" colspan="1">
              <bold><abbrev xmlns:xlink="http://www.w3.org/1999/xlink" xlink:title="Greatest length" id="ABBRID0ESTAM" xlink:type="simple">GL</abbrev>/<abbrev xmlns:xlink="http://www.w3.org/1999/xlink" xlink:title="Depth of the proximal end" id="ABBRID0EWTAM" xlink:type="simple">Dp</abbrev></bold>
            </td><td rowspan="1" colspan="1">
              <bold><abbrev xmlns:xlink="http://www.w3.org/1999/xlink" xlink:title="Greatest length" id="ABBRID0E6TAM" xlink:type="simple">GL</abbrev>/<abbrev xmlns:xlink="http://www.w3.org/1999/xlink" xlink:title="Greatest breadth of the distal end" id="ABBRID0EDUAM" xlink:type="simple">Bd</abbrev></bold>
            </td><td rowspan="1" colspan="1">
              <bold><abbrev xmlns:xlink="http://www.w3.org/1999/xlink" xlink:title="Greatest length" id="ABBRID0EMUAM" xlink:type="simple">GL</abbrev>/<abbrev xmlns:xlink="http://www.w3.org/1999/xlink" xlink:title="Greatest breadth of the distal end" id="ABBRID0EQUAM" xlink:type="simple">Dd</abbrev></bold>
            </td><td rowspan="1" colspan="1">
              <bold><abbrev xmlns:xlink="http://www.w3.org/1999/xlink" xlink:title="Greatest breadth of the proximal end" id="ABBRID0EZUAM" xlink:type="simple">Bp</abbrev>/<abbrev xmlns:xlink="http://www.w3.org/1999/xlink" xlink:title="Greatest breadth of the distal end" id="ABBRID0E4UAM" xlink:type="simple">Bd</abbrev></bold>
            </td><td rowspan="1" colspan="1">
              <bold><abbrev xmlns:xlink="http://www.w3.org/1999/xlink" xlink:title="Depth of the proximal end" id="ABBRID0EGVAM" xlink:type="simple">Dp</abbrev>/<abbrev xmlns:xlink="http://www.w3.org/1999/xlink" xlink:title="Greatest breadth of the distal end" id="ABBRID0EKVAM" xlink:type="simple">Dd</abbrev></bold>
            </td><td rowspan="1" colspan="1">
              <bold><abbrev xmlns:xlink="http://www.w3.org/1999/xlink" xlink:title="Greatest breadth of the proximal end" id="ABBRID0ETVAM" xlink:type="simple">Bp</abbrev>/<abbrev xmlns:xlink="http://www.w3.org/1999/xlink" xlink:title="Depth of the proximal end" id="ABBRID0EXVAM" xlink:type="simple">Dp</abbrev></bold>
            </td><td rowspan="1" colspan="1">
              <bold><abbrev xmlns:xlink="http://www.w3.org/1999/xlink" xlink:title="Greatest breadth of the distal end" id="ABBRID0EAWAM" xlink:type="simple">Bd</abbrev>/<abbrev xmlns:xlink="http://www.w3.org/1999/xlink" xlink:title="Greatest breadth of the distal end" id="ABBRID0EEWAM" xlink:type="simple">Dd</abbrev></bold>
            </td><td rowspan="1" colspan="1"/><td rowspan="1" colspan="1"/><td rowspan="1" colspan="1"/></tr><tr><td rowspan="1" colspan="1">DMR-KS-05-04-1-8</td><td rowspan="1" colspan="1">
              <italic><tp:taxon-name><tp:taxon-name-part taxon-name-part-type="genus">Bubalus</tp:taxon-name-part> <tp:taxon-name-part taxon-name-part-type="species">arnee</tp:taxon-name-part></tp:taxon-name></italic>
            </td><td rowspan="1" colspan="1">3.80</td><td rowspan="1" colspan="1">4.59</td><td rowspan="1" colspan="1">3.17</td><td rowspan="1" colspan="1">5.54</td><td rowspan="1" colspan="1">0.83</td><td rowspan="1" colspan="1">1.21</td><td rowspan="1" colspan="1">1.21</td><td rowspan="1" colspan="1">1.75</td><td rowspan="1" colspan="1"/><td rowspan="1" colspan="1"/><td rowspan="1" colspan="1"/></tr><tr><td rowspan="1" colspan="1">DMR-KS-05-04-1-6</td><td rowspan="1" colspan="1">
              <italic><tp:taxon-name><tp:taxon-name-part taxon-name-part-type="genus">Bubalus</tp:taxon-name-part> <tp:taxon-name-part taxon-name-part-type="species">arnee</tp:taxon-name-part></tp:taxon-name></italic>
            </td><td rowspan="1" colspan="1">3.88</td><td rowspan="1" colspan="1">4.39</td><td rowspan="1" colspan="1">3.11</td><td rowspan="1" colspan="1">5.67</td><td rowspan="1" colspan="1">0.80</td><td rowspan="1" colspan="1">1.29</td><td rowspan="1" colspan="1">1.13</td><td rowspan="1" colspan="1">1.82</td><td rowspan="1" colspan="1"/><td rowspan="1" colspan="1"/><td rowspan="1" colspan="1"/></tr><tr><td rowspan="1" colspan="1">DMR-KS-05-03-28-30</td><td rowspan="1" colspan="1">
              <italic><tp:taxon-name><tp:taxon-name-part taxon-name-part-type="genus">Bubalus</tp:taxon-name-part> <tp:taxon-name-part taxon-name-part-type="species">arnee</tp:taxon-name-part></tp:taxon-name></italic>
            </td><td rowspan="1" colspan="1">4.25</td><td rowspan="1" colspan="1">4.28</td><td rowspan="1" colspan="1">3.40</td><td rowspan="1" colspan="1">6.38</td><td rowspan="1" colspan="1">0.80</td><td rowspan="1" colspan="1">1.49</td><td rowspan="1" colspan="1">1.01</td><td rowspan="1" colspan="1">1.88</td><td rowspan="1" colspan="1"/><td rowspan="1" colspan="1"/><td rowspan="1" colspan="1"/></tr><tr><td rowspan="1" colspan="1">DMR-KS-05-03-26-3</td><td rowspan="1" colspan="1">
              <italic><tp:taxon-name><tp:taxon-name-part taxon-name-part-type="genus">Axis</tp:taxon-name-part> <tp:taxon-name-part taxon-name-part-type="species">axis</tp:taxon-name-part></tp:taxon-name></italic>
            </td><td rowspan="1" colspan="1">7.21</td><td rowspan="1" colspan="1">6.91</td><td rowspan="1" colspan="1">6.99</td><td rowspan="1" colspan="1">9.16</td><td rowspan="1" colspan="1">0.97</td><td rowspan="1" colspan="1">1.33</td><td rowspan="1" colspan="1">0.96</td><td rowspan="1" colspan="1">1.31</td><td rowspan="1" colspan="1"/><td rowspan="1" colspan="1"/><td rowspan="1" colspan="1"/></tr><tr><td rowspan="1" colspan="1">DMR-KS-05-03-15-14</td><td rowspan="1" colspan="1">
              <italic><tp:taxon-name><tp:taxon-name-part taxon-name-part-type="genus">Axis</tp:taxon-name-part> <tp:taxon-name-part taxon-name-part-type="species">axis</tp:taxon-name-part></tp:taxon-name></italic>
            </td><td rowspan="1" colspan="1">6.84</td><td rowspan="1" colspan="1">7.37</td><td rowspan="1" colspan="1">6.15</td><td rowspan="1" colspan="1">9.22</td><td rowspan="1" colspan="1">0.90</td><td rowspan="1" colspan="1">1.25</td><td rowspan="1" colspan="1">1.08</td><td rowspan="1" colspan="1">1.50</td><td rowspan="1" colspan="1"/><td rowspan="1" colspan="1"/><td rowspan="1" colspan="1"/></tr><tr><td rowspan="1" colspan="1">DMR-KS-05-03-29-30</td><td rowspan="1" colspan="1">
              <italic><tp:taxon-name><tp:taxon-name-part taxon-name-part-type="genus">Axis</tp:taxon-name-part> <tp:taxon-name-part taxon-name-part-type="species">axis</tp:taxon-name-part></tp:taxon-name></italic>
            </td><td rowspan="1" colspan="1">6.91</td><td rowspan="1" colspan="1">6.82</td><td rowspan="1" colspan="1">6.52</td><td rowspan="1" colspan="1">8.58</td><td rowspan="1" colspan="1">0.94</td><td rowspan="1" colspan="1">1.26</td><td rowspan="1" colspan="1">0.99</td><td rowspan="1" colspan="1">1.32</td><td rowspan="1" colspan="1"/><td rowspan="1" colspan="1"/><td rowspan="1" colspan="1"/></tr><tr><td rowspan="1" colspan="1">DMR-KS-05-03-28-17</td><td rowspan="1" colspan="1">
              <italic><tp:taxon-name><tp:taxon-name-part taxon-name-part-type="genus">Panolia</tp:taxon-name-part> <tp:taxon-name-part taxon-name-part-type="species">eldii</tp:taxon-name-part></tp:taxon-name></italic>
            </td><td rowspan="1" colspan="1">8.05</td><td rowspan="1" colspan="1">7.71</td><td rowspan="1" colspan="1">7.73</td><td rowspan="1" colspan="1">11.69</td><td rowspan="1" colspan="1">0.96</td><td rowspan="1" colspan="1">1.52</td><td rowspan="1" colspan="1">0.96</td><td rowspan="1" colspan="1">1.51</td><td rowspan="1" colspan="1"/><td rowspan="1" colspan="1"/><td rowspan="1" colspan="1"/></tr><tr><td rowspan="1" colspan="1">DMR-KS-05-03-25-8</td><td rowspan="1" colspan="1">
              <italic><tp:taxon-name><tp:taxon-name-part taxon-name-part-type="genus">Panolia</tp:taxon-name-part> <tp:taxon-name-part taxon-name-part-type="species">eldii</tp:taxon-name-part></tp:taxon-name></italic>
            </td><td rowspan="1" colspan="1">7.81</td><td rowspan="1" colspan="1">7.47</td><td rowspan="1" colspan="1">7.22</td><td rowspan="1" colspan="1">11.57</td><td rowspan="1" colspan="1">0.92</td><td rowspan="1" colspan="1">1.55</td><td rowspan="1" colspan="1">0.96</td><td rowspan="1" colspan="1">1.60</td><td rowspan="1" colspan="1"/><td rowspan="1" colspan="1"/><td rowspan="1" colspan="1"/></tr><tr><td rowspan="1" colspan="1">DMR-KS-05-03-15-15</td><td rowspan="1" colspan="1">
              <italic><tp:taxon-name><tp:taxon-name-part taxon-name-part-type="genus">Panolia</tp:taxon-name-part> <tp:taxon-name-part taxon-name-part-type="species">eldii</tp:taxon-name-part></tp:taxon-name></italic>
            </td><td rowspan="1" colspan="1">8.08</td><td rowspan="1" colspan="1">7.44</td><td rowspan="1" colspan="1">7.37</td><td rowspan="1" colspan="1">11.29</td><td rowspan="1" colspan="1">0.91</td><td rowspan="1" colspan="1">1.52</td><td rowspan="1" colspan="1">0.92</td><td rowspan="1" colspan="1">1.53</td><td rowspan="1" colspan="1"/><td rowspan="1" colspan="1"/><td rowspan="1" colspan="1"/></tr><tr><td rowspan="1" colspan="1">DMR-KS-05-03-19-11</td><td rowspan="1" colspan="1">
              <italic><tp:taxon-name><tp:taxon-name-part taxon-name-part-type="genus">Rusa</tp:taxon-name-part> <tp:taxon-name-part taxon-name-part-type="species">unicolor</tp:taxon-name-part></tp:taxon-name></italic>
            </td><td rowspan="1" colspan="1">6.64</td><td rowspan="1" colspan="1">6.86</td><td rowspan="1" colspan="1">6.49</td><td rowspan="1" colspan="1">9.20</td><td rowspan="1" colspan="1">0.98</td><td rowspan="1" colspan="1">1.34</td><td rowspan="1" colspan="1">1.03</td><td rowspan="1" colspan="1">1.42</td><td rowspan="1" colspan="1"/><td rowspan="1" colspan="1"/><td rowspan="1" colspan="1"/></tr></tbody></table></table-wrap><table-wrap id="T20" position="float" orientation="portrait"><label>Appendix 1.</label><caption><p>Measurements (in millimeters) of postcranial remains of identified mammal taxa from Khok Sung. * indicates a juvenile individual.</p></caption><table id="TID0EIPAO" rules="all"><tbody><tr><td rowspan="1" colspan="9">
              <bold>Scapula</bold>
            </td><td rowspan="1" colspan="1"/><td rowspan="1" colspan="1"/><td rowspan="1" colspan="1"/><td rowspan="1" colspan="1"/><td rowspan="1" colspan="1"/><td rowspan="1" colspan="1"/><td rowspan="1" colspan="1"/></tr><tr><td rowspan="1" colspan="1">
              <bold>Specimen</bold>
            </td><td rowspan="1" colspan="1">
              <bold>Taxa</bold>
            </td><td rowspan="1" colspan="1">
              <bold><abbrev xmlns:xlink="http://www.w3.org/1999/xlink" xlink:title="Greatest length of the Processus articularis glenoid process" id="ABBRID0EL5EO" xlink:type="simple">GLP</abbrev></bold>
            </td><td rowspan="1" colspan="1">
              <bold><abbrev xmlns:xlink="http://www.w3.org/1999/xlink" xlink:title="Length of the glenoid cavity" id="ABBRID0EU5EO" xlink:type="simple">LG</abbrev></bold>
            </td><td rowspan="1" colspan="1">
              <bold><abbrev xmlns:xlink="http://www.w3.org/1999/xlink" xlink:title="Smallest length of the Collum scapulae neck of the scapula" id="ABBRID0E45EO" xlink:type="simple">SLC</abbrev></bold>
            </td><td rowspan="1" colspan="1">
              <bold><abbrev xmlns:xlink="http://www.w3.org/1999/xlink" xlink:title="Breadth of the glenoid cavity" id="ABBRID0EG6EO" xlink:type="simple">BG</abbrev></bold>
            </td><td rowspan="1" colspan="1">
              <bold><abbrev xmlns:xlink="http://www.w3.org/1999/xlink" xlink:title="Greatest dorsal length" id="ABBRID0EP6EO" xlink:type="simple">Ld</abbrev></bold>
            </td><td rowspan="1" colspan="1">
              <bold><abbrev xmlns:xlink="http://www.w3.org/1999/xlink" xlink:title="Diagonal height from the most distal point of the scapula to the thoracic angle" id="ABBRID0EY6EO" xlink:type="simple">DHA</abbrev></bold>
            </td><td rowspan="1" colspan="1">
              <bold><abbrev xmlns:xlink="http://www.w3.org/1999/xlink" xlink:title="Height along the spine" id="ABBRID0EBAFO" xlink:type="simple">HS</abbrev></bold>
            </td><td rowspan="1" colspan="1"/><td rowspan="1" colspan="1"/><td rowspan="1" colspan="1"/><td rowspan="1" colspan="1"/><td rowspan="1" colspan="1"/><td rowspan="1" colspan="1"/><td rowspan="1" colspan="1"/></tr><tr><td rowspan="1" colspan="1">
                  <abbrev xmlns:xlink="http://www.w3.org/1999/xlink" xlink:title="Department of Mineral Resources" id="ABBRID0E6AFO" xlink:type="simple">DMR</abbrev> <abbrev xmlns:xlink="http://www.w3.org/1999/xlink" xlink:title="Khok Sung" id="ABBRID0EDBFO" xlink:type="simple">KS</abbrev>-05-03-00-58</td><td rowspan="1" colspan="1">
              <italic><tp:taxon-name><tp:taxon-name-part taxon-name-part-type="genus">Rhinoceros</tp:taxon-name-part> <tp:taxon-name-part taxon-name-part-type="species">sondaicus</tp:taxon-name-part></tp:taxon-name></italic>
            </td><td rowspan="1" colspan="1">87.49</td><td rowspan="1" colspan="1">78.81</td><td rowspan="1" colspan="1">62.97</td><td rowspan="1" colspan="1">55.33</td><td rowspan="1" colspan="1">144.77</td><td rowspan="1" colspan="1">–</td><td rowspan="1" colspan="1">325.57</td><td rowspan="1" colspan="1"/><td rowspan="1" colspan="1"/><td rowspan="1" colspan="1"/><td rowspan="1" colspan="1"/><td rowspan="1" colspan="1"/><td rowspan="1" colspan="1"/><td rowspan="1" colspan="1"/></tr><tr><td rowspan="1" colspan="1">DMR-KS-05-03-26-2</td><td rowspan="1" colspan="1">
              <italic><tp:taxon-name><tp:taxon-name-part taxon-name-part-type="genus">Bubalus</tp:taxon-name-part> <tp:taxon-name-part taxon-name-part-type="species">arnee</tp:taxon-name-part></tp:taxon-name></italic>
            </td><td rowspan="1" colspan="1">106.72</td><td rowspan="1" colspan="1">81.99</td><td rowspan="1" colspan="1">76.45</td><td rowspan="1" colspan="1">68.40</td><td rowspan="1" colspan="1">297.28</td><td rowspan="1" colspan="1">381.27</td><td rowspan="1" colspan="1">445.28</td><td rowspan="1" colspan="1"/><td rowspan="1" colspan="1"/><td rowspan="1" colspan="1"/><td rowspan="1" colspan="1"/><td rowspan="1" colspan="1"/><td rowspan="1" colspan="1"/><td rowspan="1" colspan="1"/></tr><tr><td rowspan="1" colspan="1">DMR-KS-05-02-20-4</td><td rowspan="1" colspan="1">
              <italic><tp:taxon-name><tp:taxon-name-part taxon-name-part-type="genus">Bubalus</tp:taxon-name-part> <tp:taxon-name-part taxon-name-part-type="species">arnee</tp:taxon-name-part></tp:taxon-name></italic>
            </td><td rowspan="1" colspan="1">84.00</td><td rowspan="1" colspan="1">66.89</td><td rowspan="1" colspan="1">52.13</td><td rowspan="1" colspan="1">54.50</td><td rowspan="1" colspan="1">213.22</td><td rowspan="1" colspan="1">301.79</td><td rowspan="1" colspan="1">296.17</td><td rowspan="1" colspan="1"/><td rowspan="1" colspan="1"/><td rowspan="1" colspan="1"/><td rowspan="1" colspan="1"/><td rowspan="1" colspan="1"/><td rowspan="1" colspan="1"/><td rowspan="1" colspan="1"/></tr><tr><td rowspan="1" colspan="1">DMR-KS-05-06-24-4</td><td rowspan="1" colspan="1">
              <italic><tp:taxon-name><tp:taxon-name-part taxon-name-part-type="genus">Panolia</tp:taxon-name-part> <tp:taxon-name-part taxon-name-part-type="species">eldii</tp:taxon-name-part></tp:taxon-name></italic>
            </td><td rowspan="1" colspan="1">44.00</td><td rowspan="1" colspan="1">34.56</td><td rowspan="1" colspan="1">23.41</td><td rowspan="1" colspan="1">31.54</td><td rowspan="1" colspan="1">108.17</td><td rowspan="1" colspan="1">206.05</td><td rowspan="1" colspan="1">211.37</td><td rowspan="1" colspan="1"/><td rowspan="1" colspan="1"/><td rowspan="1" colspan="1"/><td rowspan="1" colspan="1"/><td rowspan="1" colspan="1"/><td rowspan="1" colspan="1"/><td rowspan="1" colspan="1"/></tr><tr><td rowspan="1" colspan="16">
              <bold>Humerus</bold>
            </td></tr><tr><td rowspan="1" colspan="1">
              <bold>Specimen</bold>
            </td><td rowspan="1" colspan="1">
              <bold>Taxa</bold>
            </td><td rowspan="1" colspan="1">
              <bold><abbrev xmlns:xlink="http://www.w3.org/1999/xlink" xlink:title="Greatest breadth of the proximal end" id="ABBRID0EMJFO" xlink:type="simple">Bp</abbrev></bold>
            </td><td rowspan="1" colspan="1">
              <bold><abbrev xmlns:xlink="http://www.w3.org/1999/xlink" xlink:title="Depth of the proximal end" id="ABBRID0EVJFO" xlink:type="simple">Dp</abbrev></bold>
            </td><td rowspan="1" colspan="1">
              <bold><abbrev xmlns:xlink="http://www.w3.org/1999/xlink" xlink:title="Greatest breadth of the distal end" id="ABBRID0E5JFO" xlink:type="simple">Bd</abbrev></bold>
            </td><td rowspan="1" colspan="1">
              <bold><abbrev xmlns:xlink="http://www.w3.org/1999/xlink" xlink:title="Greatest breadth of the trochlea for humerus only" id="ABBRID0EHKFO" xlink:type="simple">BT</abbrev></bold>
            </td><td rowspan="1" colspan="1">
              <bold><abbrev xmlns:xlink="http://www.w3.org/1999/xlink" xlink:title="Greatest breadth of the distal end" id="ABBRID0EQKFO" xlink:type="simple">Dd</abbrev></bold>
            </td><td rowspan="1" colspan="1">
              <bold><abbrev xmlns:xlink="http://www.w3.org/1999/xlink" xlink:title="Smallest breadth of diaphysis" id="ABBRID0EZKFO" xlink:type="simple">SD</abbrev></bold>
            </td><td rowspan="1" colspan="1">
              <bold><abbrev xmlns:xlink="http://www.w3.org/1999/xlink" xlink:title="Greatest length from the caput head" id="ABBRID0ECLFO" xlink:type="simple">GLC</abbrev></bold>
            </td><td rowspan="1" colspan="1">
              <bold><abbrev xmlns:xlink="http://www.w3.org/1999/xlink" xlink:title="Greatest length of the lateral part" id="ABBRID0ELLFO" xlink:type="simple">GLl</abbrev></bold>
            </td><td rowspan="1" colspan="1">
              <bold><abbrev xmlns:xlink="http://www.w3.org/1999/xlink" xlink:title="Greatest length" id="ABBRID0EULFO" xlink:type="simple">GL</abbrev></bold>
            </td><td rowspan="1" colspan="1"/><td rowspan="1" colspan="1"/><td rowspan="1" colspan="1"/><td rowspan="1" colspan="1"/><td rowspan="1" colspan="1"/></tr><tr><td rowspan="1" colspan="1">DMR-KS-05-03-10-6</td><td rowspan="1" colspan="1">
              <tp:taxon-name><tp:taxon-name-part taxon-name-part-type="genus">Stegodon</tp:taxon-name-part> <tp:taxon-name-part taxon-name-part-type="uncertainty-rank">cf.</tp:taxon-name-part> <tp:taxon-name-part taxon-name-part-type="species">orientalis</tp:taxon-name-part></tp:taxon-name></td><td rowspan="1" colspan="1">–</td><td rowspan="1" colspan="1">–</td><td rowspan="1" colspan="1">195.27</td><td rowspan="1" colspan="1">173.98</td><td rowspan="1" colspan="1">162.73</td><td rowspan="1" colspan="1">–</td><td rowspan="1" colspan="1">–</td><td rowspan="1" colspan="1">–</td><td rowspan="1" colspan="1">–</td><td rowspan="1" colspan="1"/><td rowspan="1" colspan="1"/><td rowspan="1" colspan="1"/><td rowspan="1" colspan="1"/><td rowspan="1" colspan="1"/></tr><tr><td rowspan="1" colspan="1">DMR-KS-05-03-31-3</td><td rowspan="1" colspan="1">
              <italic><tp:taxon-name><tp:taxon-name-part taxon-name-part-type="genus">Rhinoceros</tp:taxon-name-part> <tp:taxon-name-part taxon-name-part-type="species">sondaicus</tp:taxon-name-part></tp:taxon-name></italic>
            </td><td rowspan="1" colspan="1">174.58</td><td rowspan="1" colspan="1">142.51</td><td rowspan="1" colspan="1">155.86</td><td rowspan="1" colspan="1">94.39</td><td rowspan="1" colspan="1">115.77</td><td rowspan="1" colspan="1">66.09</td><td rowspan="1" colspan="1">377.04</td><td rowspan="1" colspan="1">422.18</td><td rowspan="1" colspan="1">437.23</td><td rowspan="1" colspan="1"/><td rowspan="1" colspan="1"/><td rowspan="1" colspan="1"/><td rowspan="1" colspan="1"/><td rowspan="1" colspan="1"/></tr><tr><td rowspan="1" colspan="1">DMR-KS-05-03-26-8</td><td rowspan="1" colspan="1">
              <italic><tp:taxon-name><tp:taxon-name-part taxon-name-part-type="genus">Sus</tp:taxon-name-part> <tp:taxon-name-part taxon-name-part-type="species">barbatus</tp:taxon-name-part></tp:taxon-name></italic>
            </td><td rowspan="1" colspan="1">65.67</td><td rowspan="1" colspan="1">76.44</td><td rowspan="1" colspan="1">57.39</td><td rowspan="1" colspan="1">47.06</td><td rowspan="1" colspan="1">45.11</td><td rowspan="1" colspan="1">20.72</td><td rowspan="1" colspan="1">224.71</td><td rowspan="1" colspan="1">236.13</td><td rowspan="1" colspan="1">238.28</td><td rowspan="1" colspan="1"/><td rowspan="1" colspan="1"/><td rowspan="1" colspan="1"/><td rowspan="1" colspan="1"/><td rowspan="1" colspan="1"/></tr><tr><td rowspan="1" colspan="1">DMR-KS-05-03-20-2(1)</td><td rowspan="1" colspan="1">
              <italic><tp:taxon-name><tp:taxon-name-part taxon-name-part-type="genus">Bos</tp:taxon-name-part> <tp:taxon-name-part taxon-name-part-type="species">sauveli</tp:taxon-name-part></tp:taxon-name></italic>
            </td><td rowspan="1" colspan="1">&gt; 99.80</td><td rowspan="1" colspan="1">–</td><td rowspan="1" colspan="1">88.14</td><td rowspan="1" colspan="1">84.92</td><td rowspan="1" colspan="1">88.80</td><td rowspan="1" colspan="1">38.86</td><td rowspan="1" colspan="1">–</td><td rowspan="1" colspan="1">–</td><td rowspan="1" colspan="1">–</td><td rowspan="1" colspan="1"/><td rowspan="1" colspan="1"/><td rowspan="1" colspan="1"/><td rowspan="1" colspan="1"/><td rowspan="1" colspan="1"/></tr><tr><td rowspan="1" colspan="1">DMR-KS-05-03-00-62</td><td rowspan="1" colspan="1">
              <italic><tp:taxon-name><tp:taxon-name-part taxon-name-part-type="genus">Bos</tp:taxon-name-part> <tp:taxon-name-part taxon-name-part-type="species">gaurus</tp:taxon-name-part></tp:taxon-name></italic>
            </td><td rowspan="1" colspan="1">&gt; 99.45</td><td rowspan="1" colspan="1">&gt; 98.85</td><td rowspan="1" colspan="1">103.69</td><td rowspan="1" colspan="1">98.14</td><td rowspan="1" colspan="1">96.59</td><td rowspan="1" colspan="1">50.36</td><td rowspan="1" colspan="1">328.18</td><td rowspan="1" colspan="1">347.28</td><td rowspan="1" colspan="1">353.87</td><td rowspan="1" colspan="1"/><td rowspan="1" colspan="1"/><td rowspan="1" colspan="1"/><td rowspan="1" colspan="1"/><td rowspan="1" colspan="1"/></tr><tr><td rowspan="1" colspan="1">DMR-KS-05-05-1-1</td><td rowspan="1" colspan="1">
              <italic><tp:taxon-name><tp:taxon-name-part taxon-name-part-type="genus">Bos</tp:taxon-name-part> <tp:taxon-name-part taxon-name-part-type="species">gaurus</tp:taxon-name-part></tp:taxon-name></italic>
            </td><td rowspan="1" colspan="1">122.37</td><td rowspan="1" colspan="1">130.12</td><td rowspan="1" colspan="1">103.54</td><td rowspan="1" colspan="1">98.77</td><td rowspan="1" colspan="1">97.16</td><td rowspan="1" colspan="1">56.37</td><td rowspan="1" colspan="1">317.26</td><td rowspan="1" colspan="1">354.28</td><td rowspan="1" colspan="1">356.28</td><td rowspan="1" colspan="1"/><td rowspan="1" colspan="1"/><td rowspan="1" colspan="1"/><td rowspan="1" colspan="1"/><td rowspan="1" colspan="1"/></tr><tr><td rowspan="1" colspan="1">DMR-KS-05-03-31-1</td><td rowspan="1" colspan="1">
              <italic><tp:taxon-name><tp:taxon-name-part taxon-name-part-type="genus">Bubalus</tp:taxon-name-part> <tp:taxon-name-part taxon-name-part-type="species">arnee</tp:taxon-name-part></tp:taxon-name></italic>
            </td><td rowspan="1" colspan="1">125.53</td><td rowspan="1" colspan="1">135.07</td><td rowspan="1" colspan="1">104.40</td><td rowspan="1" colspan="1">101.70</td><td rowspan="1" colspan="1">93.72</td><td rowspan="1" colspan="1">52.29</td><td rowspan="1" colspan="1">343.74</td><td rowspan="1" colspan="1">413.22</td><td rowspan="1" colspan="1">444.12</td><td rowspan="1" colspan="1"/><td rowspan="1" colspan="1"/><td rowspan="1" colspan="1"/><td rowspan="1" colspan="1"/><td rowspan="1" colspan="1"/></tr><tr><td rowspan="1" colspan="1">DMR-KS-05-03-31-8</td><td rowspan="1" colspan="1">
              <italic><tp:taxon-name><tp:taxon-name-part taxon-name-part-type="genus">Bubalus</tp:taxon-name-part> <tp:taxon-name-part taxon-name-part-type="species">arnee</tp:taxon-name-part></tp:taxon-name></italic>
            </td><td rowspan="1" colspan="1">125.79</td><td rowspan="1" colspan="1">138.19</td><td rowspan="1" colspan="1">104.38</td><td rowspan="1" colspan="1">99.09</td><td rowspan="1" colspan="1">94.07</td><td rowspan="1" colspan="1">52.92</td><td rowspan="1" colspan="1">347.41</td><td rowspan="1" colspan="1">424.77</td><td rowspan="1" colspan="1">449.11</td><td rowspan="1" colspan="1"/><td rowspan="1" colspan="1"/><td rowspan="1" colspan="1"/><td rowspan="1" colspan="1"/><td rowspan="1" colspan="1"/></tr><tr><td rowspan="1" colspan="1">DMR-KS-05-03-13-4</td><td rowspan="1" colspan="1">
              <italic><tp:taxon-name><tp:taxon-name-part taxon-name-part-type="genus">Axis</tp:taxon-name-part> <tp:taxon-name-part taxon-name-part-type="species">axis</tp:taxon-name-part></tp:taxon-name></italic>
            </td><td rowspan="1" colspan="1">–</td><td rowspan="1" colspan="1">–</td><td rowspan="1" colspan="1">34.75</td><td rowspan="1" colspan="1">31.96</td><td rowspan="1" colspan="1">34.12</td><td rowspan="1" colspan="1">&lt; 17.02</td><td rowspan="1" colspan="1">–</td><td rowspan="1" colspan="1">–</td><td rowspan="1" colspan="1">–</td><td rowspan="1" colspan="1"/><td rowspan="1" colspan="1"/><td rowspan="1" colspan="1"/><td rowspan="1" colspan="1"/><td rowspan="1" colspan="1"/></tr><tr><td rowspan="1" colspan="1">DMR-KS-05-04-11-32</td><td rowspan="1" colspan="1">
              <italic><tp:taxon-name><tp:taxon-name-part taxon-name-part-type="genus">Axis</tp:taxon-name-part> <tp:taxon-name-part taxon-name-part-type="species">axis</tp:taxon-name-part></tp:taxon-name></italic>
            </td><td rowspan="1" colspan="1">–</td><td rowspan="1" colspan="1">–</td><td rowspan="1" colspan="1">35.98</td><td rowspan="1" colspan="1">33.77</td><td rowspan="1" colspan="1">34.05</td><td rowspan="1" colspan="1">17.37</td><td rowspan="1" colspan="1">–</td><td rowspan="1" colspan="1">–</td><td rowspan="1" colspan="1">–</td><td rowspan="1" colspan="1"/><td rowspan="1" colspan="1"/><td rowspan="1" colspan="1"/><td rowspan="1" colspan="1"/><td rowspan="1" colspan="1"/></tr><tr><td rowspan="1" colspan="1">DMR-KS-05-03-17-17</td><td rowspan="1" colspan="1">
              <italic><tp:taxon-name><tp:taxon-name-part taxon-name-part-type="genus">Axis</tp:taxon-name-part> <tp:taxon-name-part taxon-name-part-type="species">axis</tp:taxon-name-part></tp:taxon-name></italic>
            </td><td rowspan="1" colspan="1">–</td><td rowspan="1" colspan="1">–</td><td rowspan="1" colspan="1">36.86</td><td rowspan="1" colspan="1">35.57</td><td rowspan="1" colspan="1">32.77</td><td rowspan="1" colspan="1">16.10</td><td rowspan="1" colspan="1">–</td><td rowspan="1" colspan="1">–</td><td rowspan="1" colspan="1">–</td><td rowspan="1" colspan="1"/><td rowspan="1" colspan="1"/><td rowspan="1" colspan="1"/><td rowspan="1" colspan="1"/><td rowspan="1" colspan="1"/></tr><tr><td rowspan="1" colspan="1">DMR-KS-05-04-11-35</td><td rowspan="1" colspan="1">
              <italic><tp:taxon-name><tp:taxon-name-part taxon-name-part-type="genus">Panolia</tp:taxon-name-part> <tp:taxon-name-part taxon-name-part-type="species">eldii</tp:taxon-name-part></tp:taxon-name></italic>
            </td><td rowspan="1" colspan="1">–</td><td rowspan="1" colspan="1">&gt; 59.10</td><td rowspan="1" colspan="1">46.10</td><td rowspan="1" colspan="1">40.85</td><td rowspan="1" colspan="1">41.18</td><td rowspan="1" colspan="1">23.3</td><td rowspan="1" colspan="1">187.53</td><td rowspan="1" colspan="1">–</td><td rowspan="1" colspan="1">–</td><td rowspan="1" colspan="1"/><td rowspan="1" colspan="1"/><td rowspan="1" colspan="1"/><td rowspan="1" colspan="1"/><td rowspan="1" colspan="1"/></tr><tr><td rowspan="1" colspan="1">DMR-KS-05-03-18-1</td><td rowspan="1" colspan="1">
              <italic><tp:taxon-name><tp:taxon-name-part taxon-name-part-type="genus">Panolia</tp:taxon-name-part> <tp:taxon-name-part taxon-name-part-type="species">eldii</tp:taxon-name-part></tp:taxon-name></italic>
            </td><td rowspan="1" colspan="1">53.34</td><td rowspan="1" colspan="1">65.34</td><td rowspan="1" colspan="1">–</td><td rowspan="1" colspan="1">–</td><td rowspan="1" colspan="1">–</td><td rowspan="1" colspan="1">21.45</td><td rowspan="1" colspan="1">–</td><td rowspan="1" colspan="1">–</td><td rowspan="1" colspan="1">–</td><td rowspan="1" colspan="1"/><td rowspan="1" colspan="1"/><td rowspan="1" colspan="1"/><td rowspan="1" colspan="1"/><td rowspan="1" colspan="1"/></tr><tr><td rowspan="1" colspan="1">DMR-KS-05-03-15-43</td><td rowspan="1" colspan="1">
              <italic><tp:taxon-name><tp:taxon-name-part taxon-name-part-type="genus">Rusa</tp:taxon-name-part> <tp:taxon-name-part taxon-name-part-type="species">unicolor</tp:taxon-name-part></tp:taxon-name></italic>
            </td><td rowspan="1" colspan="1">–</td><td rowspan="1" colspan="1">–</td><td rowspan="1" colspan="1">54.89</td><td rowspan="1" colspan="1">49.04</td><td rowspan="1" colspan="1">48.30</td><td rowspan="1" colspan="1">&lt; 27.70</td><td rowspan="1" colspan="1">–</td><td rowspan="1" colspan="1">–</td><td rowspan="1" colspan="1">–</td><td rowspan="1" colspan="1"/><td rowspan="1" colspan="1"/><td rowspan="1" colspan="1"/><td rowspan="1" colspan="1"/><td rowspan="1" colspan="1"/></tr><tr><td rowspan="1" colspan="16">
              <bold>Ulna and radius</bold>
            </td></tr><tr><td rowspan="1" colspan="1">
              <bold>Specimen</bold>
            </td><td rowspan="1" colspan="1">
              <bold>Taxa</bold>
            </td><td rowspan="1" colspan="1">
              <bold><abbrev xmlns:xlink="http://www.w3.org/1999/xlink" xlink:title="Greatest breadth of the proximal end" id="ABBRID0EIHGO" xlink:type="simple">Bp</abbrev>/<abbrev xmlns:xlink="http://www.w3.org/1999/xlink" xlink:title="Greatest breadth across the coronoid process =greatest breadth of the proximal articular surface) (for ulna only" id="ABBRID0EMHGO" xlink:type="simple">BPC</abbrev></bold>
            </td><td rowspan="1" colspan="1">
              <bold><abbrev xmlns:xlink="http://www.w3.org/1999/xlink" xlink:title="Greatest breadth of the Facies articularis proximalis for radius only" id="ABBRID0EVHGO" xlink:type="simple">BFp</abbrev></bold>
            </td><td rowspan="1" colspan="1">
              <bold><abbrev xmlns:xlink="http://www.w3.org/1999/xlink" xlink:title="Depth of the proximal end" id="ABBRID0E5HGO" xlink:type="simple">Dp</abbrev></bold>
            </td><td rowspan="1" colspan="1">
              <bold><abbrev xmlns:xlink="http://www.w3.org/1999/xlink" xlink:title="Greatest breadth of the distal end" id="ABBRID0EHIGO" xlink:type="simple">Bd</abbrev></bold>
            </td><td rowspan="1" colspan="1">
              <bold><abbrev xmlns:xlink="http://www.w3.org/1999/xlink" xlink:title="Greatest breadth of the Facies articularis distalis for radius only" id="ABBRID0EQIGO" xlink:type="simple">BFd</abbrev></bold>
            </td><td rowspan="1" colspan="1">
              <bold><abbrev xmlns:xlink="http://www.w3.org/1999/xlink" xlink:title="Greatest breadth of the distal end" id="ABBRID0EZIGO" xlink:type="simple">Dd</abbrev></bold>
            </td><td rowspan="1" colspan="1">
              <bold><abbrev xmlns:xlink="http://www.w3.org/1999/xlink" xlink:title="Length of the olecranon for ulna only" id="ABBRID0ECJGO" xlink:type="simple">LO</abbrev></bold>
            </td><td rowspan="1" colspan="1">
              <bold><abbrev xmlns:xlink="http://www.w3.org/1999/xlink" xlink:title="Depth across the Processus anconaeus for ulna only" id="ABBRID0ELJGO" xlink:type="simple">DPA</abbrev></bold>
            </td><td rowspan="1" colspan="1">
              <bold><abbrev xmlns:xlink="http://www.w3.org/1999/xlink" xlink:title="Smallest depth of the olecranon for ulna only" id="ABBRID0EUJGO" xlink:type="simple">SDO</abbrev></bold>
            </td><td rowspan="1" colspan="1">
              <bold><abbrev xmlns:xlink="http://www.w3.org/1999/xlink" xlink:title="Smallest breadth of diaphysis" id="ABBRID0E4JGO" xlink:type="simple">SD</abbrev></bold>
            </td><td rowspan="1" colspan="1">
              <bold><abbrev xmlns:xlink="http://www.w3.org/1999/xlink" xlink:title="Physiological length for radius only" id="ABBRID0EGKGO" xlink:type="simple">PL</abbrev></bold>
            </td><td rowspan="1" colspan="1">
              <bold><abbrev xmlns:xlink="http://www.w3.org/1999/xlink" xlink:title="Length of the lateral part" id="ABBRID0EPKGO" xlink:type="simple">Ll</abbrev></bold>
            </td><td rowspan="1" colspan="1">
              <bold><abbrev xmlns:xlink="http://www.w3.org/1999/xlink" xlink:title="Greatest length of the lateral part" id="ABBRID0EYKGO" xlink:type="simple">GLl</abbrev></bold>
            </td><td rowspan="1" colspan="1">
              <bold><abbrev xmlns:xlink="http://www.w3.org/1999/xlink" xlink:title="Greatest length" id="ABBRID0EBLGO" xlink:type="simple">GL</abbrev></bold>
            </td></tr><tr><td rowspan="1" colspan="1">DMR-KS-05-03-00-61</td><td rowspan="1" colspan="1">
              <italic><tp:taxon-name><tp:taxon-name-part taxon-name-part-type="genus">Bubalus</tp:taxon-name-part> <tp:taxon-name-part taxon-name-part-type="species">arnee</tp:taxon-name-part></tp:taxon-name></italic>
            </td><td rowspan="1" colspan="1">106.16</td><td rowspan="1" colspan="1">92.17</td><td rowspan="1" colspan="1">52.99</td><td rowspan="1" colspan="1">100.36</td><td rowspan="1" colspan="1">90.17</td><td rowspan="1" colspan="1">65.85</td><td rowspan="1" colspan="1">125.53</td><td rowspan="1" colspan="1">93.64</td><td rowspan="1" colspan="1">72.61</td><td rowspan="1" colspan="1">55.54</td><td rowspan="1" colspan="1">305.18</td><td rowspan="1" colspan="1">308.75</td><td rowspan="1" colspan="1">476.61</td><td rowspan="1" colspan="1">484.72</td></tr><tr><td rowspan="1" colspan="1">DMR-KS-05-03-31-2</td><td rowspan="1" colspan="1">
              <italic><tp:taxon-name><tp:taxon-name-part taxon-name-part-type="genus">Bubalus</tp:taxon-name-part> <tp:taxon-name-part taxon-name-part-type="species">arnee</tp:taxon-name-part></tp:taxon-name></italic>
            </td><td rowspan="1" colspan="1">108.45</td><td rowspan="1" colspan="1">98.91</td><td rowspan="1" colspan="1">57.03</td><td rowspan="1" colspan="1">103.37</td><td rowspan="1" colspan="1">92.25</td><td rowspan="1" colspan="1">73.75</td><td rowspan="1" colspan="1">131.15</td><td rowspan="1" colspan="1">98.37</td><td rowspan="1" colspan="1">76.03</td><td rowspan="1" colspan="1">50.74</td><td rowspan="1" colspan="1">335.29</td><td rowspan="1" colspan="1">343.51</td><td rowspan="1" colspan="1">427.78</td><td rowspan="1" colspan="1">452.17</td></tr><tr><td rowspan="1" colspan="1">DMR-KS-05-03-31-9</td><td rowspan="1" colspan="1">
              <italic><tp:taxon-name><tp:taxon-name-part taxon-name-part-type="genus">Bubalus</tp:taxon-name-part> <tp:taxon-name-part taxon-name-part-type="species">arnee</tp:taxon-name-part></tp:taxon-name></italic>
            </td><td rowspan="1" colspan="1">106.69</td><td rowspan="1" colspan="1">97.99</td><td rowspan="1" colspan="1">57.44</td><td rowspan="1" colspan="1">103.49</td><td rowspan="1" colspan="1">92.06</td><td rowspan="1" colspan="1">72.92</td><td rowspan="1" colspan="1">128.89</td><td rowspan="1" colspan="1">99.00</td><td rowspan="1" colspan="1">76.54</td><td rowspan="1" colspan="1">47.66</td><td rowspan="1" colspan="1">335.93</td><td rowspan="1" colspan="1">344.77</td><td rowspan="1" colspan="1">424.77</td><td rowspan="1" colspan="1">449.11</td></tr><tr><td rowspan="1" colspan="1">DMR-KS-05-03-31-10</td><td rowspan="1" colspan="1">
              <italic><tp:taxon-name><tp:taxon-name-part taxon-name-part-type="genus">Panolia</tp:taxon-name-part> <tp:taxon-name-part taxon-name-part-type="species">eldii</tp:taxon-name-part></tp:taxon-name></italic>
            </td><td rowspan="1" colspan="1">39.40</td><td rowspan="1" colspan="1">36.72</td><td rowspan="1" colspan="1">20.95</td><td rowspan="1" colspan="1">37.22</td><td rowspan="1" colspan="1">32.67</td><td rowspan="1" colspan="1">21.37</td><td rowspan="1" colspan="1">–</td><td rowspan="1" colspan="1">–</td><td rowspan="1" colspan="1">–</td><td rowspan="1" colspan="1">22.52</td><td rowspan="1" colspan="1">199.23</td><td rowspan="1" colspan="1">198.21</td><td rowspan="1" colspan="1">–</td><td rowspan="1" colspan="1">197.52</td></tr><tr><td rowspan="1" colspan="1">DMR-KS-05-04-11-3</td><td rowspan="1" colspan="1">
              <italic><tp:taxon-name><tp:taxon-name-part taxon-name-part-type="genus">Panolia</tp:taxon-name-part> <tp:taxon-name-part taxon-name-part-type="species">eldii</tp:taxon-name-part></tp:taxon-name></italic>
            </td><td rowspan="1" colspan="1">42.30</td><td rowspan="1" colspan="1">38.22</td><td rowspan="1" colspan="1">22.47</td><td rowspan="1" colspan="1">36.84</td><td rowspan="1" colspan="1">34.64</td><td rowspan="1" colspan="1">23.46</td><td rowspan="1" colspan="1">–</td><td rowspan="1" colspan="1">–</td><td rowspan="1" colspan="1">–</td><td rowspan="1" colspan="1">22.61</td><td rowspan="1" colspan="1">204.18</td><td rowspan="1" colspan="1">203.71</td><td rowspan="1" colspan="1">–</td><td rowspan="1" colspan="1">215.70</td></tr><tr><td rowspan="1" colspan="1">DMR-KS-05-03-19-16</td><td rowspan="1" colspan="1">
              <italic><tp:taxon-name><tp:taxon-name-part taxon-name-part-type="genus">Panolia</tp:taxon-name-part> <tp:taxon-name-part taxon-name-part-type="species">eldii</tp:taxon-name-part></tp:taxon-name></italic>
            </td><td rowspan="1" colspan="1">40.16</td><td rowspan="1" colspan="1">33.03</td><td rowspan="1" colspan="1">22.16</td><td rowspan="1" colspan="1">40.62</td><td rowspan="1" colspan="1">39.21</td><td rowspan="1" colspan="1">29.89</td><td rowspan="1" colspan="1">–</td><td rowspan="1" colspan="1">–</td><td rowspan="1" colspan="1">–</td><td rowspan="1" colspan="1">23.58</td><td rowspan="1" colspan="1">197.89</td><td rowspan="1" colspan="1">193.72</td><td rowspan="1" colspan="1">–</td><td rowspan="1" colspan="1">204.53</td></tr><tr><td rowspan="1" colspan="1">DMR-KS-05-03-25-9</td><td rowspan="1" colspan="1">
              <italic><tp:taxon-name><tp:taxon-name-part taxon-name-part-type="genus">Rusa</tp:taxon-name-part> <tp:taxon-name-part taxon-name-part-type="species">unicolor</tp:taxon-name-part></tp:taxon-name></italic>
            </td><td rowspan="1" colspan="1">55.06</td><td rowspan="1" colspan="1">53.58</td><td rowspan="1" colspan="1">28.92</td><td rowspan="1" colspan="1">–</td><td rowspan="1" colspan="1">–</td><td rowspan="1" colspan="1">–</td><td rowspan="1" colspan="1">–</td><td rowspan="1" colspan="1">–</td><td rowspan="1" colspan="1">–</td><td rowspan="1" colspan="1">–</td><td rowspan="1" colspan="1">–</td><td rowspan="1" colspan="1">–</td><td rowspan="1" colspan="1">–</td><td rowspan="1" colspan="1">–</td></tr><tr><td rowspan="1" colspan="1">DMR-KS-05-03-19-14</td><td rowspan="1" colspan="1">
              <italic><tp:taxon-name><tp:taxon-name-part taxon-name-part-type="genus">Rusa</tp:taxon-name-part> <tp:taxon-name-part taxon-name-part-type="species">unicolor</tp:taxon-name-part></tp:taxon-name></italic>
            </td><td rowspan="1" colspan="1">52.37</td><td rowspan="1" colspan="1">50.16</td><td rowspan="1" colspan="1">30.83</td><td rowspan="1" colspan="1">–</td><td rowspan="1" colspan="1">–</td><td rowspan="1" colspan="1">–</td><td rowspan="1" colspan="1">–</td><td rowspan="1" colspan="1">–</td><td rowspan="1" colspan="1">–</td><td rowspan="1" colspan="1">28.12</td><td rowspan="1" colspan="1">–</td><td rowspan="1" colspan="1">–</td><td rowspan="1" colspan="1">–</td><td rowspan="1" colspan="1">–</td></tr><tr><td rowspan="1" colspan="1">DMR-KS-05-03-26-19</td><td rowspan="1" colspan="1">
              <italic><tp:taxon-name><tp:taxon-name-part taxon-name-part-type="genus">Rusa</tp:taxon-name-part> <tp:taxon-name-part taxon-name-part-type="species">unicolor</tp:taxon-name-part></tp:taxon-name></italic>
            </td><td rowspan="1" colspan="1">–</td><td rowspan="1" colspan="1">–</td><td rowspan="1" colspan="1">–</td><td rowspan="1" colspan="1">43.12</td><td rowspan="1" colspan="1">41.08</td><td rowspan="1" colspan="1">32.20</td><td rowspan="1" colspan="1">–</td><td rowspan="1" colspan="1">–</td><td rowspan="1" colspan="1">–</td><td rowspan="1" colspan="1">24.83</td><td rowspan="1" colspan="1">–</td><td rowspan="1" colspan="1">–</td><td rowspan="1" colspan="1">–</td><td rowspan="1" colspan="1">–</td></tr><tr><td rowspan="1" colspan="16">
              <bold>Pelvis</bold>
            </td></tr><tr><td rowspan="1" colspan="1">
              <bold>Specimen</bold>
            </td><td rowspan="1" colspan="1">
              <bold>Taxa</bold>
            </td><td rowspan="1" colspan="1">
              <bold><abbrev xmlns:xlink="http://www.w3.org/1999/xlink" xlink:title="Greatest length" id="ABBRID0E13GO" xlink:type="simple">GL</abbrev></bold>
            </td><td rowspan="1" colspan="1">
              <bold><abbrev xmlns:xlink="http://www.w3.org/1999/xlink" xlink:title="Length of the acetabulum including the lip" id="ABBRID0ED4GO" xlink:type="simple">LA</abbrev></bold>
            </td><td rowspan="1" colspan="1">
              <bold><abbrev xmlns:xlink="http://www.w3.org/1999/xlink" xlink:title="Length of the symphysis" id="ABBRID0EM4GO" xlink:type="simple">LS</abbrev></bold>
            </td><td rowspan="1" colspan="1">
              <bold><abbrev xmlns:xlink="http://www.w3.org/1999/xlink" xlink:title="Smallest height of the shaft of ilium" id="ABBRID0EV4GO" xlink:type="simple">SH</abbrev></bold>
            </td><td rowspan="1" colspan="1">
              <bold><abbrev xmlns:xlink="http://www.w3.org/1999/xlink" xlink:title="Smallest breadth of the shaft of ilium" id="ABBRID0E54GO" xlink:type="simple">SB</abbrev></bold>
            </td><td rowspan="1" colspan="1">
              <bold><abbrev xmlns:xlink="http://www.w3.org/1999/xlink" xlink:title="Smallest circumference of the shaft of ilium" id="ABBRID0EH5GO" xlink:type="simple">SC</abbrev></bold>
            </td><td rowspan="1" colspan="1">
              <bold><abbrev xmlns:xlink="http://www.w3.org/1999/xlink" xlink:title="Inner length of the foramen obturatum" id="ABBRID0EQ5GO" xlink:type="simple">LFo</abbrev></bold>
            </td><td rowspan="1" colspan="1">
              <bold><abbrev xmlns:xlink="http://www.w3.org/1999/xlink" xlink:title="Greatest breadth across the Tubera coxarum–greatest breadth across the lateral angle" id="ABBRID0EZ5GO" xlink:type="simple">GBTc</abbrev></bold>
            </td><td rowspan="1" colspan="1">
              <bold><abbrev xmlns:xlink="http://www.w3.org/1999/xlink" xlink:title="Greatest breadth across the acetabula" id="ABBRID0EC6GO" xlink:type="simple">GBA</abbrev></bold>
            </td><td rowspan="1" colspan="1">
              <bold><abbrev xmlns:xlink="http://www.w3.org/1999/xlink" xlink:title="Greatest breadth across the Tubera ischiadica" id="ABBRID0EL6GO" xlink:type="simple">GBTi</abbrev></bold>
            </td><td rowspan="1" colspan="1">
              <bold><abbrev xmlns:xlink="http://www.w3.org/1999/xlink" xlink:title="Smallest breadth across the bodies of the Ischia" id="ABBRID0EU6GO" xlink:type="simple">SBI</abbrev></bold>
            </td><td rowspan="1" colspan="1"/><td rowspan="1" colspan="1"/><td rowspan="1" colspan="1"/></tr><tr><td rowspan="1" colspan="1">DMR-KS-05-03-10-11</td><td rowspan="1" colspan="1">
              <tp:taxon-name><tp:taxon-name-part taxon-name-part-type="genus">Stegodon</tp:taxon-name-part> <tp:taxon-name-part taxon-name-part-type="uncertainty-rank">cf.</tp:taxon-name-part> <tp:taxon-name-part taxon-name-part-type="species">orientalis</tp:taxon-name-part></tp:taxon-name></td><td rowspan="1" colspan="1">&gt; 855.79</td><td rowspan="1" colspan="1">148.93</td><td rowspan="1" colspan="1">–</td><td rowspan="1" colspan="1">139.18</td><td rowspan="1" colspan="1">66.29</td><td rowspan="1" colspan="1">399.46</td><td rowspan="1" colspan="1">206.77</td><td rowspan="1" colspan="1">–</td><td rowspan="1" colspan="1">–</td><td rowspan="1" colspan="1">–</td><td rowspan="1" colspan="1">–</td><td rowspan="1" colspan="1"/><td rowspan="1" colspan="1"/><td rowspan="1" colspan="1"/></tr><tr><td rowspan="1" colspan="1">DMR-KS-05-03-10-12</td><td rowspan="1" colspan="1">
              <tp:taxon-name><tp:taxon-name-part taxon-name-part-type="genus">Stegodon</tp:taxon-name-part> <tp:taxon-name-part taxon-name-part-type="uncertainty-rank">cf.</tp:taxon-name-part> <tp:taxon-name-part taxon-name-part-type="species">orientalis</tp:taxon-name-part></tp:taxon-name></td><td rowspan="1" colspan="1">&gt; 496.75</td><td rowspan="1" colspan="1">140.75</td><td rowspan="1" colspan="1">–</td><td rowspan="1" colspan="1">145.17</td><td rowspan="1" colspan="1">59.60</td><td rowspan="1" colspan="1">389.92</td><td rowspan="1" colspan="1">201.25</td><td rowspan="1" colspan="1">–</td><td rowspan="1" colspan="1">–</td><td rowspan="1" colspan="1">–</td><td rowspan="1" colspan="1">–</td><td rowspan="1" colspan="1"/><td rowspan="1" colspan="1"/><td rowspan="1" colspan="1"/></tr><tr><td rowspan="1" colspan="1">DMR-KS-05-04-1-25</td><td rowspan="1" colspan="1">
              <italic><tp:taxon-name><tp:taxon-name-part taxon-name-part-type="genus">Bubalus</tp:taxon-name-part> <tp:taxon-name-part taxon-name-part-type="species">arnee</tp:taxon-name-part></tp:taxon-name></italic>
            </td><td rowspan="1" colspan="1">494.85</td><td rowspan="1" colspan="1">96.57</td><td rowspan="1" colspan="1">149.23</td><td rowspan="1" colspan="1">70.55</td><td rowspan="1" colspan="1">35.81</td><td rowspan="1" colspan="1">256.67</td><td rowspan="1" colspan="1">103.24</td><td rowspan="1" colspan="1">517.48</td><td rowspan="1" colspan="1">303.98</td><td rowspan="1" colspan="1">319.25</td><td rowspan="1" colspan="1">204.37</td><td rowspan="1" colspan="1"/><td rowspan="1" colspan="1"/><td rowspan="1" colspan="1"/></tr><tr><td rowspan="1" colspan="16">
              <bold>Femur</bold>
            </td></tr><tr><td rowspan="1" colspan="1">
              <bold>Specimen</bold>
            </td><td rowspan="1" colspan="1">
              <bold>Taxa</bold>
            </td><td rowspan="1" colspan="1">
              <bold><abbrev xmlns:xlink="http://www.w3.org/1999/xlink" xlink:title="Greatest breadth of the proximal end" id="ABBRID0EOGHO" xlink:type="simple">Bp</abbrev></bold>
            </td><td rowspan="1" colspan="1">
              <bold><abbrev xmlns:xlink="http://www.w3.org/1999/xlink" xlink:title="Depth of the proximal end" id="ABBRID0EXGHO" xlink:type="simple">Dp</abbrev></bold>
            </td><td rowspan="1" colspan="1">
              <bold><abbrev xmlns:xlink="http://www.w3.org/1999/xlink" xlink:title="Greatest depth of the Caput femoris" id="ABBRID0EAHHO" xlink:type="simple">DC</abbrev></bold>
            </td><td rowspan="1" colspan="1">
              <bold><abbrev xmlns:xlink="http://www.w3.org/1999/xlink" xlink:title="Greatest breadth of the distal end" id="ABBRID0EJHHO" xlink:type="simple">Bd</abbrev></bold>
            </td><td rowspan="1" colspan="1">
              <bold><abbrev xmlns:xlink="http://www.w3.org/1999/xlink" xlink:title="Greatest breadth of the distal end" id="ABBRID0ESHHO" xlink:type="simple">Dd</abbrev></bold>
            </td><td rowspan="1" colspan="1">
              <bold><abbrev xmlns:xlink="http://www.w3.org/1999/xlink" xlink:title="Smallest breadth of diaphysis" id="ABBRID0E2HHO" xlink:type="simple">SD</abbrev></bold>
            </td><td rowspan="1" colspan="1">
              <bold><abbrev xmlns:xlink="http://www.w3.org/1999/xlink" xlink:title="Greatest length from the caput head" id="ABBRID0EEIHO" xlink:type="simple">GLC</abbrev></bold>
            </td><td rowspan="1" colspan="1">
              <bold><abbrev xmlns:xlink="http://www.w3.org/1999/xlink" xlink:title="Greatest length" id="ABBRID0ENIHO" xlink:type="simple">GL</abbrev></bold>
            </td><td rowspan="1" colspan="1"/><td rowspan="1" colspan="1"/><td rowspan="1" colspan="1"/><td rowspan="1" colspan="1"/><td rowspan="1" colspan="1"/><td rowspan="1" colspan="1"/></tr><tr><td rowspan="1" colspan="1">DMR-KS-05-03-10-4</td><td rowspan="1" colspan="1">
              <tp:taxon-name><tp:taxon-name-part taxon-name-part-type="genus">Stegodon</tp:taxon-name-part> <tp:taxon-name-part taxon-name-part-type="uncertainty-rank">cf.</tp:taxon-name-part> <tp:taxon-name-part taxon-name-part-type="species">orientalis</tp:taxon-name-part></tp:taxon-name></td><td rowspan="1" colspan="1">–</td><td rowspan="1" colspan="1">–</td><td rowspan="1" colspan="1">125.14</td><td rowspan="1" colspan="1">178.16</td><td rowspan="1" colspan="1">211.72</td><td rowspan="1" colspan="1">126.18</td><td rowspan="1" colspan="1">–</td><td rowspan="1" colspan="1">–</td><td rowspan="1" colspan="1"/><td rowspan="1" colspan="1"/><td rowspan="1" colspan="1"/><td rowspan="1" colspan="1"/><td rowspan="1" colspan="1"/><td rowspan="1" colspan="1"/></tr><tr><td rowspan="1" colspan="1">DMR-KS-05-03-00-63</td><td rowspan="1" colspan="1">
              <italic><tp:taxon-name><tp:taxon-name-part taxon-name-part-type="genus">Rhinoceros</tp:taxon-name-part> <tp:taxon-name-part taxon-name-part-type="species">unicornis</tp:taxon-name-part></tp:taxon-name></italic>
            </td><td rowspan="1" colspan="1">–</td><td rowspan="1" colspan="1">–</td><td rowspan="1" colspan="1">–</td><td rowspan="1" colspan="1">140.58</td><td rowspan="1" colspan="1">183.17</td><td rowspan="1" colspan="1">46.21</td><td rowspan="1" colspan="1">–</td><td rowspan="1" colspan="1">–</td><td rowspan="1" colspan="1"/><td rowspan="1" colspan="1"/><td rowspan="1" colspan="1"/><td rowspan="1" colspan="1"/><td rowspan="1" colspan="1"/><td rowspan="1" colspan="1"/></tr><tr><td rowspan="1" colspan="1">DMR-KS-05-03-9-2</td><td rowspan="1" colspan="1">
              <italic><tp:taxon-name><tp:taxon-name-part taxon-name-part-type="genus">Bos</tp:taxon-name-part> <tp:taxon-name-part taxon-name-part-type="species">gaurus</tp:taxon-name-part></tp:taxon-name></italic>
            </td><td rowspan="1" colspan="1">124.57</td><td rowspan="1" colspan="1">66.64</td><td rowspan="1" colspan="1">52.31</td><td rowspan="1" colspan="1">106.89</td><td rowspan="1" colspan="1">138.24</td><td rowspan="1" colspan="1">46.15</td><td rowspan="1" colspan="1">405.57</td><td rowspan="1" colspan="1">419.28</td><td rowspan="1" colspan="1"/><td rowspan="1" colspan="1"/><td rowspan="1" colspan="1"/><td rowspan="1" colspan="1"/><td rowspan="1" colspan="1"/><td rowspan="1" colspan="1"/></tr><tr><td rowspan="1" colspan="1">DMR-KS-05-04-30-1</td><td rowspan="1" colspan="1">
              <italic><tp:taxon-name><tp:taxon-name-part taxon-name-part-type="genus">Bos</tp:taxon-name-part> <tp:taxon-name-part taxon-name-part-type="species">gaurus</tp:taxon-name-part></tp:taxon-name></italic>
            </td><td rowspan="1" colspan="1">150.06</td><td rowspan="1" colspan="1">&gt; 65.51</td><td rowspan="1" colspan="1">59.63</td><td rowspan="1" colspan="1">–</td><td rowspan="1" colspan="1">–</td><td rowspan="1" colspan="1">–</td><td rowspan="1" colspan="1">–</td><td rowspan="1" colspan="1">–</td><td rowspan="1" colspan="1"/><td rowspan="1" colspan="1"/><td rowspan="1" colspan="1"/><td rowspan="1" colspan="1"/><td rowspan="1" colspan="1"/><td rowspan="1" colspan="1"/></tr><tr><td rowspan="1" colspan="1">DMR-KS-05-04-1-1</td><td rowspan="1" colspan="1">
              <italic><tp:taxon-name><tp:taxon-name-part taxon-name-part-type="genus">Bubalus</tp:taxon-name-part> <tp:taxon-name-part taxon-name-part-type="species">arnee</tp:taxon-name-part></tp:taxon-name></italic>
            </td><td rowspan="1" colspan="1">160.51</td><td rowspan="1" colspan="1">80.69</td><td rowspan="1" colspan="1">66.76</td><td rowspan="1" colspan="1">128.54</td><td rowspan="1" colspan="1">156.98</td><td rowspan="1" colspan="1">54.05</td><td rowspan="1" colspan="1">420.18</td><td rowspan="1" colspan="1">447.15</td><td rowspan="1" colspan="1"/><td rowspan="1" colspan="1"/><td rowspan="1" colspan="1"/><td rowspan="1" colspan="1"/><td rowspan="1" colspan="1"/><td rowspan="1" colspan="1"/></tr><tr><td rowspan="1" colspan="1">DMR-KS-05-04-1-2</td><td rowspan="1" colspan="1">
              <italic><tp:taxon-name><tp:taxon-name-part taxon-name-part-type="genus">Bubalus</tp:taxon-name-part> <tp:taxon-name-part taxon-name-part-type="species">arnee</tp:taxon-name-part></tp:taxon-name></italic>
            </td><td rowspan="1" colspan="1">165.98</td><td rowspan="1" colspan="1">84.20</td><td rowspan="1" colspan="1">67.30</td><td rowspan="1" colspan="1">130.92</td><td rowspan="1" colspan="1">156.78</td><td rowspan="1" colspan="1">55.12</td><td rowspan="1" colspan="1">425.66</td><td rowspan="1" colspan="1">442.68</td><td rowspan="1" colspan="1"/><td rowspan="1" colspan="1"/><td rowspan="1" colspan="1"/><td rowspan="1" colspan="1"/><td rowspan="1" colspan="1"/><td rowspan="1" colspan="1"/></tr><tr><td rowspan="1" colspan="1">DMR-KS-05-03-20-8</td><td rowspan="1" colspan="1">
              <italic><tp:taxon-name><tp:taxon-name-part taxon-name-part-type="genus">Bubalus</tp:taxon-name-part> <tp:taxon-name-part taxon-name-part-type="species">arnee</tp:taxon-name-part></tp:taxon-name></italic>
            </td><td rowspan="1" colspan="1">–</td><td rowspan="1" colspan="1">–</td><td rowspan="1" colspan="1">–</td><td rowspan="1" colspan="1">124.57</td><td rowspan="1" colspan="1">181.53</td><td rowspan="1" colspan="1">–</td><td rowspan="1" colspan="1">–</td><td rowspan="1" colspan="1">–</td><td rowspan="1" colspan="1"/><td rowspan="1" colspan="1"/><td rowspan="1" colspan="1"/><td rowspan="1" colspan="1"/><td rowspan="1" colspan="1"/><td rowspan="1" colspan="1"/></tr><tr><td rowspan="1" colspan="1">DMR-KS-05-03-27-4</td><td rowspan="1" colspan="1">
              <italic><tp:taxon-name><tp:taxon-name-part taxon-name-part-type="genus">Axis</tp:taxon-name-part> <tp:taxon-name-part taxon-name-part-type="species">axis</tp:taxon-name-part></tp:taxon-name></italic>
            </td><td rowspan="1" colspan="1">–</td><td rowspan="1" colspan="1">–</td><td rowspan="1" colspan="1">–</td><td rowspan="1" colspan="1">50.49</td><td rowspan="1" colspan="1">69.42</td><td rowspan="1" colspan="1">–</td><td rowspan="1" colspan="1">–</td><td rowspan="1" colspan="1">–</td><td rowspan="1" colspan="1"/><td rowspan="1" colspan="1"/><td rowspan="1" colspan="1"/><td rowspan="1" colspan="1"/><td rowspan="1" colspan="1"/><td rowspan="1" colspan="1"/></tr><tr><td rowspan="1" colspan="1">DMR-KS-05-03-27-11</td><td rowspan="1" colspan="1">
              <italic><tp:taxon-name><tp:taxon-name-part taxon-name-part-type="genus">Panolia</tp:taxon-name-part> <tp:taxon-name-part taxon-name-part-type="species">eldii</tp:taxon-name-part></tp:taxon-name></italic>
            </td><td rowspan="1" colspan="1">66.29</td><td rowspan="1" colspan="1">31.42</td><td rowspan="1" colspan="1">28.4</td><td rowspan="1" colspan="1">52.67</td><td rowspan="1" colspan="1">70.12</td><td rowspan="1" colspan="1">21.97</td><td rowspan="1" colspan="1">–</td><td rowspan="1" colspan="1">–</td><td rowspan="1" colspan="1"/><td rowspan="1" colspan="1"/><td rowspan="1" colspan="1"/><td rowspan="1" colspan="1"/><td rowspan="1" colspan="1"/><td rowspan="1" colspan="1"/></tr><tr><td rowspan="1" colspan="1">DMR-KS-05-03-17-36</td><td rowspan="1" colspan="1">
              <italic><tp:taxon-name><tp:taxon-name-part taxon-name-part-type="genus">Panolia</tp:taxon-name-part> <tp:taxon-name-part taxon-name-part-type="species">eldii</tp:taxon-name-part></tp:taxon-name></italic>
            </td><td rowspan="1" colspan="1">68.57</td><td rowspan="1" colspan="1">35.49</td><td rowspan="1" colspan="1">28.73</td><td rowspan="1" colspan="1">56.56</td><td rowspan="1" colspan="1">73.06</td><td rowspan="1" colspan="1">21.97</td><td rowspan="1" colspan="1">251.58</td><td rowspan="1" colspan="1">–</td><td rowspan="1" colspan="1"/><td rowspan="1" colspan="1"/><td rowspan="1" colspan="1"/><td rowspan="1" colspan="1"/><td rowspan="1" colspan="1"/><td rowspan="1" colspan="1"/></tr><tr><td rowspan="1" colspan="1">DMR-KS-05-03-28-20</td><td rowspan="1" colspan="1">
              <italic><tp:taxon-name><tp:taxon-name-part taxon-name-part-type="genus">Panolia</tp:taxon-name-part> <tp:taxon-name-part taxon-name-part-type="species">eldii</tp:taxon-name-part></tp:taxon-name></italic>
            </td><td rowspan="1" colspan="1">–</td><td rowspan="1" colspan="1">–</td><td rowspan="1" colspan="1">–</td><td rowspan="1" colspan="1">53.72</td><td rowspan="1" colspan="1">72.00</td><td rowspan="1" colspan="1">–</td><td rowspan="1" colspan="1">–</td><td rowspan="1" colspan="1">–</td><td rowspan="1" colspan="1"/><td rowspan="1" colspan="1"/><td rowspan="1" colspan="1"/><td rowspan="1" colspan="1"/><td rowspan="1" colspan="1"/><td rowspan="1" colspan="1"/></tr><tr><td rowspan="1" colspan="1">DMR-KS-05-04-05-38</td><td rowspan="1" colspan="1">
              <italic><tp:taxon-name><tp:taxon-name-part taxon-name-part-type="genus">Panolia</tp:taxon-name-part> <tp:taxon-name-part taxon-name-part-type="species">eldii</tp:taxon-name-part></tp:taxon-name></italic>
            </td><td rowspan="1" colspan="1">67.59</td><td rowspan="1" colspan="1">35.21</td><td rowspan="1" colspan="1">27.74</td><td rowspan="1" colspan="1">–</td><td rowspan="1" colspan="1">–</td><td rowspan="1" colspan="1">–</td><td rowspan="1" colspan="1">–</td><td rowspan="1" colspan="1">–</td><td rowspan="1" colspan="1"/><td rowspan="1" colspan="1"/><td rowspan="1" colspan="1"/><td rowspan="1" colspan="1"/><td rowspan="1" colspan="1"/><td rowspan="1" colspan="1"/></tr><tr><td rowspan="1" colspan="1">DMR-KS-05-03-00-119</td><td rowspan="1" colspan="1">
              <italic><tp:taxon-name><tp:taxon-name-part taxon-name-part-type="genus">Panolia</tp:taxon-name-part> <tp:taxon-name-part taxon-name-part-type="species">eldii</tp:taxon-name-part></tp:taxon-name></italic>
            </td><td rowspan="1" colspan="1">–</td><td rowspan="1" colspan="1">–</td><td rowspan="1" colspan="1">–</td><td rowspan="1" colspan="1">51.60</td><td rowspan="1" colspan="1">71.30</td><td rowspan="1" colspan="1">&lt; 22.94</td><td rowspan="1" colspan="1">–</td><td rowspan="1" colspan="1">–</td><td rowspan="1" colspan="1"/><td rowspan="1" colspan="1"/><td rowspan="1" colspan="1"/><td rowspan="1" colspan="1"/><td rowspan="1" colspan="1"/><td rowspan="1" colspan="1"/></tr><tr><td rowspan="1" colspan="1">DMR-KS-05-03-19-2</td><td rowspan="1" colspan="1">
              <italic><tp:taxon-name><tp:taxon-name-part taxon-name-part-type="genus">Panolia</tp:taxon-name-part> <tp:taxon-name-part taxon-name-part-type="species">eldii</tp:taxon-name-part></tp:taxon-name></italic>
            </td><td rowspan="1" colspan="1">–</td><td rowspan="1" colspan="1">–</td><td rowspan="1" colspan="1">–</td><td rowspan="1" colspan="1">51.85</td><td rowspan="1" colspan="1">73.23</td><td rowspan="1" colspan="1">&lt; 26.51</td><td rowspan="1" colspan="1">–</td><td rowspan="1" colspan="1">–</td><td rowspan="1" colspan="1"/><td rowspan="1" colspan="1"/><td rowspan="1" colspan="1"/><td rowspan="1" colspan="1"/><td rowspan="1" colspan="1"/><td rowspan="1" colspan="1"/></tr><tr><td rowspan="1" colspan="1">DMR-KS-05-08-16-1</td><td rowspan="1" colspan="1">
              <italic><tp:taxon-name><tp:taxon-name-part taxon-name-part-type="genus">Panolia</tp:taxon-name-part> <tp:taxon-name-part taxon-name-part-type="species">eldii</tp:taxon-name-part></tp:taxon-name></italic>
            </td><td rowspan="1" colspan="1">59.40</td><td rowspan="1" colspan="1">32.32</td><td rowspan="1" colspan="1">26.14</td><td rowspan="1" colspan="1">–</td><td rowspan="1" colspan="1">–</td><td rowspan="1" colspan="1">–</td><td rowspan="1" colspan="1">–</td><td rowspan="1" colspan="1">–</td><td rowspan="1" colspan="1"/><td rowspan="1" colspan="1"/><td rowspan="1" colspan="1"/><td rowspan="1" colspan="1"/><td rowspan="1" colspan="1"/><td rowspan="1" colspan="1"/></tr><tr><td rowspan="1" colspan="1">DMR-KS-05-04-11-2</td><td rowspan="1" colspan="1">
              <italic><tp:taxon-name><tp:taxon-name-part taxon-name-part-type="genus">Rusa</tp:taxon-name-part> <tp:taxon-name-part taxon-name-part-type="species">unicolor</tp:taxon-name-part></tp:taxon-name></italic>
            </td><td rowspan="1" colspan="1">–</td><td rowspan="1" colspan="1">–</td><td rowspan="1" colspan="1">–</td><td rowspan="1" colspan="1">55.20</td><td rowspan="1" colspan="1">69.90</td><td rowspan="1" colspan="1">22.54</td><td rowspan="1" colspan="1">–</td><td rowspan="1" colspan="1">–</td><td rowspan="1" colspan="1"/><td rowspan="1" colspan="1"/><td rowspan="1" colspan="1"/><td rowspan="1" colspan="1"/><td rowspan="1" colspan="1"/><td rowspan="1" colspan="1"/></tr><tr><td rowspan="1" colspan="1">DMR-KS-05-03-19-7</td><td rowspan="1" colspan="1">
              <italic><tp:taxon-name><tp:taxon-name-part taxon-name-part-type="genus">Rusa</tp:taxon-name-part> <tp:taxon-name-part taxon-name-part-type="species">unicolor</tp:taxon-name-part></tp:taxon-name></italic>
            </td><td rowspan="1" colspan="1">67.01</td><td rowspan="1" colspan="1">44.50</td><td rowspan="1" colspan="1">28.58</td><td rowspan="1" colspan="1">–</td><td rowspan="1" colspan="1">–</td><td rowspan="1" colspan="1">21.72</td><td rowspan="1" colspan="1">–</td><td rowspan="1" colspan="1">–</td><td rowspan="1" colspan="1"/><td rowspan="1" colspan="1"/><td rowspan="1" colspan="1"/><td rowspan="1" colspan="1"/><td rowspan="1" colspan="1"/><td rowspan="1" colspan="1"/></tr><tr><td rowspan="1" colspan="1">DMR-KS-05-03-12-2*</td><td rowspan="1" colspan="1">
              <italic><tp:taxon-name><tp:taxon-name-part taxon-name-part-type="genus">Rusa</tp:taxon-name-part> <tp:taxon-name-part taxon-name-part-type="species">unicolor</tp:taxon-name-part></tp:taxon-name></italic>
            </td><td rowspan="1" colspan="1">48.57</td><td rowspan="1" colspan="1">31.96</td><td rowspan="1" colspan="1">–</td><td rowspan="1" colspan="1">–</td><td rowspan="1" colspan="1">–</td><td rowspan="1" colspan="1">18.91</td><td rowspan="1" colspan="1">–</td><td rowspan="1" colspan="1">–</td><td rowspan="1" colspan="1"/><td rowspan="1" colspan="1"/><td rowspan="1" colspan="1"/><td rowspan="1" colspan="1"/><td rowspan="1" colspan="1"/><td rowspan="1" colspan="1"/></tr><tr><td rowspan="1" colspan="1">DMR-KS-05-03-26-5</td><td rowspan="1" colspan="1">
              <italic><tp:taxon-name><tp:taxon-name-part taxon-name-part-type="genus">Rusa</tp:taxon-name-part> <tp:taxon-name-part taxon-name-part-type="species">unicolor</tp:taxon-name-part></tp:taxon-name></italic>
            </td><td rowspan="1" colspan="1">&gt; 77.29</td><td rowspan="1" colspan="1">42.06</td><td rowspan="1" colspan="1">37.82</td><td rowspan="1" colspan="1">–</td><td rowspan="1" colspan="1">–</td><td rowspan="1" colspan="1">30.98</td><td rowspan="1" colspan="1">–</td><td rowspan="1" colspan="1">–</td><td rowspan="1" colspan="1"/><td rowspan="1" colspan="1"/><td rowspan="1" colspan="1"/><td rowspan="1" colspan="1"/><td rowspan="1" colspan="1"/><td rowspan="1" colspan="1"/></tr><tr><td rowspan="1" colspan="1">DMR-KS-05-04-30-9</td><td rowspan="1" colspan="1">
              <italic><tp:taxon-name><tp:taxon-name-part taxon-name-part-type="genus">Rusa</tp:taxon-name-part> <tp:taxon-name-part taxon-name-part-type="species">unicolor</tp:taxon-name-part></tp:taxon-name></italic>
            </td><td rowspan="1" colspan="1">–</td><td rowspan="1" colspan="1">–</td><td rowspan="1" colspan="1">–</td><td rowspan="1" colspan="1">54.46</td><td rowspan="1" colspan="1">69.12</td><td rowspan="1" colspan="1">21.85</td><td rowspan="1" colspan="1">–</td><td rowspan="1" colspan="1">–</td><td rowspan="1" colspan="1"/><td rowspan="1" colspan="1"/><td rowspan="1" colspan="1"/><td rowspan="1" colspan="1"/><td rowspan="1" colspan="1"/><td rowspan="1" colspan="1"/></tr><tr><td rowspan="1" colspan="1">DMR-KS-05-04-19-10</td><td rowspan="1" colspan="1">
              <italic><tp:taxon-name><tp:taxon-name-part taxon-name-part-type="genus">Rusa</tp:taxon-name-part> <tp:taxon-name-part taxon-name-part-type="species">unicolor</tp:taxon-name-part></tp:taxon-name></italic>
            </td><td rowspan="1" colspan="1">–</td><td rowspan="1" colspan="1">–</td><td rowspan="1" colspan="1">–</td><td rowspan="1" colspan="1">48.39</td><td rowspan="1" colspan="1">53.48</td><td rowspan="1" colspan="1">23.49</td><td rowspan="1" colspan="1">–</td><td rowspan="1" colspan="1">–</td><td rowspan="1" colspan="1"/><td rowspan="1" colspan="1"/><td rowspan="1" colspan="1"/><td rowspan="1" colspan="1"/><td rowspan="1" colspan="1"/><td rowspan="1" colspan="1"/></tr><tr><td rowspan="1" colspan="10">
              <bold>Tibia</bold>
            </td><td rowspan="1" colspan="1"/><td rowspan="1" colspan="1"/><td rowspan="1" colspan="1"/><td rowspan="1" colspan="1"/><td rowspan="1" colspan="1"/><td rowspan="1" colspan="1"/></tr><tr><td rowspan="1" colspan="1">
              <bold>Specimen</bold>
            </td><td rowspan="1" colspan="1">
              <bold>Taxa</bold>
            </td><td rowspan="1" colspan="1">
              <bold><abbrev xmlns:xlink="http://www.w3.org/1999/xlink" xlink:title="Greatest breadth of the proximal end" id="ABBRID0E1RIO" xlink:type="simple">Bp</abbrev></bold>
            </td><td rowspan="1" colspan="1">
              <bold><abbrev xmlns:xlink="http://www.w3.org/1999/xlink" xlink:title="Depth of the proximal end" id="ABBRID0EDSIO" xlink:type="simple">Dp</abbrev></bold>
            </td><td rowspan="1" colspan="1">
              <bold><abbrev xmlns:xlink="http://www.w3.org/1999/xlink" xlink:title="Greatest breadth of the distal end" id="ABBRID0EMSIO" xlink:type="simple">Bd</abbrev></bold>
            </td><td rowspan="1" colspan="1">
              <bold><abbrev xmlns:xlink="http://www.w3.org/1999/xlink" xlink:title="Greatest breadth of the distal end" id="ABBRID0EVSIO" xlink:type="simple">Dd</abbrev></bold>
            </td><td rowspan="1" colspan="1">
              <bold><abbrev xmlns:xlink="http://www.w3.org/1999/xlink" xlink:title="Smallest breadth of diaphysis" id="ABBRID0E5SIO" xlink:type="simple">SD</abbrev></bold>
            </td><td rowspan="1" colspan="1">
              <bold><abbrev xmlns:xlink="http://www.w3.org/1999/xlink" xlink:title="Length of the lateral part" id="ABBRID0EHTIO" xlink:type="simple">Ll</abbrev></bold>
            </td><td rowspan="1" colspan="1">
              <bold><abbrev xmlns:xlink="http://www.w3.org/1999/xlink" xlink:title="Greatest length" id="ABBRID0EQTIO" xlink:type="simple">GL</abbrev></bold>
            </td><td rowspan="1" colspan="1"/><td rowspan="1" colspan="1"/><td rowspan="1" colspan="1"/><td rowspan="1" colspan="1"/><td rowspan="1" colspan="1"/><td rowspan="1" colspan="1"/><td rowspan="1" colspan="1"/></tr><tr><td rowspan="1" colspan="1">DMR-KS-05-03-00-52</td><td rowspan="1" colspan="1">
              <italic><tp:taxon-name><tp:taxon-name-part taxon-name-part-type="genus">Rhinoceros</tp:taxon-name-part> <tp:taxon-name-part taxon-name-part-type="species">sondaicus</tp:taxon-name-part></tp:taxon-name></italic>
            </td><td rowspan="1" colspan="1">–</td><td rowspan="1" colspan="1">–</td><td rowspan="1" colspan="1">94.95</td><td rowspan="1" colspan="1">&gt; 74.11</td><td rowspan="1" colspan="1">–</td><td rowspan="1" colspan="1">–</td><td rowspan="1" colspan="1">–</td><td rowspan="1" colspan="1"/><td rowspan="1" colspan="1"/><td rowspan="1" colspan="1"/><td rowspan="1" colspan="1"/><td rowspan="1" colspan="1"/><td rowspan="1" colspan="1"/><td rowspan="1" colspan="1"/></tr><tr><td rowspan="1" colspan="1">DMR-KS-05-04-1-11</td><td rowspan="1" colspan="1">
              <italic><tp:taxon-name><tp:taxon-name-part taxon-name-part-type="genus">Bubalus</tp:taxon-name-part> <tp:taxon-name-part taxon-name-part-type="species">arnee</tp:taxon-name-part></tp:taxon-name></italic>
            </td><td rowspan="1" colspan="1">132.04</td><td rowspan="1" colspan="1">125.08</td><td rowspan="1" colspan="1">87.26</td><td rowspan="1" colspan="1">69.54</td><td rowspan="1" colspan="1">55.84</td><td rowspan="1" colspan="1">363.36</td><td rowspan="1" colspan="1">437.17</td><td rowspan="1" colspan="1"/><td rowspan="1" colspan="1"/><td rowspan="1" colspan="1"/><td rowspan="1" colspan="1"/><td rowspan="1" colspan="1"/><td rowspan="1" colspan="1"/><td rowspan="1" colspan="1"/></tr><tr><td rowspan="1" colspan="1">DMR-KS-05-04-1-3</td><td rowspan="1" colspan="1">
              <italic><tp:taxon-name><tp:taxon-name-part taxon-name-part-type="genus">Bubalus</tp:taxon-name-part> <tp:taxon-name-part taxon-name-part-type="species">arnee</tp:taxon-name-part></tp:taxon-name></italic>
            </td><td rowspan="1" colspan="1">128.45</td><td rowspan="1" colspan="1">121.16</td><td rowspan="1" colspan="1">86.15</td><td rowspan="1" colspan="1">68.95</td><td rowspan="1" colspan="1">52.64</td><td rowspan="1" colspan="1">385.14</td><td rowspan="1" colspan="1">415.56</td><td rowspan="1" colspan="1"/><td rowspan="1" colspan="1"/><td rowspan="1" colspan="1"/><td rowspan="1" colspan="1"/><td rowspan="1" colspan="1"/><td rowspan="1" colspan="1"/><td rowspan="1" colspan="1"/></tr><tr><td rowspan="1" colspan="1">DMR-KS-05-03-20-9</td><td rowspan="1" colspan="1">
              <italic><tp:taxon-name><tp:taxon-name-part taxon-name-part-type="genus">Bubalus</tp:taxon-name-part> <tp:taxon-name-part taxon-name-part-type="species">arnee</tp:taxon-name-part></tp:taxon-name></italic>
            </td><td rowspan="1" colspan="1">126.74</td><td rowspan="1" colspan="1">106.22</td><td rowspan="1" colspan="1">88.37</td><td rowspan="1" colspan="1">64.62</td><td rowspan="1" colspan="1">53.42</td><td rowspan="1" colspan="1">354.45</td><td rowspan="1" colspan="1">406.77</td><td rowspan="1" colspan="1"/><td rowspan="1" colspan="1"/><td rowspan="1" colspan="1"/><td rowspan="1" colspan="1"/><td rowspan="1" colspan="1"/><td rowspan="1" colspan="1"/><td rowspan="1" colspan="1"/></tr><tr><td rowspan="1" colspan="1">DMR-KS-05-03-28-16</td><td rowspan="1" colspan="1">
              <italic><tp:taxon-name><tp:taxon-name-part taxon-name-part-type="genus">Rusa</tp:taxon-name-part> <tp:taxon-name-part taxon-name-part-type="species">unicolor</tp:taxon-name-part></tp:taxon-name></italic>
            </td><td rowspan="1" colspan="1">79.37</td><td rowspan="1" colspan="1">72.45</td><td rowspan="1" colspan="1">47.53</td><td rowspan="1" colspan="1">37.44</td><td rowspan="1" colspan="1">30.61</td><td rowspan="1" colspan="1">300.01</td><td rowspan="1" colspan="1">317.52</td><td rowspan="1" colspan="1"/><td rowspan="1" colspan="1"/><td rowspan="1" colspan="1"/><td rowspan="1" colspan="1"/><td rowspan="1" colspan="1"/><td rowspan="1" colspan="1"/><td rowspan="1" colspan="1"/></tr><tr><td rowspan="1" colspan="1">DMR-KS-05-04-04-1</td><td rowspan="1" colspan="1">
              <italic><tp:taxon-name><tp:taxon-name-part taxon-name-part-type="genus">Macaca</tp:taxon-name-part></tp:taxon-name></italic> sp.</td><td rowspan="1" colspan="1">27.50</td><td rowspan="1" colspan="1">21.46</td><td rowspan="1" colspan="1">18.12</td><td rowspan="1" colspan="1">12.95</td><td rowspan="1" colspan="1">8.77</td><td rowspan="1" colspan="1">158.71</td><td rowspan="1" colspan="1">167.57</td><td rowspan="1" colspan="1"/><td rowspan="1" colspan="1"/><td rowspan="1" colspan="1"/><td rowspan="1" colspan="1"/><td rowspan="1" colspan="1"/><td rowspan="1" colspan="1"/><td rowspan="1" colspan="1"/></tr><tr><td rowspan="1" colspan="9">
              <bold>Fibula</bold>
            </td><td rowspan="1" colspan="1"/><td rowspan="1" colspan="1"/><td rowspan="1" colspan="1"/><td rowspan="1" colspan="1"/><td rowspan="1" colspan="1"/><td rowspan="1" colspan="1"/><td rowspan="1" colspan="1"/></tr><tr><td rowspan="1" colspan="1">
              <bold>Specimen</bold>
            </td><td rowspan="1" colspan="1">
              <bold>Taxa</bold>
            </td><td rowspan="1" colspan="1">
              <bold><abbrev xmlns:xlink="http://www.w3.org/1999/xlink" xlink:title="Greatest length" id="ABBRID0E3AJO" xlink:type="simple">GL</abbrev></bold>
            </td><td rowspan="1" colspan="1"/><td rowspan="1" colspan="1"/><td rowspan="1" colspan="1"/><td rowspan="1" colspan="1"/><td rowspan="1" colspan="1"/><td rowspan="1" colspan="1"/><td rowspan="1" colspan="1"/><td rowspan="1" colspan="1"/><td rowspan="1" colspan="1"/><td rowspan="1" colspan="1"/><td rowspan="1" colspan="1"/><td rowspan="1" colspan="1"/><td rowspan="1" colspan="1"/></tr><tr><td rowspan="1" colspan="1">DMR-KS-05-03-00-124</td><td rowspan="1" colspan="1">
              <tp:taxon-name><tp:taxon-name-part taxon-name-part-type="genus">Stegodon</tp:taxon-name-part> <tp:taxon-name-part taxon-name-part-type="uncertainty-rank">cf.</tp:taxon-name-part> <tp:taxon-name-part taxon-name-part-type="species">orientalis</tp:taxon-name-part></tp:taxon-name></td><td rowspan="1" colspan="1">&gt; 354.56</td><td rowspan="1" colspan="1"/><td rowspan="1" colspan="1"/><td rowspan="1" colspan="1"/><td rowspan="1" colspan="1"/><td rowspan="1" colspan="1"/><td rowspan="1" colspan="1"/><td rowspan="1" colspan="1"/><td rowspan="1" colspan="1"/><td rowspan="1" colspan="1"/><td rowspan="1" colspan="1"/><td rowspan="1" colspan="1"/><td rowspan="1" colspan="1"/><td rowspan="1" colspan="1"/></tr><tr><td rowspan="1" colspan="11">
              <bold>Metacarpus</bold>
            </td><td rowspan="1" colspan="1"/><td rowspan="1" colspan="1"/><td rowspan="1" colspan="1"/><td rowspan="1" colspan="1"/><td rowspan="1" colspan="1"/></tr><tr><td rowspan="1" colspan="1">
              <bold>Specimen</bold>
            </td><td rowspan="1" colspan="1">
              <bold>Taxa</bold>
            </td><td rowspan="1" colspan="1">
              <bold><abbrev xmlns:xlink="http://www.w3.org/1999/xlink" xlink:title="Greatest breadth of the proximal end" id="ABBRID0ELFJO" xlink:type="simple">Bp</abbrev></bold>
            </td><td rowspan="1" colspan="1">
              <bold><abbrev xmlns:xlink="http://www.w3.org/1999/xlink" xlink:title="Depth of the proximal end" id="ABBRID0EUFJO" xlink:type="simple">Dp</abbrev></bold>
            </td><td rowspan="1" colspan="1">
              <bold><abbrev xmlns:xlink="http://www.w3.org/1999/xlink" xlink:title="Greatest breadth of the distal end" id="ABBRID0E4FJO" xlink:type="simple">Bd</abbrev></bold>
            </td><td rowspan="1" colspan="1">
              <bold><abbrev xmlns:xlink="http://www.w3.org/1999/xlink" xlink:title="Greatest breadth of the distal end" id="ABBRID0EGGJO" xlink:type="simple">Dd</abbrev></bold>
            </td><td rowspan="1" colspan="1">
              <bold><abbrev xmlns:xlink="http://www.w3.org/1999/xlink" xlink:title="Smallest depth of the diaphysis for metapodials only" id="ABBRID0EPGJO" xlink:type="simple">DD</abbrev></bold>
            </td><td rowspan="1" colspan="1">
              <bold><abbrev xmlns:xlink="http://www.w3.org/1999/xlink" xlink:title="Smallest breadth of diaphysis" id="ABBRID0EYGJO" xlink:type="simple">SD</abbrev></bold>
            </td><td rowspan="1" colspan="1">
              <bold><abbrev xmlns:xlink="http://www.w3.org/1999/xlink" xlink:title="Length of the lateral part" id="ABBRID0EBHJO" xlink:type="simple">Ll</abbrev></bold>
            </td><td rowspan="1" colspan="1">
              <bold><abbrev xmlns:xlink="http://www.w3.org/1999/xlink" xlink:title="Greatest length of the lateral part" id="ABBRID0EKHJO" xlink:type="simple">GLl</abbrev></bold>
            </td><td rowspan="1" colspan="1">
              <bold><abbrev xmlns:xlink="http://www.w3.org/1999/xlink" xlink:title="Greatest length" id="ABBRID0ETHJO" xlink:type="simple">GL</abbrev></bold>
            </td><td rowspan="1" colspan="1"/><td rowspan="1" colspan="1"/><td rowspan="1" colspan="1"/><td rowspan="1" colspan="1"/><td rowspan="1" colspan="1"/></tr><tr><td rowspan="1" colspan="1">DMR-KS-05-03-28-29</td><td rowspan="1" colspan="1">
              <italic><tp:taxon-name><tp:taxon-name-part taxon-name-part-type="genus">Rhinoceros</tp:taxon-name-part> <tp:taxon-name-part taxon-name-part-type="species">sondaicus</tp:taxon-name-part></tp:taxon-name></italic>
            </td><td rowspan="1" colspan="1">53.45</td><td rowspan="1" colspan="1">42.75</td><td rowspan="1" colspan="1">48.53</td><td rowspan="1" colspan="1">39.70</td><td rowspan="1" colspan="1">–</td><td rowspan="1" colspan="1">40.32</td><td rowspan="1" colspan="1">–</td><td rowspan="1" colspan="1">–</td><td rowspan="1" colspan="1">152.50</td><td rowspan="1" colspan="1"/><td rowspan="1" colspan="1"/><td rowspan="1" colspan="1"/><td rowspan="1" colspan="1"/><td rowspan="1" colspan="1"/></tr><tr><td rowspan="1" colspan="1">DMR-KS-05-03-22-49</td><td rowspan="1" colspan="1">
              <italic><tp:taxon-name><tp:taxon-name-part taxon-name-part-type="genus">Rhinoceros</tp:taxon-name-part> <tp:taxon-name-part taxon-name-part-type="species">sondaicus</tp:taxon-name-part></tp:taxon-name></italic>
            </td><td rowspan="1" colspan="1">–</td><td rowspan="1" colspan="1">–</td><td rowspan="1" colspan="1">51.80</td><td rowspan="1" colspan="1">34.10</td><td rowspan="1" colspan="1">22.26</td><td rowspan="1" colspan="1">–</td><td rowspan="1" colspan="1">–</td><td rowspan="1" colspan="1">–</td><td rowspan="1" colspan="1">–</td><td rowspan="1" colspan="1"/><td rowspan="1" colspan="1"/><td rowspan="1" colspan="1"/><td rowspan="1" colspan="1"/><td rowspan="1" colspan="1"/></tr><tr><td rowspan="1" colspan="1">DMR-KS-05-04-05-15</td><td rowspan="1" colspan="1">
              <italic><tp:taxon-name><tp:taxon-name-part taxon-name-part-type="genus">Rhinoceros</tp:taxon-name-part> <tp:taxon-name-part taxon-name-part-type="species">sondaicus</tp:taxon-name-part></tp:taxon-name></italic>
            </td><td rowspan="1" colspan="1">49.18</td><td rowspan="1" colspan="1">41.15</td><td rowspan="1" colspan="1">37.64</td><td rowspan="1" colspan="1">36.51</td><td rowspan="1" colspan="1">25.58</td><td rowspan="1" colspan="1">31.19</td><td rowspan="1" colspan="1">136.96</td><td rowspan="1" colspan="1">138.35</td><td rowspan="1" colspan="1">141.26</td><td rowspan="1" colspan="1"/><td rowspan="1" colspan="1"/><td rowspan="1" colspan="1"/><td rowspan="1" colspan="1"/><td rowspan="1" colspan="1"/></tr><tr><td rowspan="1" colspan="1">DMR-KS-05-03-26-27</td><td rowspan="1" colspan="1">
              <italic><tp:taxon-name><tp:taxon-name-part taxon-name-part-type="genus">Bos</tp:taxon-name-part> <tp:taxon-name-part taxon-name-part-type="species">gaurus</tp:taxon-name-part></tp:taxon-name></italic>
            </td><td rowspan="1" colspan="1">70.18</td><td rowspan="1" colspan="1">46.08</td><td rowspan="1" colspan="1">64.78</td><td rowspan="1" colspan="1">33.53</td><td rowspan="1" colspan="1">30.97</td><td rowspan="1" colspan="1">43.42</td><td rowspan="1" colspan="1">247.28</td><td rowspan="1" colspan="1">252.75</td><td rowspan="1" colspan="1">256.78</td><td rowspan="1" colspan="1"/><td rowspan="1" colspan="1"/><td rowspan="1" colspan="1"/><td rowspan="1" colspan="1"/><td rowspan="1" colspan="1"/></tr><tr><td rowspan="1" colspan="1">DMR-KS-05-03-26-3(1)</td><td rowspan="1" colspan="1">
              <italic><tp:taxon-name><tp:taxon-name-part taxon-name-part-type="genus">Bubalus</tp:taxon-name-part> <tp:taxon-name-part taxon-name-part-type="species">arnee</tp:taxon-name-part></tp:taxon-name></italic>
            </td><td rowspan="1" colspan="1">77.07</td><td rowspan="1" colspan="1">49.58</td><td rowspan="1" colspan="1">78.33</td><td rowspan="1" colspan="1">42.45</td><td rowspan="1" colspan="1">30.17</td><td rowspan="1" colspan="1">52.02</td><td rowspan="1" colspan="1">189.78</td><td rowspan="1" colspan="1">197.23</td><td rowspan="1" colspan="1">206.75</td><td rowspan="1" colspan="1"/><td rowspan="1" colspan="1"/><td rowspan="1" colspan="1"/><td rowspan="1" colspan="1"/><td rowspan="1" colspan="1"/></tr><tr><td rowspan="1" colspan="1">DMR-KS-05-03-18-2</td><td rowspan="1" colspan="1">
              <italic><tp:taxon-name><tp:taxon-name-part taxon-name-part-type="genus">Axis</tp:taxon-name-part> <tp:taxon-name-part taxon-name-part-type="species">axis</tp:taxon-name-part></tp:taxon-name></italic>
            </td><td rowspan="1" colspan="1">25.80</td><td rowspan="1" colspan="1">16.79</td><td rowspan="1" colspan="1">25.06</td><td rowspan="1" colspan="1">15.89</td><td rowspan="1" colspan="1">11.69</td><td rowspan="1" colspan="1">14.50</td><td rowspan="1" colspan="1">160.18</td><td rowspan="1" colspan="1">162.37</td><td rowspan="1" colspan="1">167.66</td><td rowspan="1" colspan="1"/><td rowspan="1" colspan="1"/><td rowspan="1" colspan="1"/><td rowspan="1" colspan="1"/><td rowspan="1" colspan="1"/></tr><tr><td rowspan="1" colspan="1">DMR-KS-05-03-22-28</td><td rowspan="1" colspan="1">
              <italic><tp:taxon-name><tp:taxon-name-part taxon-name-part-type="genus">Axis</tp:taxon-name-part> <tp:taxon-name-part taxon-name-part-type="species">axis</tp:taxon-name-part></tp:taxon-name></italic>
            </td><td rowspan="1" colspan="1">–</td><td rowspan="1" colspan="1">19.82</td><td rowspan="1" colspan="1">27.91</td><td rowspan="1" colspan="1">18.35</td><td rowspan="1" colspan="1">14.76</td><td rowspan="1" colspan="1">17.61</td><td rowspan="1" colspan="1">186.70</td><td rowspan="1" colspan="1">187.90</td><td rowspan="1" colspan="1">190.10</td><td rowspan="1" colspan="1"/><td rowspan="1" colspan="1"/><td rowspan="1" colspan="1"/><td rowspan="1" colspan="1"/><td rowspan="1" colspan="1"/></tr><tr><td rowspan="1" colspan="1">DMR-KS-05-03-08-2</td><td rowspan="1" colspan="1">
              <italic><tp:taxon-name><tp:taxon-name-part taxon-name-part-type="genus">Axis</tp:taxon-name-part> <tp:taxon-name-part taxon-name-part-type="species">axis</tp:taxon-name-part></tp:taxon-name></italic>
            </td><td rowspan="1" colspan="1">29.68</td><td rowspan="1" colspan="1">21.47</td><td rowspan="1" colspan="1">30.56</td><td rowspan="1" colspan="1">18.54</td><td rowspan="1" colspan="1">16.46</td><td rowspan="1" colspan="1">16.38</td><td rowspan="1" colspan="1">186.68</td><td rowspan="1" colspan="1">187.11</td><td rowspan="1" colspan="1">188.81</td><td rowspan="1" colspan="1"/><td rowspan="1" colspan="1"/><td rowspan="1" colspan="1"/><td rowspan="1" colspan="1"/><td rowspan="1" colspan="1"/></tr><tr><td rowspan="1" colspan="1">DMR-KS-05-03-19-3</td><td rowspan="1" colspan="1">
              <italic><tp:taxon-name><tp:taxon-name-part taxon-name-part-type="genus">Axis</tp:taxon-name-part> <tp:taxon-name-part taxon-name-part-type="species">axis</tp:taxon-name-part></tp:taxon-name></italic>
            </td><td rowspan="1" colspan="1">29.27</td><td rowspan="1" colspan="1">21.25</td><td rowspan="1" colspan="1">30.59</td><td rowspan="1" colspan="1">18.49</td><td rowspan="1" colspan="1">15.60</td><td rowspan="1" colspan="1">19.37</td><td rowspan="1" colspan="1">188.77</td><td rowspan="1" colspan="1">191.11</td><td rowspan="1" colspan="1">192.58</td><td rowspan="1" colspan="1"/><td rowspan="1" colspan="1"/><td rowspan="1" colspan="1"/><td rowspan="1" colspan="1"/><td rowspan="1" colspan="1"/></tr><tr><td rowspan="1" colspan="1">DMR-KS-05-03-19-37</td><td rowspan="1" colspan="1">
              <italic><tp:taxon-name><tp:taxon-name-part taxon-name-part-type="genus">Axis</tp:taxon-name-part> <tp:taxon-name-part taxon-name-part-type="species">axis</tp:taxon-name-part></tp:taxon-name></italic>
            </td><td rowspan="1" colspan="1">23.45</td><td rowspan="1" colspan="1">15.14</td><td rowspan="1" colspan="1">24.46</td><td rowspan="1" colspan="1">15.56</td><td rowspan="1" colspan="1">12.74</td><td rowspan="1" colspan="1">12.03</td><td rowspan="1" colspan="1">163.43</td><td rowspan="1" colspan="1">165.54</td><td rowspan="1" colspan="1">167.32</td><td rowspan="1" colspan="1"/><td rowspan="1" colspan="1"/><td rowspan="1" colspan="1"/><td rowspan="1" colspan="1"/><td rowspan="1" colspan="1"/></tr><tr><td rowspan="1" colspan="1">DMR-KS-05-04-30-20</td><td rowspan="1" colspan="1">
              <italic><tp:taxon-name><tp:taxon-name-part taxon-name-part-type="genus">Axis</tp:taxon-name-part> <tp:taxon-name-part taxon-name-part-type="species">axis</tp:taxon-name-part></tp:taxon-name></italic>
            </td><td rowspan="1" colspan="1">28.80</td><td rowspan="1" colspan="1">19.11</td><td rowspan="1" colspan="1">–</td><td rowspan="1" colspan="1">–</td><td rowspan="1" colspan="1">–</td><td rowspan="1" colspan="1">14.22</td><td rowspan="1" colspan="1">195.55</td><td rowspan="1" colspan="1">196.17</td><td rowspan="1" colspan="1">197.89</td><td rowspan="1" colspan="1"/><td rowspan="1" colspan="1"/><td rowspan="1" colspan="1"/><td rowspan="1" colspan="1"/><td rowspan="1" colspan="1"/></tr><tr><td rowspan="1" colspan="1">DMR-KS-05-03-24-2</td><td rowspan="1" colspan="1">
              <italic><tp:taxon-name><tp:taxon-name-part taxon-name-part-type="genus">Panolia</tp:taxon-name-part> <tp:taxon-name-part taxon-name-part-type="species">eldii</tp:taxon-name-part></tp:taxon-name></italic>
            </td><td rowspan="1" colspan="1">30.95</td><td rowspan="1" colspan="1">22.01</td><td rowspan="1" colspan="1">30.11</td><td rowspan="1" colspan="1">19.01</td><td rowspan="1" colspan="1">14.96</td><td rowspan="1" colspan="1">17.63</td><td rowspan="1" colspan="1">192.33</td><td rowspan="1" colspan="1">194.14</td><td rowspan="1" colspan="1">197.83</td><td rowspan="1" colspan="1"/><td rowspan="1" colspan="1"/><td rowspan="1" colspan="1"/><td rowspan="1" colspan="1"/><td rowspan="1" colspan="1"/></tr><tr><td rowspan="1" colspan="1">DMR-KS-05-03-17-26</td><td rowspan="1" colspan="1">
              <italic><tp:taxon-name><tp:taxon-name-part taxon-name-part-type="genus">Rusa</tp:taxon-name-part> <tp:taxon-name-part taxon-name-part-type="species">unicolor</tp:taxon-name-part></tp:taxon-name></italic>
            </td><td rowspan="1" colspan="1">37.58</td><td rowspan="1" colspan="1">29.64</td><td rowspan="1" colspan="1">37.00</td><td rowspan="1" colspan="1">24.64</td><td rowspan="1" colspan="1">19.31</td><td rowspan="1" colspan="1">24.38</td><td rowspan="1" colspan="1">216.98</td><td rowspan="1" colspan="1">217.35</td><td rowspan="1" colspan="1">224.25</td><td rowspan="1" colspan="1"/><td rowspan="1" colspan="1"/><td rowspan="1" colspan="1"/><td rowspan="1" colspan="1"/><td rowspan="1" colspan="1"/></tr><tr><td rowspan="1" colspan="11">
              <bold>Metatarsus</bold>
            </td><td rowspan="1" colspan="1"/><td rowspan="1" colspan="1"/><td rowspan="1" colspan="1"/><td rowspan="1" colspan="1"/><td rowspan="1" colspan="1"/></tr><tr><td rowspan="1" colspan="1">
              <bold>Specimen</bold>
            </td><td rowspan="1" colspan="1">
              <bold>Taxa</bold>
            </td><td rowspan="1" colspan="1">
              <bold><abbrev xmlns:xlink="http://www.w3.org/1999/xlink" xlink:title="Greatest breadth of the proximal end" id="ABBRID0E1BKO" xlink:type="simple">Bp</abbrev></bold>
            </td><td rowspan="1" colspan="1">
              <bold><abbrev xmlns:xlink="http://www.w3.org/1999/xlink" xlink:title="Depth of the proximal end" id="ABBRID0EDCKO" xlink:type="simple">Dp</abbrev></bold>
            </td><td rowspan="1" colspan="1">
              <bold><abbrev xmlns:xlink="http://www.w3.org/1999/xlink" xlink:title="Greatest breadth of the distal end" id="ABBRID0EMCKO" xlink:type="simple">Bd</abbrev></bold>
            </td><td rowspan="1" colspan="1">
              <bold><abbrev xmlns:xlink="http://www.w3.org/1999/xlink" xlink:title="Greatest breadth of the distal end" id="ABBRID0EVCKO" xlink:type="simple">Dd</abbrev></bold>
            </td><td rowspan="1" colspan="1">
              <bold><abbrev xmlns:xlink="http://www.w3.org/1999/xlink" xlink:title="Smallest depth of the diaphysis for metapodials only" id="ABBRID0E5CKO" xlink:type="simple">DD</abbrev></bold>
            </td><td rowspan="1" colspan="1">
              <bold><abbrev xmlns:xlink="http://www.w3.org/1999/xlink" xlink:title="Smallest breadth of diaphysis" id="ABBRID0EHDKO" xlink:type="simple">SD</abbrev></bold>
            </td><td rowspan="1" colspan="1">
              <bold><abbrev xmlns:xlink="http://www.w3.org/1999/xlink" xlink:title="Length of the lateral part" id="ABBRID0EQDKO" xlink:type="simple">Ll</abbrev></bold>
            </td><td rowspan="1" colspan="1">
              <bold><abbrev xmlns:xlink="http://www.w3.org/1999/xlink" xlink:title="Greatest length of the lateral part" id="ABBRID0EZDKO" xlink:type="simple">GLl</abbrev></bold>
            </td><td rowspan="1" colspan="1">
              <bold><abbrev xmlns:xlink="http://www.w3.org/1999/xlink" xlink:title="Greatest length" id="ABBRID0ECEKO" xlink:type="simple">GL</abbrev></bold>
            </td><td rowspan="1" colspan="1"/><td rowspan="1" colspan="1"/><td rowspan="1" colspan="1"/><td rowspan="1" colspan="1"/><td rowspan="1" colspan="1"/></tr><tr><td rowspan="1" colspan="1">DMR-KS-05-04-1-8</td><td rowspan="1" colspan="1">
              <italic><tp:taxon-name><tp:taxon-name-part taxon-name-part-type="genus">Bubalus</tp:taxon-name-part> <tp:taxon-name-part taxon-name-part-type="species">arnee</tp:taxon-name-part></tp:taxon-name></italic>
            </td><td rowspan="1" colspan="1">66.22</td><td rowspan="1" colspan="1">54.89</td><td rowspan="1" colspan="1">79.59</td><td rowspan="1" colspan="1">45.49</td><td rowspan="1" colspan="1">38.42</td><td rowspan="1" colspan="1">44.58</td><td rowspan="1" colspan="1">237.44</td><td rowspan="1" colspan="1">241.11</td><td rowspan="1" colspan="1">251.92</td><td rowspan="1" colspan="1"/><td rowspan="1" colspan="1"/><td rowspan="1" colspan="1"/><td rowspan="1" colspan="1"/><td rowspan="1" colspan="1"/></tr><tr><td rowspan="1" colspan="1">DMR-KS-05-04-1-6</td><td rowspan="1" colspan="1">
              <italic><tp:taxon-name><tp:taxon-name-part taxon-name-part-type="genus">Bubalus</tp:taxon-name-part> <tp:taxon-name-part taxon-name-part-type="species">arnee</tp:taxon-name-part></tp:taxon-name></italic>
            </td><td rowspan="1" colspan="1">65.79</td><td rowspan="1" colspan="1">58.19</td><td rowspan="1" colspan="1">82.22</td><td rowspan="1" colspan="1">45.07</td><td rowspan="1" colspan="1">38.88</td><td rowspan="1" colspan="1">44.44</td><td rowspan="1" colspan="1">239.66</td><td rowspan="1" colspan="1">241.52</td><td rowspan="1" colspan="1">255.33</td><td rowspan="1" colspan="1"/><td rowspan="1" colspan="1"/><td rowspan="1" colspan="1"/><td rowspan="1" colspan="1"/><td rowspan="1" colspan="1"/></tr><tr><td rowspan="1" colspan="1">DMR-KS-05-03-28-30</td><td rowspan="1" colspan="1">
              <italic><tp:taxon-name><tp:taxon-name-part taxon-name-part-type="genus">Bubalus</tp:taxon-name-part> <tp:taxon-name-part taxon-name-part-type="species">arnee</tp:taxon-name-part></tp:taxon-name></italic>
            </td><td rowspan="1" colspan="1">55.89</td><td rowspan="1" colspan="1">55.48</td><td rowspan="1" colspan="1">69.85</td><td rowspan="1" colspan="1">37.24</td><td rowspan="1" colspan="1">35.40</td><td rowspan="1" colspan="1">39.31</td><td rowspan="1" colspan="1">225.71</td><td rowspan="1" colspan="1">229.18</td><td rowspan="1" colspan="1">237.54</td><td rowspan="1" colspan="1"/><td rowspan="1" colspan="1"/><td rowspan="1" colspan="1"/><td rowspan="1" colspan="1"/><td rowspan="1" colspan="1"/></tr><tr><td rowspan="1" colspan="1">DMR-KS-05-03-26-3</td><td rowspan="1" colspan="1">
              <italic><tp:taxon-name><tp:taxon-name-part taxon-name-part-type="genus">Axis</tp:taxon-name-part> <tp:taxon-name-part taxon-name-part-type="species">axis</tp:taxon-name-part></tp:taxon-name></italic>
            </td><td rowspan="1" colspan="1">25.54</td><td rowspan="1" colspan="1">26.65</td><td rowspan="1" colspan="1">26.37</td><td rowspan="1" colspan="1">20.11</td><td rowspan="1" colspan="1">16.67</td><td rowspan="1" colspan="1">15.61</td><td rowspan="1" colspan="1">176.37</td><td rowspan="1" colspan="1">180.01</td><td rowspan="1" colspan="1">184.21</td><td rowspan="1" colspan="1"/><td rowspan="1" colspan="1"/><td rowspan="1" colspan="1"/><td rowspan="1" colspan="1"/><td rowspan="1" colspan="1"/></tr><tr><td rowspan="1" colspan="1">DMR-KS-05-03-15-14</td><td rowspan="1" colspan="1">
              <italic><tp:taxon-name><tp:taxon-name-part taxon-name-part-type="genus">Axis</tp:taxon-name-part> <tp:taxon-name-part taxon-name-part-type="species">axis</tp:taxon-name-part></tp:taxon-name></italic>
            </td><td rowspan="1" colspan="1">32.87</td><td rowspan="1" colspan="1">30.52</td><td rowspan="1" colspan="1">36.54</td><td rowspan="1" colspan="1">24.38</td><td rowspan="1" colspan="1">20.48</td><td rowspan="1" colspan="1">21.48</td><td rowspan="1" colspan="1">219.75</td><td rowspan="1" colspan="1">220.21</td><td rowspan="1" colspan="1">224.81</td><td rowspan="1" colspan="1"/><td rowspan="1" colspan="1"/><td rowspan="1" colspan="1"/><td rowspan="1" colspan="1"/><td rowspan="1" colspan="1"/></tr><tr><td rowspan="1" colspan="1">DMR-KS-05-03-29-30</td><td rowspan="1" colspan="1">
              <italic><tp:taxon-name><tp:taxon-name-part taxon-name-part-type="genus">Axis</tp:taxon-name-part> <tp:taxon-name-part taxon-name-part-type="species">axis</tp:taxon-name-part></tp:taxon-name></italic>
            </td><td rowspan="1" colspan="1">27.10</td><td rowspan="1" colspan="1">27.45</td><td rowspan="1" colspan="1">28.73</td><td rowspan="1" colspan="1">21.81</td><td rowspan="1" colspan="1">16.14</td><td rowspan="1" colspan="1">16.88</td><td rowspan="1" colspan="1">183.77</td><td rowspan="1" colspan="1">184.96</td><td rowspan="1" colspan="1">187.21</td><td rowspan="1" colspan="1"/><td rowspan="1" colspan="1"/><td rowspan="1" colspan="1"/><td rowspan="1" colspan="1"/><td rowspan="1" colspan="1"/></tr><tr><td rowspan="1" colspan="1">DMR-KS-05-03-28-17</td><td rowspan="1" colspan="1">
              <italic><tp:taxon-name><tp:taxon-name-part taxon-name-part-type="genus">Panolia</tp:taxon-name-part> <tp:taxon-name-part taxon-name-part-type="species">eldii</tp:taxon-name-part></tp:taxon-name></italic>
            </td><td rowspan="1" colspan="1">27.78</td><td rowspan="1" colspan="1">29.00</td><td rowspan="1" colspan="1">28.93</td><td rowspan="1" colspan="1">19.12</td><td rowspan="1" colspan="1">17.32</td><td rowspan="1" colspan="1">17.75</td><td rowspan="1" colspan="1">217.28</td><td rowspan="1" colspan="1">219.89</td><td rowspan="1" colspan="1">223.54</td><td rowspan="1" colspan="1"/><td rowspan="1" colspan="1"/><td rowspan="1" colspan="1"/><td rowspan="1" colspan="1"/><td rowspan="1" colspan="1"/></tr><tr><td rowspan="1" colspan="1">DMR-KS-05-03-25-8</td><td rowspan="1" colspan="1">
              <italic><tp:taxon-name><tp:taxon-name-part taxon-name-part-type="genus">Panolia</tp:taxon-name-part> <tp:taxon-name-part taxon-name-part-type="species">eldii</tp:taxon-name-part></tp:taxon-name></italic>
            </td><td rowspan="1" colspan="1">28.90</td><td rowspan="1" colspan="1">30.23</td><td rowspan="1" colspan="1">31.26</td><td rowspan="1" colspan="1">19.51</td><td rowspan="1" colspan="1">18.51</td><td rowspan="1" colspan="1">20.04</td><td rowspan="1" colspan="1">221.45</td><td rowspan="1" colspan="1">224.13</td><td rowspan="1" colspan="1">225.71</td><td rowspan="1" colspan="1"/><td rowspan="1" colspan="1"/><td rowspan="1" colspan="1"/><td rowspan="1" colspan="1"/><td rowspan="1" colspan="1"/></tr><tr><td rowspan="1" colspan="1">DMR-KS-05-03-15-15</td><td rowspan="1" colspan="1">
              <italic><tp:taxon-name><tp:taxon-name-part taxon-name-part-type="genus">Panolia</tp:taxon-name-part> <tp:taxon-name-part taxon-name-part-type="species">eldii</tp:taxon-name-part></tp:taxon-name></italic>
            </td><td rowspan="1" colspan="1">28.12</td><td rowspan="1" colspan="1">30.52</td><td rowspan="1" colspan="1">30.82</td><td rowspan="1" colspan="1">20.11</td><td rowspan="1" colspan="1">17.01</td><td rowspan="1" colspan="1">17.80</td><td rowspan="1" colspan="1">218.79</td><td rowspan="1" colspan="1">221.74</td><td rowspan="1" colspan="1">227.14</td><td rowspan="1" colspan="1"/><td rowspan="1" colspan="1"/><td rowspan="1" colspan="1"/><td rowspan="1" colspan="1"/><td rowspan="1" colspan="1"/></tr><tr><td rowspan="1" colspan="1">DMR-KS-05-03-19-11</td><td rowspan="1" colspan="1">
              <italic><tp:taxon-name><tp:taxon-name-part taxon-name-part-type="genus">Rusa</tp:taxon-name-part> <tp:taxon-name-part taxon-name-part-type="species">unicolor</tp:taxon-name-part></tp:taxon-name></italic>
            </td><td rowspan="1" colspan="1">36.89</td><td rowspan="1" colspan="1">35.69</td><td rowspan="1" colspan="1">37.75</td><td rowspan="1" colspan="1">26.63</td><td rowspan="1" colspan="1">22.36</td><td rowspan="1" colspan="1">24.08</td><td rowspan="1" colspan="1">233.75</td><td rowspan="1" colspan="1">238.89</td><td rowspan="1" colspan="1">244.97</td><td rowspan="1" colspan="1"/><td rowspan="1" colspan="1"/><td rowspan="1" colspan="1"/><td rowspan="1" colspan="1"/><td rowspan="1" colspan="1"/></tr></tbody></table></table-wrap><table-wrap id="T25" position="float" orientation="portrait"><label>Appendix 6.</label><caption><p>Measurements (in millimeters) of scapulae of extant ruminants from Southeast Asia.</p></caption><table id="TID0EUMJO" rules="all"><tbody><tr><th rowspan="1" colspan="1"/><th rowspan="1" colspan="1">
                  <abbrev xmlns:xlink="http://www.w3.org/1999/xlink" xlink:title="Height along the spine" id="ABBRID0EIRMO" xlink:type="simple">HS</abbrev>
                </th><th rowspan="1" colspan="1">
                  <abbrev xmlns:xlink="http://www.w3.org/1999/xlink" xlink:title="Diagonal height from the most distal point of the scapula to the thoracic angle" id="ABBRID0EQRMO" xlink:type="simple">DHA</abbrev>
                </th><th rowspan="1" colspan="1">
                  <abbrev xmlns:xlink="http://www.w3.org/1999/xlink" xlink:title="Greatest dorsal length" id="ABBRID0EYRMO" xlink:type="simple">Ld</abbrev>
                </th><th rowspan="1" colspan="1">
                  <abbrev xmlns:xlink="http://www.w3.org/1999/xlink" xlink:title="Smallest length of the Collum scapulae neck of the scapula" id="ABBRID0EASMO" xlink:type="simple">SLC</abbrev>
                </th><th rowspan="1" colspan="1">
                  <abbrev xmlns:xlink="http://www.w3.org/1999/xlink" xlink:title="Greatest length of the Processus articularis glenoid process" id="ABBRID0EISMO" xlink:type="simple">GLP</abbrev>
                </th><th rowspan="1" colspan="1">
                  <abbrev xmlns:xlink="http://www.w3.org/1999/xlink" xlink:title="Length of the glenoid cavity" id="ABBRID0EQSMO" xlink:type="simple">LG</abbrev>
                </th><th rowspan="1" colspan="1">
                  <abbrev xmlns:xlink="http://www.w3.org/1999/xlink" xlink:title="Breadth of the glenoid cavity" id="ABBRID0EYSMO" xlink:type="simple">BG</abbrev>
                </th><th rowspan="1" colspan="1">
                  <abbrev xmlns:xlink="http://www.w3.org/1999/xlink" xlink:title="Height along the spine" id="ABBRID0EATMO" xlink:type="simple">HS</abbrev>/<abbrev xmlns:xlink="http://www.w3.org/1999/xlink" xlink:title="Greatest dorsal length" id="ABBRID0EETMO" xlink:type="simple">Ld</abbrev></th><th rowspan="1" colspan="1">
                  <abbrev xmlns:xlink="http://www.w3.org/1999/xlink" xlink:title="Diagonal height from the most distal point of the scapula to the thoracic angle" id="ABBRID0ELTMO" xlink:type="simple">DHA</abbrev>/<abbrev xmlns:xlink="http://www.w3.org/1999/xlink" xlink:title="Greatest dorsal length" id="ABBRID0EPTMO" xlink:type="simple">Ld</abbrev></th><th rowspan="1" colspan="1">
                  <abbrev xmlns:xlink="http://www.w3.org/1999/xlink" xlink:title="Greatest dorsal length" id="ABBRID0EWTMO" xlink:type="simple">Ld</abbrev>/<abbrev xmlns:xlink="http://www.w3.org/1999/xlink" xlink:title="Smallest length of the Collum scapulae neck of the scapula" id="ABBRID0E1TMO" xlink:type="simple">SLC</abbrev></th><th rowspan="1" colspan="1">
                  <abbrev xmlns:xlink="http://www.w3.org/1999/xlink" xlink:title="Length of the glenoid cavity" id="ABBRID0EBUMO" xlink:type="simple">LG</abbrev>/<abbrev xmlns:xlink="http://www.w3.org/1999/xlink" xlink:title="Breadth of the glenoid cavity" id="ABBRID0EFUMO" xlink:type="simple">BG</abbrev></th><th rowspan="1" colspan="1">
                  <abbrev xmlns:xlink="http://www.w3.org/1999/xlink" xlink:title="Greatest length of the Processus articularis glenoid process" id="ABBRID0EMUMO" xlink:type="simple">GLP</abbrev>/<abbrev xmlns:xlink="http://www.w3.org/1999/xlink" xlink:title="Length of the glenoid cavity" id="ABBRID0EQUMO" xlink:type="simple">LG</abbrev></th><th rowspan="1" colspan="1">
                  <abbrev xmlns:xlink="http://www.w3.org/1999/xlink" xlink:title="Smallest length of the Collum scapulae neck of the scapula" id="ABBRID0EXUMO" xlink:type="simple">SLC</abbrev>/<abbrev xmlns:xlink="http://www.w3.org/1999/xlink" xlink:title="Breadth of the glenoid cavity" id="ABBRID0E2UMO" xlink:type="simple">BG</abbrev></th></tr><tr><td rowspan="1" colspan="14">
              <bold><italic><tp:taxon-name><tp:taxon-name-part taxon-name-part-type="genus">Axis</tp:taxon-name-part> <tp:taxon-name-part taxon-name-part-type="species">axis</tp:taxon-name-part></tp:taxon-name></italic></bold> (N=6)</td></tr><tr><td rowspan="1" colspan="1">Max</td><td rowspan="1" colspan="1">176.10</td><td rowspan="1" colspan="1">164.20</td><td rowspan="1" colspan="1">98.30</td><td rowspan="1" colspan="1">21.42</td><td rowspan="1" colspan="1">38.84</td><td rowspan="1" colspan="1">30.11</td><td rowspan="1" colspan="1">25.46</td><td rowspan="1" colspan="1">1.82</td><td rowspan="1" colspan="1">1.72</td><td rowspan="1" colspan="1">4.70</td><td rowspan="1" colspan="1">1.25</td><td rowspan="1" colspan="1">1.42</td><td rowspan="1" colspan="1">0.85</td></tr><tr><td rowspan="1" colspan="1">Min</td><td rowspan="1" colspan="1">157.80</td><td rowspan="1" colspan="1">152.10</td><td rowspan="1" colspan="1">91.20</td><td rowspan="1" colspan="1">19.39</td><td rowspan="1" colspan="1">34.32</td><td rowspan="1" colspan="1">25.50</td><td rowspan="1" colspan="1">23.66</td><td rowspan="1" colspan="1">1.73</td><td rowspan="1" colspan="1">1.58</td><td rowspan="1" colspan="1">4.51</td><td rowspan="1" colspan="1">1.02</td><td rowspan="1" colspan="1">1.19</td><td rowspan="1" colspan="1">0.82</td></tr><tr><td rowspan="1" colspan="1">Mean</td><td rowspan="1" colspan="1">168.62</td><td rowspan="1" colspan="1">157.47</td><td rowspan="1" colspan="1">95.18</td><td rowspan="1" colspan="1">20.75</td><td rowspan="1" colspan="1">36.60</td><td rowspan="1" colspan="1">27.83</td><td rowspan="1" colspan="1">24.69</td><td rowspan="1" colspan="1">1.77</td><td rowspan="1" colspan="1">1.65</td><td rowspan="1" colspan="1">4.59</td><td rowspan="1" colspan="1">1.13</td><td rowspan="1" colspan="1">1.32</td><td rowspan="1" colspan="1">0.84</td></tr><tr><td rowspan="1" colspan="14">
              <bold><italic><tp:taxon-name><tp:taxon-name-part taxon-name-part-type="genus">Axis</tp:taxon-name-part> <tp:taxon-name-part taxon-name-part-type="species">porcinus</tp:taxon-name-part></tp:taxon-name></italic></bold> (N=2)</td></tr><tr><td rowspan="1" colspan="1">Max</td><td rowspan="1" colspan="1">145.40</td><td rowspan="1" colspan="1">134.10</td><td rowspan="1" colspan="1">80.90</td><td rowspan="1" colspan="1">17.73</td><td rowspan="1" colspan="1">31.45</td><td rowspan="1" colspan="1">23.58</td><td rowspan="1" colspan="1">23.82</td><td rowspan="1" colspan="1">1.80</td><td rowspan="1" colspan="1">1.66</td><td rowspan="1" colspan="1">4.61</td><td rowspan="1" colspan="1">1.05</td><td rowspan="1" colspan="1">1.35</td><td rowspan="1" colspan="1">0.79</td></tr><tr><td rowspan="1" colspan="1">Min</td><td rowspan="1" colspan="1">143.60</td><td rowspan="1" colspan="1">133.20</td><td rowspan="1" colspan="1">80.80</td><td rowspan="1" colspan="1">17.54</td><td rowspan="1" colspan="1">30.20</td><td rowspan="1" colspan="1">22.41</td><td rowspan="1" colspan="1">22.55</td><td rowspan="1" colspan="1">1.78</td><td rowspan="1" colspan="1">1.65</td><td rowspan="1" colspan="1">4.56</td><td rowspan="1" colspan="1">0.94</td><td rowspan="1" colspan="1">1.33</td><td rowspan="1" colspan="1">0.74</td></tr><tr><td rowspan="1" colspan="1">Mean</td><td rowspan="1" colspan="1">144.50</td><td rowspan="1" colspan="1">133.65</td><td rowspan="1" colspan="1">80.85</td><td rowspan="1" colspan="1">17.64</td><td rowspan="1" colspan="1">30.83</td><td rowspan="1" colspan="1">23.00</td><td rowspan="1" colspan="1">23.19</td><td rowspan="1" colspan="1">1.79</td><td rowspan="1" colspan="1">1.65</td><td rowspan="1" colspan="1">4.58</td><td rowspan="1" colspan="1">0.99</td><td rowspan="1" colspan="1">1.34</td><td rowspan="1" colspan="1">0.76</td></tr><tr><td rowspan="1" colspan="14">
              <bold><italic><tp:taxon-name><tp:taxon-name-part taxon-name-part-type="genus">Panolia</tp:taxon-name-part> <tp:taxon-name-part taxon-name-part-type="species">eldii</tp:taxon-name-part></tp:taxon-name></italic></bold> (N=4)</td></tr><tr><td rowspan="1" colspan="1">Max</td><td rowspan="1" colspan="1">228.90</td><td rowspan="1" colspan="1">210.10</td><td rowspan="1" colspan="1">118.50</td><td rowspan="1" colspan="1">28.07</td><td rowspan="1" colspan="1">42.45</td><td rowspan="1" colspan="1">34.93</td><td rowspan="1" colspan="1">32.25</td><td rowspan="1" colspan="1">1.93</td><td rowspan="1" colspan="1">1.77</td><td rowspan="1" colspan="1">4.86</td><td rowspan="1" colspan="1">1.15</td><td rowspan="1" colspan="1">1.28</td><td rowspan="1" colspan="1">0.87</td></tr><tr><td rowspan="1" colspan="1">Min</td><td rowspan="1" colspan="1">200.20</td><td rowspan="1" colspan="1">178.90</td><td rowspan="1" colspan="1">109.31</td><td rowspan="1" colspan="1">22.63</td><td rowspan="1" colspan="1">39.75</td><td rowspan="1" colspan="1">31.07</td><td rowspan="1" colspan="1">27.75</td><td rowspan="1" colspan="1">1.82</td><td rowspan="1" colspan="1">1.63</td><td rowspan="1" colspan="1">4.22</td><td rowspan="1" colspan="1">1.07</td><td rowspan="1" colspan="1">1.22</td><td rowspan="1" colspan="1">0.82</td></tr><tr><td rowspan="1" colspan="1">Mean</td><td rowspan="1" colspan="1">214.65</td><td rowspan="1" colspan="1">194.53</td><td rowspan="1" colspan="1">114.04</td><td rowspan="1" colspan="1">25.38</td><td rowspan="1" colspan="1">41.16</td><td rowspan="1" colspan="1">33.07</td><td rowspan="1" colspan="1">29.99</td><td rowspan="1" colspan="1">1.88</td><td rowspan="1" colspan="1">1.70</td><td rowspan="1" colspan="1">4.53</td><td rowspan="1" colspan="1">1.10</td><td rowspan="1" colspan="1">1.25</td><td rowspan="1" colspan="1">0.84</td></tr><tr><td rowspan="1" colspan="14">
              <bold><italic><tp:taxon-name><tp:taxon-name-part taxon-name-part-type="genus">Rusa</tp:taxon-name-part> <tp:taxon-name-part taxon-name-part-type="species">unicolor</tp:taxon-name-part></tp:taxon-name></italic></bold> (N=4)</td></tr><tr><td rowspan="1" colspan="1">Max</td><td rowspan="1" colspan="1">269.40</td><td rowspan="1" colspan="1">274.70</td><td rowspan="1" colspan="1">167.40</td><td rowspan="1" colspan="1">38.43</td><td rowspan="1" colspan="1">61.87</td><td rowspan="1" colspan="1">47.23</td><td rowspan="1" colspan="1">45.60</td><td rowspan="1" colspan="1">1.62</td><td rowspan="1" colspan="1">1.66</td><td rowspan="1" colspan="1">4.43</td><td rowspan="1" colspan="1">1.08</td><td rowspan="1" colspan="1">1.32</td><td rowspan="1" colspan="1">0.93</td></tr><tr><td rowspan="1" colspan="1">Min</td><td rowspan="1" colspan="1">233.10</td><td rowspan="1" colspan="1">235.10</td><td rowspan="1" colspan="1">152.70</td><td rowspan="1" colspan="1">34.69</td><td rowspan="1" colspan="1">52.37</td><td rowspan="1" colspan="1">40.50</td><td rowspan="1" colspan="1">37.66</td><td rowspan="1" colspan="1">1.52</td><td rowspan="1" colspan="1">1.54</td><td rowspan="1" colspan="1">4.36</td><td rowspan="1" colspan="1">1.01</td><td rowspan="1" colspan="1">1.29</td><td rowspan="1" colspan="1">0.83</td></tr><tr><td rowspan="1" colspan="1">Mean</td><td rowspan="1" colspan="1">250.93</td><td rowspan="1" colspan="1">254.73</td><td rowspan="1" colspan="1">159.78</td><td rowspan="1" colspan="1">36.38</td><td rowspan="1" colspan="1">56.94</td><td rowspan="1" colspan="1">43.64</td><td rowspan="1" colspan="1">41.50</td><td rowspan="1" colspan="1">1.57</td><td rowspan="1" colspan="1">1.59</td><td rowspan="1" colspan="1">4.39</td><td rowspan="1" colspan="1">1.05</td><td rowspan="1" colspan="1">1.30</td><td rowspan="1" colspan="1">0.88</td></tr><tr><td rowspan="1" colspan="14">
              <bold><italic><tp:taxon-name><tp:taxon-name-part taxon-name-part-type="genus">Bos</tp:taxon-name-part> <tp:taxon-name-part taxon-name-part-type="species">sauveli</tp:taxon-name-part></tp:taxon-name></italic></bold> (N=4)</td></tr><tr><td rowspan="1" colspan="1">Max</td><td rowspan="1" colspan="1">389.00</td><td rowspan="1" colspan="1">359.70</td><td rowspan="1" colspan="1">216.50</td><td rowspan="1" colspan="1">66.42</td><td rowspan="1" colspan="1">73.22</td><td rowspan="1" colspan="1">62.72</td><td rowspan="1" colspan="1">56.78</td><td rowspan="1" colspan="1">2.25</td><td rowspan="1" colspan="1">2.12</td><td rowspan="1" colspan="1">3.28</td><td rowspan="1" colspan="1">1.13</td><td rowspan="1" colspan="1">1.17</td><td rowspan="1" colspan="1">1.18</td></tr><tr><td rowspan="1" colspan="1">Min</td><td rowspan="1" colspan="1">381.20</td><td rowspan="1" colspan="1">357.80</td><td rowspan="1" colspan="1">169.60</td><td rowspan="1" colspan="1">52.38</td><td rowspan="1" colspan="1">65.48</td><td rowspan="1" colspan="1">56.54</td><td rowspan="1" colspan="1">50.25</td><td rowspan="1" colspan="1">1.80</td><td rowspan="1" colspan="1">1.65</td><td rowspan="1" colspan="1">3.23</td><td rowspan="1" colspan="1">1.10</td><td rowspan="1" colspan="1">1.15</td><td rowspan="1" colspan="1">1.03</td></tr><tr><td rowspan="1" colspan="1">Mean</td><td rowspan="1" colspan="1">385.08</td><td rowspan="1" colspan="1">358.85</td><td rowspan="1" colspan="1">193.08</td><td rowspan="1" colspan="1">59.31</td><td rowspan="1" colspan="1">69.41</td><td rowspan="1" colspan="1">59.59</td><td rowspan="1" colspan="1">53.55</td><td rowspan="1" colspan="1">2.02</td><td rowspan="1" colspan="1">1.89</td><td rowspan="1" colspan="1">3.25</td><td rowspan="1" colspan="1">1.11</td><td rowspan="1" colspan="1">1.16</td><td rowspan="1" colspan="1">1.10</td></tr><tr><td rowspan="1" colspan="14">
              <bold><italic><tp:taxon-name><tp:taxon-name-part taxon-name-part-type="genus">Bos</tp:taxon-name-part> <tp:taxon-name-part taxon-name-part-type="species">javanicus</tp:taxon-name-part></tp:taxon-name></italic></bold> (N=6)</td></tr><tr><td rowspan="1" colspan="1">Max</td><td rowspan="1" colspan="1">441.90</td><td rowspan="1" colspan="1">381.60</td><td rowspan="1" colspan="1">226.80</td><td rowspan="1" colspan="1">62.95</td><td rowspan="1" colspan="1">77.54</td><td rowspan="1" colspan="1">65.88</td><td rowspan="1" colspan="1">61.83</td><td rowspan="1" colspan="1">1.95</td><td rowspan="1" colspan="1">1.71</td><td rowspan="1" colspan="1">3.69</td><td rowspan="1" colspan="1">1.18</td><td rowspan="1" colspan="1">1.19</td><td rowspan="1" colspan="1">1.03</td></tr><tr><td rowspan="1" colspan="1">Min</td><td rowspan="1" colspan="1">384.30</td><td rowspan="1" colspan="1">339.10</td><td rowspan="1" colspan="1">198.20</td><td rowspan="1" colspan="1">53.91</td><td rowspan="1" colspan="1">71.11</td><td rowspan="1" colspan="1">61.66</td><td rowspan="1" colspan="1">52.24</td><td rowspan="1" colspan="1">1.83</td><td rowspan="1" colspan="1">1.65</td><td rowspan="1" colspan="1">3.60</td><td rowspan="1" colspan="1">1.07</td><td rowspan="1" colspan="1">1.15</td><td rowspan="1" colspan="1">1.01</td></tr><tr><td rowspan="1" colspan="1">Mean</td><td rowspan="1" colspan="1">403.53</td><td rowspan="1" colspan="1">355.58</td><td rowspan="1" colspan="1">211.47</td><td rowspan="1" colspan="1">57.94</td><td rowspan="1" colspan="1">74.20</td><td rowspan="1" colspan="1">63.41</td><td rowspan="1" colspan="1">56.79</td><td rowspan="1" colspan="1">1.91</td><td rowspan="1" colspan="1">1.68</td><td rowspan="1" colspan="1">3.65</td><td rowspan="1" colspan="1">1.12</td><td rowspan="1" colspan="1">1.17</td><td rowspan="1" colspan="1">1.02</td></tr><tr><td rowspan="1" colspan="14">
              <bold><italic><tp:taxon-name><tp:taxon-name-part taxon-name-part-type="genus">Bos</tp:taxon-name-part> <tp:taxon-name-part taxon-name-part-type="species">gaurus</tp:taxon-name-part></tp:taxon-name></italic></bold> (N=6)</td></tr><tr><td rowspan="1" colspan="1">Max</td><td rowspan="1" colspan="1">536.10</td><td rowspan="1" colspan="1">491.20</td><td rowspan="1" colspan="1">258.70</td><td rowspan="1" colspan="1">71.23</td><td rowspan="1" colspan="1">90.16</td><td rowspan="1" colspan="1">80.07</td><td rowspan="1" colspan="1">70.45</td><td rowspan="1" colspan="1">2.07</td><td rowspan="1" colspan="1">1.90</td><td rowspan="1" colspan="1">3.72</td><td rowspan="1" colspan="1">1.19</td><td rowspan="1" colspan="1">1.20</td><td rowspan="1" colspan="1">1.20</td></tr><tr><td rowspan="1" colspan="1">Min</td><td rowspan="1" colspan="1">393.70</td><td rowspan="1" colspan="1">356.70</td><td rowspan="1" colspan="1">191.30</td><td rowspan="1" colspan="1">54.34</td><td rowspan="1" colspan="1">79.07</td><td rowspan="1" colspan="1">66.08</td><td rowspan="1" colspan="1">55.65</td><td rowspan="1" colspan="1">1.87</td><td rowspan="1" colspan="1">1.86</td><td rowspan="1" colspan="1">3.52</td><td rowspan="1" colspan="1">1.14</td><td rowspan="1" colspan="1">1.13</td><td rowspan="1" colspan="1">0.91</td></tr><tr><td rowspan="1" colspan="1">Mean</td><td rowspan="1" colspan="1">462.95</td><td rowspan="1" colspan="1">434.45</td><td rowspan="1" colspan="1">230.78</td><td rowspan="1" colspan="1">63.76</td><td rowspan="1" colspan="1">83.68</td><td rowspan="1" colspan="1">72.37</td><td rowspan="1" colspan="1">62.47</td><td rowspan="1" colspan="1">2.01</td><td rowspan="1" colspan="1">1.88</td><td rowspan="1" colspan="1">3.61</td><td rowspan="1" colspan="1">1.16</td><td rowspan="1" colspan="1">1.16</td><td rowspan="1" colspan="1">1.02</td></tr><tr><td rowspan="1" colspan="14">
              <bold><italic><tp:taxon-name><tp:taxon-name-part taxon-name-part-type="genus">Bubalus</tp:taxon-name-part> <tp:taxon-name-part taxon-name-part-type="species">arnee</tp:taxon-name-part></tp:taxon-name></italic></bold> (N=6)</td></tr><tr><td rowspan="1" colspan="1">Max</td><td rowspan="1" colspan="1">374.00</td><td rowspan="1" colspan="1">362.80</td><td rowspan="1" colspan="1">238.10</td><td rowspan="1" colspan="1">71.55</td><td rowspan="1" colspan="1">81.72</td><td rowspan="1" colspan="1">65.77</td><td rowspan="1" colspan="1">55.71</td><td rowspan="1" colspan="1">1.66</td><td rowspan="1" colspan="1">1.52</td><td rowspan="1" colspan="1">4.29</td><td rowspan="1" colspan="1">1.39</td><td rowspan="1" colspan="1">1.31</td><td rowspan="1" colspan="1">1.50</td></tr><tr><td rowspan="1" colspan="1">Min</td><td rowspan="1" colspan="1">320.90</td><td rowspan="1" colspan="1">303.70</td><td rowspan="1" colspan="1">207.60</td><td rowspan="1" colspan="1">53.11</td><td rowspan="1" colspan="1">74.22</td><td rowspan="1" colspan="1">62.38</td><td rowspan="1" colspan="1">45.02</td><td rowspan="1" colspan="1">1.41</td><td rowspan="1" colspan="1">1.34</td><td rowspan="1" colspan="1">3.07</td><td rowspan="1" colspan="1">1.17</td><td rowspan="1" colspan="1">1.16</td><td rowspan="1" colspan="1">1.04</td></tr><tr><td rowspan="1" colspan="1">Mean</td><td rowspan="1" colspan="1">346.50</td><td rowspan="1" colspan="1">327.02</td><td rowspan="1" colspan="1">223.60</td><td rowspan="1" colspan="1">64.02</td><td rowspan="1" colspan="1">79.49</td><td rowspan="1" colspan="1">64.20</td><td rowspan="1" colspan="1">50.60</td><td rowspan="1" colspan="1">1.55</td><td rowspan="1" colspan="1">1.46</td><td rowspan="1" colspan="1">3.55</td><td rowspan="1" colspan="1">1.28</td><td rowspan="1" colspan="1">1.24</td><td rowspan="1" colspan="1">1.27</td></tr></tbody></table></table-wrap><table-wrap id="T29" position="float" orientation="portrait"><label>Appendix 10.</label><caption><p>Measurements (in millimeters) of femora of extant ruminants from Southeast Asia.</p></caption><table id="TID0EDQSO" rules="all"><tbody><tr><th rowspan="1" colspan="1"/><th rowspan="1" colspan="1">
                  <abbrev xmlns:xlink="http://www.w3.org/1999/xlink" xlink:title="Greatest breadth of the proximal end" id="ABBRID0EE6TO" xlink:type="simple">Bp</abbrev>
                </th><th rowspan="1" colspan="1">
                  <abbrev xmlns:xlink="http://www.w3.org/1999/xlink" xlink:title="Depth of the proximal end" id="ABBRID0EM6TO" xlink:type="simple">Dp</abbrev>
                </th><th rowspan="1" colspan="1">
                  <abbrev xmlns:xlink="http://www.w3.org/1999/xlink" xlink:title="Greatest breadth of the distal end" id="ABBRID0EU6TO" xlink:type="simple">Bd</abbrev>
                </th><th rowspan="1" colspan="1">
                  <abbrev xmlns:xlink="http://www.w3.org/1999/xlink" xlink:title="Greatest breadth of the distal end" id="ABBRID0E36TO" xlink:type="simple">Dd</abbrev>
                </th><th rowspan="1" colspan="1">
                  <abbrev xmlns:xlink="http://www.w3.org/1999/xlink" xlink:title="Smallest breadth of diaphysis" id="ABBRID0EEAUO" xlink:type="simple">SD</abbrev>
                </th><th rowspan="1" colspan="1">
                  <abbrev xmlns:xlink="http://www.w3.org/1999/xlink" xlink:title="Greatest length" id="ABBRID0EMAUO" xlink:type="simple">GL</abbrev>
                </th><th rowspan="1" colspan="1">
                  <abbrev xmlns:xlink="http://www.w3.org/1999/xlink" xlink:title="Greatest length from the caput head" id="ABBRID0EUAUO" xlink:type="simple">GLC</abbrev>
                </th><th rowspan="1" colspan="1">
                  <abbrev xmlns:xlink="http://www.w3.org/1999/xlink" xlink:title="Greatest depth of the Caput femoris" id="ABBRID0E3AUO" xlink:type="simple">DC</abbrev>
                </th><th rowspan="1" colspan="1">
                  <abbrev xmlns:xlink="http://www.w3.org/1999/xlink" xlink:title="Greatest length" id="ABBRID0EEBUO" xlink:type="simple">GL</abbrev>/<abbrev xmlns:xlink="http://www.w3.org/1999/xlink" xlink:title="Greatest breadth of the proximal end" id="ABBRID0EIBUO" xlink:type="simple">Bp</abbrev></th><th rowspan="1" colspan="1">
                  <abbrev xmlns:xlink="http://www.w3.org/1999/xlink" xlink:title="Greatest length" id="ABBRID0EPBUO" xlink:type="simple">GL</abbrev>/<abbrev xmlns:xlink="http://www.w3.org/1999/xlink" xlink:title="Depth of the proximal end" id="ABBRID0ETBUO" xlink:type="simple">Dp</abbrev></th><th rowspan="1" colspan="1">
                  <abbrev xmlns:xlink="http://www.w3.org/1999/xlink" xlink:title="Greatest length" id="ABBRID0E1BUO" xlink:type="simple">GL</abbrev>/<abbrev xmlns:xlink="http://www.w3.org/1999/xlink" xlink:title="Greatest breadth of the distal end" id="ABBRID0E5BUO" xlink:type="simple">Bd</abbrev></th><th rowspan="1" colspan="1">
                  <abbrev xmlns:xlink="http://www.w3.org/1999/xlink" xlink:title="Greatest length" id="ABBRID0EFCUO" xlink:type="simple">GL</abbrev>/<abbrev xmlns:xlink="http://www.w3.org/1999/xlink" xlink:title="Greatest breadth of the distal end" id="ABBRID0EJCUO" xlink:type="simple">Dd</abbrev></th><th rowspan="1" colspan="1">
                  <abbrev xmlns:xlink="http://www.w3.org/1999/xlink" xlink:title="Greatest breadth of the proximal end" id="ABBRID0EQCUO" xlink:type="simple">Bp</abbrev>/<abbrev xmlns:xlink="http://www.w3.org/1999/xlink" xlink:title="Greatest breadth of the distal end" id="ABBRID0EUCUO" xlink:type="simple">Bd</abbrev></th><th rowspan="1" colspan="1">
                  <abbrev xmlns:xlink="http://www.w3.org/1999/xlink" xlink:title="Greatest breadth of the distal end" id="ABBRID0E2CUO" xlink:type="simple">Dd</abbrev>/<abbrev xmlns:xlink="http://www.w3.org/1999/xlink" xlink:title="Depth of the proximal end" id="ABBRID0E6CUO" xlink:type="simple">Dp</abbrev></th><th rowspan="1" colspan="1">
                  <abbrev xmlns:xlink="http://www.w3.org/1999/xlink" xlink:title="Greatest breadth of the proximal end" id="ABBRID0EGDUO" xlink:type="simple">Bp</abbrev>/<abbrev xmlns:xlink="http://www.w3.org/1999/xlink" xlink:title="Depth of the proximal end" id="ABBRID0EKDUO" xlink:type="simple">Dp</abbrev></th><th rowspan="1" colspan="1">
                  <abbrev xmlns:xlink="http://www.w3.org/1999/xlink" xlink:title="Greatest breadth of the distal end" id="ABBRID0ERDUO" xlink:type="simple">Dd</abbrev>/<abbrev xmlns:xlink="http://www.w3.org/1999/xlink" xlink:title="Greatest breadth of the distal end" id="ABBRID0EVDUO" xlink:type="simple">Bd</abbrev></th></tr><tr><td rowspan="1" colspan="17">
              <bold><italic><tp:taxon-name><tp:taxon-name-part taxon-name-part-type="genus">Axis</tp:taxon-name-part> <tp:taxon-name-part taxon-name-part-type="species">axis</tp:taxon-name-part></tp:taxon-name></italic></bold> (N=6)</td></tr><tr><td rowspan="1" colspan="1">Max</td><td rowspan="1" colspan="1">55.93</td><td rowspan="1" colspan="1">27.30</td><td rowspan="1" colspan="1">47.01</td><td rowspan="1" colspan="1">65.81</td><td rowspan="1" colspan="1">18.53</td><td rowspan="1" colspan="1">219.70</td><td rowspan="1" colspan="1">209.20</td><td rowspan="1" colspan="1">24.02</td><td rowspan="1" colspan="1">4.24</td><td rowspan="1" colspan="1">8.93</td><td rowspan="1" colspan="1">4.94</td><td rowspan="1" colspan="1">3.52</td><td rowspan="1" colspan="1">1.26</td><td rowspan="1" colspan="1">2.56</td><td rowspan="1" colspan="1">2.15</td><td rowspan="1" colspan="1">1.49</td></tr><tr><td rowspan="1" colspan="1">Min</td><td rowspan="1" colspan="1">49.76</td><td rowspan="1" colspan="1">23.63</td><td rowspan="1" colspan="1">43.72</td><td rowspan="1" colspan="1">59.88</td><td rowspan="1" colspan="1">17.31</td><td rowspan="1" colspan="1">210.90</td><td rowspan="1" colspan="1">198.20</td><td rowspan="1" colspan="1">22.35</td><td rowspan="1" colspan="1">3.90</td><td rowspan="1" colspan="1">8.05</td><td rowspan="1" colspan="1">4.63</td><td rowspan="1" colspan="1">3.32</td><td rowspan="1" colspan="1">1.11</td><td rowspan="1" colspan="1">2.35</td><td rowspan="1" colspan="1">2.02</td><td rowspan="1" colspan="1">1.33</td></tr><tr><td rowspan="1" colspan="1">Mean</td><td rowspan="1" colspan="1">53.26</td><td rowspan="1" colspan="1">25.66</td><td rowspan="1" colspan="1">45.37</td><td rowspan="1" colspan="1">63.15</td><td rowspan="1" colspan="1">18.09</td><td rowspan="1" colspan="1">215.97</td><td rowspan="1" colspan="1">204.03</td><td rowspan="1" colspan="1">23.32</td><td rowspan="1" colspan="1">4.06</td><td rowspan="1" colspan="1">8.43</td><td rowspan="1" colspan="1">4.76</td><td rowspan="1" colspan="1">3.42</td><td rowspan="1" colspan="1">1.17</td><td rowspan="1" colspan="1">2.46</td><td rowspan="1" colspan="1">2.08</td><td rowspan="1" colspan="1">1.39</td></tr><tr><td rowspan="1" colspan="17">
              <bold><italic><tp:taxon-name><tp:taxon-name-part taxon-name-part-type="genus">Axis</tp:taxon-name-part> <tp:taxon-name-part taxon-name-part-type="species">porcinus</tp:taxon-name-part></tp:taxon-name></italic></bold> (N=2)</td></tr><tr><td rowspan="1" colspan="1">Max</td><td rowspan="1" colspan="1">47.14</td><td rowspan="1" colspan="1">23.25</td><td rowspan="1" colspan="1">38.75</td><td rowspan="1" colspan="1">56.33</td><td rowspan="1" colspan="1">16.43</td><td rowspan="1" colspan="1">183.60</td><td rowspan="1" colspan="1">173.40</td><td rowspan="1" colspan="1">19.77</td><td rowspan="1" colspan="1">3.89</td><td rowspan="1" colspan="1">8.14</td><td rowspan="1" colspan="1">4.84</td><td rowspan="1" colspan="1">3.26</td><td rowspan="1" colspan="1">1.24</td><td rowspan="1" colspan="1">2.50</td><td rowspan="1" colspan="1">2.10</td><td rowspan="1" colspan="1">1.49</td></tr><tr><td rowspan="1" colspan="1">Min</td><td rowspan="1" colspan="1">46.71</td><td rowspan="1" colspan="1">22.26</td><td rowspan="1" colspan="1">37.91</td><td rowspan="1" colspan="1">55.71</td><td rowspan="1" colspan="1">16.04</td><td rowspan="1" colspan="1">181.20</td><td rowspan="1" colspan="1">172.70</td><td rowspan="1" colspan="1">19.36</td><td rowspan="1" colspan="1">3.88</td><td rowspan="1" colspan="1">7.90</td><td rowspan="1" colspan="1">4.68</td><td rowspan="1" colspan="1">3.25</td><td rowspan="1" colspan="1">1.21</td><td rowspan="1" colspan="1">2.42</td><td rowspan="1" colspan="1">2.03</td><td rowspan="1" colspan="1">1.44</td></tr><tr><td rowspan="1" colspan="1">Mean</td><td rowspan="1" colspan="1">46.93</td><td rowspan="1" colspan="1">22.76</td><td rowspan="1" colspan="1">38.33</td><td rowspan="1" colspan="1">56.02</td><td rowspan="1" colspan="1">16.24</td><td rowspan="1" colspan="1">182.40</td><td rowspan="1" colspan="1">173.05</td><td rowspan="1" colspan="1">19.57</td><td rowspan="1" colspan="1">3.89</td><td rowspan="1" colspan="1">8.02</td><td rowspan="1" colspan="1">4.76</td><td rowspan="1" colspan="1">3.26</td><td rowspan="1" colspan="1">1.22</td><td rowspan="1" colspan="1">2.46</td><td rowspan="1" colspan="1">2.06</td><td rowspan="1" colspan="1">1.46</td></tr><tr><td rowspan="1" colspan="17">
              <bold><italic><tp:taxon-name><tp:taxon-name-part taxon-name-part-type="genus">Panolia</tp:taxon-name-part> <tp:taxon-name-part taxon-name-part-type="species">eldii</tp:taxon-name-part></tp:taxon-name></italic></bold> (N=4)</td></tr><tr><td rowspan="1" colspan="1">Max</td><td rowspan="1" colspan="1">66.06</td><td rowspan="1" colspan="1">30.81</td><td rowspan="1" colspan="1">52.98</td><td rowspan="1" colspan="1">73.65</td><td rowspan="1" colspan="1">22.92</td><td rowspan="1" colspan="1">267.70</td><td rowspan="1" colspan="1">253.10</td><td rowspan="1" colspan="1">26.77</td><td rowspan="1" colspan="1">4.05</td><td rowspan="1" colspan="1">8.83</td><td rowspan="1" colspan="1">5.06</td><td rowspan="1" colspan="1">3.63</td><td rowspan="1" colspan="1">1.25</td><td rowspan="1" colspan="1">2.43</td><td rowspan="1" colspan="1">2.18</td><td rowspan="1" colspan="1">1.44</td></tr><tr><td rowspan="1" colspan="1">Min</td><td rowspan="1" colspan="1">60.54</td><td rowspan="1" colspan="1">30.30</td><td rowspan="1" colspan="1">49.74</td><td rowspan="1" colspan="1">71.12</td><td rowspan="1" colspan="1">21.50</td><td rowspan="1" colspan="1">241.40</td><td rowspan="1" colspan="1">225.30</td><td rowspan="1" colspan="1">24.54</td><td rowspan="1" colspan="1">3.99</td><td rowspan="1" colspan="1">7.85</td><td rowspan="1" colspan="1">4.85</td><td rowspan="1" colspan="1">3.39</td><td rowspan="1" colspan="1">1.22</td><td rowspan="1" colspan="1">2.31</td><td rowspan="1" colspan="1">1.97</td><td rowspan="1" colspan="1">1.39</td></tr><tr><td rowspan="1" colspan="1">Mean</td><td rowspan="1" colspan="1">63.29</td><td rowspan="1" colspan="1">30.55</td><td rowspan="1" colspan="1">51.36</td><td rowspan="1" colspan="1">72.45</td><td rowspan="1" colspan="1">22.19</td><td rowspan="1" colspan="1">254.63</td><td rowspan="1" colspan="1">239.35</td><td rowspan="1" colspan="1">25.63</td><td rowspan="1" colspan="1">4.02</td><td rowspan="1" colspan="1">8.34</td><td rowspan="1" colspan="1">4.96</td><td rowspan="1" colspan="1">3.51</td><td rowspan="1" colspan="1">1.23</td><td rowspan="1" colspan="1">2.37</td><td rowspan="1" colspan="1">2.07</td><td rowspan="1" colspan="1">1.41</td></tr><tr><td rowspan="1" colspan="17">
              <bold><italic><tp:taxon-name><tp:taxon-name-part taxon-name-part-type="genus">Rusa</tp:taxon-name-part> <tp:taxon-name-part taxon-name-part-type="species">unicolor</tp:taxon-name-part></tp:taxon-name></italic></bold> (N=4)</td></tr><tr><td rowspan="1" colspan="1">Max</td><td rowspan="1" colspan="1">91.36</td><td rowspan="1" colspan="1">44.39</td><td rowspan="1" colspan="1">76.39</td><td rowspan="1" colspan="1">102.41</td><td rowspan="1" colspan="1">32.56</td><td rowspan="1" colspan="1">354.80</td><td rowspan="1" colspan="1">336.20</td><td rowspan="1" colspan="1">38.43</td><td rowspan="1" colspan="1">4.27</td><td rowspan="1" colspan="1">8.15</td><td rowspan="1" colspan="1">4.75</td><td rowspan="1" colspan="1">4.18</td><td rowspan="1" colspan="1">1.21</td><td rowspan="1" colspan="1">2.35</td><td rowspan="1" colspan="1">2.08</td><td rowspan="1" colspan="1">1.34</td></tr><tr><td rowspan="1" colspan="1">Min</td><td rowspan="1" colspan="1">74.13</td><td rowspan="1" colspan="1">42.25</td><td rowspan="1" colspan="1">66.99</td><td rowspan="1" colspan="1">76.12</td><td rowspan="1" colspan="1">26.90</td><td rowspan="1" colspan="1">316.30</td><td rowspan="1" colspan="1">296.70</td><td rowspan="1" colspan="1">32.08</td><td rowspan="1" colspan="1">3.87</td><td rowspan="1" colspan="1">7.45</td><td rowspan="1" colspan="1">4.64</td><td rowspan="1" colspan="1">3.46</td><td rowspan="1" colspan="1">1.09</td><td rowspan="1" colspan="1">1.78</td><td rowspan="1" colspan="1">1.75</td><td rowspan="1" colspan="1">1.13</td></tr><tr><td rowspan="1" colspan="1">Mean</td><td rowspan="1" colspan="1">82.68</td><td rowspan="1" colspan="1">43.23</td><td rowspan="1" colspan="1">71.67</td><td rowspan="1" colspan="1">88.78</td><td rowspan="1" colspan="1">29.58</td><td rowspan="1" colspan="1">335.80</td><td rowspan="1" colspan="1">316.10</td><td rowspan="1" colspan="1">35.29</td><td rowspan="1" colspan="1">4.08</td><td rowspan="1" colspan="1">7.76</td><td rowspan="1" colspan="1">4.69</td><td rowspan="1" colspan="1">3.83</td><td rowspan="1" colspan="1">1.15</td><td rowspan="1" colspan="1">2.05</td><td rowspan="1" colspan="1">1.91</td><td rowspan="1" colspan="1">1.23</td></tr><tr><td rowspan="1" colspan="17">
              <bold><italic><tp:taxon-name><tp:taxon-name-part taxon-name-part-type="genus">Bos</tp:taxon-name-part> <tp:taxon-name-part taxon-name-part-type="species">sauveli</tp:taxon-name-part></tp:taxon-name></italic></bold> (N=4)</td></tr><tr><td rowspan="1" colspan="1">Max</td><td rowspan="1" colspan="1">131.83</td><td rowspan="1" colspan="1">69.02</td><td rowspan="1" colspan="1">99.92</td><td rowspan="1" colspan="1">132.22</td><td rowspan="1" colspan="1">46.31</td><td rowspan="1" colspan="1">408.20</td><td rowspan="1" colspan="1">389.50</td><td rowspan="1" colspan="1">48.12</td><td rowspan="1" colspan="1">3.44</td><td rowspan="1" colspan="1">5.92</td><td rowspan="1" colspan="1">4.09</td><td rowspan="1" colspan="1">3.11</td><td rowspan="1" colspan="1">1.32</td><td rowspan="1" colspan="1">2.04</td><td rowspan="1" colspan="1">1.91</td><td rowspan="1" colspan="1">1.33</td></tr><tr><td rowspan="1" colspan="1">Min</td><td rowspan="1" colspan="1">106.60</td><td rowspan="1" colspan="1">62.94</td><td rowspan="1" colspan="1">96.44</td><td rowspan="1" colspan="1">128.62</td><td rowspan="1" colspan="1">31.30</td><td rowspan="1" colspan="1">366.20</td><td rowspan="1" colspan="1">347.10</td><td rowspan="1" colspan="1">46.27</td><td rowspan="1" colspan="1">3.10</td><td rowspan="1" colspan="1">5.79</td><td rowspan="1" colspan="1">3.80</td><td rowspan="1" colspan="1">2.85</td><td rowspan="1" colspan="1">1.11</td><td rowspan="1" colspan="1">1.90</td><td rowspan="1" colspan="1">1.69</td><td rowspan="1" colspan="1">1.31</td></tr><tr><td rowspan="1" colspan="1">Mean</td><td rowspan="1" colspan="1">118.88</td><td rowspan="1" colspan="1">66.04</td><td rowspan="1" colspan="1">98.18</td><td rowspan="1" colspan="1">130.18</td><td rowspan="1" colspan="1">38.61</td><td rowspan="1" colspan="1">387.23</td><td rowspan="1" colspan="1">368.30</td><td rowspan="1" colspan="1">47.09</td><td rowspan="1" colspan="1">3.27</td><td rowspan="1" colspan="1">5.86</td><td rowspan="1" colspan="1">3.94</td><td rowspan="1" colspan="1">2.97</td><td rowspan="1" colspan="1">1.21</td><td rowspan="1" colspan="1">1.97</td><td rowspan="1" colspan="1">1.80</td><td rowspan="1" colspan="1">1.33</td></tr><tr><td rowspan="1" colspan="17">
              <bold><italic><tp:taxon-name><tp:taxon-name-part taxon-name-part-type="genus">Bos</tp:taxon-name-part> <tp:taxon-name-part taxon-name-part-type="species">javanicus</tp:taxon-name-part></tp:taxon-name></italic></bold> (N=6)</td></tr><tr><td rowspan="1" colspan="1">Max</td><td rowspan="1" colspan="1">134.88</td><td rowspan="1" colspan="1">72.44</td><td rowspan="1" colspan="1">105.98</td><td rowspan="1" colspan="1">135.67</td><td rowspan="1" colspan="1">48.37</td><td rowspan="1" colspan="1">427.30</td><td rowspan="1" colspan="1">395.10</td><td rowspan="1" colspan="1">55.28</td><td rowspan="1" colspan="1">3.30</td><td rowspan="1" colspan="1">6.12</td><td rowspan="1" colspan="1">4.09</td><td rowspan="1" colspan="1">3.17</td><td rowspan="1" colspan="1">1.32</td><td rowspan="1" colspan="1">1.94</td><td rowspan="1" colspan="1">1.98</td><td rowspan="1" colspan="1">1.30</td></tr><tr><td rowspan="1" colspan="1">Min</td><td rowspan="1" colspan="1">124.52</td><td rowspan="1" colspan="1">63.45</td><td rowspan="1" colspan="1">94.81</td><td rowspan="1" colspan="1">122.95</td><td rowspan="1" colspan="1">38.89</td><td rowspan="1" colspan="1">387.10</td><td rowspan="1" colspan="1">363.70</td><td rowspan="1" colspan="1">51.97</td><td rowspan="1" colspan="1">3.09</td><td rowspan="1" colspan="1">5.76</td><td rowspan="1" colspan="1">3.94</td><td rowspan="1" colspan="1">3.10</td><td rowspan="1" colspan="1">1.22</td><td rowspan="1" colspan="1">1.86</td><td rowspan="1" colspan="1">1.85</td><td rowspan="1" colspan="1">1.25</td></tr><tr><td rowspan="1" colspan="1">Mean</td><td rowspan="1" colspan="1">128.18</td><td rowspan="1" colspan="1">67.43</td><td rowspan="1" colspan="1">100.88</td><td rowspan="1" colspan="1">129.08</td><td rowspan="1" colspan="1">43.23</td><td rowspan="1" colspan="1">406.38</td><td rowspan="1" colspan="1">381.20</td><td rowspan="1" colspan="1">53.46</td><td rowspan="1" colspan="1">3.17</td><td rowspan="1" colspan="1">6.03</td><td rowspan="1" colspan="1">4.03</td><td rowspan="1" colspan="1">3.15</td><td rowspan="1" colspan="1">1.27</td><td rowspan="1" colspan="1">1.92</td><td rowspan="1" colspan="1">1.90</td><td rowspan="1" colspan="1">1.28</td></tr><tr><td rowspan="1" colspan="17">
              <bold><italic><tp:taxon-name><tp:taxon-name-part taxon-name-part-type="genus">Bos</tp:taxon-name-part> <tp:taxon-name-part taxon-name-part-type="species">gaurus</tp:taxon-name-part></tp:taxon-name></italic></bold> (N=6)</td></tr><tr><td rowspan="1" colspan="1">Max</td><td rowspan="1" colspan="1">151.32</td><td rowspan="1" colspan="1">93.76</td><td rowspan="1" colspan="1">124.94</td><td rowspan="1" colspan="1">156.78</td><td rowspan="1" colspan="1">49.63</td><td rowspan="1" colspan="1">483.20</td><td rowspan="1" colspan="1">458.70</td><td rowspan="1" colspan="1">59.27</td><td rowspan="1" colspan="1">3.68</td><td rowspan="1" colspan="1">6.69</td><td rowspan="1" colspan="1">4.19</td><td rowspan="1" colspan="1">3.18</td><td rowspan="1" colspan="1">1.31</td><td rowspan="1" colspan="1">2.26</td><td rowspan="1" colspan="1">1.90</td><td rowspan="1" colspan="1">1.32</td></tr><tr><td rowspan="1" colspan="1">Min</td><td rowspan="1" colspan="1">115.19</td><td rowspan="1" colspan="1">63.46</td><td rowspan="1" colspan="1">108.35</td><td rowspan="1" colspan="1">142.42</td><td rowspan="1" colspan="1">43.55</td><td rowspan="1" colspan="1">423.70</td><td rowspan="1" colspan="1">428.70</td><td rowspan="1" colspan="1">37.88</td><td rowspan="1" colspan="1">3.19</td><td rowspan="1" colspan="1">5.15</td><td rowspan="1" colspan="1">3.77</td><td rowspan="1" colspan="1">2.96</td><td rowspan="1" colspan="1">1.04</td><td rowspan="1" colspan="1">1.67</td><td rowspan="1" colspan="1">1.61</td><td rowspan="1" colspan="1">1.25</td></tr><tr><td rowspan="1" colspan="1">Mean</td><td rowspan="1" colspan="1">135.93</td><td rowspan="1" colspan="1">77.41</td><td rowspan="1" colspan="1">115.22</td><td rowspan="1" colspan="1">147.53</td><td rowspan="1" colspan="1">45.77</td><td rowspan="1" colspan="1">452.82</td><td rowspan="1" colspan="1">440.95</td><td rowspan="1" colspan="1">54.42</td><td rowspan="1" colspan="1">3.35</td><td rowspan="1" colspan="1">5.94</td><td rowspan="1" colspan="1">3.93</td><td rowspan="1" colspan="1">3.07</td><td rowspan="1" colspan="1">1.18</td><td rowspan="1" colspan="1">1.94</td><td rowspan="1" colspan="1">1.77</td><td rowspan="1" colspan="1">1.28</td></tr><tr><td rowspan="1" colspan="17">
              <bold><italic><tp:taxon-name><tp:taxon-name-part taxon-name-part-type="genus">Bubalus</tp:taxon-name-part> <tp:taxon-name-part taxon-name-part-type="species">arnee</tp:taxon-name-part></tp:taxon-name></italic></bold> (N=6)</td></tr><tr><td rowspan="1" colspan="1">Max</td><td rowspan="1" colspan="1">131.65</td><td rowspan="1" colspan="1">69.14</td><td rowspan="1" colspan="1">105.25</td><td rowspan="1" colspan="1">134.59</td><td rowspan="1" colspan="1">47.78</td><td rowspan="1" colspan="1">386.20</td><td rowspan="1" colspan="1">378.10</td><td rowspan="1" colspan="1">51.44</td><td rowspan="1" colspan="1">2.95</td><td rowspan="1" colspan="1">5.73</td><td rowspan="1" colspan="1">3.68</td><td rowspan="1" colspan="1">3.04</td><td rowspan="1" colspan="1">1.25</td><td rowspan="1" colspan="1">1.98</td><td rowspan="1" colspan="1">1.95</td><td rowspan="1" colspan="1">1.29</td></tr><tr><td rowspan="1" colspan="1">Min</td><td rowspan="1" colspan="1">123.63</td><td rowspan="1" colspan="1">67.17</td><td rowspan="1" colspan="1">101.98</td><td rowspan="1" colspan="1">125.25</td><td rowspan="1" colspan="1">39.52</td><td rowspan="1" colspan="1">353.70</td><td rowspan="1" colspan="1">336.50</td><td rowspan="1" colspan="1">49.23</td><td rowspan="1" colspan="1">2.86</td><td rowspan="1" colspan="1">5.22</td><td rowspan="1" colspan="1">3.46</td><td rowspan="1" colspan="1">2.81</td><td rowspan="1" colspan="1">1.21</td><td rowspan="1" colspan="1">1.86</td><td rowspan="1" colspan="1">1.82</td><td rowspan="1" colspan="1">1.21</td></tr><tr><td rowspan="1" colspan="1">Mean</td><td rowspan="1" colspan="1">128.81</td><td rowspan="1" colspan="1">67.82</td><td rowspan="1" colspan="1">104.06</td><td rowspan="1" colspan="1">129.11</td><td rowspan="1" colspan="1">42.99</td><td rowspan="1" colspan="1">374.52</td><td rowspan="1" colspan="1">361.50</td><td rowspan="1" colspan="1">50.72</td><td rowspan="1" colspan="1">2.91</td><td rowspan="1" colspan="1">5.52</td><td rowspan="1" colspan="1">3.60</td><td rowspan="1" colspan="1">2.90</td><td rowspan="1" colspan="1">1.24</td><td rowspan="1" colspan="1">1.90</td><td rowspan="1" colspan="1">1.90</td><td rowspan="1" colspan="1">1.24</td></tr></tbody></table></table-wrap><table-wrap id="T31" position="float" orientation="portrait"><label>Appendix 12.</label><caption><p>Measurements (in millimeters) of metatarsi of extant ruminants from Southeast Asia.</p></caption><table id="TID0EPEWO" rules="all"><tbody><tr><th rowspan="1" colspan="1"/><th rowspan="1" colspan="1">
                  <abbrev xmlns:xlink="http://www.w3.org/1999/xlink" xlink:title="Greatest breadth of the proximal end" id="ABBRID0E25WO" xlink:type="simple">Bp</abbrev>
                </th><th rowspan="1" colspan="1">
                  <abbrev xmlns:xlink="http://www.w3.org/1999/xlink" xlink:title="Depth of the proximal end" id="ABBRID0ED6WO" xlink:type="simple">Dp</abbrev>
                </th><th rowspan="1" colspan="1">
                  <abbrev xmlns:xlink="http://www.w3.org/1999/xlink" xlink:title="Greatest breadth of the distal end" id="ABBRID0EL6WO" xlink:type="simple">Bd</abbrev>
                </th><th rowspan="1" colspan="1">
                  <abbrev xmlns:xlink="http://www.w3.org/1999/xlink" xlink:title="Greatest breadth of the distal end" id="ABBRID0ET6WO" xlink:type="simple">Dd</abbrev>
                </th><th rowspan="1" colspan="1">
                  <abbrev xmlns:xlink="http://www.w3.org/1999/xlink" xlink:title="Smallest breadth of diaphysis" id="ABBRID0E26WO" xlink:type="simple">SD</abbrev>
                </th><th rowspan="1" colspan="1">
                  <abbrev xmlns:xlink="http://www.w3.org/1999/xlink" xlink:title="Greatest length" id="ABBRID0EDAXO" xlink:type="simple">GL</abbrev>
                </th><th rowspan="1" colspan="1">
                  <abbrev xmlns:xlink="http://www.w3.org/1999/xlink" xlink:title="Greatest length of the lateral part" id="ABBRID0ELAXO" xlink:type="simple">GLl</abbrev>
                </th><th rowspan="1" colspan="1">
                  <abbrev xmlns:xlink="http://www.w3.org/1999/xlink" xlink:title="Length of the lateral part" id="ABBRID0ETAXO" xlink:type="simple">Ll</abbrev>
                </th><th rowspan="1" colspan="1">
                  <abbrev xmlns:xlink="http://www.w3.org/1999/xlink" xlink:title="Smallest depth of the diaphysis for metapodials only" id="ABBRID0E2AXO" xlink:type="simple">DD</abbrev>
                </th><th rowspan="1" colspan="1">
                  <abbrev xmlns:xlink="http://www.w3.org/1999/xlink" xlink:title="Greatest length" id="ABBRID0EDBXO" xlink:type="simple">GL</abbrev>/<abbrev xmlns:xlink="http://www.w3.org/1999/xlink" xlink:title="Greatest breadth of the proximal end" id="ABBRID0EHBXO" xlink:type="simple">Bp</abbrev></th><th rowspan="1" colspan="1">
                  <abbrev xmlns:xlink="http://www.w3.org/1999/xlink" xlink:title="Greatest length" id="ABBRID0EOBXO" xlink:type="simple">GL</abbrev>/<abbrev xmlns:xlink="http://www.w3.org/1999/xlink" xlink:title="Depth of the proximal end" id="ABBRID0ESBXO" xlink:type="simple">Dp</abbrev></th><th rowspan="1" colspan="1">
                  <abbrev xmlns:xlink="http://www.w3.org/1999/xlink" xlink:title="Greatest length" id="ABBRID0EZBXO" xlink:type="simple">GL</abbrev>/<abbrev xmlns:xlink="http://www.w3.org/1999/xlink" xlink:title="Greatest breadth of the distal end" id="ABBRID0E4BXO" xlink:type="simple">Bd</abbrev></th><th rowspan="1" colspan="1">
                  <abbrev xmlns:xlink="http://www.w3.org/1999/xlink" xlink:title="Greatest length" id="ABBRID0EECXO" xlink:type="simple">GL</abbrev>/<abbrev xmlns:xlink="http://www.w3.org/1999/xlink" xlink:title="Greatest breadth of the distal end" id="ABBRID0EICXO" xlink:type="simple">Dd</abbrev></th><th rowspan="1" colspan="1">
                  <abbrev xmlns:xlink="http://www.w3.org/1999/xlink" xlink:title="Greatest breadth of the proximal end" id="ABBRID0EPCXO" xlink:type="simple">Bp</abbrev>/<abbrev xmlns:xlink="http://www.w3.org/1999/xlink" xlink:title="Greatest breadth of the distal end" id="ABBRID0ETCXO" xlink:type="simple">Bd</abbrev></th><th rowspan="1" colspan="1">
                  <abbrev xmlns:xlink="http://www.w3.org/1999/xlink" xlink:title="Depth of the proximal end" id="ABBRID0E1CXO" xlink:type="simple">Dp</abbrev>/<abbrev xmlns:xlink="http://www.w3.org/1999/xlink" xlink:title="Greatest breadth of the distal end" id="ABBRID0E5CXO" xlink:type="simple">Dd</abbrev></th><th rowspan="1" colspan="1">
                  <abbrev xmlns:xlink="http://www.w3.org/1999/xlink" xlink:title="Greatest breadth of the proximal end" id="ABBRID0EFDXO" xlink:type="simple">Bp</abbrev>/<abbrev xmlns:xlink="http://www.w3.org/1999/xlink" xlink:title="Depth of the proximal end" id="ABBRID0EJDXO" xlink:type="simple">Dp</abbrev></th><th rowspan="1" colspan="1">
                  <abbrev xmlns:xlink="http://www.w3.org/1999/xlink" xlink:title="Greatest breadth of the distal end" id="ABBRID0EQDXO" xlink:type="simple">Bd</abbrev>/<abbrev xmlns:xlink="http://www.w3.org/1999/xlink" xlink:title="Greatest breadth of the distal end" id="ABBRID0EUDXO" xlink:type="simple">Dd</abbrev></th></tr><tr><td rowspan="1" colspan="18">
              <bold><italic><tp:taxon-name><tp:taxon-name-part taxon-name-part-type="genus">Axis</tp:taxon-name-part> <tp:taxon-name-part taxon-name-part-type="species">axis</tp:taxon-name-part></tp:taxon-name></italic></bold> (N=6)</td></tr><tr><td rowspan="1" colspan="1">Max</td><td rowspan="1" colspan="1">24.36</td><td rowspan="1" colspan="1">26.28</td><td rowspan="1" colspan="1">26.56</td><td rowspan="1" colspan="1">18.15</td><td rowspan="1" colspan="1">17.76</td><td rowspan="1" colspan="1">187.80</td><td rowspan="1" colspan="1">185.40</td><td rowspan="1" colspan="1">182.50</td><td rowspan="1" colspan="1">15.25</td><td rowspan="1" colspan="1">8.00</td><td rowspan="1" colspan="1">7.74</td><td rowspan="1" colspan="1">7.53</td><td rowspan="1" colspan="1">12.97</td><td rowspan="1" colspan="1">0.96</td><td rowspan="1" colspan="1">1.80</td><td rowspan="1" colspan="1">0.98</td><td rowspan="1" colspan="1">1.72</td></tr><tr><td rowspan="1" colspan="1">Min</td><td rowspan="1" colspan="1">23.38</td><td rowspan="1" colspan="1">24.26</td><td rowspan="1" colspan="1">24.86</td><td rowspan="1" colspan="1">14.43</td><td rowspan="1" colspan="1">13.97</td><td rowspan="1" colspan="1">180.10</td><td rowspan="1" colspan="1">179.60</td><td rowspan="1" colspan="1">175.50</td><td rowspan="1" colspan="1">13.48</td><td rowspan="1" colspan="1">7.50</td><td rowspan="1" colspan="1">6.95</td><td rowspan="1" colspan="1">6.91</td><td rowspan="1" colspan="1">10.06</td><td rowspan="1" colspan="1">0.90</td><td rowspan="1" colspan="1">1.42</td><td rowspan="1" colspan="1">0.90</td><td rowspan="1" colspan="1">1.40</td></tr><tr><td rowspan="1" colspan="1">Mean</td><td rowspan="1" colspan="1">23.81</td><td rowspan="1" colspan="1">25.46</td><td rowspan="1" colspan="1">25.78</td><td rowspan="1" colspan="1">16.72</td><td rowspan="1" colspan="1">15.32</td><td rowspan="1" colspan="1">184.22</td><td rowspan="1" colspan="1">182.05</td><td rowspan="1" colspan="1">179.68</td><td rowspan="1" colspan="1">14.31</td><td rowspan="1" colspan="1">7.74</td><td rowspan="1" colspan="1">7.24</td><td rowspan="1" colspan="1">7.15</td><td rowspan="1" colspan="1">11.12</td><td rowspan="1" colspan="1">0.92</td><td rowspan="1" colspan="1">1.53</td><td rowspan="1" colspan="1">0.94</td><td rowspan="1" colspan="1">1.55</td></tr><tr><td rowspan="1" colspan="18">
              <bold><italic><tp:taxon-name><tp:taxon-name-part taxon-name-part-type="genus">Axis</tp:taxon-name-part> <tp:taxon-name-part taxon-name-part-type="species">porcinus</tp:taxon-name-part></tp:taxon-name></italic></bold> (N=4)</td></tr><tr><td rowspan="1" colspan="1">Max</td><td rowspan="1" colspan="1">23.95</td><td rowspan="1" colspan="1">22.96</td><td rowspan="1" colspan="1">24.00</td><td rowspan="1" colspan="1">15.63</td><td rowspan="1" colspan="1">13.45</td><td rowspan="1" colspan="1">143.46</td><td rowspan="1" colspan="1">139.93</td><td rowspan="1" colspan="1">139.08</td><td rowspan="1" colspan="1">13.56</td><td rowspan="1" colspan="1">6.69</td><td rowspan="1" colspan="1">6.74</td><td rowspan="1" colspan="1">6.25</td><td rowspan="1" colspan="1">9.32</td><td rowspan="1" colspan="1">1.02</td><td rowspan="1" colspan="1">1.53</td><td rowspan="1" colspan="1">1.08</td><td rowspan="1" colspan="1">1.55</td></tr><tr><td rowspan="1" colspan="1">Min</td><td rowspan="1" colspan="1">21.44</td><td rowspan="1" colspan="1">21.27</td><td rowspan="1" colspan="1">22.94</td><td rowspan="1" colspan="1">15.01</td><td rowspan="1" colspan="1">12.37</td><td rowspan="1" colspan="1">130.90</td><td rowspan="1" colspan="1">129.40</td><td rowspan="1" colspan="1">128.30</td><td rowspan="1" colspan="1">12.56</td><td rowspan="1" colspan="1">5.48</td><td rowspan="1" colspan="1">5.70</td><td rowspan="1" colspan="1">5.52</td><td rowspan="1" colspan="1">8.47</td><td rowspan="1" colspan="1">0.93</td><td rowspan="1" colspan="1">1.37</td><td rowspan="1" colspan="1">1.01</td><td rowspan="1" colspan="1">1.48</td></tr><tr><td rowspan="1" colspan="1">Mean</td><td rowspan="1" colspan="1">22.70</td><td rowspan="1" colspan="1">21.96</td><td rowspan="1" colspan="1">23.32</td><td rowspan="1" colspan="1">15.41</td><td rowspan="1" colspan="1">13.08</td><td rowspan="1" colspan="1">137.47</td><td rowspan="1" colspan="1">134.71</td><td rowspan="1" colspan="1">133.73</td><td rowspan="1" colspan="1">13.15</td><td rowspan="1" colspan="1">6.09</td><td rowspan="1" colspan="1">6.28</td><td rowspan="1" colspan="1">5.90</td><td rowspan="1" colspan="1">8.92</td><td rowspan="1" colspan="1">0.97</td><td rowspan="1" colspan="1">1.43</td><td rowspan="1" colspan="1">1.03</td><td rowspan="1" colspan="1">1.51</td></tr><tr><td rowspan="1" colspan="18">
              <bold><italic><tp:taxon-name><tp:taxon-name-part taxon-name-part-type="genus">Panolia</tp:taxon-name-part> <tp:taxon-name-part taxon-name-part-type="species">eldii</tp:taxon-name-part></tp:taxon-name></italic></bold> (N=4)</td></tr><tr><td rowspan="1" colspan="1">Max</td><td rowspan="1" colspan="1">30.76</td><td rowspan="1" colspan="1">29.92</td><td rowspan="1" colspan="1">29.58</td><td rowspan="1" colspan="1">19.81</td><td rowspan="1" colspan="1">17.68</td><td rowspan="1" colspan="1">237.80</td><td rowspan="1" colspan="1">235.30</td><td rowspan="1" colspan="1">230.80</td><td rowspan="1" colspan="1">18.82</td><td rowspan="1" colspan="1">8.39</td><td rowspan="1" colspan="1">8.22</td><td rowspan="1" colspan="1">8.06</td><td rowspan="1" colspan="1">12.18</td><td rowspan="1" colspan="1">1.04</td><td rowspan="1" colspan="1">1.53</td><td rowspan="1" colspan="1">1.04</td><td rowspan="1" colspan="1">1.52</td></tr><tr><td rowspan="1" colspan="1">Min</td><td rowspan="1" colspan="1">27.27</td><td rowspan="1" colspan="1">27.84</td><td rowspan="1" colspan="1">28.52</td><td rowspan="1" colspan="1">19.49</td><td rowspan="1" colspan="1">16.88</td><td rowspan="1" colspan="1">228.10</td><td rowspan="1" colspan="1">224.80</td><td rowspan="1" colspan="1">218.80</td><td rowspan="1" colspan="1">17.02</td><td rowspan="1" colspan="1">7.72</td><td rowspan="1" colspan="1">7.95</td><td rowspan="1" colspan="1">7.99</td><td rowspan="1" colspan="1">11.51</td><td rowspan="1" colspan="1">0.96</td><td rowspan="1" colspan="1">1.41</td><td rowspan="1" colspan="1">0.98</td><td rowspan="1" colspan="1">1.44</td></tr><tr><td rowspan="1" colspan="1">Mean</td><td rowspan="1" colspan="1">29.01</td><td rowspan="1" colspan="1">28.80</td><td rowspan="1" colspan="1">29.04</td><td rowspan="1" colspan="1">19.60</td><td rowspan="1" colspan="1">17.28</td><td rowspan="1" colspan="1">232.95</td><td rowspan="1" colspan="1">229.80</td><td rowspan="1" colspan="1">224.73</td><td rowspan="1" colspan="1">17.80</td><td rowspan="1" colspan="1">8.05</td><td rowspan="1" colspan="1">8.09</td><td rowspan="1" colspan="1">8.02</td><td rowspan="1" colspan="1">11.89</td><td rowspan="1" colspan="1">1.00</td><td rowspan="1" colspan="1">1.47</td><td rowspan="1" colspan="1">1.01</td><td rowspan="1" colspan="1">1.48</td></tr><tr><td rowspan="1" colspan="18">
              <bold><italic><tp:taxon-name><tp:taxon-name-part taxon-name-part-type="genus">Rusa</tp:taxon-name-part> <tp:taxon-name-part taxon-name-part-type="species">unicolor</tp:taxon-name-part></tp:taxon-name></italic></bold> (N=4)</td></tr><tr><td rowspan="1" colspan="1">Max</td><td rowspan="1" colspan="1">40.63</td><td rowspan="1" colspan="1">36.93</td><td rowspan="1" colspan="1">42.15</td><td rowspan="1" colspan="1">29.40</td><td rowspan="1" colspan="1">24.01</td><td rowspan="1" colspan="1">258.20</td><td rowspan="1" colspan="1">254.60</td><td rowspan="1" colspan="1">246.60</td><td rowspan="1" colspan="1">28.47</td><td rowspan="1" colspan="1">6.52</td><td rowspan="1" colspan="1">6.99</td><td rowspan="1" colspan="1">6.19</td><td rowspan="1" colspan="1">8.83</td><td rowspan="1" colspan="1">0.96</td><td rowspan="1" colspan="1">1.38</td><td rowspan="1" colspan="1">1.11</td><td rowspan="1" colspan="1">1.44</td></tr><tr><td rowspan="1" colspan="1">Min</td><td rowspan="1" colspan="1">34.82</td><td rowspan="1" colspan="1">35.34</td><td rowspan="1" colspan="1">36.63</td><td rowspan="1" colspan="1">25.66</td><td rowspan="1" colspan="1">23.56</td><td rowspan="1" colspan="1">226.70</td><td rowspan="1" colspan="1">223.50</td><td rowspan="1" colspan="1">220.10</td><td rowspan="1" colspan="1">24.56</td><td rowspan="1" colspan="1">6.32</td><td rowspan="1" colspan="1">6.34</td><td rowspan="1" colspan="1">6.08</td><td rowspan="1" colspan="1">8.64</td><td rowspan="1" colspan="1">0.95</td><td rowspan="1" colspan="1">1.25</td><td rowspan="1" colspan="1">0.97</td><td rowspan="1" colspan="1">1.40</td></tr><tr><td rowspan="1" colspan="1">Mean</td><td rowspan="1" colspan="1">37.68</td><td rowspan="1" colspan="1">36.16</td><td rowspan="1" colspan="1">39.38</td><td rowspan="1" colspan="1">27.66</td><td rowspan="1" colspan="1">23.69</td><td rowspan="1" colspan="1">241.93</td><td rowspan="1" colspan="1">238.58</td><td rowspan="1" colspan="1">233.05</td><td rowspan="1" colspan="1">26.40</td><td rowspan="1" colspan="1">6.43</td><td rowspan="1" colspan="1">6.69</td><td rowspan="1" colspan="1">6.15</td><td rowspan="1" colspan="1">8.75</td><td rowspan="1" colspan="1">0.96</td><td rowspan="1" colspan="1">1.31</td><td rowspan="1" colspan="1">1.04</td><td rowspan="1" colspan="1">1.42</td></tr><tr><td rowspan="1" colspan="18">
              <bold><italic><tp:taxon-name><tp:taxon-name-part taxon-name-part-type="genus">Bos</tp:taxon-name-part> <tp:taxon-name-part taxon-name-part-type="species">sauveli</tp:taxon-name-part></tp:taxon-name></italic></bold> (N=2)</td></tr><tr><td rowspan="1" colspan="1">Max</td><td rowspan="1" colspan="1">53.65</td><td rowspan="1" colspan="1">51.21</td><td rowspan="1" colspan="1">52.82</td><td rowspan="1" colspan="1">33.45</td><td rowspan="1" colspan="1">31.96</td><td rowspan="1" colspan="1">282.60</td><td rowspan="1" colspan="1">273.50</td><td rowspan="1" colspan="1">263.70</td><td rowspan="1" colspan="1">32.34</td><td rowspan="1" colspan="1">5.28</td><td rowspan="1" colspan="1">5.53</td><td rowspan="1" colspan="1">5.36</td><td rowspan="1" colspan="1">8.47</td><td rowspan="1" colspan="1">1.02</td><td rowspan="1" colspan="1">1.53</td><td rowspan="1" colspan="1">1.05</td><td rowspan="1" colspan="1">1.58</td></tr><tr><td rowspan="1" colspan="1">Min</td><td rowspan="1" colspan="1">53.44</td><td rowspan="1" colspan="1">51.07</td><td rowspan="1" colspan="1">52.67</td><td rowspan="1" colspan="1">33.36</td><td rowspan="1" colspan="1">31.85</td><td rowspan="1" colspan="1">282.40</td><td rowspan="1" colspan="1">273.10</td><td rowspan="1" colspan="1">263.40</td><td rowspan="1" colspan="1">32.20</td><td rowspan="1" colspan="1">5.27</td><td rowspan="1" colspan="1">5.51</td><td rowspan="1" colspan="1">5.35</td><td rowspan="1" colspan="1">8.44</td><td rowspan="1" colspan="1">1.01</td><td rowspan="1" colspan="1">1.53</td><td rowspan="1" colspan="1">1.04</td><td rowspan="1" colspan="1">1.57</td></tr><tr><td rowspan="1" colspan="1">Mean</td><td rowspan="1" colspan="1">53.55</td><td rowspan="1" colspan="1">51.14</td><td rowspan="1" colspan="1">52.75</td><td rowspan="1" colspan="1">33.41</td><td rowspan="1" colspan="1">31.91</td><td rowspan="1" colspan="1">282.50</td><td rowspan="1" colspan="1">273.30</td><td rowspan="1" colspan="1">263.55</td><td rowspan="1" colspan="1">32.27</td><td rowspan="1" colspan="1">5.28</td><td rowspan="1" colspan="1">5.52</td><td rowspan="1" colspan="1">5.36</td><td rowspan="1" colspan="1">8.46</td><td rowspan="1" colspan="1">1.02</td><td rowspan="1" colspan="1">1.53</td><td rowspan="1" colspan="1">1.05</td><td rowspan="1" colspan="1">1.58</td></tr><tr><td rowspan="1" colspan="18">
              <bold><italic><tp:taxon-name><tp:taxon-name-part taxon-name-part-type="genus">Bos</tp:taxon-name-part> <tp:taxon-name-part taxon-name-part-type="species">javanicus</tp:taxon-name-part></tp:taxon-name></italic></bold> (N=6)</td></tr><tr><td rowspan="1" colspan="1">Max</td><td rowspan="1" colspan="1">54.98</td><td rowspan="1" colspan="1">51.89</td><td rowspan="1" colspan="1">55.74</td><td rowspan="1" colspan="1">37.28</td><td rowspan="1" colspan="1">35.52</td><td rowspan="1" colspan="1">257.80</td><td rowspan="1" colspan="1">246.40</td><td rowspan="1" colspan="1">246.90</td><td rowspan="1" colspan="1">32.40</td><td rowspan="1" colspan="1">5.14</td><td rowspan="1" colspan="1">5.56</td><td rowspan="1" colspan="1">5.12</td><td rowspan="1" colspan="1">7.58</td><td rowspan="1" colspan="1">1.00</td><td rowspan="1" colspan="1">1.49</td><td rowspan="1" colspan="1">1.08</td><td rowspan="1" colspan="1">1.55</td></tr><tr><td rowspan="1" colspan="1">Min</td><td rowspan="1" colspan="1">48.30</td><td rowspan="1" colspan="1">46.33</td><td rowspan="1" colspan="1">50.31</td><td rowspan="1" colspan="1">33.94</td><td rowspan="1" colspan="1">30.30</td><td rowspan="1" colspan="1">243.00</td><td rowspan="1" colspan="1">234.00</td><td rowspan="1" colspan="1">230.80</td><td rowspan="1" colspan="1">29.05</td><td rowspan="1" colspan="1">4.59</td><td rowspan="1" colspan="1">4.78</td><td rowspan="1" colspan="1">4.53</td><td rowspan="1" colspan="1">6.77</td><td rowspan="1" colspan="1">0.90</td><td rowspan="1" colspan="1">1.35</td><td rowspan="1" colspan="1">0.95</td><td rowspan="1" colspan="1">1.46</td></tr><tr><td rowspan="1" colspan="1">Mean</td><td rowspan="1" colspan="1">51.13</td><td rowspan="1" colspan="1">49.68</td><td rowspan="1" colspan="1">53.05</td><td rowspan="1" colspan="1">35.21</td><td rowspan="1" colspan="1">33.34</td><td rowspan="1" colspan="1">250.98</td><td rowspan="1" colspan="1">238.20</td><td rowspan="1" colspan="1">236.65</td><td rowspan="1" colspan="1">30.41</td><td rowspan="1" colspan="1">4.92</td><td rowspan="1" colspan="1">5.07</td><td rowspan="1" colspan="1">4.74</td><td rowspan="1" colspan="1">7.14</td><td rowspan="1" colspan="1">0.96</td><td rowspan="1" colspan="1">1.41</td><td rowspan="1" colspan="1">1.03</td><td rowspan="1" colspan="1">1.51</td></tr><tr><td rowspan="1" colspan="18">
              <bold><italic><tp:taxon-name><tp:taxon-name-part taxon-name-part-type="genus">Bos</tp:taxon-name-part> <tp:taxon-name-part taxon-name-part-type="species">gaurus</tp:taxon-name-part></tp:taxon-name></italic></bold> (N=6)</td></tr><tr><td rowspan="1" colspan="1">Max</td><td rowspan="1" colspan="1">60.25</td><td rowspan="1" colspan="1">59.22</td><td rowspan="1" colspan="1">64.81</td><td rowspan="1" colspan="1">41.66</td><td rowspan="1" colspan="1">42.06</td><td rowspan="1" colspan="1">273.10</td><td rowspan="1" colspan="1">265.70</td><td rowspan="1" colspan="1">261.20</td><td rowspan="1" colspan="1">36.04</td><td rowspan="1" colspan="1">4.85</td><td rowspan="1" colspan="1">5.33</td><td rowspan="1" colspan="1">4.34</td><td rowspan="1" colspan="1">7.18</td><td rowspan="1" colspan="1">0.94</td><td rowspan="1" colspan="1">1.50</td><td rowspan="1" colspan="1">1.14</td><td rowspan="1" colspan="1">1.66</td></tr><tr><td rowspan="1" colspan="1">Min</td><td rowspan="1" colspan="1">52.35</td><td rowspan="1" colspan="1">50.30</td><td rowspan="1" colspan="1">61.89</td><td rowspan="1" colspan="1">37.36</td><td rowspan="1" colspan="1">35.48</td><td rowspan="1" colspan="1">254.00</td><td rowspan="1" colspan="1">245.70</td><td rowspan="1" colspan="1">239.10</td><td rowspan="1" colspan="1">32.84</td><td rowspan="1" colspan="1">4.43</td><td rowspan="1" colspan="1">4.61</td><td rowspan="1" colspan="1">3.92</td><td rowspan="1" colspan="1">6.10</td><td rowspan="1" colspan="1">0.81</td><td rowspan="1" colspan="1">1.21</td><td rowspan="1" colspan="1">1.02</td><td rowspan="1" colspan="1">1.56</td></tr><tr><td rowspan="1" colspan="1">Mean</td><td rowspan="1" colspan="1">57.31</td><td rowspan="1" colspan="1">53.27</td><td rowspan="1" colspan="1">63.77</td><td rowspan="1" colspan="1">39.75</td><td rowspan="1" colspan="1">38.00</td><td rowspan="1" colspan="1">265.57</td><td rowspan="1" colspan="1">257.70</td><td rowspan="1" colspan="1">251.92</td><td rowspan="1" colspan="1">34.65</td><td rowspan="1" colspan="1">4.64</td><td rowspan="1" colspan="1">5.00</td><td rowspan="1" colspan="1">4.17</td><td rowspan="1" colspan="1">6.70</td><td rowspan="1" colspan="1">0.90</td><td rowspan="1" colspan="1">1.34</td><td rowspan="1" colspan="1">1.08</td><td rowspan="1" colspan="1">1.61</td></tr><tr><td rowspan="1" colspan="18">
              <bold><italic><tp:taxon-name><tp:taxon-name-part taxon-name-part-type="genus">Bubalus</tp:taxon-name-part> <tp:taxon-name-part taxon-name-part-type="species">arnee</tp:taxon-name-part></tp:taxon-name></italic></bold> (N=6)</td></tr><tr><td rowspan="1" colspan="1">Max</td><td rowspan="1" colspan="1">57.42</td><td rowspan="1" colspan="1">49.56</td><td rowspan="1" colspan="1">66.93</td><td rowspan="1" colspan="1">37.74</td><td rowspan="1" colspan="1">37.03</td><td rowspan="1" colspan="1">226.40</td><td rowspan="1" colspan="1">213.50</td><td rowspan="1" colspan="1">206.80</td><td rowspan="1" colspan="1">33.13</td><td rowspan="1" colspan="1">4.05</td><td rowspan="1" colspan="1">4.67</td><td rowspan="1" colspan="1">3.41</td><td rowspan="1" colspan="1">6.47</td><td rowspan="1" colspan="1">0.86</td><td rowspan="1" colspan="1">1.41</td><td rowspan="1" colspan="1">1.20</td><td rowspan="1" colspan="1">1.91</td></tr><tr><td rowspan="1" colspan="1">Min</td><td rowspan="1" colspan="1">52.56</td><td rowspan="1" colspan="1">46.69</td><td rowspan="1" colspan="1">62.34</td><td rowspan="1" colspan="1">34.87</td><td rowspan="1" colspan="1">32.31</td><td rowspan="1" colspan="1">212.80</td><td rowspan="1" colspan="1">198.20</td><td rowspan="1" colspan="1">200.80</td><td rowspan="1" colspan="1">30.30</td><td rowspan="1" colspan="1">3.91</td><td rowspan="1" colspan="1">4.54</td><td rowspan="1" colspan="1">3.34</td><td rowspan="1" colspan="1">5.92</td><td rowspan="1" colspan="1">0.84</td><td rowspan="1" colspan="1">1.27</td><td rowspan="1" colspan="1">1.13</td><td rowspan="1" colspan="1">1.76</td></tr><tr><td rowspan="1" colspan="1">Mean</td><td rowspan="1" colspan="1">55.45</td><td rowspan="1" colspan="1">48.13</td><td rowspan="1" colspan="1">65.28</td><td rowspan="1" colspan="1">36.01</td><td rowspan="1" colspan="1">34.84</td><td rowspan="1" colspan="1">221.17</td><td rowspan="1" colspan="1">208.05</td><td rowspan="1" colspan="1">203.58</td><td rowspan="1" colspan="1">31.39</td><td rowspan="1" colspan="1">3.99</td><td rowspan="1" colspan="1">4.59</td><td rowspan="1" colspan="1">3.39</td><td rowspan="1" colspan="1">6.15</td><td rowspan="1" colspan="1">0.85</td><td rowspan="1" colspan="1">1.34</td><td rowspan="1" colspan="1">1.15</td><td rowspan="1" colspan="1">1.81</td></tr></tbody></table></table-wrap><table-wrap id="T14" position="float" orientation="portrait"><label>Table 14.</label><caption><p>Body mass prediction of Khok Sung ruminants using second molar variables, compared to relative sizes of the recent population (<xref ref-type="bibr" rid="B73">Grzimek 1975</xref>, <xref ref-type="bibr" rid="B104">Lekagul and McNeely 1988</xref>, <xref ref-type="bibr" rid="B122">Nowak 1999</xref>). The predictive equations follow <xref ref-type="bibr" rid="B98">Janis (1990</xref>: table. 16.8).</p></caption><table id="TID0EB2KM" rules="all"><tbody><tr><th rowspan="1" colspan="1"/><th rowspan="1" colspan="4">Body mass (kg)</th></tr><tr><td rowspan="1" colspan="1">
              <bold><tp:taxon-name><tp:taxon-name-part taxon-name-part-type="family">Cervidae</tp:taxon-name-part></tp:taxon-name></bold>
            </td><td rowspan="1" colspan="3">
              <bold>Khok Sung</bold>
            </td><td rowspan="1" colspan="1">
              <bold>Recent</bold>
            </td></tr><tr><td rowspan="1" colspan="1">
              <bold>Taxa</bold>
            </td><td rowspan="1" colspan="1">
              <bold>N</bold>
            </td><td rowspan="1" colspan="1">
              <bold>Range</bold>
            </td><td rowspan="1" colspan="1">
              <bold>Mean</bold>
            </td><td rowspan="1" colspan="1">
              <bold>Range</bold>
            </td></tr><tr><td rowspan="1" colspan="1">
              <italic><tp:taxon-name><tp:taxon-name-part taxon-name-part-type="genus">Axis</tp:taxon-name-part> <tp:taxon-name-part taxon-name-part-type="species">axis</tp:taxon-name-part></tp:taxon-name></italic>
            </td><td rowspan="1" colspan="1">17</td><td rowspan="1" colspan="1">67.6–127.6</td><td rowspan="1" colspan="1">90.8</td><td rowspan="1" colspan="1">75–100</td></tr><tr><td rowspan="1" colspan="1">
              <italic><tp:taxon-name><tp:taxon-name-part taxon-name-part-type="genus">Panolia</tp:taxon-name-part> <tp:taxon-name-part taxon-name-part-type="species">eldii</tp:taxon-name-part></tp:taxon-name></italic>
            </td><td rowspan="1" colspan="1">7</td><td rowspan="1" colspan="1">99.1–157.6</td><td rowspan="1" colspan="1">133.5</td><td rowspan="1" colspan="1">95–150</td></tr><tr><td rowspan="1" colspan="1">
              <italic><tp:taxon-name><tp:taxon-name-part taxon-name-part-type="genus">Rusa</tp:taxon-name-part> <tp:taxon-name-part taxon-name-part-type="species">unicolor</tp:taxon-name-part></tp:taxon-name></italic>
            </td><td rowspan="1" colspan="1">5</td><td rowspan="1" colspan="1">215.6–332.3</td><td rowspan="1" colspan="1">255.4</td><td rowspan="1" colspan="1">100–350</td></tr><tr><td rowspan="1" colspan="1">
              <bold><tp:taxon-name><tp:taxon-name-part taxon-name-part-type="family">Bovidae</tp:taxon-name-part></tp:taxon-name></bold>
            </td><td rowspan="1" colspan="3">
              <bold>Khok Sung</bold>
            </td><td rowspan="1" colspan="1">
              <bold>Recent</bold>
            </td></tr><tr><td rowspan="1" colspan="1">
              <bold>Taxa</bold>
            </td><td rowspan="1" colspan="1">
              <bold>N</bold>
            </td><td rowspan="1" colspan="1">
              <bold>Range</bold>
            </td><td rowspan="1" colspan="1">
              <bold>Mean</bold>
            </td><td rowspan="1" colspan="1">
              <bold>Range</bold>
            </td></tr><tr><td rowspan="1" colspan="1">
              <italic><tp:taxon-name><tp:taxon-name-part taxon-name-part-type="genus">Bos</tp:taxon-name-part> <tp:taxon-name-part taxon-name-part-type="species">sauveli</tp:taxon-name-part></tp:taxon-name></italic>
            </td><td rowspan="1" colspan="1">3</td><td rowspan="1" colspan="1">660.8–756.0</td><td rowspan="1" colspan="1">720.5</td><td rowspan="1" colspan="1">700–900</td></tr><tr><td rowspan="1" colspan="1">
              <italic><tp:taxon-name><tp:taxon-name-part taxon-name-part-type="genus">Bos</tp:taxon-name-part> <tp:taxon-name-part taxon-name-part-type="species">gaurus</tp:taxon-name-part></tp:taxon-name></italic>
            </td><td rowspan="1" colspan="1">3</td><td rowspan="1" colspan="1">808.5–940.8</td><td rowspan="1" colspan="1">873.2</td><td rowspan="1" colspan="1">700–1000</td></tr><tr><td rowspan="1" colspan="1">
              <italic><tp:taxon-name><tp:taxon-name-part taxon-name-part-type="genus">Bubalus</tp:taxon-name-part> <tp:taxon-name-part taxon-name-part-type="species">arnee</tp:taxon-name-part></tp:taxon-name></italic>
            </td><td rowspan="1" colspan="1">12</td><td rowspan="1" colspan="1">694.5–1243.0</td><td rowspan="1" colspan="1">944.7</td><td rowspan="1" colspan="1">700–1200</td></tr></tbody></table></table-wrap></tp:treatment-sec><ref-list><ref id="B104"><mixed-citation xmlns:xlink="http://www.w3.org/1999/xlink" xlink:type="simple">
          <person-group><name name-style="western"><surname>Lekagul</surname><given-names>B</given-names></name><name name-style="western"><surname>McNeely</surname><given-names>JA</given-names></name></person-group> (<year>1988</year>) <source>Mammals of Thailand.</source> <publisher-name>Association for the Conservation of Wildlife</publisher-name>, <publisher-loc>Bangkok</publisher-loc>, <size units="page">758 pp</size>.</mixed-citation></ref><ref id="B165"><mixed-citation xmlns:xlink="http://www.w3.org/1999/xlink" xlink:type="simple">
          <person-group><name name-style="western"><surname>Tougard</surname><given-names>C</given-names></name></person-group> (<year>2001</year>) <article-title>Biogeography and migration routes of large mammal faunas in South-East Asia during the Late Middle Pleistocene: focus on the fossil and extant faunas from Thailand.</article-title> <source>Palaeogeography, Palaeoclimatology, Palaeoecology</source> <volume>168</volume>: <fpage>337</fpage>–<lpage>358</lpage>. doi: <ext-link xlink:type="simple" ext-link-type="doi" xlink:href="10.1016/S0031-0182(00)00243-1">10.1016/S0031-0182(00)00243-1</ext-link></mixed-citation></ref><ref id="B72"><mixed-citation xmlns:xlink="http://www.w3.org/1999/xlink" xlink:type="simple">
          <person-group><name name-style="western"><surname>Gruwier</surname><given-names>B</given-names></name><name name-style="western"><surname>de Vos</surname><given-names>J</given-names></name><name name-style="western"><surname>Kovarovic</surname><given-names>K</given-names></name></person-group> (<year>2015</year>) <article-title>Exploration of the taxonomy of some Pleistocene <tp:taxon-name><tp:taxon-name-part taxon-name-part-type="tribe">Cervini</tp:taxon-name-part></tp:taxon-name> (<tp:taxon-name><tp:taxon-name-part taxon-name-part-type="class">Mammalia</tp:taxon-name-part></tp:taxon-name>, <tp:taxon-name><tp:taxon-name-part taxon-name-part-type="order">Artiodactyla</tp:taxon-name-part></tp:taxon-name>, <tp:taxon-name><tp:taxon-name-part taxon-name-part-type="family">Cervidae</tp:taxon-name-part></tp:taxon-name>) from Java and Sumatra (Indonesia): a geometric- and linear morphometric approach.</article-title> <source>Quaternary Science Reviews</source> <volume>119</volume>: <fpage>35</fpage>–<lpage>53</lpage>. doi: <ext-link xlink:type="simple" ext-link-type="doi" xlink:href="10.1016/j.quascirev.2015.04.012">10.1016/j.quascirev.2015.04.012</ext-link></mixed-citation></ref><ref id="B71"><mixed-citation xmlns:xlink="http://www.w3.org/1999/xlink" xlink:type="simple">
          <person-group><name name-style="western"><surname>Grubb</surname><given-names>P</given-names></name></person-group> (<year>2005</year>) <article-title><tp:taxon-name><tp:taxon-name-part taxon-name-part-type="order">Artiodactyla</tp:taxon-name-part></tp:taxon-name>.</article-title> In: <person-group><name name-style="western"><surname>Wilson</surname><given-names>DE</given-names></name><name name-style="western"><surname>Reeder</surname><given-names>DM</given-names></name></person-group> (<role>Eds</role>) <source>Mammal Species of the World. A Taxonomic and Geographic Reference</source> (<edition>3rd edition</edition>). <publisher-name>Johns Hopkins University Press</publisher-name>, <publisher-loc>Baltimore</publisher-loc>, <fpage>637</fpage>–<lpage>722</lpage>.</mixed-citation></ref><ref id="B127"><mixed-citation xmlns:xlink="http://www.w3.org/1999/xlink" xlink:type="simple">
          <person-group><name name-style="western"><surname>Pitra</surname><given-names>C</given-names></name><name name-style="western"><surname>Fickel</surname><given-names>J</given-names></name><name name-style="western"><surname>Meijaard</surname><given-names>E</given-names></name><name name-style="western"><surname>Groves</surname><given-names>CP</given-names></name></person-group> (<year>2004</year>) <article-title>Evolution and phylogeny of old world deer.</article-title> <source>Molecular Phylogenetics and Evolution</source> <volume>33</volume>: <fpage>880</fpage>–<lpage>895</lpage>. doi: <ext-link xlink:type="simple" ext-link-type="doi" xlink:href="10.1016/j.ympev.2004.07.013">10.1016/j.ympev.2004.07.013</ext-link></mixed-citation></ref><ref id="B73"><mixed-citation xmlns:xlink="http://www.w3.org/1999/xlink" xlink:type="simple">
          <person-group><name name-style="western"><surname>Grzimek</surname><given-names>B</given-names></name></person-group> (<year>1975</year>) <source>Grzimek’s Animal Life Encyclopedia</source>. <volume>Vol 2</volume>, <size units="page">642 pp</size>.</mixed-citation></ref><ref id="B122"><mixed-citation xmlns:xlink="http://www.w3.org/1999/xlink" xlink:type="simple">
          <person-group><name name-style="western"><surname>Nowak</surname><given-names>RM</given-names></name></person-group> (<year>1999</year>) <source>Walker’s Mammals of the World.</source> <publisher-name>The John Hopkins University Press</publisher-name>, <publisher-loc>London</publisher-loc>, <size units="page">1936 pp</size>.</mixed-citation></ref><ref id="B98"><mixed-citation xmlns:xlink="http://www.w3.org/1999/xlink" xlink:type="simple">
          <person-group><name name-style="western"><surname>Janis</surname><given-names>CM</given-names></name></person-group> (<year>1990</year>) <article-title>Correlation of cranial and dental variables with body size in ungulates and macropodoids.</article-title> In: <person-group><name name-style="western"><surname>Damuth</surname><given-names>J</given-names></name><name name-style="western"><surname>MacFadden</surname><given-names>BJ</given-names></name></person-group> (<role>Eds</role>) <source>Body Size in Mammalian Paleobiology: Estimation and Biological Implications</source>. <publisher-name>Cambridge University Press</publisher-name>, <publisher-loc>Cambridge</publisher-loc>, <fpage>255</fpage>–<lpage>299</lpage>.</mixed-citation></ref><ref id="B15"><mixed-citation xmlns:xlink="http://www.w3.org/1999/xlink" xlink:type="simple">
          <person-group><name name-style="western"><surname>Beden</surname><given-names>M</given-names></name><name name-style="western"><surname>Guérin</surname><given-names>C</given-names></name></person-group> (<year>1973</year>) <article-title>Le gisement de vertébrés du Phnom Loang (Province de Kampot, Cambodge): Faune du Pléistocène moyen terminal (Loangien).</article-title> <source>Travaux et Documents de l’ORSTOM</source>, <volume>vol. 27</volume>, <publisher-loc>Paris</publisher-loc>, <size units="page">97 pp</size>.</mixed-citation></ref><ref id="B164"><mixed-citation xmlns:xlink="http://www.w3.org/1999/xlink" xlink:type="simple">
          <person-group><name name-style="western"><surname>Tougard</surname><given-names>C</given-names></name></person-group> (<year>1998</year>) <source>Les faunes de grands mammifères du Pléistocène moyen terminal de Thaïlande dans leur cadre phylogénétique, paléoécologique et biochronologique.</source> <source>PhD thesis</source>, <publisher-name>University of Montpellier</publisher-name> II, <publisher-loc>Montpellier, France</publisher-loc>, <size units="page">175 pp</size>.</mixed-citation></ref><ref id="B3"><mixed-citation xmlns:xlink="http://www.w3.org/1999/xlink" xlink:type="simple">
          <person-group><name name-style="western"><surname>Bacon</surname><given-names>AM</given-names></name><name name-style="western"><surname>Demeter</surname><given-names>F</given-names></name><name name-style="western"><surname>Schuster</surname><given-names>M</given-names></name><name name-style="western"><surname>Long</surname><given-names>VT</given-names></name><name name-style="western"><surname>Thuy</surname><given-names>NTK</given-names></name><name name-style="western"><surname>Antoine</surname><given-names>PO</given-names></name><name name-style="western"><surname>Sen</surname><given-names>S</given-names></name><name name-style="western"><surname>Nga</surname><given-names>HH</given-names></name><name name-style="western"><surname>Huong</surname><given-names>NTM</given-names></name></person-group> (<year>2004</year>) <article-title>The Pleistocene Ma U’Oi cave, northern Vietnam: palaeontology, sedimentology and palaeoenvironments.</article-title> <source>Geobios</source> <volume>37</volume>: <fpage>305</fpage>–<lpage>314</lpage>. doi: <ext-link xlink:type="simple" ext-link-type="doi" xlink:href="10.1016/j.geobios.2003.03.010">10.1016/j.geobios.2003.03.010</ext-link></mixed-citation></ref><ref id="B57"><mixed-citation xmlns:xlink="http://www.w3.org/1999/xlink" xlink:type="simple">
          <person-group><name name-style="western"><surname>Filoux</surname><given-names>A</given-names></name><name name-style="western"><surname>Wattanapituksakul</surname><given-names>A</given-names></name><name name-style="western"><surname>Lespes</surname><given-names>C</given-names></name><name name-style="western"><surname>Thongcharoenchaikit</surname><given-names>C</given-names></name></person-group> (<year>2015</year>) <article-title>A Pleistocene mammal assemblage containing <italic><tp:taxon-name><tp:taxon-name-part taxon-name-part-type="genus">Ailuropoda</tp:taxon-name-part></tp:taxon-name></italic> and <italic><tp:taxon-name><tp:taxon-name-part taxon-name-part-type="genus">Pongo</tp:taxon-name-part></tp:taxon-name></italic> from Tham Prakai Phet cave, Chaiyaphum Province, Thailand.</article-title> <source>Geobios</source> <volume>48</volume>: <fpage>341</fpage>–<lpage>349</lpage>. doi: <ext-link xlink:type="simple" ext-link-type="doi" xlink:href="10.1016/j.geobios.2015.07.003">10.1016/j.geobios.2015.07.003</ext-link></mixed-citation></ref></ref-list></tp:taxon-treatment>
