# Supplementary material for: The Middle Pleistocene vertebrate fauna from Khok Sung (Nakhon Ratchasima, Thailand): biochronological and paleobiogeographical implications
Source: Zookeys. 2016 Aug 30;(613):1–157. doi: 10.3897/zookeys.613.8309 (PMC5027644; doi:10.3897/zookeys.613.8309)
Supplement: XML Treatment for Bos sauveli [file zookeys.613.8309-treatment11.xml]

<!DOCTYPE tp:taxon-treatment
  PUBLIC "-//TaxonX//DTD Taxonomic Treatment Publishing DTD v0 20100105//EN" "tax-treatment-NSO.dtd">
<tp:taxon-treatment xmlns:tp="http://www.plazi.org/taxpub"><tp:treatment-meta><kwd-group><label>Taxon classification</label><kwd><named-content content-type="kingdom">Animalia</named-content></kwd><kwd><named-content content-type="order">Artiodactyla</named-content></kwd><kwd><named-content content-type="family">Bovidae</named-content></kwd></kwd-group><mixed-citation publication-type="journal"><person-group><name><surname>Suraprasit</surname><given-names>Kantapon</given-names></name><name><surname>Jaeger</surname><given-names>Jean-Jacques</given-names></name><name><surname>Chaimanee</surname><given-names>Yaowalak</given-names></name><name><surname>Chavasseau</surname><given-names>Olivier</given-names></name><name><surname>Yamee</surname><given-names>Chotima</given-names></name><name><surname>Tian</surname><given-names>Pannipa</given-names></name><name><surname>Panha</surname><given-names>Somsak</given-names></name></person-group><article-title>The Middle Pleistocene vertebrate fauna from Khok Sung (Nakhon Ratchasima, Thailand): biochronological and paleobiogeographical implications</article-title><source>Zookeys</source><day>30</day><month>8</month><year>2016</year><volume>2016</volume><issue>613</issue><fpage>1</fpage><lpage>157</lpage><pub-id pub-id-type="doi">10.3897/zookeys.613.8309</pub-id></mixed-citation></tp:treatment-meta><tp:nomenclature><tp:taxon-name>
                    <tp:taxon-name-part taxon-name-part-type="genus">Bos</tp:taxon-name-part>
                    <tp:taxon-name-part taxon-name-part-type="species">sauveli</tp:taxon-name-part>
                  </tp:taxon-name><tp:taxon-authority>Urbain, 1937</tp:taxon-authority></tp:nomenclature><tp:treatment-sec sec-type="material" id="SECID0ETGDM"><title>Referred material.</title><p>A left DP3, DMR-KS-05-03-29-8; a left P3, DMR-KS-05-04-01-4; a left fragmentary M1 or M2 (posterior portion), DMR-KS-05-03-23-2; a right M3, DMR-KS-05-03-29-6; a right mandible with m1–m3, DMR-KS-05-03-9-1; two left mandibles—DMR-KS-05-04-9-1 (with p2, p4, and m1–m3) and DMR-KS-05-04-29-1 (with m3); a left i2, DMR-KS-05-03-15-12; a right i3, DMR-KS-05-03-23-4; a right p2, DMR-KS-05-04-01-6; a right m1, DMR-KS-05-03-15-10; a right m2, DMR-KS-05-03-29-7; two m3—DMR-KS-05-04-28-4 (right broken posterior lobe) and DMR-KS-05-03-24-5 (left); a left humerus, DMR-KS-05-03-20-2(1).</p></tp:treatment-sec><tp:treatment-sec sec-type="material" id="SECID0EYGDM"><title>Material description.</title><p>
              <bold>Upper dentition</bold>: DP3 (DMR-KS-05-03-29-8) is molariform and elongated, characterized by well-developed anterior and posterior cingula, buccal styles, and medial fossettes, a slightly-developed entostyle, and a reduction of the anterior lobe width and height compared to the posterior lobe (Fig. <xref ref-type="fig" rid="F25">25A</xref>). The P3 (DMR-KS-05-04-01-4) has distinct styles (particularly the metastyle), protocone, and hypocone and an irregular fossette. (Fig. <xref ref-type="fig" rid="F25">25B</xref>). Upper molars have a rectangular <!--PageBreak-->outline and distinct styles, entostyles, and single medial fossettes with wear (Fig. <xref ref-type="fig" rid="F25">25C, E</xref>) (for measurements, see Tab. <xref ref-type="table" rid="T15">15</xref>). The infundibula are X- or metacentric chromosome-shaped on the moderately worn molars (Fig. <xref ref-type="fig" rid="F25">25C, E</xref>). The entostyles (column) of DMR-KS-05-03-23-2 (M1 or M2: Fig. <xref ref-type="fig" rid="F25">25C, D</xref>) and DMR-KS-05-03-29-6 (M3: Fig. <xref ref-type="fig" rid="F25">25E</xref>) are often bifurcated and lingually flat in occlusal view. A distinct longitudi<!--PageBreak--><!--PageBreak-->nal groove runs along the lingual surface of the entostyle (Fig. <xref ref-type="fig" rid="F25">25D</xref>). The M3 is more rectangular in outline compared to other upper molars. The posterior lobe of the M3 is relatively reduced in width and the fossettes are large (Fig. <xref ref-type="fig" rid="F25">25E</xref>).</p><fig id="F25" position="float" orientation="portrait"><label>Figure 25.</label><caption><p>Remains of <italic><tp:taxon-name><tp:taxon-name-part taxon-name-part-type="genus">Bos</tp:taxon-name-part> <tp:taxon-name-part taxon-name-part-type="species">sauveli</tp:taxon-name-part></tp:taxon-name></italic> from Khok Sung: <bold>A</bold> DMR-KS-05-03-29-8, a left DP3 <bold>B</bold> DMR-KS-05-04-01-4, a left P3 <bold>C–D</bold> DMR-KS-05-03-23-2, a left M1 or M2 in occlusal (<bold>C</bold>) and lingual (<bold>D</bold>) views <bold>E</bold> DMR-KS-05-03-29-6, a right M3 <bold>F</bold> DMR-KS-05-04-01-6, a right p2 <bold>G</bold> DMR-KS-05-04-28-4, a broken right m3 <bold>H–I</bold> DMR-KS-05-04-9-1, a left mandible in occlusal (<bold>H</bold>) and lateral (<bold>I</bold>) views <bold>J–K</bold> DMR-KS-05-03-9-1, a right mandible in occlusal (<bold>J</bold>) and lateral (<bold>K</bold>) views <bold>L–N</bold> DMR-KS-05-03-20-2(1), a left humerus in anterior (<bold>L</bold>), posterior (<bold>M</bold>), and distal (<bold>N</bold>) views. All isolated teeth are shown in occlusal view.</p></caption><graphic xmlns:xlink="http://www.w3.org/1999/xlink" xlink:href="zookeys-613-001-g025.jpg" position="float" orientation="portrait" xlink:type="simple" id="oo_101072.jpg"/></fig><table-wrap id="T15" position="float" orientation="portrait"><label>Table 15.</label><caption><p>Measurements (lengths and widths in millimeters) of large bovid teeth from Khok Sung. N=number of specimens.</p></caption><table id="TID0E2OLM" rules="all"><tbody><tr><th rowspan="1" colspan="1"/><th rowspan="1" colspan="3">Length</th><th rowspan="1" colspan="3">Width</th></tr><tr><th rowspan="1" colspan="1"/><th rowspan="1" colspan="1">N</th><th rowspan="1" colspan="1">Range</th><th rowspan="1" colspan="1">Mean</th><th rowspan="1" colspan="1">N</th><th rowspan="1" colspan="1">Range</th><th rowspan="1" colspan="1">Mean</th></tr><tr><td rowspan="1" colspan="7">
              <bold><italic><tp:taxon-name><tp:taxon-name-part taxon-name-part-type="genus">Bos</tp:taxon-name-part> <tp:taxon-name-part taxon-name-part-type="species">sauveli</tp:taxon-name-part></tp:taxon-name></italic></bold>
            </td></tr><tr><td rowspan="1" colspan="1">DP3</td><td rowspan="1" colspan="1">1</td><td rowspan="1" colspan="1">27.39</td><td rowspan="1" colspan="1">–</td><td rowspan="1" colspan="1">1</td><td rowspan="1" colspan="1">14.91</td><td rowspan="1" colspan="1">–</td></tr><tr><td rowspan="1" colspan="1">P3</td><td rowspan="1" colspan="1">1</td><td rowspan="1" colspan="1">17.57</td><td rowspan="1" colspan="1">–</td><td rowspan="1" colspan="1">1</td><td rowspan="1" colspan="1">19.71</td><td rowspan="1" colspan="1">–</td></tr><tr><td rowspan="1" colspan="1">M1 or M2</td><td rowspan="1" colspan="1">–</td><td rowspan="1" colspan="1">–</td><td rowspan="1" colspan="1">–</td><td rowspan="1" colspan="1">1</td><td rowspan="1" colspan="1">25.63</td><td rowspan="1" colspan="1">–</td></tr><tr><td rowspan="1" colspan="1">M3</td><td rowspan="1" colspan="1">1</td><td rowspan="1" colspan="1">35.46</td><td rowspan="1" colspan="1">–</td><td rowspan="1" colspan="1">1</td><td rowspan="1" colspan="1">23.55</td><td rowspan="1" colspan="1">–</td></tr><tr><td rowspan="1" colspan="1">i2</td><td rowspan="1" colspan="1">1</td><td rowspan="1" colspan="1">13.67</td><td rowspan="1" colspan="1">–</td><td rowspan="1" colspan="1">1</td><td rowspan="1" colspan="1">11.53</td><td rowspan="1" colspan="1">–</td></tr><tr><td rowspan="1" colspan="1">i3</td><td rowspan="1" colspan="1">1</td><td rowspan="1" colspan="1">13.68</td><td rowspan="1" colspan="1">–</td><td rowspan="1" colspan="1">1</td><td rowspan="1" colspan="1">8.68</td><td rowspan="1" colspan="1">–</td></tr><tr><td rowspan="1" colspan="1">p2</td><td rowspan="1" colspan="1">2</td><td rowspan="1" colspan="1">14.13–14.77</td><td rowspan="1" colspan="1">14.45</td><td rowspan="1" colspan="1">2</td><td rowspan="1" colspan="1">8.52–10.39</td><td rowspan="1" colspan="1">9.46</td></tr><tr><td rowspan="1" colspan="1">p4</td><td rowspan="1" colspan="1">1</td><td rowspan="1" colspan="1">23.39</td><td rowspan="1" colspan="1">–</td><td rowspan="1" colspan="1">1</td><td rowspan="1" colspan="1">12.91</td><td rowspan="1" colspan="1">–</td></tr><tr><td rowspan="1" colspan="1">m1</td><td rowspan="1" colspan="1">3</td><td rowspan="1" colspan="1">27.24–27.96</td><td rowspan="1" colspan="1">27.72</td><td rowspan="1" colspan="1">3</td><td rowspan="1" colspan="1">17.21–18.26</td><td rowspan="1" colspan="1">17.73</td></tr><tr><td rowspan="1" colspan="1">m2</td><td rowspan="1" colspan="1">3</td><td rowspan="1" colspan="1">29.70–32.47</td><td rowspan="1" colspan="1">30.11</td><td rowspan="1" colspan="1">3</td><td rowspan="1" colspan="1">17.87–18.79</td><td rowspan="1" colspan="1">18.29</td></tr><tr><td rowspan="1" colspan="1">m3</td><td rowspan="1" colspan="1">3</td><td rowspan="1" colspan="1">40.60–47.60</td><td rowspan="1" colspan="1">43.78</td><td rowspan="1" colspan="1">5</td><td rowspan="1" colspan="1">17.09–19.91</td><td rowspan="1" colspan="1">18.37</td></tr><tr><td rowspan="1" colspan="7">
              <bold><italic><tp:taxon-name><tp:taxon-name-part taxon-name-part-type="genus">Bos</tp:taxon-name-part> <tp:taxon-name-part taxon-name-part-type="species">gaurus</tp:taxon-name-part></tp:taxon-name></italic></bold>
            </td></tr><tr><td rowspan="1" colspan="1">DP2</td><td rowspan="1" colspan="1">1</td><td rowspan="1" colspan="1">22.28</td><td rowspan="1" colspan="1">–</td><td rowspan="1" colspan="1">1</td><td rowspan="1" colspan="1">10.67</td><td rowspan="1" colspan="1">–</td></tr><tr><td rowspan="1" colspan="1">P2</td><td rowspan="1" colspan="1">2</td><td rowspan="1" colspan="1">19.42–20.79</td><td rowspan="1" colspan="1">20.11</td><td rowspan="1" colspan="1">2</td><td rowspan="1" colspan="1">13.55–15.58</td><td rowspan="1" colspan="1">14.57</td></tr><tr><td rowspan="1" colspan="1">DP3</td><td rowspan="1" colspan="1">1</td><td rowspan="1" colspan="1">28.73</td><td rowspan="1" colspan="1">–</td><td rowspan="1" colspan="1">1</td><td rowspan="1" colspan="1">18.97</td><td rowspan="1" colspan="1">–</td></tr><tr><td rowspan="1" colspan="1">DP4</td><td rowspan="1" colspan="1">1</td><td rowspan="1" colspan="1">29.75</td><td rowspan="1" colspan="1">–</td><td rowspan="1" colspan="1">1</td><td rowspan="1" colspan="1">22.55</td><td rowspan="1" colspan="1">–</td></tr><tr><td rowspan="1" colspan="1">M1</td><td rowspan="1" colspan="1">1</td><td rowspan="1" colspan="1">26.33</td><td rowspan="1" colspan="1">–</td><td rowspan="1" colspan="1">1</td><td rowspan="1" colspan="1">29.95</td><td rowspan="1" colspan="1">–</td></tr><tr><td rowspan="1" colspan="1">M3</td><td rowspan="1" colspan="1">1</td><td rowspan="1" colspan="1">36.96</td><td rowspan="1" colspan="1">–</td><td rowspan="1" colspan="1">1</td><td rowspan="1" colspan="1">26.94</td><td rowspan="1" colspan="1">–</td></tr><tr><td rowspan="1" colspan="1">i1</td><td rowspan="1" colspan="1">1</td><td rowspan="1" colspan="1">20.30</td><td rowspan="1" colspan="1">–</td><td rowspan="1" colspan="1">1</td><td rowspan="1" colspan="1">11.35</td><td rowspan="1" colspan="1">–</td></tr><tr><td rowspan="1" colspan="1">p2</td><td rowspan="1" colspan="1">1</td><td rowspan="1" colspan="1">13.77</td><td rowspan="1" colspan="1">–</td><td rowspan="1" colspan="1">1</td><td rowspan="1" colspan="1">8.56</td><td rowspan="1" colspan="1">–</td></tr><tr><td rowspan="1" colspan="1">p3</td><td rowspan="1" colspan="1">1</td><td rowspan="1" colspan="1">21.58</td><td rowspan="1" colspan="1">–</td><td rowspan="1" colspan="1">1</td><td rowspan="1" colspan="1">11.92</td><td rowspan="1" colspan="1">–</td></tr><tr><td rowspan="1" colspan="1">p4</td><td rowspan="1" colspan="1">1</td><td rowspan="1" colspan="1">21.11</td><td rowspan="1" colspan="1">–</td><td rowspan="1" colspan="1">1</td><td rowspan="1" colspan="1">12.72</td><td rowspan="1" colspan="1">–</td></tr><tr><td rowspan="1" colspan="1">m1</td><td rowspan="1" colspan="1">2</td><td rowspan="1" colspan="1">25.29–28.67</td><td rowspan="1" colspan="1">26.98</td><td rowspan="1" colspan="1">2</td><td rowspan="1" colspan="1">18.25–19.28</td><td rowspan="1" colspan="1">18.77</td></tr><tr><td rowspan="1" colspan="1">m2</td><td rowspan="1" colspan="1">3</td><td rowspan="1" colspan="1">30.36–35.09</td><td rowspan="1" colspan="1">32.82</td><td rowspan="1" colspan="1">3</td><td rowspan="1" colspan="1">19.00–20.07</td><td rowspan="1" colspan="1">19.45</td></tr><tr><td rowspan="1" colspan="1">m3</td><td rowspan="1" colspan="1">2</td><td rowspan="1" colspan="1">42.56–46.23</td><td rowspan="1" colspan="1">44.40</td><td rowspan="1" colspan="1">2</td><td rowspan="1" colspan="1">18.72–18.79</td><td rowspan="1" colspan="1">18.76</td></tr><tr><td rowspan="1" colspan="7">
              <bold><italic><tp:taxon-name><tp:taxon-name-part taxon-name-part-type="genus">Bubalus</tp:taxon-name-part> <tp:taxon-name-part taxon-name-part-type="species">arnee</tp:taxon-name-part></tp:taxon-name></italic></bold>
            </td></tr><tr><td rowspan="1" colspan="1">P2</td><td rowspan="1" colspan="1">3</td><td rowspan="1" colspan="1">22.30–26.78</td><td rowspan="1" colspan="1">24.04</td><td rowspan="1" colspan="1">3</td><td rowspan="1" colspan="1">14.47–17.26</td><td rowspan="1" colspan="1">15.76</td></tr><tr><td rowspan="1" colspan="1">DP3</td><td rowspan="1" colspan="1">1</td><td rowspan="1" colspan="1">31.92</td><td rowspan="1" colspan="1">–</td><td rowspan="1" colspan="1">1</td><td rowspan="1" colspan="1">19.75</td><td rowspan="1" colspan="1">–</td></tr><tr><td rowspan="1" colspan="1">P3</td><td rowspan="1" colspan="1">7</td><td rowspan="1" colspan="1">17.85–25.03</td><td rowspan="1" colspan="1">21.58</td><td rowspan="1" colspan="1">7</td><td rowspan="1" colspan="1">15.56–21.93</td><td rowspan="1" colspan="1">20.32</td></tr><tr><td rowspan="1" colspan="1">DP4</td><td rowspan="1" colspan="1">1</td><td rowspan="1" colspan="1">31.60</td><td rowspan="1" colspan="1">–</td><td rowspan="1" colspan="1">1</td><td rowspan="1" colspan="1">23.36</td><td rowspan="1" colspan="1">–</td></tr><tr><td rowspan="1" colspan="1">P4</td><td rowspan="1" colspan="1">7</td><td rowspan="1" colspan="1">17.76–23.55</td><td rowspan="1" colspan="1">20.46</td><td rowspan="1" colspan="1">7</td><td rowspan="1" colspan="1">21.01–23.20</td><td rowspan="1" colspan="1">22.34</td></tr><tr><td rowspan="1" colspan="1">M1</td><td rowspan="1" colspan="1">9</td><td rowspan="1" colspan="1">25.73–33.16</td><td rowspan="1" colspan="1">28.61</td><td rowspan="1" colspan="1">8</td><td rowspan="1" colspan="1">26.01–29.79</td><td rowspan="1" colspan="1">27.30</td></tr><tr><td rowspan="1" colspan="1">M2</td><td rowspan="1" colspan="1">8</td><td rowspan="1" colspan="1">30.45–36.18</td><td rowspan="1" colspan="1">33.11</td><td rowspan="1" colspan="1">7</td><td rowspan="1" colspan="1">26.09–29.23</td><td rowspan="1" colspan="1">27.23</td></tr><tr><td rowspan="1" colspan="1">M3</td><td rowspan="1" colspan="1">6</td><td rowspan="1" colspan="1">33.74–37.40</td><td rowspan="1" colspan="1">36.07</td><td rowspan="1" colspan="1">6</td><td rowspan="1" colspan="1">25.26–27.30</td><td rowspan="1" colspan="1">26.29</td></tr><tr><td rowspan="1" colspan="1">i1</td><td rowspan="1" colspan="1">1</td><td rowspan="1" colspan="1">21.21</td><td rowspan="1" colspan="1">–</td><td rowspan="1" colspan="1">1</td><td rowspan="1" colspan="1">10.31</td><td rowspan="1" colspan="1">–</td></tr><tr><td rowspan="1" colspan="1">i2</td><td rowspan="1" colspan="1">1</td><td rowspan="1" colspan="1">16.17</td><td rowspan="1" colspan="1">–</td><td rowspan="1" colspan="1">1</td><td rowspan="1" colspan="1">11.94</td><td rowspan="1" colspan="1">–</td></tr><tr><td rowspan="1" colspan="1">i3</td><td rowspan="1" colspan="1">1</td><td rowspan="1" colspan="1">16.61</td><td rowspan="1" colspan="1">–</td><td rowspan="1" colspan="1">1</td><td rowspan="1" colspan="1">11.63</td><td rowspan="1" colspan="1">–</td></tr><tr><td rowspan="1" colspan="1">i4</td><td rowspan="1" colspan="1">1</td><td rowspan="1" colspan="1">15.82</td><td rowspan="1" colspan="1">–</td><td rowspan="1" colspan="1">1</td><td rowspan="1" colspan="1">8.80</td><td rowspan="1" colspan="1">–</td></tr><tr><td rowspan="1" colspan="1">p2</td><td rowspan="1" colspan="1">4</td><td rowspan="1" colspan="1">13.56–16.24</td><td rowspan="1" colspan="1">15.05</td><td rowspan="1" colspan="1">4</td><td rowspan="1" colspan="1">8.01–9.80</td><td rowspan="1" colspan="1">8.87</td></tr><tr><td rowspan="1" colspan="1">dp3</td><td rowspan="1" colspan="1">2</td><td rowspan="1" colspan="1">21.59–23.20</td><td rowspan="1" colspan="1">22.40</td><td rowspan="1" colspan="1">2</td><td rowspan="1" colspan="1">8.65–9.90</td><td rowspan="1" colspan="1">9.28</td></tr><tr><td rowspan="1" colspan="1">p3</td><td rowspan="1" colspan="1">3</td><td rowspan="1" colspan="1">21.88–23.09</td><td rowspan="1" colspan="1">22.30</td><td rowspan="1" colspan="1">3</td><td rowspan="1" colspan="1">10.23–13.09</td><td rowspan="1" colspan="1">11.80</td></tr><tr><td rowspan="1" colspan="1">dp4</td><td rowspan="1" colspan="1">3</td><td rowspan="1" colspan="1">37.25–42.59</td><td rowspan="1" colspan="1">40.74</td><td rowspan="1" colspan="1">3</td><td rowspan="1" colspan="1">13.34–15.24</td><td rowspan="1" colspan="1">14.39</td></tr><tr><td rowspan="1" colspan="1">p4</td><td rowspan="1" colspan="1">2</td><td rowspan="1" colspan="1">23.81–24.97</td><td rowspan="1" colspan="1">24.39</td><td rowspan="1" colspan="1">3</td><td rowspan="1" colspan="1">11.93–13.26</td><td rowspan="1" colspan="1">12.76</td></tr><tr><td rowspan="1" colspan="1">m1</td><td rowspan="1" colspan="1">9</td><td rowspan="1" colspan="1">30.49–36.77</td><td rowspan="1" colspan="1">32.66</td><td rowspan="1" colspan="1">6</td><td rowspan="1" colspan="1">17.67–20.36</td><td rowspan="1" colspan="1">18.94</td></tr><tr><td rowspan="1" colspan="1">m2</td><td rowspan="1" colspan="1">6</td><td rowspan="1" colspan="1">32.13–39.20</td><td rowspan="1" colspan="1">36.03</td><td rowspan="1" colspan="1">5</td><td rowspan="1" colspan="1">19.00–21.22</td><td rowspan="1" colspan="1">20.18</td></tr><tr><td rowspan="1" colspan="1">m3</td><td rowspan="1" colspan="1">3</td><td rowspan="1" colspan="1">46.52–48.33</td><td rowspan="1" colspan="1">47.29</td><td rowspan="1" colspan="1">4</td><td rowspan="1" colspan="1">17.64–20.72</td><td rowspan="1" colspan="1">19.66</td></tr></tbody></table></table-wrap><p>
              <bold>Mandible and lower dentition</bold>: two mandibles, DMR-KS-05-03-9-1 (Fig. <xref ref-type="fig" rid="F25">25H, I</xref>) and DMR-KS-05-04-9-1 (Fig. <xref ref-type="fig" rid="F25">25J, K</xref>), are almost complete (for measurements, see Appendix <xref ref-type="table" rid="T32">13</xref>). All incisors and premolars dropped out of the first specimen. The second specimen lacks all incisors and the p3. Another fragmentary mandible DMR-KS-05-04-29-1 preserves only a posterior lobe of the m3.</p><p>The i2 (DMR-KS-05-03-22-15) and i3 (DMR-KS-05-03-23-4) are spatulate and small, compared to other species of <italic><tp:taxon-name><tp:taxon-name-part taxon-name-part-type="genus">Bos</tp:taxon-name-part></tp:taxon-name></italic> (for measurements, see Tab. <xref ref-type="table" rid="T15">15</xref>). The two p2 (DMR-KS-05-04-9-1: Fig. <xref ref-type="fig" rid="F25">25H</xref> and DMR-KS-05-04-01-6: Fig. <xref ref-type="fig" rid="F25">25F</xref>) is small and shows a protruding preprotoconulidcristid and a fusion between the postentocristid and the posthypocristid. The p4 displays well-developed conids and cristids. The postprotocristid is large, compared to other <italic><tp:taxon-name><tp:taxon-name-part taxon-name-part-type="genus">Bos</tp:taxon-name-part></tp:taxon-name></italic> species. On the lower molars, the metastylid is poorly-developed, but becoming more prominent in m3 (Fig. <xref ref-type="fig" rid="F25">25H</xref>). The anterior and posterior fossettes is metacentric chromosome-shaped with wear (Fig. <xref ref-type="fig" rid="F25">25H, J</xref>). The posterior talonid of the m3 is well-developed (Fig. <xref ref-type="fig" rid="F25">25H, J</xref>). The posthypoconulidcristid protrudes posteriorly and sometimes bifurcates into two flanges, as observed on the specimen DMR-KS-05-04-9-1 (Fig. <xref ref-type="fig" rid="F25">25H</xref>). The entostylid slightly protrudes lingually in relation to heavy wear and the posterior ectostylid is usually absent.</p><p>
              <bold>Postcranial remains</bold>: a humerus, DMR-KS-05-03-20-2(1), preserves the shaft and distal part (Fig. L–N). We attribute this humerus to <italic><tp:taxon-name><tp:taxon-name-part taxon-name-part-type="genus">Bos</tp:taxon-name-part> <tp:taxon-name-part taxon-name-part-type="species">sauveli</tp:taxon-name-part></tp:taxon-name></italic> according to the proportional correlation with the extant specimens (Tab. <xref ref-type="table" rid="T13">13</xref> and Appendix <xref ref-type="table" rid="T26">7</xref>). This specimen is also smaller than that of extant <italic><tp:taxon-name><tp:taxon-name-part taxon-name-part-type="genus">Bos</tp:taxon-name-part> <tp:taxon-name-part taxon-name-part-type="species">javanicus</tp:taxon-name-part></tp:taxon-name></italic> and <italic><tp:taxon-name><tp:taxon-name-part taxon-name-part-type="genus">Bos</tp:taxon-name-part> <tp:taxon-name-part taxon-name-part-type="species">gaurus</tp:taxon-name-part></tp:taxon-name></italic> (Appendices <xref ref-type="table" rid="T20">1</xref> and <xref ref-type="table" rid="T26">7</xref>).</p></tp:treatment-sec><tp:treatment-sec sec-type="remarks" id="SECID0E3OEM"><title>Taxonomic remarks and comparisons.</title><p>Southeast Asian large bovids are accurately identified by differences in cranial features (especially horn cores), although they show sexual and ontogenetic variation in morphology. Lacking the cranial remains, it is difficult to make a distinction within the species of <italic><tp:taxon-name><tp:taxon-name-part taxon-name-part-type="genus">Bos</tp:taxon-name-part></tp:taxon-name></italic>. Due to the lack of cranial remains of koupreys (<italic><tp:taxon-name><tp:taxon-name-part taxon-name-part-type="genus">Bos</tp:taxon-name-part> <tp:taxon-name-part taxon-name-part-type="species">sauveli</tp:taxon-name-part></tp:taxon-name></italic>) collected from Khok Sung, we identify these fossils on the basis of dental features.</p><p>Based on our comparisons with some extant specimens (<named-content xmlns:xlink="http://www.w3.org/1999/xlink" content-type="dwc:institutional_code" xlink:type="simple">MNHN</named-content>-ZMO-1940-51 and <named-content xmlns:xlink="http://www.w3.org/1999/xlink" content-type="dwc:institutional_code" xlink:type="simple">MNHN</named-content>-ZMO-10801), the cheek teeth of koupreys are similar to those of other species of <italic><tp:taxon-name><tp:taxon-name-part taxon-name-part-type="genus">Bos</tp:taxon-name-part></tp:taxon-name></italic>, characterized by having hypsodont crowns, well-developed styles and stylids, a horse shoe-shaped infundibulum (anterior and posterior fossettes), and bifurcated or trifurcated entostyles depending on the wear stage. Among Southeast Asian <!--PageBreak--><!--PageBreak--><!--PageBreak-->large bovids, it differs from <italic><tp:taxon-name><tp:taxon-name-part taxon-name-part-type="genus">Bos</tp:taxon-name-part> <tp:taxon-name-part taxon-name-part-type="species">javanicus</tp:taxon-name-part></tp:taxon-name></italic> (banteng) and <italic><tp:taxon-name><tp:taxon-name-part taxon-name-part-type="genus">Bos</tp:taxon-name-part> <tp:taxon-name-part taxon-name-part-type="species">gaurus</tp:taxon-name-part></tp:taxon-name></italic> (gaur) in having a more developed postprotocristid on the p3 and p4, a metacentric chromosome-shaped molar in relation to the middle wear stage, a single large medial fossette on the upper molars, a flat lingual surface of the entostyle on the moderately to heavily worn molars. The M1 and M3 of <italic><tp:taxon-name><tp:taxon-name-part taxon-name-part-type="genus">Bos</tp:taxon-name-part> <tp:taxon-name-part taxon-name-part-type="species">sauveli</tp:taxon-name-part></tp:taxon-name></italic> are almost more square and rectangular in outline, respectively, compared to those of other <italic><tp:taxon-name><tp:taxon-name-part taxon-name-part-type="genus">Bos</tp:taxon-name-part></tp:taxon-name></italic> species. <italic><tp:taxon-name><tp:taxon-name-part taxon-name-part-type="genus">Bos</tp:taxon-name-part> <tp:taxon-name-part taxon-name-part-type="species">sauveli</tp:taxon-name-part></tp:taxon-name></italic> is usually smaller than <italic><tp:taxon-name><tp:taxon-name-part taxon-name-part-type="genus">Bos</tp:taxon-name-part> <tp:taxon-name-part taxon-name-part-type="species">gaurus</tp:taxon-name-part></tp:taxon-name></italic> and <italic><tp:taxon-name><tp:taxon-name-part taxon-name-part-type="genus">Bubalus</tp:taxon-name-part> <tp:taxon-name-part taxon-name-part-type="species">arnee</tp:taxon-name-part></tp:taxon-name></italic> (wild water buffalo), but is often comparable in size to <italic><tp:taxon-name><tp:taxon-name-part taxon-name-part-type="genus">Bos</tp:taxon-name-part> <tp:taxon-name-part taxon-name-part-type="species">javanicus</tp:taxon-name-part></tp:taxon-name></italic> (Figs <xref ref-type="fig" rid="F26">26</xref> and <xref ref-type="fig" rid="F27">27</xref>, and for the average of large bovid body mass, see Tab. <xref ref-type="table" rid="T14">14</xref>).</p><fig id="F26" position="float" orientation="portrait"><label>Figure 26.</label><caption><p>Scatter diagrams of upper cheek tooth (P2–M3) widths of recent and fossil large bovids. Fossil data from Phnom Loang, Lang Trang, Thum Wiman Nakin, and Tam Hang South are from <xref ref-type="bibr" rid="B15">Beden and Guérin (1973)</xref>, <xref ref-type="bibr" rid="B48">de Vos and Long (1993)</xref>, <xref ref-type="bibr" rid="B164">Tougard (1998)</xref>, and <xref ref-type="bibr" rid="B7">Bacon et al. (2011)</xref>, respectively.</p></caption><graphic xmlns:xlink="http://www.w3.org/1999/xlink" xlink:href="zookeys-613-001-g026.jpg" position="float" orientation="portrait" xlink:type="simple" id="oo_101073.jpg"/></fig><fig id="F27" position="float" orientation="portrait"><label>Figure 27.</label><caption><p>Scatter diagrams of lower cheek tooth (p2–m3) widths of recent and fossil large bovids. Fossil data from Phnom Loang, Lang Trang, Thum Wiman Nakin, Thum Prakai Phet, Duoi U’Oi, and Tam Hang South are from <xref ref-type="bibr" rid="B15">Beden and Guérin (1973)</xref>, <xref ref-type="bibr" rid="B48">de Vos and Long (1993)</xref>, <xref ref-type="bibr" rid="B164">Tougard (1998)</xref>, <xref ref-type="bibr" rid="B57">Filoux et al. (2015)</xref>, and <xref ref-type="bibr" rid="B6">Bacon et al. (2008b</xref>, <xref ref-type="bibr" rid="B7">2011</xref>), respectively.</p></caption><graphic xmlns:xlink="http://www.w3.org/1999/xlink" xlink:href="zookeys-613-001-g027.jpg" position="float" orientation="portrait" xlink:type="simple" id="oo_101074.jpg"/></fig><p>According to the molecular phylogenetic analyses, the kouprey may have been domesticated in Cambodia (<xref ref-type="bibr" rid="B81">Hassanin et al. 2006</xref>) and they are probably a feral animal derived from hybridization between <italic><tp:taxon-name><tp:taxon-name-part taxon-name-part-type="genus">Bos</tp:taxon-name-part> <tp:taxon-name-part taxon-name-part-type="species">javanicus</tp:taxon-name-part></tp:taxon-name></italic> and <italic><tp:taxon-name><tp:taxon-name-part taxon-name-part-type="genus">Bos</tp:taxon-name-part> <tp:taxon-name-part taxon-name-part-type="species">taurus</tp:taxon-name-part> <tp:taxon-name-part taxon-name-part-type="subspecies">indicus</tp:taxon-name-part></tp:taxon-name></italic> (zebu) (<xref ref-type="bibr" rid="B59">Galbreath et al. 2006</xref>). However, the latter statement is not recently supported by the molecular sequences available for koupreys, bantengs, and zebus (<xref ref-type="bibr" rid="B80">Hassanin and Ropiquet 2007</xref>). These authors indicated that the mitochondrial sequences of Cambodian bantengs are divergent from those of Javan bantengs, but similar to those of koupreys. They also proposed that the mitochondrial genome of koupreys seems to have been transferred by natural hybridization into the ancestor of Cambodian bantengs. The taxonomic status of koupreys is currently under discussion and additional molecular analyses on Southeast Asian bantengs need to be examined in the future. However, our taxonomic identification of Khok Sung bovids suggests an existence of the Pleistocene kouprey in Thailand because of its high similarities in dental features with the type specimen <named-content xmlns:xlink="http://www.w3.org/1999/xlink" content-type="dwc:institutional_code" xlink:type="simple">MNHN</named-content>-ZMO-1940-51 and the specimen <named-content xmlns:xlink="http://www.w3.org/1999/xlink" content-type="dwc:institutional_code" xlink:type="simple">MNHN</named-content>-ZMO-10801.</p></tp:treatment-sec><tp:treatment-sec><!--Section generated to contain objects referenced in tp:taxon-treatment.--><table-wrap id="T32" position="float" orientation="portrait"><label>Appendix 13.</label><caption><p>Measurements (in millimeters) of mandibles of large bovids from Khok Sung. Numbers within the parentheses refer to the numbers used in von den Driesch’s metrical methods (1976: fig. 21). * indicates measurements of the maximum length of the preservation according to incomplete specimens. “es” refers to an estimated value of the full length due to incomplete specimens.</p></caption><table id="TID0EMDYO" rules="all"><tbody><tr><td rowspan="1" colspan="1">
              <bold>Taxon</bold>
            </td><td rowspan="1" colspan="2">
              <bold><italic><tp:taxon-name><tp:taxon-name-part taxon-name-part-type="genus">Bos</tp:taxon-name-part> <tp:taxon-name-part taxon-name-part-type="species">sauveli</tp:taxon-name-part></tp:taxon-name></italic></bold>
            </td><td rowspan="1" colspan="2">
              <bold><italic><tp:taxon-name><tp:taxon-name-part taxon-name-part-type="genus">Bos</tp:taxon-name-part> <tp:taxon-name-part taxon-name-part-type="species">gaurus</tp:taxon-name-part></tp:taxon-name></italic></bold>
            </td><td rowspan="1" colspan="5">
              <bold><italic><tp:taxon-name><tp:taxon-name-part taxon-name-part-type="genus">Bubalus</tp:taxon-name-part> <tp:taxon-name-part taxon-name-part-type="species">arnee</tp:taxon-name-part></tp:taxon-name></italic></bold>
            </td></tr><tr><td rowspan="1" colspan="1">
              <bold>Mandible no.</bold>
            </td><td rowspan="1" colspan="1">DMR-KS-05-03-9-1</td><td rowspan="1" colspan="1">DMR-KS-05-04-9-1</td><td rowspan="1" colspan="1">DMR-KS-05-03-00-1</td><td rowspan="1" colspan="1">DMR-KS-05-04-3-1</td><td rowspan="1" colspan="1">DMR-KS-05-03-20-10</td><td rowspan="1" colspan="1">DMR-KS-05-03-20-20</td><td rowspan="1" colspan="1">DMR-KS-05-03-20-2</td><td rowspan="1" colspan="1">DMR-KS-05-03-10-3</td><td rowspan="1" colspan="1">DMR-KS-05-03-20-1</td></tr><tr><td rowspan="1" colspan="1">
              <bold>Metrical parameters (mm)</bold>
            </td><td rowspan="1" colspan="1"/><td rowspan="1" colspan="1"/><td rowspan="1" colspan="1"/><td rowspan="1" colspan="1"/><td rowspan="1" colspan="1">Juvenile</td><td rowspan="1" colspan="1">Juvenile</td><td rowspan="1" colspan="1">Juvenile</td><td rowspan="1" colspan="1"/><td rowspan="1" colspan="1"/></tr><tr><td rowspan="1" colspan="1">(1) Length from the angle: Gonion caudale–Infradentale</td><td rowspan="1" colspan="1">450*</td><td rowspan="1" colspan="1">446.21</td><td rowspan="1" colspan="1">–</td><td rowspan="1" colspan="1">–</td><td rowspan="1" colspan="1">377*</td><td rowspan="1" colspan="1">–</td><td rowspan="1" colspan="1">–</td><td rowspan="1" colspan="1">461.14</td><td rowspan="1" colspan="1">464.54</td></tr><tr><td rowspan="1" colspan="1">(2) Length from the condyle: aboral border of the condyle process–Infradentale</td><td rowspan="1" colspan="1">483.55</td><td rowspan="1" colspan="1">478.08</td><td rowspan="1" colspan="1">–</td><td rowspan="1" colspan="1">–</td><td rowspan="1" colspan="1">371.28*</td><td rowspan="1" colspan="1">–</td><td rowspan="1" colspan="1">–</td><td rowspan="1" colspan="1">490.82</td><td rowspan="1" colspan="1">493.34</td></tr><tr><td rowspan="1" colspan="1">(3) Length: Gonion caudale–aboral border of the alveolus of m3</td><td rowspan="1" colspan="1">132.51</td><td rowspan="1" colspan="1">122.31</td><td rowspan="1" colspan="1">–</td><td rowspan="1" colspan="1">137.11</td><td rowspan="1" colspan="1">83.57</td><td rowspan="1" colspan="1">–</td><td rowspan="1" colspan="1">94.92</td><td rowspan="1" colspan="1">126.23</td><td rowspan="1" colspan="1">127.48</td></tr><tr><td rowspan="1" colspan="1">(4) Length of the horizontal ramus: aboral border of the alveolus of m3–Infradentale</td><td rowspan="1" colspan="1">313.60</td><td rowspan="1" colspan="1">312.1</td><td rowspan="1" colspan="1">–</td><td rowspan="1" colspan="1">–</td><td rowspan="1" colspan="1">278.91*</td><td rowspan="1" colspan="1">–</td><td rowspan="1" colspan="1">–</td><td rowspan="1" colspan="1">324.52</td><td rowspan="1" colspan="1">325.67</td></tr><tr><td rowspan="1" colspan="1">(5) Length: Gonion caudale–oral border of the alveolus of p2</td><td rowspan="1" colspan="1">307.52</td><td rowspan="1" colspan="1">289.11</td><td rowspan="1" colspan="1">–</td><td rowspan="1" colspan="1">305.44</td><td rowspan="1" colspan="1">245.18</td><td rowspan="1" colspan="1">–</td><td rowspan="1" colspan="1">–</td><td rowspan="1" colspan="1">301.04</td><td rowspan="1" colspan="1">299.77</td></tr><tr><td rowspan="1" colspan="1">(6) Length: Gonion caudale–the most aboral indentation of the mental foramen</td><td rowspan="1" colspan="1">397.32</td><td rowspan="1" colspan="1">356.52</td><td rowspan="1" colspan="1">–</td><td rowspan="1" colspan="1">–</td><td rowspan="1" colspan="1">311.78</td><td rowspan="1" colspan="1">–</td><td rowspan="1" colspan="1">–</td><td rowspan="1" colspan="1">375.44</td><td rowspan="1" colspan="1">374.89</td></tr><tr><td rowspan="1" colspan="1">(7) Length of the cheek tooth row, measured along the alveoli on the buccal side</td><td rowspan="1" colspan="1">169.58</td><td rowspan="1" colspan="1">165.66</td><td rowspan="1" colspan="1">–</td><td rowspan="1" colspan="1">171.58</td><td rowspan="1" colspan="1">–</td><td rowspan="1" colspan="1">–</td><td rowspan="1" colspan="1">–</td><td rowspan="1" colspan="1">173.72</td><td rowspan="1" colspan="1">174.52</td></tr><tr><td rowspan="1" colspan="1">(8) Length of the molar row, measured along the alveoli on the buccal side</td><td rowspan="1" colspan="1">107.01</td><td rowspan="1" colspan="1">103.86</td><td rowspan="1" colspan="1">101.01</td><td rowspan="1" colspan="1">109.10</td><td rowspan="1" colspan="1">–</td><td rowspan="1" colspan="1">–</td><td rowspan="1" colspan="1">–</td><td rowspan="1" colspan="1">111.57</td><td rowspan="1" colspan="1">113.69</td></tr><tr><td rowspan="1" colspan="1">(9) Length of the premolar row, measured along the alveoli on the buccal side</td><td rowspan="1" colspan="1">65.31</td><td rowspan="1" colspan="1">56.54</td><td rowspan="1" colspan="1">–</td><td rowspan="1" colspan="1">60.26</td><td rowspan="1" colspan="1">78.22 (p2–dp4)</td><td rowspan="1" colspan="1">–</td><td rowspan="1" colspan="1">79.09 (p2–dp4)</td><td rowspan="1" colspan="1">60.31</td><td rowspan="1" colspan="1">59.02</td></tr><tr><td rowspan="1" colspan="1">(11) Length of the diastema: oral border of the alveolus of p2–aboral border of the alveolus of i4</td><td rowspan="1" colspan="1">110.41</td><td rowspan="1" colspan="1">116.57</td><td rowspan="1" colspan="1">–</td><td rowspan="1" colspan="1">–</td><td rowspan="1" colspan="1">106.53</td><td rowspan="1" colspan="1">–</td><td rowspan="1" colspan="1">–</td><td rowspan="1" colspan="1">116.41</td><td rowspan="1" colspan="1">118.35</td></tr><tr><td rowspan="1" colspan="1">(12) Aboral height of the vertical ramus: Gonion ventrale–highest point of the condyle process</td><td rowspan="1" colspan="1">189.21</td><td rowspan="1" colspan="1">175.03</td><td rowspan="1" colspan="1">–</td><td rowspan="1" colspan="1">186.53</td><td rowspan="1" colspan="1">139.48</td><td rowspan="1" colspan="1">–</td><td rowspan="1" colspan="1">143.18</td><td rowspan="1" colspan="1">181.59</td><td rowspan="1" colspan="1">183.21</td></tr><tr><td rowspan="1" colspan="1">(13) Middle height of the vertical ramus: Gonion ventrale–deepest point of the mandibular notch</td><td rowspan="1" colspan="1">168.52</td><td rowspan="1" colspan="1">165.07</td><td rowspan="1" colspan="1">–</td><td rowspan="1" colspan="1">181.08</td><td rowspan="1" colspan="1">139.97</td><td rowspan="1" colspan="1">–</td><td rowspan="1" colspan="1">145.30</td><td rowspan="1" colspan="1">177.52</td><td rowspan="1" colspan="1">169.18</td></tr><tr><td rowspan="1" colspan="1">(14) Oral height of the vertical ramus: Gonion ventrale–Coronion</td><td rowspan="1" colspan="1">254.16</td><td rowspan="1" colspan="1">249.58</td><td rowspan="1" colspan="1">–</td><td rowspan="1" colspan="1">251.12</td><td rowspan="1" colspan="1">205.47</td><td rowspan="1" colspan="1">–</td><td rowspan="1" colspan="1">–</td><td rowspan="1" colspan="1">236.58</td><td rowspan="1" colspan="1">246.55</td></tr><tr><td rowspan="1" colspan="1">(15a) Height of the mandible behind m3 from the most aboral point of the alveolus on the buccal side</td><td rowspan="1" colspan="1">90.59</td><td rowspan="1" colspan="1">90.40</td><td rowspan="1" colspan="1">–</td><td rowspan="1" colspan="1">89.86</td><td rowspan="1" colspan="1">–</td><td rowspan="1" colspan="1">–</td><td rowspan="1" colspan="1">80.84</td><td rowspan="1" colspan="1">94.89</td><td rowspan="1" colspan="1">96.63</td></tr><tr><td rowspan="1" colspan="1">(15b) Height of the mandible in front of m1</td><td rowspan="1" colspan="1">64.88</td><td rowspan="1" colspan="1">68.83</td><td rowspan="1" colspan="1">70.33</td><td rowspan="1" colspan="1">65.79</td><td rowspan="1" colspan="1">66.84</td><td rowspan="1" colspan="1">64.28</td><td rowspan="1" colspan="1">68.61</td><td rowspan="1" colspan="1">68.48</td><td rowspan="1" colspan="1">69.63</td></tr><tr><td rowspan="1" colspan="1">(15c) Height of the mandible in front of p2</td><td rowspan="1" colspan="1">54.99</td><td rowspan="1" colspan="1">55.04</td><td rowspan="1" colspan="1">–</td><td rowspan="1" colspan="1">57.77 (es)</td><td rowspan="1" colspan="1">41.63</td><td rowspan="1" colspan="1">–</td><td rowspan="1" colspan="1">42.38</td><td rowspan="1" colspan="1">55.57</td><td rowspan="1" colspan="1">56.33</td></tr></tbody></table></table-wrap><table-wrap id="T13" position="float" orientation="portrait"><label>Table 13.</label><caption><p>Proportional indices of postcranial remains of identified ruminant taxa from Khok Sung.</p></caption><table id="TID0EBIGM" rules="all"><tbody><tr><td rowspan="1" colspan="8">
              <bold>Scapula</bold>
            </td><td rowspan="1" colspan="1"/><td rowspan="1" colspan="1"/><td rowspan="1" colspan="1"/><td rowspan="1" colspan="1"/><td rowspan="1" colspan="1"/></tr><tr><td rowspan="1" colspan="1">
              <bold>Specimen</bold>
            </td><td rowspan="1" colspan="1">
              <bold>Taxa</bold>
            </td><td rowspan="1" colspan="1">
              <bold><abbrev xmlns:xlink="http://www.w3.org/1999/xlink" xlink:title="Height along the spine" id="ABBRID0EQDFK" xlink:type="simple">HS</abbrev>/<abbrev xmlns:xlink="http://www.w3.org/1999/xlink" xlink:title="Greatest dorsal length" id="ABBRID0EUDFK" xlink:type="simple">Ld</abbrev></bold>
            </td><td rowspan="1" colspan="1">
              <bold><abbrev xmlns:xlink="http://www.w3.org/1999/xlink" xlink:title="Diagonal height from the most distal point of the scapula to the thoracic angle" id="ABBRID0E4DFK" xlink:type="simple">DHA</abbrev>/<abbrev xmlns:xlink="http://www.w3.org/1999/xlink" xlink:title="Greatest dorsal length" id="ABBRID0EBEFK" xlink:type="simple">Ld</abbrev></bold>
            </td><td rowspan="1" colspan="1">
              <bold><abbrev xmlns:xlink="http://www.w3.org/1999/xlink" xlink:title="Greatest dorsal length" id="ABBRID0EKEFK" xlink:type="simple">Ld</abbrev>/<abbrev xmlns:xlink="http://www.w3.org/1999/xlink" xlink:title="Smallest length of the Collum scapulae neck of the scapula" id="ABBRID0EOEFK" xlink:type="simple">SLC</abbrev></bold>
            </td><td rowspan="1" colspan="1">
              <bold><abbrev xmlns:xlink="http://www.w3.org/1999/xlink" xlink:title="Length of the glenoid cavity" id="ABBRID0EXEFK" xlink:type="simple">LG</abbrev>/<abbrev xmlns:xlink="http://www.w3.org/1999/xlink" xlink:title="Breadth of the glenoid cavity" id="ABBRID0E2EFK" xlink:type="simple">BG</abbrev></bold>
            </td><td rowspan="1" colspan="1">
              <bold><abbrev xmlns:xlink="http://www.w3.org/1999/xlink" xlink:title="Greatest length of the Processus articularis glenoid process" id="ABBRID0EEFFK" xlink:type="simple">GLP</abbrev>/<abbrev xmlns:xlink="http://www.w3.org/1999/xlink" xlink:title="Length of the glenoid cavity" id="ABBRID0EIFFK" xlink:type="simple">LG</abbrev></bold>
            </td><td rowspan="1" colspan="1">
              <bold><abbrev xmlns:xlink="http://www.w3.org/1999/xlink" xlink:title="Smallest length of the Collum scapulae neck of the scapula" id="ABBRID0ERFFK" xlink:type="simple">SLC</abbrev>/<abbrev xmlns:xlink="http://www.w3.org/1999/xlink" xlink:title="Breadth of the glenoid cavity" id="ABBRID0EVFFK" xlink:type="simple">BG</abbrev></bold>
            </td><td rowspan="1" colspan="1"/><td rowspan="1" colspan="1"/><td rowspan="1" colspan="1"/><td rowspan="1" colspan="1"/><td rowspan="1" colspan="1"/></tr><tr><td rowspan="1" colspan="1">DMR-KS-05-03-26-2</td><td rowspan="1" colspan="1">
              <italic><tp:taxon-name><tp:taxon-name-part taxon-name-part-type="genus">Bubalus</tp:taxon-name-part> <tp:taxon-name-part taxon-name-part-type="species">arnee</tp:taxon-name-part></tp:taxon-name></italic>
            </td><td rowspan="1" colspan="1">1.50</td><td rowspan="1" colspan="1">1.28</td><td rowspan="1" colspan="1">3.89</td><td rowspan="1" colspan="1">1.20</td><td rowspan="1" colspan="1">1.30</td><td rowspan="1" colspan="1">1.12</td><td rowspan="1" colspan="1"/><td rowspan="1" colspan="1"/><td rowspan="1" colspan="1"/><td rowspan="1" colspan="1"/><td rowspan="1" colspan="1"/></tr><tr><td rowspan="1" colspan="1">DMR-KS-05-02-20-4</td><td rowspan="1" colspan="1">
              <italic><tp:taxon-name><tp:taxon-name-part taxon-name-part-type="genus">Bubalus</tp:taxon-name-part> <tp:taxon-name-part taxon-name-part-type="species">arnee</tp:taxon-name-part></tp:taxon-name></italic>
            </td><td rowspan="1" colspan="1">1.39</td><td rowspan="1" colspan="1">1.42</td><td rowspan="1" colspan="1">4.09</td><td rowspan="1" colspan="1">1.23</td><td rowspan="1" colspan="1">1.26</td><td rowspan="1" colspan="1">0.96</td><td rowspan="1" colspan="1"/><td rowspan="1" colspan="1"/><td rowspan="1" colspan="1"/><td rowspan="1" colspan="1"/><td rowspan="1" colspan="1"/></tr><tr><td rowspan="1" colspan="1">DMR-KS-05-06-24-4</td><td rowspan="1" colspan="1">
              <italic><tp:taxon-name><tp:taxon-name-part taxon-name-part-type="genus">Panolia</tp:taxon-name-part> <tp:taxon-name-part taxon-name-part-type="species">eldii</tp:taxon-name-part></tp:taxon-name></italic>
            </td><td rowspan="1" colspan="1">1.95</td><td rowspan="1" colspan="1">1.90</td><td rowspan="1" colspan="1">4.62</td><td rowspan="1" colspan="1">1.10</td><td rowspan="1" colspan="1">1.27</td><td rowspan="1" colspan="1">0.74</td><td rowspan="1" colspan="1"/><td rowspan="1" colspan="1"/><td rowspan="1" colspan="1"/><td rowspan="1" colspan="1"/><td rowspan="1" colspan="1"/></tr><tr><td rowspan="1" colspan="13">
              <bold>Humerus</bold>
            </td></tr><tr><td rowspan="1" colspan="1">
              <bold>Specimen</bold>
            </td><td rowspan="1" colspan="1">
              <bold>Taxa</bold>
            </td><td rowspan="1" colspan="1">
              <bold><abbrev xmlns:xlink="http://www.w3.org/1999/xlink" xlink:title="Greatest length" id="ABBRID0E1LFK" xlink:type="simple">GL</abbrev>/<abbrev xmlns:xlink="http://www.w3.org/1999/xlink" xlink:title="Greatest breadth of the proximal end" id="ABBRID0E5LFK" xlink:type="simple">Bp</abbrev></bold>
            </td><td rowspan="1" colspan="1">
              <bold><abbrev xmlns:xlink="http://www.w3.org/1999/xlink" xlink:title="Greatest length" id="ABBRID0EHMFK" xlink:type="simple">GL</abbrev>/<abbrev xmlns:xlink="http://www.w3.org/1999/xlink" xlink:title="Depth of the proximal end" id="ABBRID0ELMFK" xlink:type="simple">Dp</abbrev></bold>
            </td><td rowspan="1" colspan="1">
              <bold><abbrev xmlns:xlink="http://www.w3.org/1999/xlink" xlink:title="Greatest length" id="ABBRID0EUMFK" xlink:type="simple">GL</abbrev>/<abbrev xmlns:xlink="http://www.w3.org/1999/xlink" xlink:title="Greatest breadth of the distal end" id="ABBRID0EYMFK" xlink:type="simple">Bd</abbrev></bold>
            </td><td rowspan="1" colspan="1">
              <bold><abbrev xmlns:xlink="http://www.w3.org/1999/xlink" xlink:title="Greatest length" id="ABBRID0EBNFK" xlink:type="simple">GL</abbrev>/<abbrev xmlns:xlink="http://www.w3.org/1999/xlink" xlink:title="Greatest breadth of the distal end" id="ABBRID0EFNFK" xlink:type="simple">Dd</abbrev></bold>
            </td><td rowspan="1" colspan="1">
              <bold><abbrev xmlns:xlink="http://www.w3.org/1999/xlink" xlink:title="Greatest breadth of the proximal end" id="ABBRID0EONFK" xlink:type="simple">Bp</abbrev>/<abbrev xmlns:xlink="http://www.w3.org/1999/xlink" xlink:title="Greatest breadth of the distal end" id="ABBRID0ESNFK" xlink:type="simple">Bd</abbrev></bold>
            </td><td rowspan="1" colspan="1">
              <bold><abbrev xmlns:xlink="http://www.w3.org/1999/xlink" xlink:title="Depth of the proximal end" id="ABBRID0E2NFK" xlink:type="simple">Dp</abbrev>/<abbrev xmlns:xlink="http://www.w3.org/1999/xlink" xlink:title="Greatest breadth of the distal end" id="ABBRID0E6NFK" xlink:type="simple">Dd</abbrev></bold>
            </td><td rowspan="1" colspan="1">
              <bold><abbrev xmlns:xlink="http://www.w3.org/1999/xlink" xlink:title="Greatest breadth of the proximal end" id="ABBRID0EIOFK" xlink:type="simple">Bp</abbrev>/<abbrev xmlns:xlink="http://www.w3.org/1999/xlink" xlink:title="Depth of the proximal end" id="ABBRID0EMOFK" xlink:type="simple">Dp</abbrev></bold>
            </td><td rowspan="1" colspan="1">
              <bold><abbrev xmlns:xlink="http://www.w3.org/1999/xlink" xlink:title="Greatest breadth of the distal end" id="ABBRID0EVOFK" xlink:type="simple">Bd</abbrev>/<abbrev xmlns:xlink="http://www.w3.org/1999/xlink" xlink:title="Greatest breadth of the distal end" id="ABBRID0EZOFK" xlink:type="simple">Dd</abbrev></bold>
            </td><td rowspan="1" colspan="1">
              <bold><abbrev xmlns:xlink="http://www.w3.org/1999/xlink" xlink:title="Greatest breadth of the distal end" id="ABBRID0ECPFK" xlink:type="simple">Bd</abbrev>/<abbrev xmlns:xlink="http://www.w3.org/1999/xlink" xlink:title="Greatest breadth of the trochlea for humerus only" id="ABBRID0EGPFK" xlink:type="simple">BT</abbrev></bold>
            </td><td rowspan="1" colspan="1"/><td rowspan="1" colspan="1"/></tr><tr><td rowspan="1" colspan="1">DMR-KS-05-03-20-2(1)</td><td rowspan="1" colspan="1">
              <italic><tp:taxon-name><tp:taxon-name-part taxon-name-part-type="genus">Bos</tp:taxon-name-part> <tp:taxon-name-part taxon-name-part-type="species">sauveli</tp:taxon-name-part></tp:taxon-name></italic>
            </td><td rowspan="1" colspan="1">–</td><td rowspan="1" colspan="1">–</td><td rowspan="1" colspan="1">–</td><td rowspan="1" colspan="1">–</td><td rowspan="1" colspan="1">–</td><td rowspan="1" colspan="1">–</td><td rowspan="1" colspan="1">–</td><td rowspan="1" colspan="1">0.99</td><td rowspan="1" colspan="1">1.04</td><td rowspan="1" colspan="1"/><td rowspan="1" colspan="1"/></tr><tr><td rowspan="1" colspan="1">DMR-KS-05-03-00-62</td><td rowspan="1" colspan="1">
              <italic><tp:taxon-name><tp:taxon-name-part taxon-name-part-type="genus">Bos</tp:taxon-name-part> <tp:taxon-name-part taxon-name-part-type="species">gaurus</tp:taxon-name-part></tp:taxon-name></italic>
            </td><td rowspan="1" colspan="1">–</td><td rowspan="1" colspan="1">–</td><td rowspan="1" colspan="1">3.41</td><td rowspan="1" colspan="1">3.66</td><td rowspan="1" colspan="1">–</td><td rowspan="1" colspan="1">–</td><td rowspan="1" colspan="1">–</td><td rowspan="1" colspan="1">1.07</td><td rowspan="1" colspan="1">1.06</td><td rowspan="1" colspan="1"/><td rowspan="1" colspan="1"/></tr><tr><td rowspan="1" colspan="1">DMR-KS-05-05-1-1</td><td rowspan="1" colspan="1">
              <italic><tp:taxon-name><tp:taxon-name-part taxon-name-part-type="genus">Bos</tp:taxon-name-part> <tp:taxon-name-part taxon-name-part-type="species">gaurus</tp:taxon-name-part></tp:taxon-name></italic>
            </td><td rowspan="1" colspan="1">2.91</td><td rowspan="1" colspan="1">2.74</td><td rowspan="1" colspan="1">3.44</td><td rowspan="1" colspan="1">3.67</td><td rowspan="1" colspan="1">1.18</td><td rowspan="1" colspan="1">1.34</td><td rowspan="1" colspan="1">0.94</td><td rowspan="1" colspan="1">1.07</td><td rowspan="1" colspan="1">1.05</td><td rowspan="1" colspan="1"/><td rowspan="1" colspan="1"/></tr><tr><td rowspan="1" colspan="1">DMR-KS-05-03-31-1</td><td rowspan="1" colspan="1">
              <italic><tp:taxon-name><tp:taxon-name-part taxon-name-part-type="genus">Bubalus</tp:taxon-name-part> <tp:taxon-name-part taxon-name-part-type="species">arnee</tp:taxon-name-part></tp:taxon-name></italic>
            </td><td rowspan="1" colspan="1">3.57</td><td rowspan="1" colspan="1">3.25</td><td rowspan="1" colspan="1">4.30</td><td rowspan="1" colspan="1">4.77</td><td rowspan="1" colspan="1">1.21</td><td rowspan="1" colspan="1">1.47</td><td rowspan="1" colspan="1">0.91</td><td rowspan="1" colspan="1">1.11</td><td rowspan="1" colspan="1">1.05</td><td rowspan="1" colspan="1"/><td rowspan="1" colspan="1"/></tr><tr><td rowspan="1" colspan="1">DMR-KS-05-03-31-8</td><td rowspan="1" colspan="1">
              <italic><tp:taxon-name><tp:taxon-name-part taxon-name-part-type="genus">Bubalus</tp:taxon-name-part> <tp:taxon-name-part taxon-name-part-type="species">arnee</tp:taxon-name-part></tp:taxon-name></italic>
            </td><td rowspan="1" colspan="1">3.54</td><td rowspan="1" colspan="1">3.29</td><td rowspan="1" colspan="1">4.25</td><td rowspan="1" colspan="1">4.74</td><td rowspan="1" colspan="1">1.20</td><td rowspan="1" colspan="1">1.44</td><td rowspan="1" colspan="1">0.93</td><td rowspan="1" colspan="1">1.11</td><td rowspan="1" colspan="1">1.03</td><td rowspan="1" colspan="1"/><td rowspan="1" colspan="1"/></tr><tr><td rowspan="1" colspan="1">DMR-KS-05-03-13-4</td><td rowspan="1" colspan="1">
              <italic><tp:taxon-name><tp:taxon-name-part taxon-name-part-type="genus">Axis</tp:taxon-name-part> <tp:taxon-name-part taxon-name-part-type="species">axis</tp:taxon-name-part></tp:taxon-name></italic>
            </td><td rowspan="1" colspan="1">–</td><td rowspan="1" colspan="1">–</td><td rowspan="1" colspan="1">–</td><td rowspan="1" colspan="1">–</td><td rowspan="1" colspan="1">–</td><td rowspan="1" colspan="1">–</td><td rowspan="1" colspan="1">–</td><td rowspan="1" colspan="1">1.02</td><td rowspan="1" colspan="1">1.09</td><td rowspan="1" colspan="1"/><td rowspan="1" colspan="1"/></tr><tr><td rowspan="1" colspan="1">DMR-KS-05-04-11-32</td><td rowspan="1" colspan="1">
              <italic><tp:taxon-name><tp:taxon-name-part taxon-name-part-type="genus">Axis</tp:taxon-name-part> <tp:taxon-name-part taxon-name-part-type="species">axis</tp:taxon-name-part></tp:taxon-name></italic>
            </td><td rowspan="1" colspan="1">–</td><td rowspan="1" colspan="1">–</td><td rowspan="1" colspan="1">–</td><td rowspan="1" colspan="1">–</td><td rowspan="1" colspan="1">–</td><td rowspan="1" colspan="1">–</td><td rowspan="1" colspan="1">–</td><td rowspan="1" colspan="1">1.06</td><td rowspan="1" colspan="1">1.07</td><td rowspan="1" colspan="1"/><td rowspan="1" colspan="1"/></tr><tr><td rowspan="1" colspan="1">DMR-KS-05-03-17-17</td><td rowspan="1" colspan="1">
              <italic><tp:taxon-name><tp:taxon-name-part taxon-name-part-type="genus">Axis</tp:taxon-name-part> <tp:taxon-name-part taxon-name-part-type="species">axis</tp:taxon-name-part></tp:taxon-name></italic>
            </td><td rowspan="1" colspan="1">–</td><td rowspan="1" colspan="1">–</td><td rowspan="1" colspan="1">–</td><td rowspan="1" colspan="1">–</td><td rowspan="1" colspan="1">–</td><td rowspan="1" colspan="1">–</td><td rowspan="1" colspan="1">–</td><td rowspan="1" colspan="1">1.12</td><td rowspan="1" colspan="1">1.04</td><td rowspan="1" colspan="1"/><td rowspan="1" colspan="1"/></tr><tr><td rowspan="1" colspan="1">DMR-KS-05-04-11-35</td><td rowspan="1" colspan="1">
              <italic><tp:taxon-name><tp:taxon-name-part taxon-name-part-type="genus">Panolia</tp:taxon-name-part> <tp:taxon-name-part taxon-name-part-type="species">eldii</tp:taxon-name-part></tp:taxon-name></italic>
            </td><td rowspan="1" colspan="1">–</td><td rowspan="1" colspan="1">–</td><td rowspan="1" colspan="1">–</td><td rowspan="1" colspan="1">–</td><td rowspan="1" colspan="1">–</td><td rowspan="1" colspan="1">–</td><td rowspan="1" colspan="1">–</td><td rowspan="1" colspan="1">1.12</td><td rowspan="1" colspan="1">1.13</td><td rowspan="1" colspan="1"/><td rowspan="1" colspan="1"/></tr><tr><td rowspan="1" colspan="1">DMR-KS-05-03-18-1</td><td rowspan="1" colspan="1">
              <italic><tp:taxon-name><tp:taxon-name-part taxon-name-part-type="genus">Panolia</tp:taxon-name-part> <tp:taxon-name-part taxon-name-part-type="species">eldii</tp:taxon-name-part></tp:taxon-name></italic>
            </td><td rowspan="1" colspan="1">–</td><td rowspan="1" colspan="1">–</td><td rowspan="1" colspan="1">–</td><td rowspan="1" colspan="1">–</td><td rowspan="1" colspan="1">–</td><td rowspan="1" colspan="1">–</td><td rowspan="1" colspan="1">0.82</td><td rowspan="1" colspan="1">–</td><td rowspan="1" colspan="1">–</td><td rowspan="1" colspan="1"/><td rowspan="1" colspan="1"/></tr><tr><td rowspan="1" colspan="1">DMR-KS-05-03-15-43</td><td rowspan="1" colspan="1">
              <italic><tp:taxon-name><tp:taxon-name-part taxon-name-part-type="genus">Rusa</tp:taxon-name-part> <tp:taxon-name-part taxon-name-part-type="species">unicolor</tp:taxon-name-part></tp:taxon-name></italic>
            </td><td rowspan="1" colspan="1">–</td><td rowspan="1" colspan="1">–</td><td rowspan="1" colspan="1">–</td><td rowspan="1" colspan="1">–</td><td rowspan="1" colspan="1">–</td><td rowspan="1" colspan="1">–</td><td rowspan="1" colspan="1">–</td><td rowspan="1" colspan="1">1.14</td><td rowspan="1" colspan="1">1.12</td><td rowspan="1" colspan="1"/><td rowspan="1" colspan="1"/></tr><tr><td rowspan="1" colspan="13">
              <bold>Ulna and radius</bold>
            </td></tr><tr><td rowspan="1" colspan="1">
              <bold>Specimen</bold>
            </td><td rowspan="1" colspan="1">
              <bold>Taxa</bold>
            </td><td rowspan="1" colspan="1">
              <bold><abbrev xmlns:xlink="http://www.w3.org/1999/xlink" xlink:title="Physiological length for radius only" id="ABBRID0E1BGK" xlink:type="simple">PL</abbrev>/<abbrev xmlns:xlink="http://www.w3.org/1999/xlink" xlink:title="Greatest breadth of the proximal end" id="ABBRID0E5BGK" xlink:type="simple">Bp</abbrev></bold>
            </td><td rowspan="1" colspan="1">
              <bold><abbrev xmlns:xlink="http://www.w3.org/1999/xlink" xlink:title="Physiological length for radius only" id="ABBRID0EHCGK" xlink:type="simple">PL</abbrev>/<abbrev xmlns:xlink="http://www.w3.org/1999/xlink" xlink:title="Depth of the proximal end" id="ABBRID0ELCGK" xlink:type="simple">Dp</abbrev></bold>
            </td><td rowspan="1" colspan="1">
              <bold><abbrev xmlns:xlink="http://www.w3.org/1999/xlink" xlink:title="Physiological length for radius only" id="ABBRID0EUCGK" xlink:type="simple">PL</abbrev>/<abbrev xmlns:xlink="http://www.w3.org/1999/xlink" xlink:title="Greatest breadth of the distal end" id="ABBRID0EYCGK" xlink:type="simple">Bd</abbrev></bold>
            </td><td rowspan="1" colspan="1">
              <bold><abbrev xmlns:xlink="http://www.w3.org/1999/xlink" xlink:title="Physiological length for radius only" id="ABBRID0EBDGK" xlink:type="simple">PL</abbrev>/<abbrev xmlns:xlink="http://www.w3.org/1999/xlink" xlink:title="Greatest breadth of the distal end" id="ABBRID0EFDGK" xlink:type="simple">Dd</abbrev></bold>
            </td><td rowspan="1" colspan="1">
              <bold><abbrev xmlns:xlink="http://www.w3.org/1999/xlink" xlink:title="Greatest breadth of the proximal end" id="ABBRID0EODGK" xlink:type="simple">Bp</abbrev>/<abbrev xmlns:xlink="http://www.w3.org/1999/xlink" xlink:title="Greatest breadth of the distal end" id="ABBRID0ESDGK" xlink:type="simple">Bd</abbrev></bold>
            </td><td rowspan="1" colspan="1">
              <bold><abbrev xmlns:xlink="http://www.w3.org/1999/xlink" xlink:title="Greatest breadth of the distal end" id="ABBRID0E2DGK" xlink:type="simple">Dd</abbrev>/<abbrev xmlns:xlink="http://www.w3.org/1999/xlink" xlink:title="Depth of the proximal end" id="ABBRID0E6DGK" xlink:type="simple">Dp</abbrev></bold>
            </td><td rowspan="1" colspan="1">
              <bold><abbrev xmlns:xlink="http://www.w3.org/1999/xlink" xlink:title="Greatest breadth of the proximal end" id="ABBRID0EIEGK" xlink:type="simple">Bp</abbrev>/<abbrev xmlns:xlink="http://www.w3.org/1999/xlink" xlink:title="Depth of the proximal end" id="ABBRID0EMEGK" xlink:type="simple">Dp</abbrev></bold>
            </td><td rowspan="1" colspan="1">
              <bold><abbrev xmlns:xlink="http://www.w3.org/1999/xlink" xlink:title="Greatest breadth of the distal end" id="ABBRID0EVEGK" xlink:type="simple">Bd</abbrev>/<abbrev xmlns:xlink="http://www.w3.org/1999/xlink" xlink:title="Greatest breadth of the distal end" id="ABBRID0EZEGK" xlink:type="simple">Dd</abbrev></bold>
            </td><td rowspan="1" colspan="1">
              <bold><abbrev xmlns:xlink="http://www.w3.org/1999/xlink" xlink:title="Greatest breadth of the proximal end" id="ABBRID0ECFGK" xlink:type="simple">Bp</abbrev>/<abbrev xmlns:xlink="http://www.w3.org/1999/xlink" xlink:title="Greatest breadth of the Facies articularis proximalis for radius only" id="ABBRID0EGFGK" xlink:type="simple">BFp</abbrev></bold>
            </td><td rowspan="1" colspan="1">
              <bold><abbrev xmlns:xlink="http://www.w3.org/1999/xlink" xlink:title="Greatest breadth of the distal end" id="ABBRID0EPFGK" xlink:type="simple">Bd</abbrev>/<abbrev xmlns:xlink="http://www.w3.org/1999/xlink" xlink:title="Greatest breadth of the Facies articularis distalis for radius only" id="ABBRID0ETFGK" xlink:type="simple">BFd</abbrev></bold>
            </td><td rowspan="1" colspan="1">
              <bold><abbrev xmlns:xlink="http://www.w3.org/1999/xlink" xlink:title="Greatest length" id="ABBRID0E3FGK" xlink:type="simple">GL</abbrev>/<abbrev xmlns:xlink="http://www.w3.org/1999/xlink" xlink:title="Length of the olecranon for ulna only" id="ABBRID0EAGGK" xlink:type="simple">LO</abbrev></bold>
            </td></tr><tr><td rowspan="1" colspan="1">DMR-KS-05-03-00-61</td><td rowspan="1" colspan="1">
              <italic><tp:taxon-name><tp:taxon-name-part taxon-name-part-type="genus">Bubalus</tp:taxon-name-part> <tp:taxon-name-part taxon-name-part-type="species">arnee</tp:taxon-name-part></tp:taxon-name></italic>
            </td><td rowspan="1" colspan="1">2.87</td><td rowspan="1" colspan="1">5.76</td><td rowspan="1" colspan="1">3.04</td><td rowspan="1" colspan="1">4.63</td><td rowspan="1" colspan="1">1.06</td><td rowspan="1" colspan="1">1.24</td><td rowspan="1" colspan="1">2.00</td><td rowspan="1" colspan="1">1.52</td><td rowspan="1" colspan="1">1.15</td><td rowspan="1" colspan="1">1.11</td><td rowspan="1" colspan="1">3.86</td></tr><tr><td rowspan="1" colspan="1">DMR-KS-05-03-31-2</td><td rowspan="1" colspan="1">
              <italic><tp:taxon-name><tp:taxon-name-part taxon-name-part-type="genus">Bubalus</tp:taxon-name-part> <tp:taxon-name-part taxon-name-part-type="species">arnee</tp:taxon-name-part></tp:taxon-name></italic>
            </td><td rowspan="1" colspan="1">3.15</td><td rowspan="1" colspan="1">5.85</td><td rowspan="1" colspan="1">3.25</td><td rowspan="1" colspan="1">4.61</td><td rowspan="1" colspan="1">1.03</td><td rowspan="1" colspan="1">1.27</td><td rowspan="1" colspan="1">1.86</td><td rowspan="1" colspan="1">1.42</td><td rowspan="1" colspan="1">1.09</td><td rowspan="1" colspan="1">1.12</td><td rowspan="1" colspan="1">3.48</td></tr><tr><td rowspan="1" colspan="1">DMR-KS-05-03-31-9</td><td rowspan="1" colspan="1">
              <italic><tp:taxon-name><tp:taxon-name-part taxon-name-part-type="genus">Bubalus</tp:taxon-name-part> <tp:taxon-name-part taxon-name-part-type="species">arnee</tp:taxon-name-part></tp:taxon-name></italic>
            </td><td rowspan="1" colspan="1">3.09</td><td rowspan="1" colspan="1">5.88</td><td rowspan="1" colspan="1">3.24</td><td rowspan="1" colspan="1">4.55</td><td rowspan="1" colspan="1">1.05</td><td rowspan="1" colspan="1">1.29</td><td rowspan="1" colspan="1">1.90</td><td rowspan="1" colspan="1">1.40</td><td rowspan="1" colspan="1">1.10</td><td rowspan="1" colspan="1">1.12</td><td rowspan="1" colspan="1">3.45</td></tr><tr><td rowspan="1" colspan="1">DMR-KS-05-03-31-10</td><td rowspan="1" colspan="1">
              <italic><tp:taxon-name><tp:taxon-name-part taxon-name-part-type="genus">Panolia</tp:taxon-name-part> <tp:taxon-name-part taxon-name-part-type="species">eldii</tp:taxon-name-part></tp:taxon-name></italic>
            </td><td rowspan="1" colspan="1">5.06</td><td rowspan="1" colspan="1">9.51</td><td rowspan="1" colspan="1">5.35</td><td rowspan="1" colspan="1">9.32</td><td rowspan="1" colspan="1">1.06</td><td rowspan="1" colspan="1">1.02</td><td rowspan="1" colspan="1">1.88</td><td rowspan="1" colspan="1">1.74</td><td rowspan="1" colspan="1">1.07</td><td rowspan="1" colspan="1">1.14</td><td rowspan="1" colspan="1">–</td></tr><tr><td rowspan="1" colspan="1">DMR-KS-05-04-11-3</td><td rowspan="1" colspan="1">
              <italic><tp:taxon-name><tp:taxon-name-part taxon-name-part-type="genus">Panolia</tp:taxon-name-part> <tp:taxon-name-part taxon-name-part-type="species">eldii</tp:taxon-name-part></tp:taxon-name></italic>
            </td><td rowspan="1" colspan="1">4.83</td><td rowspan="1" colspan="1">9.09</td><td rowspan="1" colspan="1">5.54</td><td rowspan="1" colspan="1">8.70</td><td rowspan="1" colspan="1">1.15</td><td rowspan="1" colspan="1">1.04</td><td rowspan="1" colspan="1">1.88</td><td rowspan="1" colspan="1">1.57</td><td rowspan="1" colspan="1">1.11</td><td rowspan="1" colspan="1">1.06</td><td rowspan="1" colspan="1">–</td></tr><tr><td rowspan="1" colspan="1">DMR-KS-05-03-19-16</td><td rowspan="1" colspan="1">
              <italic><tp:taxon-name><tp:taxon-name-part taxon-name-part-type="genus">Panolia</tp:taxon-name-part> <tp:taxon-name-part taxon-name-part-type="species">eldii</tp:taxon-name-part></tp:taxon-name></italic>
            </td><td rowspan="1" colspan="1">4.93</td><td rowspan="1" colspan="1">8.93</td><td rowspan="1" colspan="1">4.87</td><td rowspan="1" colspan="1">6.62</td><td rowspan="1" colspan="1">0.99</td><td rowspan="1" colspan="1">1.35</td><td rowspan="1" colspan="1">1.81</td><td rowspan="1" colspan="1">1.36</td><td rowspan="1" colspan="1">1.22</td><td rowspan="1" colspan="1">1.04</td><td rowspan="1" colspan="1">–</td></tr><tr><td rowspan="1" colspan="1">DMR-KS-05-03-25-9</td><td rowspan="1" colspan="1">
              <italic><tp:taxon-name><tp:taxon-name-part taxon-name-part-type="genus">Rusa</tp:taxon-name-part> <tp:taxon-name-part taxon-name-part-type="species">unicolor</tp:taxon-name-part></tp:taxon-name></italic>
            </td><td rowspan="1" colspan="1">–</td><td rowspan="1" colspan="1">–</td><td rowspan="1" colspan="1">–</td><td rowspan="1" colspan="1">–</td><td rowspan="1" colspan="1">–</td><td rowspan="1" colspan="1">–</td><td rowspan="1" colspan="1">1.90</td><td rowspan="1" colspan="1">–</td><td rowspan="1" colspan="1">1.03</td><td rowspan="1" colspan="1">–</td><td rowspan="1" colspan="1">–</td></tr><tr><td rowspan="1" colspan="1">DMR-KS-05-03-19-14</td><td rowspan="1" colspan="1">
              <italic><tp:taxon-name><tp:taxon-name-part taxon-name-part-type="genus">Rusa</tp:taxon-name-part> <tp:taxon-name-part taxon-name-part-type="species">unicolor</tp:taxon-name-part></tp:taxon-name></italic>
            </td><td rowspan="1" colspan="1">–</td><td rowspan="1" colspan="1">–</td><td rowspan="1" colspan="1">–</td><td rowspan="1" colspan="1">–</td><td rowspan="1" colspan="1">–</td><td rowspan="1" colspan="1">–</td><td rowspan="1" colspan="1">1.70</td><td rowspan="1" colspan="1">–</td><td rowspan="1" colspan="1">1.04</td><td rowspan="1" colspan="1">–</td><td rowspan="1" colspan="1">–</td></tr><tr><td rowspan="1" colspan="1">DMR-KS-05-03-26-19</td><td rowspan="1" colspan="1">
              <italic><tp:taxon-name><tp:taxon-name-part taxon-name-part-type="genus">Rusa</tp:taxon-name-part> <tp:taxon-name-part taxon-name-part-type="species">unicolor</tp:taxon-name-part></tp:taxon-name></italic>
            </td><td rowspan="1" colspan="1">–</td><td rowspan="1" colspan="1">–</td><td rowspan="1" colspan="1">–</td><td rowspan="1" colspan="1">–</td><td rowspan="1" colspan="1">–</td><td rowspan="1" colspan="1">–</td><td rowspan="1" colspan="1">–</td><td rowspan="1" colspan="1">1.34</td><td rowspan="1" colspan="1">–</td><td rowspan="1" colspan="1">1.05</td><td rowspan="1" colspan="1">–</td></tr><tr><td rowspan="1" colspan="13">
              <bold>Femur</bold>
            </td></tr><tr><td rowspan="1" colspan="1">
              <bold>Specimen</bold>
            </td><td rowspan="1" colspan="1">
              <bold>Taxa</bold>
            </td><td rowspan="1" colspan="1">
              <bold><abbrev xmlns:xlink="http://www.w3.org/1999/xlink" xlink:title="Greatest length" id="ABBRID0EIVGK" xlink:type="simple">GL</abbrev>/<abbrev xmlns:xlink="http://www.w3.org/1999/xlink" xlink:title="Greatest breadth of the proximal end" id="ABBRID0EMVGK" xlink:type="simple">Bp</abbrev></bold>
            </td><td rowspan="1" colspan="1">
              <bold><abbrev xmlns:xlink="http://www.w3.org/1999/xlink" xlink:title="Greatest length" id="ABBRID0EVVGK" xlink:type="simple">GL</abbrev>/<abbrev xmlns:xlink="http://www.w3.org/1999/xlink" xlink:title="Depth of the proximal end" id="ABBRID0EZVGK" xlink:type="simple">Dp</abbrev></bold>
            </td><td rowspan="1" colspan="1">
              <bold><abbrev xmlns:xlink="http://www.w3.org/1999/xlink" xlink:title="Greatest length" id="ABBRID0ECWGK" xlink:type="simple">GL</abbrev>/<abbrev xmlns:xlink="http://www.w3.org/1999/xlink" xlink:title="Greatest breadth of the distal end" id="ABBRID0EGWGK" xlink:type="simple">Bd</abbrev></bold>
            </td><td rowspan="1" colspan="1">
              <bold><abbrev xmlns:xlink="http://www.w3.org/1999/xlink" xlink:title="Greatest length" id="ABBRID0EPWGK" xlink:type="simple">GL</abbrev>/<abbrev xmlns:xlink="http://www.w3.org/1999/xlink" xlink:title="Greatest breadth of the distal end" id="ABBRID0ETWGK" xlink:type="simple">Dd</abbrev></bold>
            </td><td rowspan="1" colspan="1">
              <bold><abbrev xmlns:xlink="http://www.w3.org/1999/xlink" xlink:title="Greatest breadth of the proximal end" id="ABBRID0E3WGK" xlink:type="simple">Bp</abbrev>/<abbrev xmlns:xlink="http://www.w3.org/1999/xlink" xlink:title="Greatest breadth of the distal end" id="ABBRID0EAXGK" xlink:type="simple">Bd</abbrev></bold>
            </td><td rowspan="1" colspan="1">
              <bold><abbrev xmlns:xlink="http://www.w3.org/1999/xlink" xlink:title="Greatest breadth of the distal end" id="ABBRID0EJXGK" xlink:type="simple">Dd</abbrev>/<abbrev xmlns:xlink="http://www.w3.org/1999/xlink" xlink:title="Depth of the proximal end" id="ABBRID0ENXGK" xlink:type="simple">Dp</abbrev></bold>
            </td><td rowspan="1" colspan="1">
              <bold><abbrev xmlns:xlink="http://www.w3.org/1999/xlink" xlink:title="Greatest breadth of the proximal end" id="ABBRID0EWXGK" xlink:type="simple">Bp</abbrev>/<abbrev xmlns:xlink="http://www.w3.org/1999/xlink" xlink:title="Depth of the proximal end" id="ABBRID0E1XGK" xlink:type="simple">Dp</abbrev></bold>
            </td><td rowspan="1" colspan="1">
              <bold><abbrev xmlns:xlink="http://www.w3.org/1999/xlink" xlink:title="Greatest breadth of the distal end" id="ABBRID0EDYGK" xlink:type="simple">Dd</abbrev>/<abbrev xmlns:xlink="http://www.w3.org/1999/xlink" xlink:title="Greatest breadth of the distal end" id="ABBRID0EHYGK" xlink:type="simple">Bd</abbrev></bold>
            </td><td rowspan="1" colspan="1"/><td rowspan="1" colspan="1"/><td rowspan="1" colspan="1"/></tr><tr><td rowspan="1" colspan="1">DMR-KS-05-03-9-2</td><td rowspan="1" colspan="1">
              <italic><tp:taxon-name><tp:taxon-name-part taxon-name-part-type="genus">Bos</tp:taxon-name-part> <tp:taxon-name-part taxon-name-part-type="species">gaurus</tp:taxon-name-part></tp:taxon-name></italic>
            </td><td rowspan="1" colspan="1">3.37</td><td rowspan="1" colspan="1">6.29</td><td rowspan="1" colspan="1">3.92</td><td rowspan="1" colspan="1">3.03</td><td rowspan="1" colspan="1">1.17</td><td rowspan="1" colspan="1">2.07</td><td rowspan="1" colspan="1">1.87</td><td rowspan="1" colspan="1">1.29</td><td rowspan="1" colspan="1"/><td rowspan="1" colspan="1"/><td rowspan="1" colspan="1"/></tr><tr><td rowspan="1" colspan="1">DMR-KS-05-04-1-1</td><td rowspan="1" colspan="1">
              <italic><tp:taxon-name><tp:taxon-name-part taxon-name-part-type="genus">Bubalus</tp:taxon-name-part> <tp:taxon-name-part taxon-name-part-type="species">arnee</tp:taxon-name-part></tp:taxon-name></italic>
            </td><td rowspan="1" colspan="1">2.79</td><td rowspan="1" colspan="1">5.54</td><td rowspan="1" colspan="1">3.48</td><td rowspan="1" colspan="1">2.85</td><td rowspan="1" colspan="1">1.25</td><td rowspan="1" colspan="1">1.95</td><td rowspan="1" colspan="1">1.99</td><td rowspan="1" colspan="1">1.22</td><td rowspan="1" colspan="1"/><td rowspan="1" colspan="1"/><td rowspan="1" colspan="1"/></tr><tr><td rowspan="1" colspan="1">DMR-KS-05-04-1-2</td><td rowspan="1" colspan="1">
              <italic><tp:taxon-name><tp:taxon-name-part taxon-name-part-type="genus">Bubalus</tp:taxon-name-part> <tp:taxon-name-part taxon-name-part-type="species">arnee</tp:taxon-name-part></tp:taxon-name></italic>
            </td><td rowspan="1" colspan="1">2.67</td><td rowspan="1" colspan="1">5.26</td><td rowspan="1" colspan="1">3.38</td><td rowspan="1" colspan="1">2.82</td><td rowspan="1" colspan="1">1.27</td><td rowspan="1" colspan="1">1.86</td><td rowspan="1" colspan="1">1.97</td><td rowspan="1" colspan="1">1.20</td><td rowspan="1" colspan="1"/><td rowspan="1" colspan="1"/><td rowspan="1" colspan="1"/></tr><tr><td rowspan="1" colspan="1">DMR-KS-05-03-20-8</td><td rowspan="1" colspan="1">
              <italic><tp:taxon-name><tp:taxon-name-part taxon-name-part-type="genus">Bubalus</tp:taxon-name-part> <tp:taxon-name-part taxon-name-part-type="species">arnee</tp:taxon-name-part></tp:taxon-name></italic>
            </td><td rowspan="1" colspan="1">–</td><td rowspan="1" colspan="1">–</td><td rowspan="1" colspan="1">–</td><td rowspan="1" colspan="1">–</td><td rowspan="1" colspan="1">–</td><td rowspan="1" colspan="1">–</td><td rowspan="1" colspan="1">–</td><td rowspan="1" colspan="1">1.46</td><td rowspan="1" colspan="1"/><td rowspan="1" colspan="1"/><td rowspan="1" colspan="1"/></tr><tr><td rowspan="1" colspan="1">DMR-KS-05-03-27-4</td><td rowspan="1" colspan="1">
              <italic><tp:taxon-name><tp:taxon-name-part taxon-name-part-type="genus">Axis</tp:taxon-name-part> <tp:taxon-name-part taxon-name-part-type="species">axis</tp:taxon-name-part></tp:taxon-name></italic>
            </td><td rowspan="1" colspan="1">–</td><td rowspan="1" colspan="1">–</td><td rowspan="1" colspan="1">–</td><td rowspan="1" colspan="1">–</td><td rowspan="1" colspan="1">–</td><td rowspan="1" colspan="1">–</td><td rowspan="1" colspan="1">–</td><td rowspan="1" colspan="1">1.37</td><td rowspan="1" colspan="1"/><td rowspan="1" colspan="1"/><td rowspan="1" colspan="1"/></tr><tr><td rowspan="1" colspan="1">DMR-KS-05-03-27-11</td><td rowspan="1" colspan="1">
              <italic><tp:taxon-name><tp:taxon-name-part taxon-name-part-type="genus">Panolia</tp:taxon-name-part> <tp:taxon-name-part taxon-name-part-type="species">eldii</tp:taxon-name-part></tp:taxon-name></italic>
            </td><td rowspan="1" colspan="1">–</td><td rowspan="1" colspan="1">–</td><td rowspan="1" colspan="1">–</td><td rowspan="1" colspan="1">–</td><td rowspan="1" colspan="1">1.26</td><td rowspan="1" colspan="1">2.23</td><td rowspan="1" colspan="1">2.11</td><td rowspan="1" colspan="1">1.33</td><td rowspan="1" colspan="1"/><td rowspan="1" colspan="1"/><td rowspan="1" colspan="1"/></tr><tr><td rowspan="1" colspan="1">DMR-KS-05-03-17-36</td><td rowspan="1" colspan="1">
              <italic><tp:taxon-name><tp:taxon-name-part taxon-name-part-type="genus">Panolia</tp:taxon-name-part> <tp:taxon-name-part taxon-name-part-type="species">eldii</tp:taxon-name-part></tp:taxon-name></italic>
            </td><td rowspan="1" colspan="1">–</td><td rowspan="1" colspan="1">–</td><td rowspan="1" colspan="1">–</td><td rowspan="1" colspan="1">–</td><td rowspan="1" colspan="1">1.21</td><td rowspan="1" colspan="1">2.06</td><td rowspan="1" colspan="1">1.93</td><td rowspan="1" colspan="1">1.29</td><td rowspan="1" colspan="1"/><td rowspan="1" colspan="1"/><td rowspan="1" colspan="1"/></tr><tr><td rowspan="1" colspan="1">DMR-KS-05-03-28-20</td><td rowspan="1" colspan="1">
              <italic><tp:taxon-name><tp:taxon-name-part taxon-name-part-type="genus">Panolia</tp:taxon-name-part> <tp:taxon-name-part taxon-name-part-type="species">eldii</tp:taxon-name-part></tp:taxon-name></italic>
            </td><td rowspan="1" colspan="1">–</td><td rowspan="1" colspan="1">–</td><td rowspan="1" colspan="1">–</td><td rowspan="1" colspan="1">–</td><td rowspan="1" colspan="1">–</td><td rowspan="1" colspan="1">–</td><td rowspan="1" colspan="1">–</td><td rowspan="1" colspan="1">1.34</td><td rowspan="1" colspan="1"/><td rowspan="1" colspan="1"/><td rowspan="1" colspan="1"/></tr><tr><td rowspan="1" colspan="1">DMR-KS-05-04-05-38</td><td rowspan="1" colspan="1">
              <italic><tp:taxon-name><tp:taxon-name-part taxon-name-part-type="genus">Panolia</tp:taxon-name-part> <tp:taxon-name-part taxon-name-part-type="species">eldii</tp:taxon-name-part></tp:taxon-name></italic>
            </td><td rowspan="1" colspan="1">–</td><td rowspan="1" colspan="1">–</td><td rowspan="1" colspan="1">–</td><td rowspan="1" colspan="1">–</td><td rowspan="1" colspan="1">–</td><td rowspan="1" colspan="1">–</td><td rowspan="1" colspan="1">1.92</td><td rowspan="1" colspan="1">–</td><td rowspan="1" colspan="1"/><td rowspan="1" colspan="1"/><td rowspan="1" colspan="1"/></tr><tr><td rowspan="1" colspan="1">DMR-KS-05-03-00-119</td><td rowspan="1" colspan="1">
              <italic><tp:taxon-name><tp:taxon-name-part taxon-name-part-type="genus">Panolia</tp:taxon-name-part> <tp:taxon-name-part taxon-name-part-type="species">eldii</tp:taxon-name-part></tp:taxon-name></italic>
            </td><td rowspan="1" colspan="1">–</td><td rowspan="1" colspan="1">–</td><td rowspan="1" colspan="1">–</td><td rowspan="1" colspan="1">–</td><td rowspan="1" colspan="1">–</td><td rowspan="1" colspan="1">–</td><td rowspan="1" colspan="1">–</td><td rowspan="1" colspan="1">1.38</td><td rowspan="1" colspan="1"/><td rowspan="1" colspan="1"/><td rowspan="1" colspan="1"/></tr><tr><td rowspan="1" colspan="1">DMR-KS-05-03-19-2</td><td rowspan="1" colspan="1">
              <italic><tp:taxon-name><tp:taxon-name-part taxon-name-part-type="genus">Panolia</tp:taxon-name-part> <tp:taxon-name-part taxon-name-part-type="species">eldii</tp:taxon-name-part></tp:taxon-name></italic>
            </td><td rowspan="1" colspan="1">–</td><td rowspan="1" colspan="1">–</td><td rowspan="1" colspan="1">–</td><td rowspan="1" colspan="1">–</td><td rowspan="1" colspan="1">–</td><td rowspan="1" colspan="1">–</td><td rowspan="1" colspan="1">–</td><td rowspan="1" colspan="1">1.41</td><td rowspan="1" colspan="1"/><td rowspan="1" colspan="1"/><td rowspan="1" colspan="1"/></tr><tr><td rowspan="1" colspan="1">DMR-KS-05-08-16-1</td><td rowspan="1" colspan="1">
              <italic><tp:taxon-name><tp:taxon-name-part taxon-name-part-type="genus">Panolia</tp:taxon-name-part> <tp:taxon-name-part taxon-name-part-type="species">eldii</tp:taxon-name-part></tp:taxon-name></italic>
            </td><td rowspan="1" colspan="1">–</td><td rowspan="1" colspan="1">–</td><td rowspan="1" colspan="1">–</td><td rowspan="1" colspan="1">–</td><td rowspan="1" colspan="1">–</td><td rowspan="1" colspan="1">–</td><td rowspan="1" colspan="1">1.84</td><td rowspan="1" colspan="1">–</td><td rowspan="1" colspan="1"/><td rowspan="1" colspan="1"/><td rowspan="1" colspan="1"/></tr><tr><td rowspan="1" colspan="1">DMR-KS-05-04-11-2</td><td rowspan="1" colspan="1">
              <italic><tp:taxon-name><tp:taxon-name-part taxon-name-part-type="genus">Rusa</tp:taxon-name-part> <tp:taxon-name-part taxon-name-part-type="species">unicolor</tp:taxon-name-part></tp:taxon-name></italic>
            </td><td rowspan="1" colspan="1">–</td><td rowspan="1" colspan="1">–</td><td rowspan="1" colspan="1">–</td><td rowspan="1" colspan="1">–</td><td rowspan="1" colspan="1">–</td><td rowspan="1" colspan="1">–</td><td rowspan="1" colspan="1">–</td><td rowspan="1" colspan="1">1.27</td><td rowspan="1" colspan="1"/><td rowspan="1" colspan="1"/><td rowspan="1" colspan="1"/></tr><tr><td rowspan="1" colspan="1">DMR-KS-05-03-19-7</td><td rowspan="1" colspan="1">
              <italic><tp:taxon-name><tp:taxon-name-part taxon-name-part-type="genus">Rusa</tp:taxon-name-part> <tp:taxon-name-part taxon-name-part-type="species">unicolor</tp:taxon-name-part></tp:taxon-name></italic>
            </td><td rowspan="1" colspan="1">–</td><td rowspan="1" colspan="1">–</td><td rowspan="1" colspan="1">–</td><td rowspan="1" colspan="1">–</td><td rowspan="1" colspan="1">–</td><td rowspan="1" colspan="1">–</td><td rowspan="1" colspan="1">1.51</td><td rowspan="1" colspan="1">–</td><td rowspan="1" colspan="1"/><td rowspan="1" colspan="1"/><td rowspan="1" colspan="1"/></tr><tr><td rowspan="1" colspan="1">DMR-KS-05-03-12-2*</td><td rowspan="1" colspan="1">
              <italic><tp:taxon-name><tp:taxon-name-part taxon-name-part-type="genus">Rusa</tp:taxon-name-part> <tp:taxon-name-part taxon-name-part-type="species">unicolor</tp:taxon-name-part></tp:taxon-name></italic>
            </td><td rowspan="1" colspan="1">–</td><td rowspan="1" colspan="1">–</td><td rowspan="1" colspan="1">–</td><td rowspan="1" colspan="1">–</td><td rowspan="1" colspan="1">–</td><td rowspan="1" colspan="1">–</td><td rowspan="1" colspan="1">1.52</td><td rowspan="1" colspan="1">–</td><td rowspan="1" colspan="1"/><td rowspan="1" colspan="1"/><td rowspan="1" colspan="1"/></tr><tr><td rowspan="1" colspan="1">DMR-KS-05-04-30-9</td><td rowspan="1" colspan="1">
              <italic><tp:taxon-name><tp:taxon-name-part taxon-name-part-type="genus">Rusa</tp:taxon-name-part> <tp:taxon-name-part taxon-name-part-type="species">unicolor</tp:taxon-name-part></tp:taxon-name></italic>
            </td><td rowspan="1" colspan="1">–</td><td rowspan="1" colspan="1">–</td><td rowspan="1" colspan="1">–</td><td rowspan="1" colspan="1">–</td><td rowspan="1" colspan="1">–</td><td rowspan="1" colspan="1">–</td><td rowspan="1" colspan="1">–</td><td rowspan="1" colspan="1">1.27</td><td rowspan="1" colspan="1"/><td rowspan="1" colspan="1"/><td rowspan="1" colspan="1"/></tr><tr><td rowspan="1" colspan="1">DMR-KS-05-04-19-10</td><td rowspan="1" colspan="1">
              <italic><tp:taxon-name><tp:taxon-name-part taxon-name-part-type="genus">Rusa</tp:taxon-name-part> <tp:taxon-name-part taxon-name-part-type="species">unicolor</tp:taxon-name-part></tp:taxon-name></italic>
            </td><td rowspan="1" colspan="1">–</td><td rowspan="1" colspan="1">–</td><td rowspan="1" colspan="1">–</td><td rowspan="1" colspan="1">–</td><td rowspan="1" colspan="1">–</td><td rowspan="1" colspan="1">–</td><td rowspan="1" colspan="1">–</td><td rowspan="1" colspan="1">1.11</td><td rowspan="1" colspan="1"/><td rowspan="1" colspan="1"/><td rowspan="1" colspan="1"/></tr><tr><td rowspan="1" colspan="13">
              <bold>Tibia</bold>
            </td></tr><tr><td rowspan="1" colspan="1">
              <bold>Specimen</bold>
            </td><td rowspan="1" colspan="1">
              <bold>Taxa</bold>
            </td><td rowspan="1" colspan="1">
              <bold><abbrev xmlns:xlink="http://www.w3.org/1999/xlink" xlink:title="Greatest length" id="ABBRID0EQUHK" xlink:type="simple">GL</abbrev>/<abbrev xmlns:xlink="http://www.w3.org/1999/xlink" xlink:title="Greatest breadth of the proximal end" id="ABBRID0EUUHK" xlink:type="simple">Bp</abbrev></bold>
            </td><td rowspan="1" colspan="1">
              <bold><abbrev xmlns:xlink="http://www.w3.org/1999/xlink" xlink:title="Greatest length" id="ABBRID0E4UHK" xlink:type="simple">GL</abbrev>/<abbrev xmlns:xlink="http://www.w3.org/1999/xlink" xlink:title="Depth of the proximal end" id="ABBRID0EBVHK" xlink:type="simple">Dp</abbrev></bold>
            </td><td rowspan="1" colspan="1">
              <bold><abbrev xmlns:xlink="http://www.w3.org/1999/xlink" xlink:title="Greatest length" id="ABBRID0EKVHK" xlink:type="simple">GL</abbrev>/<abbrev xmlns:xlink="http://www.w3.org/1999/xlink" xlink:title="Greatest breadth of the distal end" id="ABBRID0EOVHK" xlink:type="simple">Bd</abbrev></bold>
            </td><td rowspan="1" colspan="1">
              <bold><abbrev xmlns:xlink="http://www.w3.org/1999/xlink" xlink:title="Greatest length" id="ABBRID0EXVHK" xlink:type="simple">GL</abbrev>/<abbrev xmlns:xlink="http://www.w3.org/1999/xlink" xlink:title="Greatest breadth of the distal end" id="ABBRID0E2VHK" xlink:type="simple">Dd</abbrev></bold>
            </td><td rowspan="1" colspan="1">
              <bold><abbrev xmlns:xlink="http://www.w3.org/1999/xlink" xlink:title="Greatest breadth of the proximal end" id="ABBRID0EEWHK" xlink:type="simple">Bp</abbrev>/<abbrev xmlns:xlink="http://www.w3.org/1999/xlink" xlink:title="Greatest breadth of the distal end" id="ABBRID0EIWHK" xlink:type="simple">Bd</abbrev></bold>
            </td><td rowspan="1" colspan="1">
              <bold><abbrev xmlns:xlink="http://www.w3.org/1999/xlink" xlink:title="Depth of the proximal end" id="ABBRID0ERWHK" xlink:type="simple">Dp</abbrev>/<abbrev xmlns:xlink="http://www.w3.org/1999/xlink" xlink:title="Greatest breadth of the distal end" id="ABBRID0EVWHK" xlink:type="simple">Dd</abbrev></bold>
            </td><td rowspan="1" colspan="1">
              <bold><abbrev xmlns:xlink="http://www.w3.org/1999/xlink" xlink:title="Greatest breadth of the proximal end" id="ABBRID0E5WHK" xlink:type="simple">Bp</abbrev>/<abbrev xmlns:xlink="http://www.w3.org/1999/xlink" xlink:title="Depth of the proximal end" id="ABBRID0ECXHK" xlink:type="simple">Dp</abbrev></bold>
            </td><td rowspan="1" colspan="1">
              <bold><abbrev xmlns:xlink="http://www.w3.org/1999/xlink" xlink:title="Greatest breadth of the distal end" id="ABBRID0ELXHK" xlink:type="simple">Bd</abbrev>/<abbrev xmlns:xlink="http://www.w3.org/1999/xlink" xlink:title="Greatest breadth of the distal end" id="ABBRID0EPXHK" xlink:type="simple">Dd</abbrev></bold>
            </td><td rowspan="1" colspan="1"/><td rowspan="1" colspan="1"/><td rowspan="1" colspan="1"/></tr><tr><td rowspan="1" colspan="1">DMR-KS-05-04-1-11</td><td rowspan="1" colspan="1">
              <italic><tp:taxon-name><tp:taxon-name-part taxon-name-part-type="genus">Bubalus</tp:taxon-name-part> <tp:taxon-name-part taxon-name-part-type="species">arnee</tp:taxon-name-part></tp:taxon-name></italic>
            </td><td rowspan="1" colspan="1">3.24</td><td rowspan="1" colspan="1">3.43</td><td rowspan="1" colspan="1">4.82</td><td rowspan="1" colspan="1">6.03</td><td rowspan="1" colspan="1">1.49</td><td rowspan="1" colspan="1">1.76</td><td rowspan="1" colspan="1">1.06</td><td rowspan="1" colspan="1">1.25</td><td rowspan="1" colspan="1"/><td rowspan="1" colspan="1"/><td rowspan="1" colspan="1"/></tr><tr><td rowspan="1" colspan="1">DMR-KS-05-04-1-3</td><td rowspan="1" colspan="1">
              <italic><tp:taxon-name><tp:taxon-name-part taxon-name-part-type="genus">Bubalus</tp:taxon-name-part> <tp:taxon-name-part taxon-name-part-type="species">arnee</tp:taxon-name-part></tp:taxon-name></italic>
            </td><td rowspan="1" colspan="1">3.31</td><td rowspan="1" colspan="1">3.50</td><td rowspan="1" colspan="1">5.01</td><td rowspan="1" colspan="1">6.29</td><td rowspan="1" colspan="1">1.51</td><td rowspan="1" colspan="1">1.80</td><td rowspan="1" colspan="1">1.06</td><td rowspan="1" colspan="1">1.25</td><td rowspan="1" colspan="1"/><td rowspan="1" colspan="1"/><td rowspan="1" colspan="1"/></tr><tr><td rowspan="1" colspan="1">DMR-KS-05-03-20-9</td><td rowspan="1" colspan="1">
              <italic><tp:taxon-name><tp:taxon-name-part taxon-name-part-type="genus">Bubalus</tp:taxon-name-part> <tp:taxon-name-part taxon-name-part-type="species">arnee</tp:taxon-name-part></tp:taxon-name></italic>
            </td><td rowspan="1" colspan="1">3.21</td><td rowspan="1" colspan="1">3.83</td><td rowspan="1" colspan="1">4.60</td><td rowspan="1" colspan="1">6.29</td><td rowspan="1" colspan="1">1.43</td><td rowspan="1" colspan="1">1.64</td><td rowspan="1" colspan="1">1.19</td><td rowspan="1" colspan="1">1.37</td><td rowspan="1" colspan="1"/><td rowspan="1" colspan="1"/><td rowspan="1" colspan="1"/></tr><tr><td rowspan="1" colspan="1">DMR-KS-05-03-28-16</td><td rowspan="1" colspan="1">
              <italic><tp:taxon-name><tp:taxon-name-part taxon-name-part-type="genus">Rusa</tp:taxon-name-part> <tp:taxon-name-part taxon-name-part-type="species">unicolor</tp:taxon-name-part></tp:taxon-name></italic>
            </td><td rowspan="1" colspan="1">4.00</td><td rowspan="1" colspan="1">4.38</td><td rowspan="1" colspan="1">6.68</td><td rowspan="1" colspan="1">8.48</td><td rowspan="1" colspan="1">1.67</td><td rowspan="1" colspan="1">1.94</td><td rowspan="1" colspan="1">1.10</td><td rowspan="1" colspan="1">1.27</td><td rowspan="1" colspan="1"/><td rowspan="1" colspan="1"/><td rowspan="1" colspan="1"/></tr><tr><td rowspan="1" colspan="13">
              <bold>Metacarpus</bold>
            </td></tr><tr><td rowspan="1" colspan="1">
              <bold>Specimen</bold>
            </td><td rowspan="1" colspan="1">
              <bold>Taxa</bold>
            </td><td rowspan="1" colspan="1">
              <bold><abbrev xmlns:xlink="http://www.w3.org/1999/xlink" xlink:title="Greatest length" id="ABBRID0EB6HK" xlink:type="simple">GL</abbrev>/<abbrev xmlns:xlink="http://www.w3.org/1999/xlink" xlink:title="Greatest breadth of the proximal end" id="ABBRID0EF6HK" xlink:type="simple">Bp</abbrev></bold>
            </td><td rowspan="1" colspan="1">
              <bold><abbrev xmlns:xlink="http://www.w3.org/1999/xlink" xlink:title="Greatest length" id="ABBRID0EO6HK" xlink:type="simple">GL</abbrev>/<abbrev xmlns:xlink="http://www.w3.org/1999/xlink" xlink:title="Depth of the proximal end" id="ABBRID0ES6HK" xlink:type="simple">Dp</abbrev></bold>
            </td><td rowspan="1" colspan="1">
              <bold><abbrev xmlns:xlink="http://www.w3.org/1999/xlink" xlink:title="Greatest length" id="ABBRID0E26HK" xlink:type="simple">GL</abbrev>/<abbrev xmlns:xlink="http://www.w3.org/1999/xlink" xlink:title="Greatest breadth of the distal end" id="ABBRID0EAAAM" xlink:type="simple">Bd</abbrev></bold>
            </td><td rowspan="1" colspan="1">
              <bold><abbrev xmlns:xlink="http://www.w3.org/1999/xlink" xlink:title="Greatest length" id="ABBRID0EJAAM" xlink:type="simple">GL</abbrev>/<abbrev xmlns:xlink="http://www.w3.org/1999/xlink" xlink:title="Greatest breadth of the distal end" id="ABBRID0ENAAM" xlink:type="simple">Dd</abbrev></bold>
            </td><td rowspan="1" colspan="1">
              <bold><abbrev xmlns:xlink="http://www.w3.org/1999/xlink" xlink:title="Greatest breadth of the proximal end" id="ABBRID0EWAAM" xlink:type="simple">Bp</abbrev>/<abbrev xmlns:xlink="http://www.w3.org/1999/xlink" xlink:title="Greatest breadth of the distal end" id="ABBRID0E1AAM" xlink:type="simple">Bd</abbrev></bold>
            </td><td rowspan="1" colspan="1">
              <bold><abbrev xmlns:xlink="http://www.w3.org/1999/xlink" xlink:title="Depth of the proximal end" id="ABBRID0EDBAM" xlink:type="simple">Dp</abbrev>/<abbrev xmlns:xlink="http://www.w3.org/1999/xlink" xlink:title="Greatest breadth of the distal end" id="ABBRID0EHBAM" xlink:type="simple">Dd</abbrev></bold>
            </td><td rowspan="1" colspan="1">
              <bold><abbrev xmlns:xlink="http://www.w3.org/1999/xlink" xlink:title="Greatest breadth of the proximal end" id="ABBRID0EQBAM" xlink:type="simple">Bp</abbrev>/<abbrev xmlns:xlink="http://www.w3.org/1999/xlink" xlink:title="Depth of the proximal end" id="ABBRID0EUBAM" xlink:type="simple">Dp</abbrev></bold>
            </td><td rowspan="1" colspan="1">
              <bold><abbrev xmlns:xlink="http://www.w3.org/1999/xlink" xlink:title="Greatest breadth of the distal end" id="ABBRID0E4BAM" xlink:type="simple">Bd</abbrev>/<abbrev xmlns:xlink="http://www.w3.org/1999/xlink" xlink:title="Greatest breadth of the distal end" id="ABBRID0EBCAM" xlink:type="simple">Dd</abbrev></bold>
            </td><td rowspan="1" colspan="1"/><td rowspan="1" colspan="1"/><td rowspan="1" colspan="1"/></tr><tr><td rowspan="1" colspan="1">DMR-KS-05-03-26-27</td><td rowspan="1" colspan="1">
              <italic><tp:taxon-name><tp:taxon-name-part taxon-name-part-type="genus">Bos</tp:taxon-name-part> <tp:taxon-name-part taxon-name-part-type="species">gaurus</tp:taxon-name-part></tp:taxon-name></italic>
            </td><td rowspan="1" colspan="1">3.66</td><td rowspan="1" colspan="1">5.57</td><td rowspan="1" colspan="1">3.96</td><td rowspan="1" colspan="1">7.66</td><td rowspan="1" colspan="1">1.08</td><td rowspan="1" colspan="1">1.37</td><td rowspan="1" colspan="1">1.52</td><td rowspan="1" colspan="1">1.93</td><td rowspan="1" colspan="1"/><td rowspan="1" colspan="1"/><td rowspan="1" colspan="1"/></tr><tr><td rowspan="1" colspan="1">DMR-KS-05-03-26-3(1)</td><td rowspan="1" colspan="1">
              <italic><tp:taxon-name><tp:taxon-name-part taxon-name-part-type="genus">Bubalus</tp:taxon-name-part> <tp:taxon-name-part taxon-name-part-type="species">arnee</tp:taxon-name-part></tp:taxon-name></italic>
            </td><td rowspan="1" colspan="1">2.68</td><td rowspan="1" colspan="1">4.17</td><td rowspan="1" colspan="1">2.64</td><td rowspan="1" colspan="1">4.87</td><td rowspan="1" colspan="1">0.98</td><td rowspan="1" colspan="1">1.17</td><td rowspan="1" colspan="1">1.55</td><td rowspan="1" colspan="1">1.85</td><td rowspan="1" colspan="1"/><td rowspan="1" colspan="1"/><td rowspan="1" colspan="1"/></tr><tr><td rowspan="1" colspan="1">DMR-KS-05-03-18-2</td><td rowspan="1" colspan="1">
              <italic><tp:taxon-name><tp:taxon-name-part taxon-name-part-type="genus">Axis</tp:taxon-name-part> <tp:taxon-name-part taxon-name-part-type="species">axis</tp:taxon-name-part></tp:taxon-name></italic>
            </td><td rowspan="1" colspan="1">6.50</td><td rowspan="1" colspan="1">9.99</td><td rowspan="1" colspan="1">6.69</td><td rowspan="1" colspan="1">10.55</td><td rowspan="1" colspan="1">1.03</td><td rowspan="1" colspan="1">1.06</td><td rowspan="1" colspan="1">1.54</td><td rowspan="1" colspan="1">1.58</td><td rowspan="1" colspan="1"/><td rowspan="1" colspan="1"/><td rowspan="1" colspan="1"/></tr><tr><td rowspan="1" colspan="1">DMR-KS-05-03-22-28</td><td rowspan="1" colspan="1">
              <italic><tp:taxon-name><tp:taxon-name-part taxon-name-part-type="genus">Axis</tp:taxon-name-part> <tp:taxon-name-part taxon-name-part-type="species">axis</tp:taxon-name-part></tp:taxon-name></italic>
            </td><td rowspan="1" colspan="1">–</td><td rowspan="1" colspan="1">9.59</td><td rowspan="1" colspan="1">6.81</td><td rowspan="1" colspan="1">10.36</td><td rowspan="1" colspan="1">–</td><td rowspan="1" colspan="1">1.08</td><td rowspan="1" colspan="1">–</td><td rowspan="1" colspan="1">1.52</td><td rowspan="1" colspan="1"/><td rowspan="1" colspan="1"/><td rowspan="1" colspan="1"/></tr><tr><td rowspan="1" colspan="1">DMR-KS-05-03-08-2</td><td rowspan="1" colspan="1">
              <italic><tp:taxon-name><tp:taxon-name-part taxon-name-part-type="genus">Axis</tp:taxon-name-part> <tp:taxon-name-part taxon-name-part-type="species">axis</tp:taxon-name-part></tp:taxon-name></italic>
            </td><td rowspan="1" colspan="1">6.36</td><td rowspan="1" colspan="1">8.79</td><td rowspan="1" colspan="1">6.18</td><td rowspan="1" colspan="1">10.18</td><td rowspan="1" colspan="1">0.97</td><td rowspan="1" colspan="1">1.16</td><td rowspan="1" colspan="1">1.38</td><td rowspan="1" colspan="1">1.65</td><td rowspan="1" colspan="1"/><td rowspan="1" colspan="1"/><td rowspan="1" colspan="1"/></tr><tr><td rowspan="1" colspan="1">DMR-KS-05-03-19-3</td><td rowspan="1" colspan="1">
              <italic><tp:taxon-name><tp:taxon-name-part taxon-name-part-type="genus">Axis</tp:taxon-name-part> <tp:taxon-name-part taxon-name-part-type="species">axis</tp:taxon-name-part></tp:taxon-name></italic>
            </td><td rowspan="1" colspan="1">6.58</td><td rowspan="1" colspan="1">9.06</td><td rowspan="1" colspan="1">6.30</td><td rowspan="1" colspan="1">10.42</td><td rowspan="1" colspan="1">0.96</td><td rowspan="1" colspan="1">1.15</td><td rowspan="1" colspan="1">1.38</td><td rowspan="1" colspan="1">1.65</td><td rowspan="1" colspan="1"/><td rowspan="1" colspan="1"/><td rowspan="1" colspan="1"/></tr><tr><td rowspan="1" colspan="1">DMR-KS-05-03-19-37</td><td rowspan="1" colspan="1">
              <italic><tp:taxon-name><tp:taxon-name-part taxon-name-part-type="genus">Axis</tp:taxon-name-part> <tp:taxon-name-part taxon-name-part-type="species">axis</tp:taxon-name-part></tp:taxon-name></italic>
            </td><td rowspan="1" colspan="1">7.14</td><td rowspan="1" colspan="1">11.05</td><td rowspan="1" colspan="1">6.84</td><td rowspan="1" colspan="1">10.75</td><td rowspan="1" colspan="1">0.96</td><td rowspan="1" colspan="1">0.97</td><td rowspan="1" colspan="1">1.55</td><td rowspan="1" colspan="1">1.57</td><td rowspan="1" colspan="1"/><td rowspan="1" colspan="1"/><td rowspan="1" colspan="1"/></tr><tr><td rowspan="1" colspan="1">DMR-KS-05-04-30-20</td><td rowspan="1" colspan="1">
              <italic><tp:taxon-name><tp:taxon-name-part taxon-name-part-type="genus">Axis</tp:taxon-name-part> <tp:taxon-name-part taxon-name-part-type="species">axis</tp:taxon-name-part></tp:taxon-name></italic>
            </td><td rowspan="1" colspan="1">6.87</td><td rowspan="1" colspan="1">10.36</td><td rowspan="1" colspan="1">–</td><td rowspan="1" colspan="1">–</td><td rowspan="1" colspan="1">–</td><td rowspan="1" colspan="1">–</td><td rowspan="1" colspan="1">1.51</td><td rowspan="1" colspan="1">–</td><td rowspan="1" colspan="1"/><td rowspan="1" colspan="1"/><td rowspan="1" colspan="1"/></tr><tr><td rowspan="1" colspan="1">DMR-KS-05-03-24-2</td><td rowspan="1" colspan="1">
              <italic><tp:taxon-name><tp:taxon-name-part taxon-name-part-type="genus">Panolia</tp:taxon-name-part> <tp:taxon-name-part taxon-name-part-type="species">eldii</tp:taxon-name-part></tp:taxon-name></italic>
            </td><td rowspan="1" colspan="1">6.39</td><td rowspan="1" colspan="1">8.99</td><td rowspan="1" colspan="1">6.57</td><td rowspan="1" colspan="1">10.41</td><td rowspan="1" colspan="1">1.03</td><td rowspan="1" colspan="1">1.16</td><td rowspan="1" colspan="1">1.41</td><td rowspan="1" colspan="1">1.58</td><td rowspan="1" colspan="1"/><td rowspan="1" colspan="1"/><td rowspan="1" colspan="1"/></tr><tr><td rowspan="1" colspan="1">DMR-KS-05-03-17-26</td><td rowspan="1" colspan="1">
              <italic><tp:taxon-name><tp:taxon-name-part taxon-name-part-type="genus">Rusa</tp:taxon-name-part> <tp:taxon-name-part taxon-name-part-type="species">unicolor</tp:taxon-name-part></tp:taxon-name></italic>
            </td><td rowspan="1" colspan="1">5.97</td><td rowspan="1" colspan="1">7.57</td><td rowspan="1" colspan="1">6.06</td><td rowspan="1" colspan="1">9.10</td><td rowspan="1" colspan="1">1.02</td><td rowspan="1" colspan="1">1.20</td><td rowspan="1" colspan="1">1.27</td><td rowspan="1" colspan="1">1.50</td><td rowspan="1" colspan="1"/><td rowspan="1" colspan="1"/><td rowspan="1" colspan="1"/></tr><tr><td rowspan="1" colspan="13">
              <bold>Metatarsus</bold>
            </td></tr><tr><td rowspan="1" colspan="1">
              <bold>Specimen</bold>
            </td><td rowspan="1" colspan="1">
              <bold>Taxa</bold>
            </td><td rowspan="1" colspan="1">
              <bold><abbrev xmlns:xlink="http://www.w3.org/1999/xlink" xlink:title="Greatest length" id="ABBRID0EFTAM" xlink:type="simple">GL</abbrev>/<abbrev xmlns:xlink="http://www.w3.org/1999/xlink" xlink:title="Greatest breadth of the proximal end" id="ABBRID0EJTAM" xlink:type="simple">Bp</abbrev></bold>
            </td><td rowspan="1" colspan="1">
              <bold><abbrev xmlns:xlink="http://www.w3.org/1999/xlink" xlink:title="Greatest length" id="ABBRID0ESTAM" xlink:type="simple">GL</abbrev>/<abbrev xmlns:xlink="http://www.w3.org/1999/xlink" xlink:title="Depth of the proximal end" id="ABBRID0EWTAM" xlink:type="simple">Dp</abbrev></bold>
            </td><td rowspan="1" colspan="1">
              <bold><abbrev xmlns:xlink="http://www.w3.org/1999/xlink" xlink:title="Greatest length" id="ABBRID0E6TAM" xlink:type="simple">GL</abbrev>/<abbrev xmlns:xlink="http://www.w3.org/1999/xlink" xlink:title="Greatest breadth of the distal end" id="ABBRID0EDUAM" xlink:type="simple">Bd</abbrev></bold>
            </td><td rowspan="1" colspan="1">
              <bold><abbrev xmlns:xlink="http://www.w3.org/1999/xlink" xlink:title="Greatest length" id="ABBRID0EMUAM" xlink:type="simple">GL</abbrev>/<abbrev xmlns:xlink="http://www.w3.org/1999/xlink" xlink:title="Greatest breadth of the distal end" id="ABBRID0EQUAM" xlink:type="simple">Dd</abbrev></bold>
            </td><td rowspan="1" colspan="1">
              <bold><abbrev xmlns:xlink="http://www.w3.org/1999/xlink" xlink:title="Greatest breadth of the proximal end" id="ABBRID0EZUAM" xlink:type="simple">Bp</abbrev>/<abbrev xmlns:xlink="http://www.w3.org/1999/xlink" xlink:title="Greatest breadth of the distal end" id="ABBRID0E4UAM" xlink:type="simple">Bd</abbrev></bold>
            </td><td rowspan="1" colspan="1">
              <bold><abbrev xmlns:xlink="http://www.w3.org/1999/xlink" xlink:title="Depth of the proximal end" id="ABBRID0EGVAM" xlink:type="simple">Dp</abbrev>/<abbrev xmlns:xlink="http://www.w3.org/1999/xlink" xlink:title="Greatest breadth of the distal end" id="ABBRID0EKVAM" xlink:type="simple">Dd</abbrev></bold>
            </td><td rowspan="1" colspan="1">
              <bold><abbrev xmlns:xlink="http://www.w3.org/1999/xlink" xlink:title="Greatest breadth of the proximal end" id="ABBRID0ETVAM" xlink:type="simple">Bp</abbrev>/<abbrev xmlns:xlink="http://www.w3.org/1999/xlink" xlink:title="Depth of the proximal end" id="ABBRID0EXVAM" xlink:type="simple">Dp</abbrev></bold>
            </td><td rowspan="1" colspan="1">
              <bold><abbrev xmlns:xlink="http://www.w3.org/1999/xlink" xlink:title="Greatest breadth of the distal end" id="ABBRID0EAWAM" xlink:type="simple">Bd</abbrev>/<abbrev xmlns:xlink="http://www.w3.org/1999/xlink" xlink:title="Greatest breadth of the distal end" id="ABBRID0EEWAM" xlink:type="simple">Dd</abbrev></bold>
            </td><td rowspan="1" colspan="1"/><td rowspan="1" colspan="1"/><td rowspan="1" colspan="1"/></tr><tr><td rowspan="1" colspan="1">DMR-KS-05-04-1-8</td><td rowspan="1" colspan="1">
              <italic><tp:taxon-name><tp:taxon-name-part taxon-name-part-type="genus">Bubalus</tp:taxon-name-part> <tp:taxon-name-part taxon-name-part-type="species">arnee</tp:taxon-name-part></tp:taxon-name></italic>
            </td><td rowspan="1" colspan="1">3.80</td><td rowspan="1" colspan="1">4.59</td><td rowspan="1" colspan="1">3.17</td><td rowspan="1" colspan="1">5.54</td><td rowspan="1" colspan="1">0.83</td><td rowspan="1" colspan="1">1.21</td><td rowspan="1" colspan="1">1.21</td><td rowspan="1" colspan="1">1.75</td><td rowspan="1" colspan="1"/><td rowspan="1" colspan="1"/><td rowspan="1" colspan="1"/></tr><tr><td rowspan="1" colspan="1">DMR-KS-05-04-1-6</td><td rowspan="1" colspan="1">
              <italic><tp:taxon-name><tp:taxon-name-part taxon-name-part-type="genus">Bubalus</tp:taxon-name-part> <tp:taxon-name-part taxon-name-part-type="species">arnee</tp:taxon-name-part></tp:taxon-name></italic>
            </td><td rowspan="1" colspan="1">3.88</td><td rowspan="1" colspan="1">4.39</td><td rowspan="1" colspan="1">3.11</td><td rowspan="1" colspan="1">5.67</td><td rowspan="1" colspan="1">0.80</td><td rowspan="1" colspan="1">1.29</td><td rowspan="1" colspan="1">1.13</td><td rowspan="1" colspan="1">1.82</td><td rowspan="1" colspan="1"/><td rowspan="1" colspan="1"/><td rowspan="1" colspan="1"/></tr><tr><td rowspan="1" colspan="1">DMR-KS-05-03-28-30</td><td rowspan="1" colspan="1">
              <italic><tp:taxon-name><tp:taxon-name-part taxon-name-part-type="genus">Bubalus</tp:taxon-name-part> <tp:taxon-name-part taxon-name-part-type="species">arnee</tp:taxon-name-part></tp:taxon-name></italic>
            </td><td rowspan="1" colspan="1">4.25</td><td rowspan="1" colspan="1">4.28</td><td rowspan="1" colspan="1">3.40</td><td rowspan="1" colspan="1">6.38</td><td rowspan="1" colspan="1">0.80</td><td rowspan="1" colspan="1">1.49</td><td rowspan="1" colspan="1">1.01</td><td rowspan="1" colspan="1">1.88</td><td rowspan="1" colspan="1"/><td rowspan="1" colspan="1"/><td rowspan="1" colspan="1"/></tr><tr><td rowspan="1" colspan="1">DMR-KS-05-03-26-3</td><td rowspan="1" colspan="1">
              <italic><tp:taxon-name><tp:taxon-name-part taxon-name-part-type="genus">Axis</tp:taxon-name-part> <tp:taxon-name-part taxon-name-part-type="species">axis</tp:taxon-name-part></tp:taxon-name></italic>
            </td><td rowspan="1" colspan="1">7.21</td><td rowspan="1" colspan="1">6.91</td><td rowspan="1" colspan="1">6.99</td><td rowspan="1" colspan="1">9.16</td><td rowspan="1" colspan="1">0.97</td><td rowspan="1" colspan="1">1.33</td><td rowspan="1" colspan="1">0.96</td><td rowspan="1" colspan="1">1.31</td><td rowspan="1" colspan="1"/><td rowspan="1" colspan="1"/><td rowspan="1" colspan="1"/></tr><tr><td rowspan="1" colspan="1">DMR-KS-05-03-15-14</td><td rowspan="1" colspan="1">
              <italic><tp:taxon-name><tp:taxon-name-part taxon-name-part-type="genus">Axis</tp:taxon-name-part> <tp:taxon-name-part taxon-name-part-type="species">axis</tp:taxon-name-part></tp:taxon-name></italic>
            </td><td rowspan="1" colspan="1">6.84</td><td rowspan="1" colspan="1">7.37</td><td rowspan="1" colspan="1">6.15</td><td rowspan="1" colspan="1">9.22</td><td rowspan="1" colspan="1">0.90</td><td rowspan="1" colspan="1">1.25</td><td rowspan="1" colspan="1">1.08</td><td rowspan="1" colspan="1">1.50</td><td rowspan="1" colspan="1"/><td rowspan="1" colspan="1"/><td rowspan="1" colspan="1"/></tr><tr><td rowspan="1" colspan="1">DMR-KS-05-03-29-30</td><td rowspan="1" colspan="1">
              <italic><tp:taxon-name><tp:taxon-name-part taxon-name-part-type="genus">Axis</tp:taxon-name-part> <tp:taxon-name-part taxon-name-part-type="species">axis</tp:taxon-name-part></tp:taxon-name></italic>
            </td><td rowspan="1" colspan="1">6.91</td><td rowspan="1" colspan="1">6.82</td><td rowspan="1" colspan="1">6.52</td><td rowspan="1" colspan="1">8.58</td><td rowspan="1" colspan="1">0.94</td><td rowspan="1" colspan="1">1.26</td><td rowspan="1" colspan="1">0.99</td><td rowspan="1" colspan="1">1.32</td><td rowspan="1" colspan="1"/><td rowspan="1" colspan="1"/><td rowspan="1" colspan="1"/></tr><tr><td rowspan="1" colspan="1">DMR-KS-05-03-28-17</td><td rowspan="1" colspan="1">
              <italic><tp:taxon-name><tp:taxon-name-part taxon-name-part-type="genus">Panolia</tp:taxon-name-part> <tp:taxon-name-part taxon-name-part-type="species">eldii</tp:taxon-name-part></tp:taxon-name></italic>
            </td><td rowspan="1" colspan="1">8.05</td><td rowspan="1" colspan="1">7.71</td><td rowspan="1" colspan="1">7.73</td><td rowspan="1" colspan="1">11.69</td><td rowspan="1" colspan="1">0.96</td><td rowspan="1" colspan="1">1.52</td><td rowspan="1" colspan="1">0.96</td><td rowspan="1" colspan="1">1.51</td><td rowspan="1" colspan="1"/><td rowspan="1" colspan="1"/><td rowspan="1" colspan="1"/></tr><tr><td rowspan="1" colspan="1">DMR-KS-05-03-25-8</td><td rowspan="1" colspan="1">
              <italic><tp:taxon-name><tp:taxon-name-part taxon-name-part-type="genus">Panolia</tp:taxon-name-part> <tp:taxon-name-part taxon-name-part-type="species">eldii</tp:taxon-name-part></tp:taxon-name></italic>
            </td><td rowspan="1" colspan="1">7.81</td><td rowspan="1" colspan="1">7.47</td><td rowspan="1" colspan="1">7.22</td><td rowspan="1" colspan="1">11.57</td><td rowspan="1" colspan="1">0.92</td><td rowspan="1" colspan="1">1.55</td><td rowspan="1" colspan="1">0.96</td><td rowspan="1" colspan="1">1.60</td><td rowspan="1" colspan="1"/><td rowspan="1" colspan="1"/><td rowspan="1" colspan="1"/></tr><tr><td rowspan="1" colspan="1">DMR-KS-05-03-15-15</td><td rowspan="1" colspan="1">
              <italic><tp:taxon-name><tp:taxon-name-part taxon-name-part-type="genus">Panolia</tp:taxon-name-part> <tp:taxon-name-part taxon-name-part-type="species">eldii</tp:taxon-name-part></tp:taxon-name></italic>
            </td><td rowspan="1" colspan="1">8.08</td><td rowspan="1" colspan="1">7.44</td><td rowspan="1" colspan="1">7.37</td><td rowspan="1" colspan="1">11.29</td><td rowspan="1" colspan="1">0.91</td><td rowspan="1" colspan="1">1.52</td><td rowspan="1" colspan="1">0.92</td><td rowspan="1" colspan="1">1.53</td><td rowspan="1" colspan="1"/><td rowspan="1" colspan="1"/><td rowspan="1" colspan="1"/></tr><tr><td rowspan="1" colspan="1">DMR-KS-05-03-19-11</td><td rowspan="1" colspan="1">
              <italic><tp:taxon-name><tp:taxon-name-part taxon-name-part-type="genus">Rusa</tp:taxon-name-part> <tp:taxon-name-part taxon-name-part-type="species">unicolor</tp:taxon-name-part></tp:taxon-name></italic>
            </td><td rowspan="1" colspan="1">6.64</td><td rowspan="1" colspan="1">6.86</td><td rowspan="1" colspan="1">6.49</td><td rowspan="1" colspan="1">9.20</td><td rowspan="1" colspan="1">0.98</td><td rowspan="1" colspan="1">1.34</td><td rowspan="1" colspan="1">1.03</td><td rowspan="1" colspan="1">1.42</td><td rowspan="1" colspan="1"/><td rowspan="1" colspan="1"/><td rowspan="1" colspan="1"/></tr></tbody></table></table-wrap><table-wrap id="T26" position="float" orientation="portrait"><label>Appendix 7.</label><caption><p>Measurements (in millimeters) of humeri of extant ruminants from Southeast Asia.</p></caption><table id="TID0E25KO" rules="all"><tbody><tr><th rowspan="1" colspan="1"/><th rowspan="1" colspan="1">
                  <abbrev xmlns:xlink="http://www.w3.org/1999/xlink" xlink:title="Greatest breadth of the proximal end" id="ABBRID0EK1NO" xlink:type="simple">Bp</abbrev>
                </th><th rowspan="1" colspan="1">
                  <abbrev xmlns:xlink="http://www.w3.org/1999/xlink" xlink:title="Depth of the proximal end" id="ABBRID0ES1NO" xlink:type="simple">Dp</abbrev>
                </th><th rowspan="1" colspan="1">
                  <abbrev xmlns:xlink="http://www.w3.org/1999/xlink" xlink:title="Greatest breadth of the distal end" id="ABBRID0E11NO" xlink:type="simple">Bd</abbrev>
                </th><th rowspan="1" colspan="1">
                  <abbrev xmlns:xlink="http://www.w3.org/1999/xlink" xlink:title="Greatest breadth of the distal end" id="ABBRID0EC2NO" xlink:type="simple">Dd</abbrev>
                </th><th rowspan="1" colspan="1">
                  <abbrev xmlns:xlink="http://www.w3.org/1999/xlink" xlink:title="Smallest breadth of diaphysis" id="ABBRID0EK2NO" xlink:type="simple">SD</abbrev>
                </th><th rowspan="1" colspan="1">
                  <abbrev xmlns:xlink="http://www.w3.org/1999/xlink" xlink:title="Greatest length" id="ABBRID0ES2NO" xlink:type="simple">GL</abbrev>
                </th><th rowspan="1" colspan="1">
                  <abbrev xmlns:xlink="http://www.w3.org/1999/xlink" xlink:title="Greatest breadth of the trochlea for humerus only" id="ABBRID0E12NO" xlink:type="simple">BT</abbrev>
                </th><th rowspan="1" colspan="1">
                  <abbrev xmlns:xlink="http://www.w3.org/1999/xlink" xlink:title="Greatest length from the caput head" id="ABBRID0EC3NO" xlink:type="simple">GLC</abbrev>
                </th><th rowspan="1" colspan="1">
                  <abbrev xmlns:xlink="http://www.w3.org/1999/xlink" xlink:title="Greatest length of the lateral part" id="ABBRID0EK3NO" xlink:type="simple">GLl</abbrev>
                </th><th rowspan="1" colspan="1">
                  <abbrev xmlns:xlink="http://www.w3.org/1999/xlink" xlink:title="Greatest length" id="ABBRID0ES3NO" xlink:type="simple">GL</abbrev>/<abbrev xmlns:xlink="http://www.w3.org/1999/xlink" xlink:title="Greatest breadth of the proximal end" id="ABBRID0EW3NO" xlink:type="simple">Bp</abbrev></th><th rowspan="1" colspan="1">
                  <abbrev xmlns:xlink="http://www.w3.org/1999/xlink" xlink:title="Greatest length" id="ABBRID0E43NO" xlink:type="simple">GL</abbrev>/<abbrev xmlns:xlink="http://www.w3.org/1999/xlink" xlink:title="Depth of the proximal end" id="ABBRID0EB4NO" xlink:type="simple">Dp</abbrev></th><th rowspan="1" colspan="1">
                  <abbrev xmlns:xlink="http://www.w3.org/1999/xlink" xlink:title="Greatest length" id="ABBRID0EI4NO" xlink:type="simple">GL</abbrev>/<abbrev xmlns:xlink="http://www.w3.org/1999/xlink" xlink:title="Greatest breadth of the distal end" id="ABBRID0EM4NO" xlink:type="simple">Bd</abbrev></th><th rowspan="1" colspan="1">
                  <abbrev xmlns:xlink="http://www.w3.org/1999/xlink" xlink:title="Greatest length" id="ABBRID0ET4NO" xlink:type="simple">GL</abbrev>/<abbrev xmlns:xlink="http://www.w3.org/1999/xlink" xlink:title="Greatest breadth of the distal end" id="ABBRID0EX4NO" xlink:type="simple">Dd</abbrev></th><th rowspan="1" colspan="1">
                  <abbrev xmlns:xlink="http://www.w3.org/1999/xlink" xlink:title="Greatest breadth of the proximal end" id="ABBRID0E54NO" xlink:type="simple">Bp</abbrev>/<abbrev xmlns:xlink="http://www.w3.org/1999/xlink" xlink:title="Greatest breadth of the distal end" id="ABBRID0EC5NO" xlink:type="simple">Bd</abbrev></th><th rowspan="1" colspan="1">
                  <abbrev xmlns:xlink="http://www.w3.org/1999/xlink" xlink:title="Depth of the proximal end" id="ABBRID0EJ5NO" xlink:type="simple">Dp</abbrev>/<abbrev xmlns:xlink="http://www.w3.org/1999/xlink" xlink:title="Greatest breadth of the distal end" id="ABBRID0EN5NO" xlink:type="simple">Dd</abbrev></th><th rowspan="1" colspan="1">
                  <abbrev xmlns:xlink="http://www.w3.org/1999/xlink" xlink:title="Greatest breadth of the proximal end" id="ABBRID0EU5NO" xlink:type="simple">Bp</abbrev>/<abbrev xmlns:xlink="http://www.w3.org/1999/xlink" xlink:title="Depth of the proximal end" id="ABBRID0EY5NO" xlink:type="simple">Dp</abbrev></th><th rowspan="1" colspan="1">
                  <abbrev xmlns:xlink="http://www.w3.org/1999/xlink" xlink:title="Greatest breadth of the distal end" id="ABBRID0E65NO" xlink:type="simple">Bd</abbrev>/<abbrev xmlns:xlink="http://www.w3.org/1999/xlink" xlink:title="Greatest breadth of the distal end" id="ABBRID0ED6NO" xlink:type="simple">Dd</abbrev></th><th rowspan="1" colspan="1">
                  <abbrev xmlns:xlink="http://www.w3.org/1999/xlink" xlink:title="Greatest breadth of the distal end" id="ABBRID0EK6NO" xlink:type="simple">Bd</abbrev>/<abbrev xmlns:xlink="http://www.w3.org/1999/xlink" xlink:title="Greatest breadth of the trochlea for humerus only" id="ABBRID0EO6NO" xlink:type="simple">BT</abbrev></th></tr><tr><td rowspan="1" colspan="19">
              <bold><italic><tp:taxon-name><tp:taxon-name-part taxon-name-part-type="genus">Axis</tp:taxon-name-part> <tp:taxon-name-part taxon-name-part-type="species">axis</tp:taxon-name-part></tp:taxon-name></italic></bold> (N=8)</td></tr><tr><td rowspan="1" colspan="1">Max</td><td rowspan="1" colspan="1">48.01</td><td rowspan="1" colspan="1">55.42</td><td rowspan="1" colspan="1">41.82</td><td rowspan="1" colspan="1">36.58</td><td rowspan="1" colspan="1">18.48</td><td rowspan="1" colspan="1">200.30</td><td rowspan="1" colspan="1">36.44</td><td rowspan="1" colspan="1">177.10</td><td rowspan="1" colspan="1">196.80</td><td rowspan="1" colspan="1">4.20</td><td rowspan="1" colspan="1">3.77</td><td rowspan="1" colspan="1">5.13</td><td rowspan="1" colspan="1">5.67</td><td rowspan="1" colspan="1">1.30</td><td rowspan="1" colspan="1">1.68</td><td rowspan="1" colspan="1">0.91</td><td rowspan="1" colspan="1">1.23</td><td rowspan="1" colspan="1">1.17</td></tr><tr><td rowspan="1" colspan="1">Min</td><td rowspan="1" colspan="1">42.12</td><td rowspan="1" colspan="1">47.92</td><td rowspan="1" colspan="1">33.98</td><td rowspan="1" colspan="1">30.63</td><td rowspan="1" colspan="1">15.21</td><td rowspan="1" colspan="1">172.40</td><td rowspan="1" colspan="1">31.87</td><td rowspan="1" colspan="1">153.10</td><td rowspan="1" colspan="1">167.30</td><td rowspan="1" colspan="1">3.84</td><td rowspan="1" colspan="1">3.16</td><td rowspan="1" colspan="1">4.59</td><td rowspan="1" colspan="1">5.16</td><td rowspan="1" colspan="1">1.11</td><td rowspan="1" colspan="1">1.46</td><td rowspan="1" colspan="1">0.80</td><td rowspan="1" colspan="1">1.04</td><td rowspan="1" colspan="1">1.07</td></tr><tr><td rowspan="1" colspan="1">Mean</td><td rowspan="1" colspan="1">48.16</td><td rowspan="1" colspan="1">44.50</td><td rowspan="1" colspan="1">35.57</td><td rowspan="1" colspan="1">24.98</td><td rowspan="1" colspan="1">98.52</td><td rowspan="1" colspan="1">107.03</td><td rowspan="1" colspan="1">98.24</td><td rowspan="1" colspan="1">169.66</td><td rowspan="1" colspan="1">90.14</td><td rowspan="1" colspan="1">3.77</td><td rowspan="1" colspan="1">4.16</td><td rowspan="1" colspan="1">5.10</td><td rowspan="1" colspan="1">3.29</td><td rowspan="1" colspan="1">1.37</td><td rowspan="1" colspan="1">1.20</td><td rowspan="1" colspan="1">1.00</td><td rowspan="1" colspan="1">1.12</td><td rowspan="1" colspan="1">1.12</td></tr><tr><td rowspan="1" colspan="19">
              <bold><italic><tp:taxon-name><tp:taxon-name-part taxon-name-part-type="genus">Axis</tp:taxon-name-part> <tp:taxon-name-part taxon-name-part-type="species">porcinus</tp:taxon-name-part></tp:taxon-name></italic></bold> (N=2)</td></tr><tr><td rowspan="1" colspan="1">Max</td><td rowspan="1" colspan="1">35.42</td><td rowspan="1" colspan="1">51.11</td><td rowspan="1" colspan="1">32.42</td><td rowspan="1" colspan="1">27.11</td><td rowspan="1" colspan="1">14.67</td><td rowspan="1" colspan="1">153.20</td><td rowspan="1" colspan="1">27.65</td><td rowspan="1" colspan="1">125.10</td><td rowspan="1" colspan="1">142.30</td><td rowspan="1" colspan="1">4.40</td><td rowspan="1" colspan="1">3.02</td><td rowspan="1" colspan="1">4.87</td><td rowspan="1" colspan="1">5.78</td><td rowspan="1" colspan="1">1.12</td><td rowspan="1" colspan="1">1.91</td><td rowspan="1" colspan="1">0.69</td><td rowspan="1" colspan="1">1.23</td><td rowspan="1" colspan="1">1.19</td></tr><tr><td rowspan="1" colspan="1">Min</td><td rowspan="1" colspan="1">34.74</td><td rowspan="1" colspan="1">50.53</td><td rowspan="1" colspan="1">31.49</td><td rowspan="1" colspan="1">26.43</td><td rowspan="1" colspan="1">14.55</td><td rowspan="1" colspan="1">152.80</td><td rowspan="1" colspan="1">27.34</td><td rowspan="1" colspan="1">124.30</td><td rowspan="1" colspan="1">141.80</td><td rowspan="1" colspan="1">4.33</td><td rowspan="1" colspan="1">3.00</td><td rowspan="1" colspan="1">4.71</td><td rowspan="1" colspan="1">5.65</td><td rowspan="1" colspan="1">1.07</td><td rowspan="1" colspan="1">1.89</td><td rowspan="1" colspan="1">0.69</td><td rowspan="1" colspan="1">1.16</td><td rowspan="1" colspan="1">1.14</td></tr><tr><td rowspan="1" colspan="1">Mean</td><td rowspan="1" colspan="1">35.08</td><td rowspan="1" colspan="1">50.82</td><td rowspan="1" colspan="1">31.96</td><td rowspan="1" colspan="1">26.77</td><td rowspan="1" colspan="1">14.61</td><td rowspan="1" colspan="1">153.00</td><td rowspan="1" colspan="1">27.50</td><td rowspan="1" colspan="1">124.70</td><td rowspan="1" colspan="1">142.05</td><td rowspan="1" colspan="1">4.36</td><td rowspan="1" colspan="1">3.01</td><td rowspan="1" colspan="1">4.79</td><td rowspan="1" colspan="1">5.72</td><td rowspan="1" colspan="1">1.10</td><td rowspan="1" colspan="1">1.90</td><td rowspan="1" colspan="1">0.69</td><td rowspan="1" colspan="1">1.19</td><td rowspan="1" colspan="1">1.16</td></tr><tr><td rowspan="1" colspan="19">
              <bold><italic><tp:taxon-name><tp:taxon-name-part taxon-name-part-type="genus">Panolia</tp:taxon-name-part> <tp:taxon-name-part taxon-name-part-type="species">eldii</tp:taxon-name-part></tp:taxon-name></italic></bold> (N=4)</td></tr><tr><td rowspan="1" colspan="1">Max</td><td rowspan="1" colspan="1">54.56</td><td rowspan="1" colspan="1">62.98</td><td rowspan="1" colspan="1">43.48</td><td rowspan="1" colspan="1">38.15</td><td rowspan="1" colspan="1">20.40</td><td rowspan="1" colspan="1">211.70</td><td rowspan="1" colspan="1">36.81</td><td rowspan="1" colspan="1">185.80</td><td rowspan="1" colspan="1">206.30</td><td rowspan="1" colspan="1">4.08</td><td rowspan="1" colspan="1">3.40</td><td rowspan="1" colspan="1">4.87</td><td rowspan="1" colspan="1">5.57</td><td rowspan="1" colspan="1">1.26</td><td rowspan="1" colspan="1">1.66</td><td rowspan="1" colspan="1">0.87</td><td rowspan="1" colspan="1">1.19</td><td rowspan="1" colspan="1">1.19</td></tr><tr><td rowspan="1" colspan="1">Min</td><td rowspan="1" colspan="1">47.17</td><td rowspan="1" colspan="1">56.65</td><td rowspan="1" colspan="1">42.52</td><td rowspan="1" colspan="1">35.75</td><td rowspan="1" colspan="1">18.52</td><td rowspan="1" colspan="1">192.30</td><td rowspan="1" colspan="1">36.02</td><td rowspan="1" colspan="1">171.30</td><td rowspan="1" colspan="1">190.40</td><td rowspan="1" colspan="1">3.88</td><td rowspan="1" colspan="1">3.35</td><td rowspan="1" colspan="1">4.51</td><td rowspan="1" colspan="1">5.35</td><td rowspan="1" colspan="1">1.11</td><td rowspan="1" colspan="1">1.57</td><td rowspan="1" colspan="1">0.83</td><td rowspan="1" colspan="1">1.14</td><td rowspan="1" colspan="1">1.16</td></tr><tr><td rowspan="1" colspan="1">Mean</td><td rowspan="1" colspan="1">50.94</td><td rowspan="1" colspan="1">59.78</td><td rowspan="1" colspan="1">43.06</td><td rowspan="1" colspan="1">36.97</td><td rowspan="1" colspan="1">19.46</td><td rowspan="1" colspan="1">202.00</td><td rowspan="1" colspan="1">36.53</td><td rowspan="1" colspan="1">178.53</td><td rowspan="1" colspan="1">198.45</td><td rowspan="1" colspan="1">3.97</td><td rowspan="1" colspan="1">3.38</td><td rowspan="1" colspan="1">4.69</td><td rowspan="1" colspan="1">5.46</td><td rowspan="1" colspan="1">1.18</td><td rowspan="1" colspan="1">1.62</td><td rowspan="1" colspan="1">0.85</td><td rowspan="1" colspan="1">1.17</td><td rowspan="1" colspan="1">1.18</td></tr><tr><td rowspan="1" colspan="19">
              <bold><italic><tp:taxon-name><tp:taxon-name-part taxon-name-part-type="genus">Rusa</tp:taxon-name-part> <tp:taxon-name-part taxon-name-part-type="species">unicolor</tp:taxon-name-part></tp:taxon-name></italic></bold> (N=4)</td></tr><tr><td rowspan="1" colspan="1">Max</td><td rowspan="1" colspan="1">73.14</td><td rowspan="1" colspan="1">85.10</td><td rowspan="1" colspan="1">66.12</td><td rowspan="1" colspan="1">46.33</td><td rowspan="1" colspan="1">27.62</td><td rowspan="1" colspan="1">277.80</td><td rowspan="1" colspan="1">61.23</td><td rowspan="1" colspan="1">252.40</td><td rowspan="1" colspan="1">267.90</td><td rowspan="1" colspan="1">3.98</td><td rowspan="1" colspan="1">3.54</td><td rowspan="1" colspan="1">4.81</td><td rowspan="1" colspan="1">6.22</td><td rowspan="1" colspan="1">1.21</td><td rowspan="1" colspan="1">1.91</td><td rowspan="1" colspan="1">0.89</td><td rowspan="1" colspan="1">1.48</td><td rowspan="1" colspan="1">1.14</td></tr><tr><td rowspan="1" colspan="1">Min</td><td rowspan="1" colspan="1">64.44</td><td rowspan="1" colspan="1">72.40</td><td rowspan="1" colspan="1">53.35</td><td rowspan="1" colspan="1">44.66</td><td rowspan="1" colspan="1">24.82</td><td rowspan="1" colspan="1">256.40</td><td rowspan="1" colspan="1">47.29</td><td rowspan="1" colspan="1">224.10</td><td rowspan="1" colspan="1">254.30</td><td rowspan="1" colspan="1">3.80</td><td rowspan="1" colspan="1">3.26</td><td rowspan="1" colspan="1">4.19</td><td rowspan="1" colspan="1">5.54</td><td rowspan="1" colspan="1">1.10</td><td rowspan="1" colspan="1">1.56</td><td rowspan="1" colspan="1">0.86</td><td rowspan="1" colspan="1">1.16</td><td rowspan="1" colspan="1">1.08</td></tr><tr><td rowspan="1" colspan="1">Mean</td><td rowspan="1" colspan="1">68.75</td><td rowspan="1" colspan="1">78.66</td><td rowspan="1" colspan="1">59.81</td><td rowspan="1" colspan="1">45.61</td><td rowspan="1" colspan="1">26.06</td><td rowspan="1" colspan="1">266.83</td><td rowspan="1" colspan="1">54.21</td><td rowspan="1" colspan="1">238.05</td><td rowspan="1" colspan="1">261.23</td><td rowspan="1" colspan="1">3.89</td><td rowspan="1" colspan="1">3.40</td><td rowspan="1" colspan="1">4.49</td><td rowspan="1" colspan="1">5.85</td><td rowspan="1" colspan="1">1.15</td><td rowspan="1" colspan="1">1.73</td><td rowspan="1" colspan="1">0.88</td><td rowspan="1" colspan="1">1.31</td><td rowspan="1" colspan="1">1.11</td></tr><tr><td rowspan="1" colspan="19">
              <bold><italic><tp:taxon-name><tp:taxon-name-part taxon-name-part-type="genus">Bos</tp:taxon-name-part> <tp:taxon-name-part taxon-name-part-type="species">sauveli</tp:taxon-name-part></tp:taxon-name></italic></bold> (N=4)</td></tr><tr><td rowspan="1" colspan="1">Max</td><td rowspan="1" colspan="1">105.62</td><td rowspan="1" colspan="1">104.67</td><td rowspan="1" colspan="1">90.28</td><td rowspan="1" colspan="1">84.60</td><td rowspan="1" colspan="1">43.08</td><td rowspan="1" colspan="1">338.10</td><td rowspan="1" colspan="1">86.30</td><td rowspan="1" colspan="1">306.10</td><td rowspan="1" colspan="1">333.70</td><td rowspan="1" colspan="1">3.28</td><td rowspan="1" colspan="1">3.23</td><td rowspan="1" colspan="1">3.86</td><td rowspan="1" colspan="1">4.17</td><td rowspan="1" colspan="1">1.18</td><td rowspan="1" colspan="1">1.41</td><td rowspan="1" colspan="1">1.01</td><td rowspan="1" colspan="1">1.08</td><td rowspan="1" colspan="1">1.07</td></tr><tr><td rowspan="1" colspan="1">Min</td><td rowspan="1" colspan="1">90.62</td><td rowspan="1" colspan="1">100.44</td><td rowspan="1" colspan="1">76.98</td><td rowspan="1" colspan="1">71.24</td><td rowspan="1" colspan="1">32.67</td><td rowspan="1" colspan="1">296.80</td><td rowspan="1" colspan="1">71.78</td><td rowspan="1" colspan="1">276.10</td><td rowspan="1" colspan="1">291.20</td><td rowspan="1" colspan="1">3.19</td><td rowspan="1" colspan="1">2.94</td><td rowspan="1" colspan="1">3.74</td><td rowspan="1" colspan="1">3.99</td><td rowspan="1" colspan="1">1.17</td><td rowspan="1" colspan="1">1.23</td><td rowspan="1" colspan="1">0.90</td><td rowspan="1" colspan="1">1.07</td><td rowspan="1" colspan="1">1.05</td></tr><tr><td rowspan="1" colspan="1">Mean</td><td rowspan="1" colspan="1">98.12</td><td rowspan="1" colspan="1">102.63</td><td rowspan="1" colspan="1">83.64</td><td rowspan="1" colspan="1">77.67</td><td rowspan="1" colspan="1">37.89</td><td rowspan="1" colspan="1">317.35</td><td rowspan="1" colspan="1">79.09</td><td rowspan="1" colspan="1">290.95</td><td rowspan="1" colspan="1">312.63</td><td rowspan="1" colspan="1">3.24</td><td rowspan="1" colspan="1">3.09</td><td rowspan="1" colspan="1">3.80</td><td rowspan="1" colspan="1">4.09</td><td rowspan="1" colspan="1">1.17</td><td rowspan="1" colspan="1">1.33</td><td rowspan="1" colspan="1">0.95</td><td rowspan="1" colspan="1">1.08</td><td rowspan="1" colspan="1">1.06</td></tr><tr><td rowspan="1" colspan="19">
              <bold><italic><tp:taxon-name><tp:taxon-name-part taxon-name-part-type="genus">Bos</tp:taxon-name-part> <tp:taxon-name-part taxon-name-part-type="species">javanicus</tp:taxon-name-part></tp:taxon-name></italic></bold> (N=6)</td></tr><tr><td rowspan="1" colspan="1">Max</td><td rowspan="1" colspan="1">111.54</td><td rowspan="1" colspan="1">137.34</td><td rowspan="1" colspan="1">102.41</td><td rowspan="1" colspan="1">79.42</td><td rowspan="1" colspan="1">43.75</td><td rowspan="1" colspan="1">354.40</td><td rowspan="1" colspan="1">83.12</td><td rowspan="1" colspan="1">291.30</td><td rowspan="1" colspan="1">318.40</td><td rowspan="1" colspan="1">3.48</td><td rowspan="1" colspan="1">3.00</td><td rowspan="1" colspan="1">3.82</td><td rowspan="1" colspan="1">4.48</td><td rowspan="1" colspan="1">1.12</td><td rowspan="1" colspan="1">1.74</td><td rowspan="1" colspan="1">0.95</td><td rowspan="1" colspan="1">1.29</td><td rowspan="1" colspan="1">1.23</td></tr><tr><td rowspan="1" colspan="1">Min</td><td rowspan="1" colspan="1">94.97</td><td rowspan="1" colspan="1">109.87</td><td rowspan="1" colspan="1">86.67</td><td rowspan="1" colspan="1">76.08</td><td rowspan="1" colspan="1">40.06</td><td rowspan="1" colspan="1">326.10</td><td rowspan="1" colspan="1">77.15</td><td rowspan="1" colspan="1">278.80</td><td rowspan="1" colspan="1">302.50</td><td rowspan="1" colspan="1">3.13</td><td rowspan="1" colspan="1">2.58</td><td rowspan="1" colspan="1">3.46</td><td rowspan="1" colspan="1">4.25</td><td rowspan="1" colspan="1">1.08</td><td rowspan="1" colspan="1">1.43</td><td rowspan="1" colspan="1">0.80</td><td rowspan="1" colspan="1">1.14</td><td rowspan="1" colspan="1">1.12</td></tr><tr><td rowspan="1" colspan="1">Mean</td><td rowspan="1" colspan="1">103.36</td><td rowspan="1" colspan="1">119.39</td><td rowspan="1" colspan="1">94.08</td><td rowspan="1" colspan="1">77.42</td><td rowspan="1" colspan="1">42.71</td><td rowspan="1" colspan="1">337.57</td><td rowspan="1" colspan="1">79.41</td><td rowspan="1" colspan="1">285.97</td><td rowspan="1" colspan="1">312.97</td><td rowspan="1" colspan="1">3.27</td><td rowspan="1" colspan="1">2.85</td><td rowspan="1" colspan="1">3.60</td><td rowspan="1" colspan="1">4.36</td><td rowspan="1" colspan="1">1.10</td><td rowspan="1" colspan="1">1.54</td><td rowspan="1" colspan="1">0.87</td><td rowspan="1" colspan="1">1.21</td><td rowspan="1" colspan="1">1.18</td></tr><tr><td rowspan="1" colspan="19">
              <bold><italic><tp:taxon-name><tp:taxon-name-part taxon-name-part-type="genus">Bos</tp:taxon-name-part> <tp:taxon-name-part taxon-name-part-type="species">gaurus</tp:taxon-name-part></tp:taxon-name></italic></bold> (N=6)</td></tr><tr><td rowspan="1" colspan="1">Max</td><td rowspan="1" colspan="1">135.46</td><td rowspan="1" colspan="1">154.89</td><td rowspan="1" colspan="1">110.89</td><td rowspan="1" colspan="1">96.12</td><td rowspan="1" colspan="1">56.49</td><td rowspan="1" colspan="1">395.40</td><td rowspan="1" colspan="1">99.32</td><td rowspan="1" colspan="1">353.80</td><td rowspan="1" colspan="1">391.50</td><td rowspan="1" colspan="1">2.99</td><td rowspan="1" colspan="1">3.46</td><td rowspan="1" colspan="1">3.82</td><td rowspan="1" colspan="1">4.20</td><td rowspan="1" colspan="1">1.28</td><td rowspan="1" colspan="1">1.61</td><td rowspan="1" colspan="1">1.22</td><td rowspan="1" colspan="1">1.15</td><td rowspan="1" colspan="1">1.13</td></tr><tr><td rowspan="1" colspan="1">Min</td><td rowspan="1" colspan="1">117.31</td><td rowspan="1" colspan="1">96.43</td><td rowspan="1" colspan="1">94.21</td><td rowspan="1" colspan="1">85.01</td><td rowspan="1" colspan="1">43.22</td><td rowspan="1" colspan="1">333.20</td><td rowspan="1" colspan="1">87.12</td><td rowspan="1" colspan="1">302.10</td><td rowspan="1" colspan="1">321.50</td><td rowspan="1" colspan="1">2.79</td><td rowspan="1" colspan="1">2.55</td><td rowspan="1" colspan="1">3.49</td><td rowspan="1" colspan="1">3.64</td><td rowspan="1" colspan="1">1.21</td><td rowspan="1" colspan="1">1.05</td><td rowspan="1" colspan="1">0.86</td><td rowspan="1" colspan="1">1.04</td><td rowspan="1" colspan="1">1.06</td></tr><tr><td rowspan="1" colspan="1">Mean</td><td rowspan="1" colspan="1">124.31</td><td rowspan="1" colspan="1">123.64</td><td rowspan="1" colspan="1">99.99</td><td rowspan="1" colspan="1">91.03</td><td rowspan="1" colspan="1">49.09</td><td rowspan="1" colspan="1">362.02</td><td rowspan="1" colspan="1">91.55</td><td rowspan="1" colspan="1">325.98</td><td rowspan="1" colspan="1">355.32</td><td rowspan="1" colspan="1">2.91</td><td rowspan="1" colspan="1">3.00</td><td rowspan="1" colspan="1">3.62</td><td rowspan="1" colspan="1">3.98</td><td rowspan="1" colspan="1">1.24</td><td rowspan="1" colspan="1">1.35</td><td rowspan="1" colspan="1">1.03</td><td rowspan="1" colspan="1">1.10</td><td rowspan="1" colspan="1">1.09</td></tr><tr><td rowspan="1" colspan="19">
              <bold><italic><tp:taxon-name><tp:taxon-name-part taxon-name-part-type="genus">Bubalus</tp:taxon-name-part> <tp:taxon-name-part taxon-name-part-type="species">arnee</tp:taxon-name-part></tp:taxon-name></italic></bold> (N=6)</td></tr><tr><td rowspan="1" colspan="1">Max</td><td rowspan="1" colspan="1">102.11</td><td rowspan="1" colspan="1">106.03</td><td rowspan="1" colspan="1">87.29</td><td rowspan="1" colspan="1">77.75</td><td rowspan="1" colspan="1">50.59</td><td rowspan="1" colspan="1">319.60</td><td rowspan="1" colspan="1">80.69</td><td rowspan="1" colspan="1">271.70</td><td rowspan="1" colspan="1">317.80</td><td rowspan="1" colspan="1">3.41</td><td rowspan="1" colspan="1">3.16</td><td rowspan="1" colspan="1">3.85</td><td rowspan="1" colspan="1">4.28</td><td rowspan="1" colspan="1">1.24</td><td rowspan="1" colspan="1">1.46</td><td rowspan="1" colspan="1">0.97</td><td rowspan="1" colspan="1">1.15</td><td rowspan="1" colspan="1">1.11</td></tr><tr><td rowspan="1" colspan="1">Min</td><td rowspan="1" colspan="1">92.71</td><td rowspan="1" colspan="1">101.13</td><td rowspan="1" colspan="1">82.33</td><td rowspan="1" colspan="1">72.58</td><td rowspan="1" colspan="1">38.44</td><td rowspan="1" colspan="1">310.50</td><td rowspan="1" colspan="1">73.89</td><td rowspan="1" colspan="1">262.10</td><td rowspan="1" colspan="1">305.40</td><td rowspan="1" colspan="1">3.04</td><td rowspan="1" colspan="1">2.93</td><td rowspan="1" colspan="1">3.66</td><td rowspan="1" colspan="1">4.07</td><td rowspan="1" colspan="1">1.10</td><td rowspan="1" colspan="1">1.33</td><td rowspan="1" colspan="1">0.88</td><td rowspan="1" colspan="1">1.06</td><td rowspan="1" colspan="1">1.04</td></tr><tr><td rowspan="1" colspan="1">Mean</td><td rowspan="1" colspan="1">97.08</td><td rowspan="1" colspan="1">103.83</td><td rowspan="1" colspan="1">83.98</td><td rowspan="1" colspan="1">75.75</td><td rowspan="1" colspan="1">42.93</td><td rowspan="1" colspan="1">315.92</td><td rowspan="1" colspan="1">77.86</td><td rowspan="1" colspan="1">266.88</td><td rowspan="1" colspan="1">312.07</td><td rowspan="1" colspan="1">3.26</td><td rowspan="1" colspan="1">3.04</td><td rowspan="1" colspan="1">3.76</td><td rowspan="1" colspan="1">4.17</td><td rowspan="1" colspan="1">1.16</td><td rowspan="1" colspan="1">1.37</td><td rowspan="1" colspan="1">0.94</td><td rowspan="1" colspan="1">1.11</td><td rowspan="1" colspan="1">1.08</td></tr></tbody></table></table-wrap><table-wrap id="T20" position="float" orientation="portrait"><label>Appendix 1.</label><caption><p>Measurements (in millimeters) of postcranial remains of identified mammal taxa from Khok Sung. * indicates a juvenile individual.</p></caption><table id="TID0EIPAO" rules="all"><tbody><tr><td rowspan="1" colspan="9">
              <bold>Scapula</bold>
            </td><td rowspan="1" colspan="1"/><td rowspan="1" colspan="1"/><td rowspan="1" colspan="1"/><td rowspan="1" colspan="1"/><td rowspan="1" colspan="1"/><td rowspan="1" colspan="1"/><td rowspan="1" colspan="1"/></tr><tr><td rowspan="1" colspan="1">
              <bold>Specimen</bold>
            </td><td rowspan="1" colspan="1">
              <bold>Taxa</bold>
            </td><td rowspan="1" colspan="1">
              <bold><abbrev xmlns:xlink="http://www.w3.org/1999/xlink" xlink:title="Greatest length of the Processus articularis glenoid process" id="ABBRID0EL5EO" xlink:type="simple">GLP</abbrev></bold>
            </td><td rowspan="1" colspan="1">
              <bold><abbrev xmlns:xlink="http://www.w3.org/1999/xlink" xlink:title="Length of the glenoid cavity" id="ABBRID0EU5EO" xlink:type="simple">LG</abbrev></bold>
            </td><td rowspan="1" colspan="1">
              <bold><abbrev xmlns:xlink="http://www.w3.org/1999/xlink" xlink:title="Smallest length of the Collum scapulae neck of the scapula" id="ABBRID0E45EO" xlink:type="simple">SLC</abbrev></bold>
            </td><td rowspan="1" colspan="1">
              <bold><abbrev xmlns:xlink="http://www.w3.org/1999/xlink" xlink:title="Breadth of the glenoid cavity" id="ABBRID0EG6EO" xlink:type="simple">BG</abbrev></bold>
            </td><td rowspan="1" colspan="1">
              <bold><abbrev xmlns:xlink="http://www.w3.org/1999/xlink" xlink:title="Greatest dorsal length" id="ABBRID0EP6EO" xlink:type="simple">Ld</abbrev></bold>
            </td><td rowspan="1" colspan="1">
              <bold><abbrev xmlns:xlink="http://www.w3.org/1999/xlink" xlink:title="Diagonal height from the most distal point of the scapula to the thoracic angle" id="ABBRID0EY6EO" xlink:type="simple">DHA</abbrev></bold>
            </td><td rowspan="1" colspan="1">
              <bold><abbrev xmlns:xlink="http://www.w3.org/1999/xlink" xlink:title="Height along the spine" id="ABBRID0EBAFO" xlink:type="simple">HS</abbrev></bold>
            </td><td rowspan="1" colspan="1"/><td rowspan="1" colspan="1"/><td rowspan="1" colspan="1"/><td rowspan="1" colspan="1"/><td rowspan="1" colspan="1"/><td rowspan="1" colspan="1"/><td rowspan="1" colspan="1"/></tr><tr><td rowspan="1" colspan="1">
                  <abbrev xmlns:xlink="http://www.w3.org/1999/xlink" xlink:title="Department of Mineral Resources" id="ABBRID0E6AFO" xlink:type="simple">DMR</abbrev> <abbrev xmlns:xlink="http://www.w3.org/1999/xlink" xlink:title="Khok Sung" id="ABBRID0EDBFO" xlink:type="simple">KS</abbrev>-05-03-00-58</td><td rowspan="1" colspan="1">
              <italic><tp:taxon-name><tp:taxon-name-part taxon-name-part-type="genus">Rhinoceros</tp:taxon-name-part> <tp:taxon-name-part taxon-name-part-type="species">sondaicus</tp:taxon-name-part></tp:taxon-name></italic>
            </td><td rowspan="1" colspan="1">87.49</td><td rowspan="1" colspan="1">78.81</td><td rowspan="1" colspan="1">62.97</td><td rowspan="1" colspan="1">55.33</td><td rowspan="1" colspan="1">144.77</td><td rowspan="1" colspan="1">–</td><td rowspan="1" colspan="1">325.57</td><td rowspan="1" colspan="1"/><td rowspan="1" colspan="1"/><td rowspan="1" colspan="1"/><td rowspan="1" colspan="1"/><td rowspan="1" colspan="1"/><td rowspan="1" colspan="1"/><td rowspan="1" colspan="1"/></tr><tr><td rowspan="1" colspan="1">DMR-KS-05-03-26-2</td><td rowspan="1" colspan="1">
              <italic><tp:taxon-name><tp:taxon-name-part taxon-name-part-type="genus">Bubalus</tp:taxon-name-part> <tp:taxon-name-part taxon-name-part-type="species">arnee</tp:taxon-name-part></tp:taxon-name></italic>
            </td><td rowspan="1" colspan="1">106.72</td><td rowspan="1" colspan="1">81.99</td><td rowspan="1" colspan="1">76.45</td><td rowspan="1" colspan="1">68.40</td><td rowspan="1" colspan="1">297.28</td><td rowspan="1" colspan="1">381.27</td><td rowspan="1" colspan="1">445.28</td><td rowspan="1" colspan="1"/><td rowspan="1" colspan="1"/><td rowspan="1" colspan="1"/><td rowspan="1" colspan="1"/><td rowspan="1" colspan="1"/><td rowspan="1" colspan="1"/><td rowspan="1" colspan="1"/></tr><tr><td rowspan="1" colspan="1">DMR-KS-05-02-20-4</td><td rowspan="1" colspan="1">
              <italic><tp:taxon-name><tp:taxon-name-part taxon-name-part-type="genus">Bubalus</tp:taxon-name-part> <tp:taxon-name-part taxon-name-part-type="species">arnee</tp:taxon-name-part></tp:taxon-name></italic>
            </td><td rowspan="1" colspan="1">84.00</td><td rowspan="1" colspan="1">66.89</td><td rowspan="1" colspan="1">52.13</td><td rowspan="1" colspan="1">54.50</td><td rowspan="1" colspan="1">213.22</td><td rowspan="1" colspan="1">301.79</td><td rowspan="1" colspan="1">296.17</td><td rowspan="1" colspan="1"/><td rowspan="1" colspan="1"/><td rowspan="1" colspan="1"/><td rowspan="1" colspan="1"/><td rowspan="1" colspan="1"/><td rowspan="1" colspan="1"/><td rowspan="1" colspan="1"/></tr><tr><td rowspan="1" colspan="1">DMR-KS-05-06-24-4</td><td rowspan="1" colspan="1">
              <italic><tp:taxon-name><tp:taxon-name-part taxon-name-part-type="genus">Panolia</tp:taxon-name-part> <tp:taxon-name-part taxon-name-part-type="species">eldii</tp:taxon-name-part></tp:taxon-name></italic>
            </td><td rowspan="1" colspan="1">44.00</td><td rowspan="1" colspan="1">34.56</td><td rowspan="1" colspan="1">23.41</td><td rowspan="1" colspan="1">31.54</td><td rowspan="1" colspan="1">108.17</td><td rowspan="1" colspan="1">206.05</td><td rowspan="1" colspan="1">211.37</td><td rowspan="1" colspan="1"/><td rowspan="1" colspan="1"/><td rowspan="1" colspan="1"/><td rowspan="1" colspan="1"/><td rowspan="1" colspan="1"/><td rowspan="1" colspan="1"/><td rowspan="1" colspan="1"/></tr><tr><td rowspan="1" colspan="16">
              <bold>Humerus</bold>
            </td></tr><tr><td rowspan="1" colspan="1">
              <bold>Specimen</bold>
            </td><td rowspan="1" colspan="1">
              <bold>Taxa</bold>
            </td><td rowspan="1" colspan="1">
              <bold><abbrev xmlns:xlink="http://www.w3.org/1999/xlink" xlink:title="Greatest breadth of the proximal end" id="ABBRID0EMJFO" xlink:type="simple">Bp</abbrev></bold>
            </td><td rowspan="1" colspan="1">
              <bold><abbrev xmlns:xlink="http://www.w3.org/1999/xlink" xlink:title="Depth of the proximal end" id="ABBRID0EVJFO" xlink:type="simple">Dp</abbrev></bold>
            </td><td rowspan="1" colspan="1">
              <bold><abbrev xmlns:xlink="http://www.w3.org/1999/xlink" xlink:title="Greatest breadth of the distal end" id="ABBRID0E5JFO" xlink:type="simple">Bd</abbrev></bold>
            </td><td rowspan="1" colspan="1">
              <bold><abbrev xmlns:xlink="http://www.w3.org/1999/xlink" xlink:title="Greatest breadth of the trochlea for humerus only" id="ABBRID0EHKFO" xlink:type="simple">BT</abbrev></bold>
            </td><td rowspan="1" colspan="1">
              <bold><abbrev xmlns:xlink="http://www.w3.org/1999/xlink" xlink:title="Greatest breadth of the distal end" id="ABBRID0EQKFO" xlink:type="simple">Dd</abbrev></bold>
            </td><td rowspan="1" colspan="1">
              <bold><abbrev xmlns:xlink="http://www.w3.org/1999/xlink" xlink:title="Smallest breadth of diaphysis" id="ABBRID0EZKFO" xlink:type="simple">SD</abbrev></bold>
            </td><td rowspan="1" colspan="1">
              <bold><abbrev xmlns:xlink="http://www.w3.org/1999/xlink" xlink:title="Greatest length from the caput head" id="ABBRID0ECLFO" xlink:type="simple">GLC</abbrev></bold>
            </td><td rowspan="1" colspan="1">
              <bold><abbrev xmlns:xlink="http://www.w3.org/1999/xlink" xlink:title="Greatest length of the lateral part" id="ABBRID0ELLFO" xlink:type="simple">GLl</abbrev></bold>
            </td><td rowspan="1" colspan="1">
              <bold><abbrev xmlns:xlink="http://www.w3.org/1999/xlink" xlink:title="Greatest length" id="ABBRID0EULFO" xlink:type="simple">GL</abbrev></bold>
            </td><td rowspan="1" colspan="1"/><td rowspan="1" colspan="1"/><td rowspan="1" colspan="1"/><td rowspan="1" colspan="1"/><td rowspan="1" colspan="1"/></tr><tr><td rowspan="1" colspan="1">DMR-KS-05-03-10-6</td><td rowspan="1" colspan="1">
              <tp:taxon-name><tp:taxon-name-part taxon-name-part-type="genus">Stegodon</tp:taxon-name-part> <tp:taxon-name-part taxon-name-part-type="uncertainty-rank">cf.</tp:taxon-name-part> <tp:taxon-name-part taxon-name-part-type="species">orientalis</tp:taxon-name-part></tp:taxon-name></td><td rowspan="1" colspan="1">–</td><td rowspan="1" colspan="1">–</td><td rowspan="1" colspan="1">195.27</td><td rowspan="1" colspan="1">173.98</td><td rowspan="1" colspan="1">162.73</td><td rowspan="1" colspan="1">–</td><td rowspan="1" colspan="1">–</td><td rowspan="1" colspan="1">–</td><td rowspan="1" colspan="1">–</td><td rowspan="1" colspan="1"/><td rowspan="1" colspan="1"/><td rowspan="1" colspan="1"/><td rowspan="1" colspan="1"/><td rowspan="1" colspan="1"/></tr><tr><td rowspan="1" colspan="1">DMR-KS-05-03-31-3</td><td rowspan="1" colspan="1">
              <italic><tp:taxon-name><tp:taxon-name-part taxon-name-part-type="genus">Rhinoceros</tp:taxon-name-part> <tp:taxon-name-part taxon-name-part-type="species">sondaicus</tp:taxon-name-part></tp:taxon-name></italic>
            </td><td rowspan="1" colspan="1">174.58</td><td rowspan="1" colspan="1">142.51</td><td rowspan="1" colspan="1">155.86</td><td rowspan="1" colspan="1">94.39</td><td rowspan="1" colspan="1">115.77</td><td rowspan="1" colspan="1">66.09</td><td rowspan="1" colspan="1">377.04</td><td rowspan="1" colspan="1">422.18</td><td rowspan="1" colspan="1">437.23</td><td rowspan="1" colspan="1"/><td rowspan="1" colspan="1"/><td rowspan="1" colspan="1"/><td rowspan="1" colspan="1"/><td rowspan="1" colspan="1"/></tr><tr><td rowspan="1" colspan="1">DMR-KS-05-03-26-8</td><td rowspan="1" colspan="1">
              <italic><tp:taxon-name><tp:taxon-name-part taxon-name-part-type="genus">Sus</tp:taxon-name-part> <tp:taxon-name-part taxon-name-part-type="species">barbatus</tp:taxon-name-part></tp:taxon-name></italic>
            </td><td rowspan="1" colspan="1">65.67</td><td rowspan="1" colspan="1">76.44</td><td rowspan="1" colspan="1">57.39</td><td rowspan="1" colspan="1">47.06</td><td rowspan="1" colspan="1">45.11</td><td rowspan="1" colspan="1">20.72</td><td rowspan="1" colspan="1">224.71</td><td rowspan="1" colspan="1">236.13</td><td rowspan="1" colspan="1">238.28</td><td rowspan="1" colspan="1"/><td rowspan="1" colspan="1"/><td rowspan="1" colspan="1"/><td rowspan="1" colspan="1"/><td rowspan="1" colspan="1"/></tr><tr><td rowspan="1" colspan="1">DMR-KS-05-03-20-2(1)</td><td rowspan="1" colspan="1">
              <italic><tp:taxon-name><tp:taxon-name-part taxon-name-part-type="genus">Bos</tp:taxon-name-part> <tp:taxon-name-part taxon-name-part-type="species">sauveli</tp:taxon-name-part></tp:taxon-name></italic>
            </td><td rowspan="1" colspan="1">&gt; 99.80</td><td rowspan="1" colspan="1">–</td><td rowspan="1" colspan="1">88.14</td><td rowspan="1" colspan="1">84.92</td><td rowspan="1" colspan="1">88.80</td><td rowspan="1" colspan="1">38.86</td><td rowspan="1" colspan="1">–</td><td rowspan="1" colspan="1">–</td><td rowspan="1" colspan="1">–</td><td rowspan="1" colspan="1"/><td rowspan="1" colspan="1"/><td rowspan="1" colspan="1"/><td rowspan="1" colspan="1"/><td rowspan="1" colspan="1"/></tr><tr><td rowspan="1" colspan="1">DMR-KS-05-03-00-62</td><td rowspan="1" colspan="1">
              <italic><tp:taxon-name><tp:taxon-name-part taxon-name-part-type="genus">Bos</tp:taxon-name-part> <tp:taxon-name-part taxon-name-part-type="species">gaurus</tp:taxon-name-part></tp:taxon-name></italic>
            </td><td rowspan="1" colspan="1">&gt; 99.45</td><td rowspan="1" colspan="1">&gt; 98.85</td><td rowspan="1" colspan="1">103.69</td><td rowspan="1" colspan="1">98.14</td><td rowspan="1" colspan="1">96.59</td><td rowspan="1" colspan="1">50.36</td><td rowspan="1" colspan="1">328.18</td><td rowspan="1" colspan="1">347.28</td><td rowspan="1" colspan="1">353.87</td><td rowspan="1" colspan="1"/><td rowspan="1" colspan="1"/><td rowspan="1" colspan="1"/><td rowspan="1" colspan="1"/><td rowspan="1" colspan="1"/></tr><tr><td rowspan="1" colspan="1">DMR-KS-05-05-1-1</td><td rowspan="1" colspan="1">
              <italic><tp:taxon-name><tp:taxon-name-part taxon-name-part-type="genus">Bos</tp:taxon-name-part> <tp:taxon-name-part taxon-name-part-type="species">gaurus</tp:taxon-name-part></tp:taxon-name></italic>
            </td><td rowspan="1" colspan="1">122.37</td><td rowspan="1" colspan="1">130.12</td><td rowspan="1" colspan="1">103.54</td><td rowspan="1" colspan="1">98.77</td><td rowspan="1" colspan="1">97.16</td><td rowspan="1" colspan="1">56.37</td><td rowspan="1" colspan="1">317.26</td><td rowspan="1" colspan="1">354.28</td><td rowspan="1" colspan="1">356.28</td><td rowspan="1" colspan="1"/><td rowspan="1" colspan="1"/><td rowspan="1" colspan="1"/><td rowspan="1" colspan="1"/><td rowspan="1" colspan="1"/></tr><tr><td rowspan="1" colspan="1">DMR-KS-05-03-31-1</td><td rowspan="1" colspan="1">
              <italic><tp:taxon-name><tp:taxon-name-part taxon-name-part-type="genus">Bubalus</tp:taxon-name-part> <tp:taxon-name-part taxon-name-part-type="species">arnee</tp:taxon-name-part></tp:taxon-name></italic>
            </td><td rowspan="1" colspan="1">125.53</td><td rowspan="1" colspan="1">135.07</td><td rowspan="1" colspan="1">104.40</td><td rowspan="1" colspan="1">101.70</td><td rowspan="1" colspan="1">93.72</td><td rowspan="1" colspan="1">52.29</td><td rowspan="1" colspan="1">343.74</td><td rowspan="1" colspan="1">413.22</td><td rowspan="1" colspan="1">444.12</td><td rowspan="1" colspan="1"/><td rowspan="1" colspan="1"/><td rowspan="1" colspan="1"/><td rowspan="1" colspan="1"/><td rowspan="1" colspan="1"/></tr><tr><td rowspan="1" colspan="1">DMR-KS-05-03-31-8</td><td rowspan="1" colspan="1">
              <italic><tp:taxon-name><tp:taxon-name-part taxon-name-part-type="genus">Bubalus</tp:taxon-name-part> <tp:taxon-name-part taxon-name-part-type="species">arnee</tp:taxon-name-part></tp:taxon-name></italic>
            </td><td rowspan="1" colspan="1">125.79</td><td rowspan="1" colspan="1">138.19</td><td rowspan="1" colspan="1">104.38</td><td rowspan="1" colspan="1">99.09</td><td rowspan="1" colspan="1">94.07</td><td rowspan="1" colspan="1">52.92</td><td rowspan="1" colspan="1">347.41</td><td rowspan="1" colspan="1">424.77</td><td rowspan="1" colspan="1">449.11</td><td rowspan="1" colspan="1"/><td rowspan="1" colspan="1"/><td rowspan="1" colspan="1"/><td rowspan="1" colspan="1"/><td rowspan="1" colspan="1"/></tr><tr><td rowspan="1" colspan="1">DMR-KS-05-03-13-4</td><td rowspan="1" colspan="1">
              <italic><tp:taxon-name><tp:taxon-name-part taxon-name-part-type="genus">Axis</tp:taxon-name-part> <tp:taxon-name-part taxon-name-part-type="species">axis</tp:taxon-name-part></tp:taxon-name></italic>
            </td><td rowspan="1" colspan="1">–</td><td rowspan="1" colspan="1">–</td><td rowspan="1" colspan="1">34.75</td><td rowspan="1" colspan="1">31.96</td><td rowspan="1" colspan="1">34.12</td><td rowspan="1" colspan="1">&lt; 17.02</td><td rowspan="1" colspan="1">–</td><td rowspan="1" colspan="1">–</td><td rowspan="1" colspan="1">–</td><td rowspan="1" colspan="1"/><td rowspan="1" colspan="1"/><td rowspan="1" colspan="1"/><td rowspan="1" colspan="1"/><td rowspan="1" colspan="1"/></tr><tr><td rowspan="1" colspan="1">DMR-KS-05-04-11-32</td><td rowspan="1" colspan="1">
              <italic><tp:taxon-name><tp:taxon-name-part taxon-name-part-type="genus">Axis</tp:taxon-name-part> <tp:taxon-name-part taxon-name-part-type="species">axis</tp:taxon-name-part></tp:taxon-name></italic>
            </td><td rowspan="1" colspan="1">–</td><td rowspan="1" colspan="1">–</td><td rowspan="1" colspan="1">35.98</td><td rowspan="1" colspan="1">33.77</td><td rowspan="1" colspan="1">34.05</td><td rowspan="1" colspan="1">17.37</td><td rowspan="1" colspan="1">–</td><td rowspan="1" colspan="1">–</td><td rowspan="1" colspan="1">–</td><td rowspan="1" colspan="1"/><td rowspan="1" colspan="1"/><td rowspan="1" colspan="1"/><td rowspan="1" colspan="1"/><td rowspan="1" colspan="1"/></tr><tr><td rowspan="1" colspan="1">DMR-KS-05-03-17-17</td><td rowspan="1" colspan="1">
              <italic><tp:taxon-name><tp:taxon-name-part taxon-name-part-type="genus">Axis</tp:taxon-name-part> <tp:taxon-name-part taxon-name-part-type="species">axis</tp:taxon-name-part></tp:taxon-name></italic>
            </td><td rowspan="1" colspan="1">–</td><td rowspan="1" colspan="1">–</td><td rowspan="1" colspan="1">36.86</td><td rowspan="1" colspan="1">35.57</td><td rowspan="1" colspan="1">32.77</td><td rowspan="1" colspan="1">16.10</td><td rowspan="1" colspan="1">–</td><td rowspan="1" colspan="1">–</td><td rowspan="1" colspan="1">–</td><td rowspan="1" colspan="1"/><td rowspan="1" colspan="1"/><td rowspan="1" colspan="1"/><td rowspan="1" colspan="1"/><td rowspan="1" colspan="1"/></tr><tr><td rowspan="1" colspan="1">DMR-KS-05-04-11-35</td><td rowspan="1" colspan="1">
              <italic><tp:taxon-name><tp:taxon-name-part taxon-name-part-type="genus">Panolia</tp:taxon-name-part> <tp:taxon-name-part taxon-name-part-type="species">eldii</tp:taxon-name-part></tp:taxon-name></italic>
            </td><td rowspan="1" colspan="1">–</td><td rowspan="1" colspan="1">&gt; 59.10</td><td rowspan="1" colspan="1">46.10</td><td rowspan="1" colspan="1">40.85</td><td rowspan="1" colspan="1">41.18</td><td rowspan="1" colspan="1">23.3</td><td rowspan="1" colspan="1">187.53</td><td rowspan="1" colspan="1">–</td><td rowspan="1" colspan="1">–</td><td rowspan="1" colspan="1"/><td rowspan="1" colspan="1"/><td rowspan="1" colspan="1"/><td rowspan="1" colspan="1"/><td rowspan="1" colspan="1"/></tr><tr><td rowspan="1" colspan="1">DMR-KS-05-03-18-1</td><td rowspan="1" colspan="1">
              <italic><tp:taxon-name><tp:taxon-name-part taxon-name-part-type="genus">Panolia</tp:taxon-name-part> <tp:taxon-name-part taxon-name-part-type="species">eldii</tp:taxon-name-part></tp:taxon-name></italic>
            </td><td rowspan="1" colspan="1">53.34</td><td rowspan="1" colspan="1">65.34</td><td rowspan="1" colspan="1">–</td><td rowspan="1" colspan="1">–</td><td rowspan="1" colspan="1">–</td><td rowspan="1" colspan="1">21.45</td><td rowspan="1" colspan="1">–</td><td rowspan="1" colspan="1">–</td><td rowspan="1" colspan="1">–</td><td rowspan="1" colspan="1"/><td rowspan="1" colspan="1"/><td rowspan="1" colspan="1"/><td rowspan="1" colspan="1"/><td rowspan="1" colspan="1"/></tr><tr><td rowspan="1" colspan="1">DMR-KS-05-03-15-43</td><td rowspan="1" colspan="1">
              <italic><tp:taxon-name><tp:taxon-name-part taxon-name-part-type="genus">Rusa</tp:taxon-name-part> <tp:taxon-name-part taxon-name-part-type="species">unicolor</tp:taxon-name-part></tp:taxon-name></italic>
            </td><td rowspan="1" colspan="1">–</td><td rowspan="1" colspan="1">–</td><td rowspan="1" colspan="1">54.89</td><td rowspan="1" colspan="1">49.04</td><td rowspan="1" colspan="1">48.30</td><td rowspan="1" colspan="1">&lt; 27.70</td><td rowspan="1" colspan="1">–</td><td rowspan="1" colspan="1">–</td><td rowspan="1" colspan="1">–</td><td rowspan="1" colspan="1"/><td rowspan="1" colspan="1"/><td rowspan="1" colspan="1"/><td rowspan="1" colspan="1"/><td rowspan="1" colspan="1"/></tr><tr><td rowspan="1" colspan="16">
              <bold>Ulna and radius</bold>
            </td></tr><tr><td rowspan="1" colspan="1">
              <bold>Specimen</bold>
            </td><td rowspan="1" colspan="1">
              <bold>Taxa</bold>
            </td><td rowspan="1" colspan="1">
              <bold><abbrev xmlns:xlink="http://www.w3.org/1999/xlink" xlink:title="Greatest breadth of the proximal end" id="ABBRID0EIHGO" xlink:type="simple">Bp</abbrev>/<abbrev xmlns:xlink="http://www.w3.org/1999/xlink" xlink:title="Greatest breadth across the coronoid process =greatest breadth of the proximal articular surface) (for ulna only" id="ABBRID0EMHGO" xlink:type="simple">BPC</abbrev></bold>
            </td><td rowspan="1" colspan="1">
              <bold><abbrev xmlns:xlink="http://www.w3.org/1999/xlink" xlink:title="Greatest breadth of the Facies articularis proximalis for radius only" id="ABBRID0EVHGO" xlink:type="simple">BFp</abbrev></bold>
            </td><td rowspan="1" colspan="1">
              <bold><abbrev xmlns:xlink="http://www.w3.org/1999/xlink" xlink:title="Depth of the proximal end" id="ABBRID0E5HGO" xlink:type="simple">Dp</abbrev></bold>
            </td><td rowspan="1" colspan="1">
              <bold><abbrev xmlns:xlink="http://www.w3.org/1999/xlink" xlink:title="Greatest breadth of the distal end" id="ABBRID0EHIGO" xlink:type="simple">Bd</abbrev></bold>
            </td><td rowspan="1" colspan="1">
              <bold><abbrev xmlns:xlink="http://www.w3.org/1999/xlink" xlink:title="Greatest breadth of the Facies articularis distalis for radius only" id="ABBRID0EQIGO" xlink:type="simple">BFd</abbrev></bold>
            </td><td rowspan="1" colspan="1">
              <bold><abbrev xmlns:xlink="http://www.w3.org/1999/xlink" xlink:title="Greatest breadth of the distal end" id="ABBRID0EZIGO" xlink:type="simple">Dd</abbrev></bold>
            </td><td rowspan="1" colspan="1">
              <bold><abbrev xmlns:xlink="http://www.w3.org/1999/xlink" xlink:title="Length of the olecranon for ulna only" id="ABBRID0ECJGO" xlink:type="simple">LO</abbrev></bold>
            </td><td rowspan="1" colspan="1">
              <bold><abbrev xmlns:xlink="http://www.w3.org/1999/xlink" xlink:title="Depth across the Processus anconaeus for ulna only" id="ABBRID0ELJGO" xlink:type="simple">DPA</abbrev></bold>
            </td><td rowspan="1" colspan="1">
              <bold><abbrev xmlns:xlink="http://www.w3.org/1999/xlink" xlink:title="Smallest depth of the olecranon for ulna only" id="ABBRID0EUJGO" xlink:type="simple">SDO</abbrev></bold>
            </td><td rowspan="1" colspan="1">
              <bold><abbrev xmlns:xlink="http://www.w3.org/1999/xlink" xlink:title="Smallest breadth of diaphysis" id="ABBRID0E4JGO" xlink:type="simple">SD</abbrev></bold>
            </td><td rowspan="1" colspan="1">
              <bold><abbrev xmlns:xlink="http://www.w3.org/1999/xlink" xlink:title="Physiological length for radius only" id="ABBRID0EGKGO" xlink:type="simple">PL</abbrev></bold>
            </td><td rowspan="1" colspan="1">
              <bold><abbrev xmlns:xlink="http://www.w3.org/1999/xlink" xlink:title="Length of the lateral part" id="ABBRID0EPKGO" xlink:type="simple">Ll</abbrev></bold>
            </td><td rowspan="1" colspan="1">
              <bold><abbrev xmlns:xlink="http://www.w3.org/1999/xlink" xlink:title="Greatest length of the lateral part" id="ABBRID0EYKGO" xlink:type="simple">GLl</abbrev></bold>
            </td><td rowspan="1" colspan="1">
              <bold><abbrev xmlns:xlink="http://www.w3.org/1999/xlink" xlink:title="Greatest length" id="ABBRID0EBLGO" xlink:type="simple">GL</abbrev></bold>
            </td></tr><tr><td rowspan="1" colspan="1">DMR-KS-05-03-00-61</td><td rowspan="1" colspan="1">
              <italic><tp:taxon-name><tp:taxon-name-part taxon-name-part-type="genus">Bubalus</tp:taxon-name-part> <tp:taxon-name-part taxon-name-part-type="species">arnee</tp:taxon-name-part></tp:taxon-name></italic>
            </td><td rowspan="1" colspan="1">106.16</td><td rowspan="1" colspan="1">92.17</td><td rowspan="1" colspan="1">52.99</td><td rowspan="1" colspan="1">100.36</td><td rowspan="1" colspan="1">90.17</td><td rowspan="1" colspan="1">65.85</td><td rowspan="1" colspan="1">125.53</td><td rowspan="1" colspan="1">93.64</td><td rowspan="1" colspan="1">72.61</td><td rowspan="1" colspan="1">55.54</td><td rowspan="1" colspan="1">305.18</td><td rowspan="1" colspan="1">308.75</td><td rowspan="1" colspan="1">476.61</td><td rowspan="1" colspan="1">484.72</td></tr><tr><td rowspan="1" colspan="1">DMR-KS-05-03-31-2</td><td rowspan="1" colspan="1">
              <italic><tp:taxon-name><tp:taxon-name-part taxon-name-part-type="genus">Bubalus</tp:taxon-name-part> <tp:taxon-name-part taxon-name-part-type="species">arnee</tp:taxon-name-part></tp:taxon-name></italic>
            </td><td rowspan="1" colspan="1">108.45</td><td rowspan="1" colspan="1">98.91</td><td rowspan="1" colspan="1">57.03</td><td rowspan="1" colspan="1">103.37</td><td rowspan="1" colspan="1">92.25</td><td rowspan="1" colspan="1">73.75</td><td rowspan="1" colspan="1">131.15</td><td rowspan="1" colspan="1">98.37</td><td rowspan="1" colspan="1">76.03</td><td rowspan="1" colspan="1">50.74</td><td rowspan="1" colspan="1">335.29</td><td rowspan="1" colspan="1">343.51</td><td rowspan="1" colspan="1">427.78</td><td rowspan="1" colspan="1">452.17</td></tr><tr><td rowspan="1" colspan="1">DMR-KS-05-03-31-9</td><td rowspan="1" colspan="1">
              <italic><tp:taxon-name><tp:taxon-name-part taxon-name-part-type="genus">Bubalus</tp:taxon-name-part> <tp:taxon-name-part taxon-name-part-type="species">arnee</tp:taxon-name-part></tp:taxon-name></italic>
            </td><td rowspan="1" colspan="1">106.69</td><td rowspan="1" colspan="1">97.99</td><td rowspan="1" colspan="1">57.44</td><td rowspan="1" colspan="1">103.49</td><td rowspan="1" colspan="1">92.06</td><td rowspan="1" colspan="1">72.92</td><td rowspan="1" colspan="1">128.89</td><td rowspan="1" colspan="1">99.00</td><td rowspan="1" colspan="1">76.54</td><td rowspan="1" colspan="1">47.66</td><td rowspan="1" colspan="1">335.93</td><td rowspan="1" colspan="1">344.77</td><td rowspan="1" colspan="1">424.77</td><td rowspan="1" colspan="1">449.11</td></tr><tr><td rowspan="1" colspan="1">DMR-KS-05-03-31-10</td><td rowspan="1" colspan="1">
              <italic><tp:taxon-name><tp:taxon-name-part taxon-name-part-type="genus">Panolia</tp:taxon-name-part> <tp:taxon-name-part taxon-name-part-type="species">eldii</tp:taxon-name-part></tp:taxon-name></italic>
            </td><td rowspan="1" colspan="1">39.40</td><td rowspan="1" colspan="1">36.72</td><td rowspan="1" colspan="1">20.95</td><td rowspan="1" colspan="1">37.22</td><td rowspan="1" colspan="1">32.67</td><td rowspan="1" colspan="1">21.37</td><td rowspan="1" colspan="1">–</td><td rowspan="1" colspan="1">–</td><td rowspan="1" colspan="1">–</td><td rowspan="1" colspan="1">22.52</td><td rowspan="1" colspan="1">199.23</td><td rowspan="1" colspan="1">198.21</td><td rowspan="1" colspan="1">–</td><td rowspan="1" colspan="1">197.52</td></tr><tr><td rowspan="1" colspan="1">DMR-KS-05-04-11-3</td><td rowspan="1" colspan="1">
              <italic><tp:taxon-name><tp:taxon-name-part taxon-name-part-type="genus">Panolia</tp:taxon-name-part> <tp:taxon-name-part taxon-name-part-type="species">eldii</tp:taxon-name-part></tp:taxon-name></italic>
            </td><td rowspan="1" colspan="1">42.30</td><td rowspan="1" colspan="1">38.22</td><td rowspan="1" colspan="1">22.47</td><td rowspan="1" colspan="1">36.84</td><td rowspan="1" colspan="1">34.64</td><td rowspan="1" colspan="1">23.46</td><td rowspan="1" colspan="1">–</td><td rowspan="1" colspan="1">–</td><td rowspan="1" colspan="1">–</td><td rowspan="1" colspan="1">22.61</td><td rowspan="1" colspan="1">204.18</td><td rowspan="1" colspan="1">203.71</td><td rowspan="1" colspan="1">–</td><td rowspan="1" colspan="1">215.70</td></tr><tr><td rowspan="1" colspan="1">DMR-KS-05-03-19-16</td><td rowspan="1" colspan="1">
              <italic><tp:taxon-name><tp:taxon-name-part taxon-name-part-type="genus">Panolia</tp:taxon-name-part> <tp:taxon-name-part taxon-name-part-type="species">eldii</tp:taxon-name-part></tp:taxon-name></italic>
            </td><td rowspan="1" colspan="1">40.16</td><td rowspan="1" colspan="1">33.03</td><td rowspan="1" colspan="1">22.16</td><td rowspan="1" colspan="1">40.62</td><td rowspan="1" colspan="1">39.21</td><td rowspan="1" colspan="1">29.89</td><td rowspan="1" colspan="1">–</td><td rowspan="1" colspan="1">–</td><td rowspan="1" colspan="1">–</td><td rowspan="1" colspan="1">23.58</td><td rowspan="1" colspan="1">197.89</td><td rowspan="1" colspan="1">193.72</td><td rowspan="1" colspan="1">–</td><td rowspan="1" colspan="1">204.53</td></tr><tr><td rowspan="1" colspan="1">DMR-KS-05-03-25-9</td><td rowspan="1" colspan="1">
              <italic><tp:taxon-name><tp:taxon-name-part taxon-name-part-type="genus">Rusa</tp:taxon-name-part> <tp:taxon-name-part taxon-name-part-type="species">unicolor</tp:taxon-name-part></tp:taxon-name></italic>
            </td><td rowspan="1" colspan="1">55.06</td><td rowspan="1" colspan="1">53.58</td><td rowspan="1" colspan="1">28.92</td><td rowspan="1" colspan="1">–</td><td rowspan="1" colspan="1">–</td><td rowspan="1" colspan="1">–</td><td rowspan="1" colspan="1">–</td><td rowspan="1" colspan="1">–</td><td rowspan="1" colspan="1">–</td><td rowspan="1" colspan="1">–</td><td rowspan="1" colspan="1">–</td><td rowspan="1" colspan="1">–</td><td rowspan="1" colspan="1">–</td><td rowspan="1" colspan="1">–</td></tr><tr><td rowspan="1" colspan="1">DMR-KS-05-03-19-14</td><td rowspan="1" colspan="1">
              <italic><tp:taxon-name><tp:taxon-name-part taxon-name-part-type="genus">Rusa</tp:taxon-name-part> <tp:taxon-name-part taxon-name-part-type="species">unicolor</tp:taxon-name-part></tp:taxon-name></italic>
            </td><td rowspan="1" colspan="1">52.37</td><td rowspan="1" colspan="1">50.16</td><td rowspan="1" colspan="1">30.83</td><td rowspan="1" colspan="1">–</td><td rowspan="1" colspan="1">–</td><td rowspan="1" colspan="1">–</td><td rowspan="1" colspan="1">–</td><td rowspan="1" colspan="1">–</td><td rowspan="1" colspan="1">–</td><td rowspan="1" colspan="1">28.12</td><td rowspan="1" colspan="1">–</td><td rowspan="1" colspan="1">–</td><td rowspan="1" colspan="1">–</td><td rowspan="1" colspan="1">–</td></tr><tr><td rowspan="1" colspan="1">DMR-KS-05-03-26-19</td><td rowspan="1" colspan="1">
              <italic><tp:taxon-name><tp:taxon-name-part taxon-name-part-type="genus">Rusa</tp:taxon-name-part> <tp:taxon-name-part taxon-name-part-type="species">unicolor</tp:taxon-name-part></tp:taxon-name></italic>
            </td><td rowspan="1" colspan="1">–</td><td rowspan="1" colspan="1">–</td><td rowspan="1" colspan="1">–</td><td rowspan="1" colspan="1">43.12</td><td rowspan="1" colspan="1">41.08</td><td rowspan="1" colspan="1">32.20</td><td rowspan="1" colspan="1">–</td><td rowspan="1" colspan="1">–</td><td rowspan="1" colspan="1">–</td><td rowspan="1" colspan="1">24.83</td><td rowspan="1" colspan="1">–</td><td rowspan="1" colspan="1">–</td><td rowspan="1" colspan="1">–</td><td rowspan="1" colspan="1">–</td></tr><tr><td rowspan="1" colspan="16">
              <bold>Pelvis</bold>
            </td></tr><tr><td rowspan="1" colspan="1">
              <bold>Specimen</bold>
            </td><td rowspan="1" colspan="1">
              <bold>Taxa</bold>
            </td><td rowspan="1" colspan="1">
              <bold><abbrev xmlns:xlink="http://www.w3.org/1999/xlink" xlink:title="Greatest length" id="ABBRID0E13GO" xlink:type="simple">GL</abbrev></bold>
            </td><td rowspan="1" colspan="1">
              <bold><abbrev xmlns:xlink="http://www.w3.org/1999/xlink" xlink:title="Length of the acetabulum including the lip" id="ABBRID0ED4GO" xlink:type="simple">LA</abbrev></bold>
            </td><td rowspan="1" colspan="1">
              <bold><abbrev xmlns:xlink="http://www.w3.org/1999/xlink" xlink:title="Length of the symphysis" id="ABBRID0EM4GO" xlink:type="simple">LS</abbrev></bold>
            </td><td rowspan="1" colspan="1">
              <bold><abbrev xmlns:xlink="http://www.w3.org/1999/xlink" xlink:title="Smallest height of the shaft of ilium" id="ABBRID0EV4GO" xlink:type="simple">SH</abbrev></bold>
            </td><td rowspan="1" colspan="1">
              <bold><abbrev xmlns:xlink="http://www.w3.org/1999/xlink" xlink:title="Smallest breadth of the shaft of ilium" id="ABBRID0E54GO" xlink:type="simple">SB</abbrev></bold>
            </td><td rowspan="1" colspan="1">
              <bold><abbrev xmlns:xlink="http://www.w3.org/1999/xlink" xlink:title="Smallest circumference of the shaft of ilium" id="ABBRID0EH5GO" xlink:type="simple">SC</abbrev></bold>
            </td><td rowspan="1" colspan="1">
              <bold><abbrev xmlns:xlink="http://www.w3.org/1999/xlink" xlink:title="Inner length of the foramen obturatum" id="ABBRID0EQ5GO" xlink:type="simple">LFo</abbrev></bold>
            </td><td rowspan="1" colspan="1">
              <bold><abbrev xmlns:xlink="http://www.w3.org/1999/xlink" xlink:title="Greatest breadth across the Tubera coxarum–greatest breadth across the lateral angle" id="ABBRID0EZ5GO" xlink:type="simple">GBTc</abbrev></bold>
            </td><td rowspan="1" colspan="1">
              <bold><abbrev xmlns:xlink="http://www.w3.org/1999/xlink" xlink:title="Greatest breadth across the acetabula" id="ABBRID0EC6GO" xlink:type="simple">GBA</abbrev></bold>
            </td><td rowspan="1" colspan="1">
              <bold><abbrev xmlns:xlink="http://www.w3.org/1999/xlink" xlink:title="Greatest breadth across the Tubera ischiadica" id="ABBRID0EL6GO" xlink:type="simple">GBTi</abbrev></bold>
            </td><td rowspan="1" colspan="1">
              <bold><abbrev xmlns:xlink="http://www.w3.org/1999/xlink" xlink:title="Smallest breadth across the bodies of the Ischia" id="ABBRID0EU6GO" xlink:type="simple">SBI</abbrev></bold>
            </td><td rowspan="1" colspan="1"/><td rowspan="1" colspan="1"/><td rowspan="1" colspan="1"/></tr><tr><td rowspan="1" colspan="1">DMR-KS-05-03-10-11</td><td rowspan="1" colspan="1">
              <tp:taxon-name><tp:taxon-name-part taxon-name-part-type="genus">Stegodon</tp:taxon-name-part> <tp:taxon-name-part taxon-name-part-type="uncertainty-rank">cf.</tp:taxon-name-part> <tp:taxon-name-part taxon-name-part-type="species">orientalis</tp:taxon-name-part></tp:taxon-name></td><td rowspan="1" colspan="1">&gt; 855.79</td><td rowspan="1" colspan="1">148.93</td><td rowspan="1" colspan="1">–</td><td rowspan="1" colspan="1">139.18</td><td rowspan="1" colspan="1">66.29</td><td rowspan="1" colspan="1">399.46</td><td rowspan="1" colspan="1">206.77</td><td rowspan="1" colspan="1">–</td><td rowspan="1" colspan="1">–</td><td rowspan="1" colspan="1">–</td><td rowspan="1" colspan="1">–</td><td rowspan="1" colspan="1"/><td rowspan="1" colspan="1"/><td rowspan="1" colspan="1"/></tr><tr><td rowspan="1" colspan="1">DMR-KS-05-03-10-12</td><td rowspan="1" colspan="1">
              <tp:taxon-name><tp:taxon-name-part taxon-name-part-type="genus">Stegodon</tp:taxon-name-part> <tp:taxon-name-part taxon-name-part-type="uncertainty-rank">cf.</tp:taxon-name-part> <tp:taxon-name-part taxon-name-part-type="species">orientalis</tp:taxon-name-part></tp:taxon-name></td><td rowspan="1" colspan="1">&gt; 496.75</td><td rowspan="1" colspan="1">140.75</td><td rowspan="1" colspan="1">–</td><td rowspan="1" colspan="1">145.17</td><td rowspan="1" colspan="1">59.60</td><td rowspan="1" colspan="1">389.92</td><td rowspan="1" colspan="1">201.25</td><td rowspan="1" colspan="1">–</td><td rowspan="1" colspan="1">–</td><td rowspan="1" colspan="1">–</td><td rowspan="1" colspan="1">–</td><td rowspan="1" colspan="1"/><td rowspan="1" colspan="1"/><td rowspan="1" colspan="1"/></tr><tr><td rowspan="1" colspan="1">DMR-KS-05-04-1-25</td><td rowspan="1" colspan="1">
              <italic><tp:taxon-name><tp:taxon-name-part taxon-name-part-type="genus">Bubalus</tp:taxon-name-part> <tp:taxon-name-part taxon-name-part-type="species">arnee</tp:taxon-name-part></tp:taxon-name></italic>
            </td><td rowspan="1" colspan="1">494.85</td><td rowspan="1" colspan="1">96.57</td><td rowspan="1" colspan="1">149.23</td><td rowspan="1" colspan="1">70.55</td><td rowspan="1" colspan="1">35.81</td><td rowspan="1" colspan="1">256.67</td><td rowspan="1" colspan="1">103.24</td><td rowspan="1" colspan="1">517.48</td><td rowspan="1" colspan="1">303.98</td><td rowspan="1" colspan="1">319.25</td><td rowspan="1" colspan="1">204.37</td><td rowspan="1" colspan="1"/><td rowspan="1" colspan="1"/><td rowspan="1" colspan="1"/></tr><tr><td rowspan="1" colspan="16">
              <bold>Femur</bold>
            </td></tr><tr><td rowspan="1" colspan="1">
              <bold>Specimen</bold>
            </td><td rowspan="1" colspan="1">
              <bold>Taxa</bold>
            </td><td rowspan="1" colspan="1">
              <bold><abbrev xmlns:xlink="http://www.w3.org/1999/xlink" xlink:title="Greatest breadth of the proximal end" id="ABBRID0EOGHO" xlink:type="simple">Bp</abbrev></bold>
            </td><td rowspan="1" colspan="1">
              <bold><abbrev xmlns:xlink="http://www.w3.org/1999/xlink" xlink:title="Depth of the proximal end" id="ABBRID0EXGHO" xlink:type="simple">Dp</abbrev></bold>
            </td><td rowspan="1" colspan="1">
              <bold><abbrev xmlns:xlink="http://www.w3.org/1999/xlink" xlink:title="Greatest depth of the Caput femoris" id="ABBRID0EAHHO" xlink:type="simple">DC</abbrev></bold>
            </td><td rowspan="1" colspan="1">
              <bold><abbrev xmlns:xlink="http://www.w3.org/1999/xlink" xlink:title="Greatest breadth of the distal end" id="ABBRID0EJHHO" xlink:type="simple">Bd</abbrev></bold>
            </td><td rowspan="1" colspan="1">
              <bold><abbrev xmlns:xlink="http://www.w3.org/1999/xlink" xlink:title="Greatest breadth of the distal end" id="ABBRID0ESHHO" xlink:type="simple">Dd</abbrev></bold>
            </td><td rowspan="1" colspan="1">
              <bold><abbrev xmlns:xlink="http://www.w3.org/1999/xlink" xlink:title="Smallest breadth of diaphysis" id="ABBRID0E2HHO" xlink:type="simple">SD</abbrev></bold>
            </td><td rowspan="1" colspan="1">
              <bold><abbrev xmlns:xlink="http://www.w3.org/1999/xlink" xlink:title="Greatest length from the caput head" id="ABBRID0EEIHO" xlink:type="simple">GLC</abbrev></bold>
            </td><td rowspan="1" colspan="1">
              <bold><abbrev xmlns:xlink="http://www.w3.org/1999/xlink" xlink:title="Greatest length" id="ABBRID0ENIHO" xlink:type="simple">GL</abbrev></bold>
            </td><td rowspan="1" colspan="1"/><td rowspan="1" colspan="1"/><td rowspan="1" colspan="1"/><td rowspan="1" colspan="1"/><td rowspan="1" colspan="1"/><td rowspan="1" colspan="1"/></tr><tr><td rowspan="1" colspan="1">DMR-KS-05-03-10-4</td><td rowspan="1" colspan="1">
              <tp:taxon-name><tp:taxon-name-part taxon-name-part-type="genus">Stegodon</tp:taxon-name-part> <tp:taxon-name-part taxon-name-part-type="uncertainty-rank">cf.</tp:taxon-name-part> <tp:taxon-name-part taxon-name-part-type="species">orientalis</tp:taxon-name-part></tp:taxon-name></td><td rowspan="1" colspan="1">–</td><td rowspan="1" colspan="1">–</td><td rowspan="1" colspan="1">125.14</td><td rowspan="1" colspan="1">178.16</td><td rowspan="1" colspan="1">211.72</td><td rowspan="1" colspan="1">126.18</td><td rowspan="1" colspan="1">–</td><td rowspan="1" colspan="1">–</td><td rowspan="1" colspan="1"/><td rowspan="1" colspan="1"/><td rowspan="1" colspan="1"/><td rowspan="1" colspan="1"/><td rowspan="1" colspan="1"/><td rowspan="1" colspan="1"/></tr><tr><td rowspan="1" colspan="1">DMR-KS-05-03-00-63</td><td rowspan="1" colspan="1">
              <italic><tp:taxon-name><tp:taxon-name-part taxon-name-part-type="genus">Rhinoceros</tp:taxon-name-part> <tp:taxon-name-part taxon-name-part-type="species">unicornis</tp:taxon-name-part></tp:taxon-name></italic>
            </td><td rowspan="1" colspan="1">–</td><td rowspan="1" colspan="1">–</td><td rowspan="1" colspan="1">–</td><td rowspan="1" colspan="1">140.58</td><td rowspan="1" colspan="1">183.17</td><td rowspan="1" colspan="1">46.21</td><td rowspan="1" colspan="1">–</td><td rowspan="1" colspan="1">–</td><td rowspan="1" colspan="1"/><td rowspan="1" colspan="1"/><td rowspan="1" colspan="1"/><td rowspan="1" colspan="1"/><td rowspan="1" colspan="1"/><td rowspan="1" colspan="1"/></tr><tr><td rowspan="1" colspan="1">DMR-KS-05-03-9-2</td><td rowspan="1" colspan="1">
              <italic><tp:taxon-name><tp:taxon-name-part taxon-name-part-type="genus">Bos</tp:taxon-name-part> <tp:taxon-name-part taxon-name-part-type="species">gaurus</tp:taxon-name-part></tp:taxon-name></italic>
            </td><td rowspan="1" colspan="1">124.57</td><td rowspan="1" colspan="1">66.64</td><td rowspan="1" colspan="1">52.31</td><td rowspan="1" colspan="1">106.89</td><td rowspan="1" colspan="1">138.24</td><td rowspan="1" colspan="1">46.15</td><td rowspan="1" colspan="1">405.57</td><td rowspan="1" colspan="1">419.28</td><td rowspan="1" colspan="1"/><td rowspan="1" colspan="1"/><td rowspan="1" colspan="1"/><td rowspan="1" colspan="1"/><td rowspan="1" colspan="1"/><td rowspan="1" colspan="1"/></tr><tr><td rowspan="1" colspan="1">DMR-KS-05-04-30-1</td><td rowspan="1" colspan="1">
              <italic><tp:taxon-name><tp:taxon-name-part taxon-name-part-type="genus">Bos</tp:taxon-name-part> <tp:taxon-name-part taxon-name-part-type="species">gaurus</tp:taxon-name-part></tp:taxon-name></italic>
            </td><td rowspan="1" colspan="1">150.06</td><td rowspan="1" colspan="1">&gt; 65.51</td><td rowspan="1" colspan="1">59.63</td><td rowspan="1" colspan="1">–</td><td rowspan="1" colspan="1">–</td><td rowspan="1" colspan="1">–</td><td rowspan="1" colspan="1">–</td><td rowspan="1" colspan="1">–</td><td rowspan="1" colspan="1"/><td rowspan="1" colspan="1"/><td rowspan="1" colspan="1"/><td rowspan="1" colspan="1"/><td rowspan="1" colspan="1"/><td rowspan="1" colspan="1"/></tr><tr><td rowspan="1" colspan="1">DMR-KS-05-04-1-1</td><td rowspan="1" colspan="1">
              <italic><tp:taxon-name><tp:taxon-name-part taxon-name-part-type="genus">Bubalus</tp:taxon-name-part> <tp:taxon-name-part taxon-name-part-type="species">arnee</tp:taxon-name-part></tp:taxon-name></italic>
            </td><td rowspan="1" colspan="1">160.51</td><td rowspan="1" colspan="1">80.69</td><td rowspan="1" colspan="1">66.76</td><td rowspan="1" colspan="1">128.54</td><td rowspan="1" colspan="1">156.98</td><td rowspan="1" colspan="1">54.05</td><td rowspan="1" colspan="1">420.18</td><td rowspan="1" colspan="1">447.15</td><td rowspan="1" colspan="1"/><td rowspan="1" colspan="1"/><td rowspan="1" colspan="1"/><td rowspan="1" colspan="1"/><td rowspan="1" colspan="1"/><td rowspan="1" colspan="1"/></tr><tr><td rowspan="1" colspan="1">DMR-KS-05-04-1-2</td><td rowspan="1" colspan="1">
              <italic><tp:taxon-name><tp:taxon-name-part taxon-name-part-type="genus">Bubalus</tp:taxon-name-part> <tp:taxon-name-part taxon-name-part-type="species">arnee</tp:taxon-name-part></tp:taxon-name></italic>
            </td><td rowspan="1" colspan="1">165.98</td><td rowspan="1" colspan="1">84.20</td><td rowspan="1" colspan="1">67.30</td><td rowspan="1" colspan="1">130.92</td><td rowspan="1" colspan="1">156.78</td><td rowspan="1" colspan="1">55.12</td><td rowspan="1" colspan="1">425.66</td><td rowspan="1" colspan="1">442.68</td><td rowspan="1" colspan="1"/><td rowspan="1" colspan="1"/><td rowspan="1" colspan="1"/><td rowspan="1" colspan="1"/><td rowspan="1" colspan="1"/><td rowspan="1" colspan="1"/></tr><tr><td rowspan="1" colspan="1">DMR-KS-05-03-20-8</td><td rowspan="1" colspan="1">
              <italic><tp:taxon-name><tp:taxon-name-part taxon-name-part-type="genus">Bubalus</tp:taxon-name-part> <tp:taxon-name-part taxon-name-part-type="species">arnee</tp:taxon-name-part></tp:taxon-name></italic>
            </td><td rowspan="1" colspan="1">–</td><td rowspan="1" colspan="1">–</td><td rowspan="1" colspan="1">–</td><td rowspan="1" colspan="1">124.57</td><td rowspan="1" colspan="1">181.53</td><td rowspan="1" colspan="1">–</td><td rowspan="1" colspan="1">–</td><td rowspan="1" colspan="1">–</td><td rowspan="1" colspan="1"/><td rowspan="1" colspan="1"/><td rowspan="1" colspan="1"/><td rowspan="1" colspan="1"/><td rowspan="1" colspan="1"/><td rowspan="1" colspan="1"/></tr><tr><td rowspan="1" colspan="1">DMR-KS-05-03-27-4</td><td rowspan="1" colspan="1">
              <italic><tp:taxon-name><tp:taxon-name-part taxon-name-part-type="genus">Axis</tp:taxon-name-part> <tp:taxon-name-part taxon-name-part-type="species">axis</tp:taxon-name-part></tp:taxon-name></italic>
            </td><td rowspan="1" colspan="1">–</td><td rowspan="1" colspan="1">–</td><td rowspan="1" colspan="1">–</td><td rowspan="1" colspan="1">50.49</td><td rowspan="1" colspan="1">69.42</td><td rowspan="1" colspan="1">–</td><td rowspan="1" colspan="1">–</td><td rowspan="1" colspan="1">–</td><td rowspan="1" colspan="1"/><td rowspan="1" colspan="1"/><td rowspan="1" colspan="1"/><td rowspan="1" colspan="1"/><td rowspan="1" colspan="1"/><td rowspan="1" colspan="1"/></tr><tr><td rowspan="1" colspan="1">DMR-KS-05-03-27-11</td><td rowspan="1" colspan="1">
              <italic><tp:taxon-name><tp:taxon-name-part taxon-name-part-type="genus">Panolia</tp:taxon-name-part> <tp:taxon-name-part taxon-name-part-type="species">eldii</tp:taxon-name-part></tp:taxon-name></italic>
            </td><td rowspan="1" colspan="1">66.29</td><td rowspan="1" colspan="1">31.42</td><td rowspan="1" colspan="1">28.4</td><td rowspan="1" colspan="1">52.67</td><td rowspan="1" colspan="1">70.12</td><td rowspan="1" colspan="1">21.97</td><td rowspan="1" colspan="1">–</td><td rowspan="1" colspan="1">–</td><td rowspan="1" colspan="1"/><td rowspan="1" colspan="1"/><td rowspan="1" colspan="1"/><td rowspan="1" colspan="1"/><td rowspan="1" colspan="1"/><td rowspan="1" colspan="1"/></tr><tr><td rowspan="1" colspan="1">DMR-KS-05-03-17-36</td><td rowspan="1" colspan="1">
              <italic><tp:taxon-name><tp:taxon-name-part taxon-name-part-type="genus">Panolia</tp:taxon-name-part> <tp:taxon-name-part taxon-name-part-type="species">eldii</tp:taxon-name-part></tp:taxon-name></italic>
            </td><td rowspan="1" colspan="1">68.57</td><td rowspan="1" colspan="1">35.49</td><td rowspan="1" colspan="1">28.73</td><td rowspan="1" colspan="1">56.56</td><td rowspan="1" colspan="1">73.06</td><td rowspan="1" colspan="1">21.97</td><td rowspan="1" colspan="1">251.58</td><td rowspan="1" colspan="1">–</td><td rowspan="1" colspan="1"/><td rowspan="1" colspan="1"/><td rowspan="1" colspan="1"/><td rowspan="1" colspan="1"/><td rowspan="1" colspan="1"/><td rowspan="1" colspan="1"/></tr><tr><td rowspan="1" colspan="1">DMR-KS-05-03-28-20</td><td rowspan="1" colspan="1">
              <italic><tp:taxon-name><tp:taxon-name-part taxon-name-part-type="genus">Panolia</tp:taxon-name-part> <tp:taxon-name-part taxon-name-part-type="species">eldii</tp:taxon-name-part></tp:taxon-name></italic>
            </td><td rowspan="1" colspan="1">–</td><td rowspan="1" colspan="1">–</td><td rowspan="1" colspan="1">–</td><td rowspan="1" colspan="1">53.72</td><td rowspan="1" colspan="1">72.00</td><td rowspan="1" colspan="1">–</td><td rowspan="1" colspan="1">–</td><td rowspan="1" colspan="1">–</td><td rowspan="1" colspan="1"/><td rowspan="1" colspan="1"/><td rowspan="1" colspan="1"/><td rowspan="1" colspan="1"/><td rowspan="1" colspan="1"/><td rowspan="1" colspan="1"/></tr><tr><td rowspan="1" colspan="1">DMR-KS-05-04-05-38</td><td rowspan="1" colspan="1">
              <italic><tp:taxon-name><tp:taxon-name-part taxon-name-part-type="genus">Panolia</tp:taxon-name-part> <tp:taxon-name-part taxon-name-part-type="species">eldii</tp:taxon-name-part></tp:taxon-name></italic>
            </td><td rowspan="1" colspan="1">67.59</td><td rowspan="1" colspan="1">35.21</td><td rowspan="1" colspan="1">27.74</td><td rowspan="1" colspan="1">–</td><td rowspan="1" colspan="1">–</td><td rowspan="1" colspan="1">–</td><td rowspan="1" colspan="1">–</td><td rowspan="1" colspan="1">–</td><td rowspan="1" colspan="1"/><td rowspan="1" colspan="1"/><td rowspan="1" colspan="1"/><td rowspan="1" colspan="1"/><td rowspan="1" colspan="1"/><td rowspan="1" colspan="1"/></tr><tr><td rowspan="1" colspan="1">DMR-KS-05-03-00-119</td><td rowspan="1" colspan="1">
              <italic><tp:taxon-name><tp:taxon-name-part taxon-name-part-type="genus">Panolia</tp:taxon-name-part> <tp:taxon-name-part taxon-name-part-type="species">eldii</tp:taxon-name-part></tp:taxon-name></italic>
            </td><td rowspan="1" colspan="1">–</td><td rowspan="1" colspan="1">–</td><td rowspan="1" colspan="1">–</td><td rowspan="1" colspan="1">51.60</td><td rowspan="1" colspan="1">71.30</td><td rowspan="1" colspan="1">&lt; 22.94</td><td rowspan="1" colspan="1">–</td><td rowspan="1" colspan="1">–</td><td rowspan="1" colspan="1"/><td rowspan="1" colspan="1"/><td rowspan="1" colspan="1"/><td rowspan="1" colspan="1"/><td rowspan="1" colspan="1"/><td rowspan="1" colspan="1"/></tr><tr><td rowspan="1" colspan="1">DMR-KS-05-03-19-2</td><td rowspan="1" colspan="1">
              <italic><tp:taxon-name><tp:taxon-name-part taxon-name-part-type="genus">Panolia</tp:taxon-name-part> <tp:taxon-name-part taxon-name-part-type="species">eldii</tp:taxon-name-part></tp:taxon-name></italic>
            </td><td rowspan="1" colspan="1">–</td><td rowspan="1" colspan="1">–</td><td rowspan="1" colspan="1">–</td><td rowspan="1" colspan="1">51.85</td><td rowspan="1" colspan="1">73.23</td><td rowspan="1" colspan="1">&lt; 26.51</td><td rowspan="1" colspan="1">–</td><td rowspan="1" colspan="1">–</td><td rowspan="1" colspan="1"/><td rowspan="1" colspan="1"/><td rowspan="1" colspan="1"/><td rowspan="1" colspan="1"/><td rowspan="1" colspan="1"/><td rowspan="1" colspan="1"/></tr><tr><td rowspan="1" colspan="1">DMR-KS-05-08-16-1</td><td rowspan="1" colspan="1">
              <italic><tp:taxon-name><tp:taxon-name-part taxon-name-part-type="genus">Panolia</tp:taxon-name-part> <tp:taxon-name-part taxon-name-part-type="species">eldii</tp:taxon-name-part></tp:taxon-name></italic>
            </td><td rowspan="1" colspan="1">59.40</td><td rowspan="1" colspan="1">32.32</td><td rowspan="1" colspan="1">26.14</td><td rowspan="1" colspan="1">–</td><td rowspan="1" colspan="1">–</td><td rowspan="1" colspan="1">–</td><td rowspan="1" colspan="1">–</td><td rowspan="1" colspan="1">–</td><td rowspan="1" colspan="1"/><td rowspan="1" colspan="1"/><td rowspan="1" colspan="1"/><td rowspan="1" colspan="1"/><td rowspan="1" colspan="1"/><td rowspan="1" colspan="1"/></tr><tr><td rowspan="1" colspan="1">DMR-KS-05-04-11-2</td><td rowspan="1" colspan="1">
              <italic><tp:taxon-name><tp:taxon-name-part taxon-name-part-type="genus">Rusa</tp:taxon-name-part> <tp:taxon-name-part taxon-name-part-type="species">unicolor</tp:taxon-name-part></tp:taxon-name></italic>
            </td><td rowspan="1" colspan="1">–</td><td rowspan="1" colspan="1">–</td><td rowspan="1" colspan="1">–</td><td rowspan="1" colspan="1">55.20</td><td rowspan="1" colspan="1">69.90</td><td rowspan="1" colspan="1">22.54</td><td rowspan="1" colspan="1">–</td><td rowspan="1" colspan="1">–</td><td rowspan="1" colspan="1"/><td rowspan="1" colspan="1"/><td rowspan="1" colspan="1"/><td rowspan="1" colspan="1"/><td rowspan="1" colspan="1"/><td rowspan="1" colspan="1"/></tr><tr><td rowspan="1" colspan="1">DMR-KS-05-03-19-7</td><td rowspan="1" colspan="1">
              <italic><tp:taxon-name><tp:taxon-name-part taxon-name-part-type="genus">Rusa</tp:taxon-name-part> <tp:taxon-name-part taxon-name-part-type="species">unicolor</tp:taxon-name-part></tp:taxon-name></italic>
            </td><td rowspan="1" colspan="1">67.01</td><td rowspan="1" colspan="1">44.50</td><td rowspan="1" colspan="1">28.58</td><td rowspan="1" colspan="1">–</td><td rowspan="1" colspan="1">–</td><td rowspan="1" colspan="1">21.72</td><td rowspan="1" colspan="1">–</td><td rowspan="1" colspan="1">–</td><td rowspan="1" colspan="1"/><td rowspan="1" colspan="1"/><td rowspan="1" colspan="1"/><td rowspan="1" colspan="1"/><td rowspan="1" colspan="1"/><td rowspan="1" colspan="1"/></tr><tr><td rowspan="1" colspan="1">DMR-KS-05-03-12-2*</td><td rowspan="1" colspan="1">
              <italic><tp:taxon-name><tp:taxon-name-part taxon-name-part-type="genus">Rusa</tp:taxon-name-part> <tp:taxon-name-part taxon-name-part-type="species">unicolor</tp:taxon-name-part></tp:taxon-name></italic>
            </td><td rowspan="1" colspan="1">48.57</td><td rowspan="1" colspan="1">31.96</td><td rowspan="1" colspan="1">–</td><td rowspan="1" colspan="1">–</td><td rowspan="1" colspan="1">–</td><td rowspan="1" colspan="1">18.91</td><td rowspan="1" colspan="1">–</td><td rowspan="1" colspan="1">–</td><td rowspan="1" colspan="1"/><td rowspan="1" colspan="1"/><td rowspan="1" colspan="1"/><td rowspan="1" colspan="1"/><td rowspan="1" colspan="1"/><td rowspan="1" colspan="1"/></tr><tr><td rowspan="1" colspan="1">DMR-KS-05-03-26-5</td><td rowspan="1" colspan="1">
              <italic><tp:taxon-name><tp:taxon-name-part taxon-name-part-type="genus">Rusa</tp:taxon-name-part> <tp:taxon-name-part taxon-name-part-type="species">unicolor</tp:taxon-name-part></tp:taxon-name></italic>
            </td><td rowspan="1" colspan="1">&gt; 77.29</td><td rowspan="1" colspan="1">42.06</td><td rowspan="1" colspan="1">37.82</td><td rowspan="1" colspan="1">–</td><td rowspan="1" colspan="1">–</td><td rowspan="1" colspan="1">30.98</td><td rowspan="1" colspan="1">–</td><td rowspan="1" colspan="1">–</td><td rowspan="1" colspan="1"/><td rowspan="1" colspan="1"/><td rowspan="1" colspan="1"/><td rowspan="1" colspan="1"/><td rowspan="1" colspan="1"/><td rowspan="1" colspan="1"/></tr><tr><td rowspan="1" colspan="1">DMR-KS-05-04-30-9</td><td rowspan="1" colspan="1">
              <italic><tp:taxon-name><tp:taxon-name-part taxon-name-part-type="genus">Rusa</tp:taxon-name-part> <tp:taxon-name-part taxon-name-part-type="species">unicolor</tp:taxon-name-part></tp:taxon-name></italic>
            </td><td rowspan="1" colspan="1">–</td><td rowspan="1" colspan="1">–</td><td rowspan="1" colspan="1">–</td><td rowspan="1" colspan="1">54.46</td><td rowspan="1" colspan="1">69.12</td><td rowspan="1" colspan="1">21.85</td><td rowspan="1" colspan="1">–</td><td rowspan="1" colspan="1">–</td><td rowspan="1" colspan="1"/><td rowspan="1" colspan="1"/><td rowspan="1" colspan="1"/><td rowspan="1" colspan="1"/><td rowspan="1" colspan="1"/><td rowspan="1" colspan="1"/></tr><tr><td rowspan="1" colspan="1">DMR-KS-05-04-19-10</td><td rowspan="1" colspan="1">
              <italic><tp:taxon-name><tp:taxon-name-part taxon-name-part-type="genus">Rusa</tp:taxon-name-part> <tp:taxon-name-part taxon-name-part-type="species">unicolor</tp:taxon-name-part></tp:taxon-name></italic>
            </td><td rowspan="1" colspan="1">–</td><td rowspan="1" colspan="1">–</td><td rowspan="1" colspan="1">–</td><td rowspan="1" colspan="1">48.39</td><td rowspan="1" colspan="1">53.48</td><td rowspan="1" colspan="1">23.49</td><td rowspan="1" colspan="1">–</td><td rowspan="1" colspan="1">–</td><td rowspan="1" colspan="1"/><td rowspan="1" colspan="1"/><td rowspan="1" colspan="1"/><td rowspan="1" colspan="1"/><td rowspan="1" colspan="1"/><td rowspan="1" colspan="1"/></tr><tr><td rowspan="1" colspan="10">
              <bold>Tibia</bold>
            </td><td rowspan="1" colspan="1"/><td rowspan="1" colspan="1"/><td rowspan="1" colspan="1"/><td rowspan="1" colspan="1"/><td rowspan="1" colspan="1"/><td rowspan="1" colspan="1"/></tr><tr><td rowspan="1" colspan="1">
              <bold>Specimen</bold>
            </td><td rowspan="1" colspan="1">
              <bold>Taxa</bold>
            </td><td rowspan="1" colspan="1">
              <bold><abbrev xmlns:xlink="http://www.w3.org/1999/xlink" xlink:title="Greatest breadth of the proximal end" id="ABBRID0E1RIO" xlink:type="simple">Bp</abbrev></bold>
            </td><td rowspan="1" colspan="1">
              <bold><abbrev xmlns:xlink="http://www.w3.org/1999/xlink" xlink:title="Depth of the proximal end" id="ABBRID0EDSIO" xlink:type="simple">Dp</abbrev></bold>
            </td><td rowspan="1" colspan="1">
              <bold><abbrev xmlns:xlink="http://www.w3.org/1999/xlink" xlink:title="Greatest breadth of the distal end" id="ABBRID0EMSIO" xlink:type="simple">Bd</abbrev></bold>
            </td><td rowspan="1" colspan="1">
              <bold><abbrev xmlns:xlink="http://www.w3.org/1999/xlink" xlink:title="Greatest breadth of the distal end" id="ABBRID0EVSIO" xlink:type="simple">Dd</abbrev></bold>
            </td><td rowspan="1" colspan="1">
              <bold><abbrev xmlns:xlink="http://www.w3.org/1999/xlink" xlink:title="Smallest breadth of diaphysis" id="ABBRID0E5SIO" xlink:type="simple">SD</abbrev></bold>
            </td><td rowspan="1" colspan="1">
              <bold><abbrev xmlns:xlink="http://www.w3.org/1999/xlink" xlink:title="Length of the lateral part" id="ABBRID0EHTIO" xlink:type="simple">Ll</abbrev></bold>
            </td><td rowspan="1" colspan="1">
              <bold><abbrev xmlns:xlink="http://www.w3.org/1999/xlink" xlink:title="Greatest length" id="ABBRID0EQTIO" xlink:type="simple">GL</abbrev></bold>
            </td><td rowspan="1" colspan="1"/><td rowspan="1" colspan="1"/><td rowspan="1" colspan="1"/><td rowspan="1" colspan="1"/><td rowspan="1" colspan="1"/><td rowspan="1" colspan="1"/><td rowspan="1" colspan="1"/></tr><tr><td rowspan="1" colspan="1">DMR-KS-05-03-00-52</td><td rowspan="1" colspan="1">
              <italic><tp:taxon-name><tp:taxon-name-part taxon-name-part-type="genus">Rhinoceros</tp:taxon-name-part> <tp:taxon-name-part taxon-name-part-type="species">sondaicus</tp:taxon-name-part></tp:taxon-name></italic>
            </td><td rowspan="1" colspan="1">–</td><td rowspan="1" colspan="1">–</td><td rowspan="1" colspan="1">94.95</td><td rowspan="1" colspan="1">&gt; 74.11</td><td rowspan="1" colspan="1">–</td><td rowspan="1" colspan="1">–</td><td rowspan="1" colspan="1">–</td><td rowspan="1" colspan="1"/><td rowspan="1" colspan="1"/><td rowspan="1" colspan="1"/><td rowspan="1" colspan="1"/><td rowspan="1" colspan="1"/><td rowspan="1" colspan="1"/><td rowspan="1" colspan="1"/></tr><tr><td rowspan="1" colspan="1">DMR-KS-05-04-1-11</td><td rowspan="1" colspan="1">
              <italic><tp:taxon-name><tp:taxon-name-part taxon-name-part-type="genus">Bubalus</tp:taxon-name-part> <tp:taxon-name-part taxon-name-part-type="species">arnee</tp:taxon-name-part></tp:taxon-name></italic>
            </td><td rowspan="1" colspan="1">132.04</td><td rowspan="1" colspan="1">125.08</td><td rowspan="1" colspan="1">87.26</td><td rowspan="1" colspan="1">69.54</td><td rowspan="1" colspan="1">55.84</td><td rowspan="1" colspan="1">363.36</td><td rowspan="1" colspan="1">437.17</td><td rowspan="1" colspan="1"/><td rowspan="1" colspan="1"/><td rowspan="1" colspan="1"/><td rowspan="1" colspan="1"/><td rowspan="1" colspan="1"/><td rowspan="1" colspan="1"/><td rowspan="1" colspan="1"/></tr><tr><td rowspan="1" colspan="1">DMR-KS-05-04-1-3</td><td rowspan="1" colspan="1">
              <italic><tp:taxon-name><tp:taxon-name-part taxon-name-part-type="genus">Bubalus</tp:taxon-name-part> <tp:taxon-name-part taxon-name-part-type="species">arnee</tp:taxon-name-part></tp:taxon-name></italic>
            </td><td rowspan="1" colspan="1">128.45</td><td rowspan="1" colspan="1">121.16</td><td rowspan="1" colspan="1">86.15</td><td rowspan="1" colspan="1">68.95</td><td rowspan="1" colspan="1">52.64</td><td rowspan="1" colspan="1">385.14</td><td rowspan="1" colspan="1">415.56</td><td rowspan="1" colspan="1"/><td rowspan="1" colspan="1"/><td rowspan="1" colspan="1"/><td rowspan="1" colspan="1"/><td rowspan="1" colspan="1"/><td rowspan="1" colspan="1"/><td rowspan="1" colspan="1"/></tr><tr><td rowspan="1" colspan="1">DMR-KS-05-03-20-9</td><td rowspan="1" colspan="1">
              <italic><tp:taxon-name><tp:taxon-name-part taxon-name-part-type="genus">Bubalus</tp:taxon-name-part> <tp:taxon-name-part taxon-name-part-type="species">arnee</tp:taxon-name-part></tp:taxon-name></italic>
            </td><td rowspan="1" colspan="1">126.74</td><td rowspan="1" colspan="1">106.22</td><td rowspan="1" colspan="1">88.37</td><td rowspan="1" colspan="1">64.62</td><td rowspan="1" colspan="1">53.42</td><td rowspan="1" colspan="1">354.45</td><td rowspan="1" colspan="1">406.77</td><td rowspan="1" colspan="1"/><td rowspan="1" colspan="1"/><td rowspan="1" colspan="1"/><td rowspan="1" colspan="1"/><td rowspan="1" colspan="1"/><td rowspan="1" colspan="1"/><td rowspan="1" colspan="1"/></tr><tr><td rowspan="1" colspan="1">DMR-KS-05-03-28-16</td><td rowspan="1" colspan="1">
              <italic><tp:taxon-name><tp:taxon-name-part taxon-name-part-type="genus">Rusa</tp:taxon-name-part> <tp:taxon-name-part taxon-name-part-type="species">unicolor</tp:taxon-name-part></tp:taxon-name></italic>
            </td><td rowspan="1" colspan="1">79.37</td><td rowspan="1" colspan="1">72.45</td><td rowspan="1" colspan="1">47.53</td><td rowspan="1" colspan="1">37.44</td><td rowspan="1" colspan="1">30.61</td><td rowspan="1" colspan="1">300.01</td><td rowspan="1" colspan="1">317.52</td><td rowspan="1" colspan="1"/><td rowspan="1" colspan="1"/><td rowspan="1" colspan="1"/><td rowspan="1" colspan="1"/><td rowspan="1" colspan="1"/><td rowspan="1" colspan="1"/><td rowspan="1" colspan="1"/></tr><tr><td rowspan="1" colspan="1">DMR-KS-05-04-04-1</td><td rowspan="1" colspan="1">
              <italic><tp:taxon-name><tp:taxon-name-part taxon-name-part-type="genus">Macaca</tp:taxon-name-part></tp:taxon-name></italic> sp.</td><td rowspan="1" colspan="1">27.50</td><td rowspan="1" colspan="1">21.46</td><td rowspan="1" colspan="1">18.12</td><td rowspan="1" colspan="1">12.95</td><td rowspan="1" colspan="1">8.77</td><td rowspan="1" colspan="1">158.71</td><td rowspan="1" colspan="1">167.57</td><td rowspan="1" colspan="1"/><td rowspan="1" colspan="1"/><td rowspan="1" colspan="1"/><td rowspan="1" colspan="1"/><td rowspan="1" colspan="1"/><td rowspan="1" colspan="1"/><td rowspan="1" colspan="1"/></tr><tr><td rowspan="1" colspan="9">
              <bold>Fibula</bold>
            </td><td rowspan="1" colspan="1"/><td rowspan="1" colspan="1"/><td rowspan="1" colspan="1"/><td rowspan="1" colspan="1"/><td rowspan="1" colspan="1"/><td rowspan="1" colspan="1"/><td rowspan="1" colspan="1"/></tr><tr><td rowspan="1" colspan="1">
              <bold>Specimen</bold>
            </td><td rowspan="1" colspan="1">
              <bold>Taxa</bold>
            </td><td rowspan="1" colspan="1">
              <bold><abbrev xmlns:xlink="http://www.w3.org/1999/xlink" xlink:title="Greatest length" id="ABBRID0E3AJO" xlink:type="simple">GL</abbrev></bold>
            </td><td rowspan="1" colspan="1"/><td rowspan="1" colspan="1"/><td rowspan="1" colspan="1"/><td rowspan="1" colspan="1"/><td rowspan="1" colspan="1"/><td rowspan="1" colspan="1"/><td rowspan="1" colspan="1"/><td rowspan="1" colspan="1"/><td rowspan="1" colspan="1"/><td rowspan="1" colspan="1"/><td rowspan="1" colspan="1"/><td rowspan="1" colspan="1"/><td rowspan="1" colspan="1"/></tr><tr><td rowspan="1" colspan="1">DMR-KS-05-03-00-124</td><td rowspan="1" colspan="1">
              <tp:taxon-name><tp:taxon-name-part taxon-name-part-type="genus">Stegodon</tp:taxon-name-part> <tp:taxon-name-part taxon-name-part-type="uncertainty-rank">cf.</tp:taxon-name-part> <tp:taxon-name-part taxon-name-part-type="species">orientalis</tp:taxon-name-part></tp:taxon-name></td><td rowspan="1" colspan="1">&gt; 354.56</td><td rowspan="1" colspan="1"/><td rowspan="1" colspan="1"/><td rowspan="1" colspan="1"/><td rowspan="1" colspan="1"/><td rowspan="1" colspan="1"/><td rowspan="1" colspan="1"/><td rowspan="1" colspan="1"/><td rowspan="1" colspan="1"/><td rowspan="1" colspan="1"/><td rowspan="1" colspan="1"/><td rowspan="1" colspan="1"/><td rowspan="1" colspan="1"/><td rowspan="1" colspan="1"/></tr><tr><td rowspan="1" colspan="11">
              <bold>Metacarpus</bold>
            </td><td rowspan="1" colspan="1"/><td rowspan="1" colspan="1"/><td rowspan="1" colspan="1"/><td rowspan="1" colspan="1"/><td rowspan="1" colspan="1"/></tr><tr><td rowspan="1" colspan="1">
              <bold>Specimen</bold>
            </td><td rowspan="1" colspan="1">
              <bold>Taxa</bold>
            </td><td rowspan="1" colspan="1">
              <bold><abbrev xmlns:xlink="http://www.w3.org/1999/xlink" xlink:title="Greatest breadth of the proximal end" id="ABBRID0ELFJO" xlink:type="simple">Bp</abbrev></bold>
            </td><td rowspan="1" colspan="1">
              <bold><abbrev xmlns:xlink="http://www.w3.org/1999/xlink" xlink:title="Depth of the proximal end" id="ABBRID0EUFJO" xlink:type="simple">Dp</abbrev></bold>
            </td><td rowspan="1" colspan="1">
              <bold><abbrev xmlns:xlink="http://www.w3.org/1999/xlink" xlink:title="Greatest breadth of the distal end" id="ABBRID0E4FJO" xlink:type="simple">Bd</abbrev></bold>
            </td><td rowspan="1" colspan="1">
              <bold><abbrev xmlns:xlink="http://www.w3.org/1999/xlink" xlink:title="Greatest breadth of the distal end" id="ABBRID0EGGJO" xlink:type="simple">Dd</abbrev></bold>
            </td><td rowspan="1" colspan="1">
              <bold><abbrev xmlns:xlink="http://www.w3.org/1999/xlink" xlink:title="Smallest depth of the diaphysis for metapodials only" id="ABBRID0EPGJO" xlink:type="simple">DD</abbrev></bold>
            </td><td rowspan="1" colspan="1">
              <bold><abbrev xmlns:xlink="http://www.w3.org/1999/xlink" xlink:title="Smallest breadth of diaphysis" id="ABBRID0EYGJO" xlink:type="simple">SD</abbrev></bold>
            </td><td rowspan="1" colspan="1">
              <bold><abbrev xmlns:xlink="http://www.w3.org/1999/xlink" xlink:title="Length of the lateral part" id="ABBRID0EBHJO" xlink:type="simple">Ll</abbrev></bold>
            </td><td rowspan="1" colspan="1">
              <bold><abbrev xmlns:xlink="http://www.w3.org/1999/xlink" xlink:title="Greatest length of the lateral part" id="ABBRID0EKHJO" xlink:type="simple">GLl</abbrev></bold>
            </td><td rowspan="1" colspan="1">
              <bold><abbrev xmlns:xlink="http://www.w3.org/1999/xlink" xlink:title="Greatest length" id="ABBRID0ETHJO" xlink:type="simple">GL</abbrev></bold>
            </td><td rowspan="1" colspan="1"/><td rowspan="1" colspan="1"/><td rowspan="1" colspan="1"/><td rowspan="1" colspan="1"/><td rowspan="1" colspan="1"/></tr><tr><td rowspan="1" colspan="1">DMR-KS-05-03-28-29</td><td rowspan="1" colspan="1">
              <italic><tp:taxon-name><tp:taxon-name-part taxon-name-part-type="genus">Rhinoceros</tp:taxon-name-part> <tp:taxon-name-part taxon-name-part-type="species">sondaicus</tp:taxon-name-part></tp:taxon-name></italic>
            </td><td rowspan="1" colspan="1">53.45</td><td rowspan="1" colspan="1">42.75</td><td rowspan="1" colspan="1">48.53</td><td rowspan="1" colspan="1">39.70</td><td rowspan="1" colspan="1">–</td><td rowspan="1" colspan="1">40.32</td><td rowspan="1" colspan="1">–</td><td rowspan="1" colspan="1">–</td><td rowspan="1" colspan="1">152.50</td><td rowspan="1" colspan="1"/><td rowspan="1" colspan="1"/><td rowspan="1" colspan="1"/><td rowspan="1" colspan="1"/><td rowspan="1" colspan="1"/></tr><tr><td rowspan="1" colspan="1">DMR-KS-05-03-22-49</td><td rowspan="1" colspan="1">
              <italic><tp:taxon-name><tp:taxon-name-part taxon-name-part-type="genus">Rhinoceros</tp:taxon-name-part> <tp:taxon-name-part taxon-name-part-type="species">sondaicus</tp:taxon-name-part></tp:taxon-name></italic>
            </td><td rowspan="1" colspan="1">–</td><td rowspan="1" colspan="1">–</td><td rowspan="1" colspan="1">51.80</td><td rowspan="1" colspan="1">34.10</td><td rowspan="1" colspan="1">22.26</td><td rowspan="1" colspan="1">–</td><td rowspan="1" colspan="1">–</td><td rowspan="1" colspan="1">–</td><td rowspan="1" colspan="1">–</td><td rowspan="1" colspan="1"/><td rowspan="1" colspan="1"/><td rowspan="1" colspan="1"/><td rowspan="1" colspan="1"/><td rowspan="1" colspan="1"/></tr><tr><td rowspan="1" colspan="1">DMR-KS-05-04-05-15</td><td rowspan="1" colspan="1">
              <italic><tp:taxon-name><tp:taxon-name-part taxon-name-part-type="genus">Rhinoceros</tp:taxon-name-part> <tp:taxon-name-part taxon-name-part-type="species">sondaicus</tp:taxon-name-part></tp:taxon-name></italic>
            </td><td rowspan="1" colspan="1">49.18</td><td rowspan="1" colspan="1">41.15</td><td rowspan="1" colspan="1">37.64</td><td rowspan="1" colspan="1">36.51</td><td rowspan="1" colspan="1">25.58</td><td rowspan="1" colspan="1">31.19</td><td rowspan="1" colspan="1">136.96</td><td rowspan="1" colspan="1">138.35</td><td rowspan="1" colspan="1">141.26</td><td rowspan="1" colspan="1"/><td rowspan="1" colspan="1"/><td rowspan="1" colspan="1"/><td rowspan="1" colspan="1"/><td rowspan="1" colspan="1"/></tr><tr><td rowspan="1" colspan="1">DMR-KS-05-03-26-27</td><td rowspan="1" colspan="1">
              <italic><tp:taxon-name><tp:taxon-name-part taxon-name-part-type="genus">Bos</tp:taxon-name-part> <tp:taxon-name-part taxon-name-part-type="species">gaurus</tp:taxon-name-part></tp:taxon-name></italic>
            </td><td rowspan="1" colspan="1">70.18</td><td rowspan="1" colspan="1">46.08</td><td rowspan="1" colspan="1">64.78</td><td rowspan="1" colspan="1">33.53</td><td rowspan="1" colspan="1">30.97</td><td rowspan="1" colspan="1">43.42</td><td rowspan="1" colspan="1">247.28</td><td rowspan="1" colspan="1">252.75</td><td rowspan="1" colspan="1">256.78</td><td rowspan="1" colspan="1"/><td rowspan="1" colspan="1"/><td rowspan="1" colspan="1"/><td rowspan="1" colspan="1"/><td rowspan="1" colspan="1"/></tr><tr><td rowspan="1" colspan="1">DMR-KS-05-03-26-3(1)</td><td rowspan="1" colspan="1">
              <italic><tp:taxon-name><tp:taxon-name-part taxon-name-part-type="genus">Bubalus</tp:taxon-name-part> <tp:taxon-name-part taxon-name-part-type="species">arnee</tp:taxon-name-part></tp:taxon-name></italic>
            </td><td rowspan="1" colspan="1">77.07</td><td rowspan="1" colspan="1">49.58</td><td rowspan="1" colspan="1">78.33</td><td rowspan="1" colspan="1">42.45</td><td rowspan="1" colspan="1">30.17</td><td rowspan="1" colspan="1">52.02</td><td rowspan="1" colspan="1">189.78</td><td rowspan="1" colspan="1">197.23</td><td rowspan="1" colspan="1">206.75</td><td rowspan="1" colspan="1"/><td rowspan="1" colspan="1"/><td rowspan="1" colspan="1"/><td rowspan="1" colspan="1"/><td rowspan="1" colspan="1"/></tr><tr><td rowspan="1" colspan="1">DMR-KS-05-03-18-2</td><td rowspan="1" colspan="1">
              <italic><tp:taxon-name><tp:taxon-name-part taxon-name-part-type="genus">Axis</tp:taxon-name-part> <tp:taxon-name-part taxon-name-part-type="species">axis</tp:taxon-name-part></tp:taxon-name></italic>
            </td><td rowspan="1" colspan="1">25.80</td><td rowspan="1" colspan="1">16.79</td><td rowspan="1" colspan="1">25.06</td><td rowspan="1" colspan="1">15.89</td><td rowspan="1" colspan="1">11.69</td><td rowspan="1" colspan="1">14.50</td><td rowspan="1" colspan="1">160.18</td><td rowspan="1" colspan="1">162.37</td><td rowspan="1" colspan="1">167.66</td><td rowspan="1" colspan="1"/><td rowspan="1" colspan="1"/><td rowspan="1" colspan="1"/><td rowspan="1" colspan="1"/><td rowspan="1" colspan="1"/></tr><tr><td rowspan="1" colspan="1">DMR-KS-05-03-22-28</td><td rowspan="1" colspan="1">
              <italic><tp:taxon-name><tp:taxon-name-part taxon-name-part-type="genus">Axis</tp:taxon-name-part> <tp:taxon-name-part taxon-name-part-type="species">axis</tp:taxon-name-part></tp:taxon-name></italic>
            </td><td rowspan="1" colspan="1">–</td><td rowspan="1" colspan="1">19.82</td><td rowspan="1" colspan="1">27.91</td><td rowspan="1" colspan="1">18.35</td><td rowspan="1" colspan="1">14.76</td><td rowspan="1" colspan="1">17.61</td><td rowspan="1" colspan="1">186.70</td><td rowspan="1" colspan="1">187.90</td><td rowspan="1" colspan="1">190.10</td><td rowspan="1" colspan="1"/><td rowspan="1" colspan="1"/><td rowspan="1" colspan="1"/><td rowspan="1" colspan="1"/><td rowspan="1" colspan="1"/></tr><tr><td rowspan="1" colspan="1">DMR-KS-05-03-08-2</td><td rowspan="1" colspan="1">
              <italic><tp:taxon-name><tp:taxon-name-part taxon-name-part-type="genus">Axis</tp:taxon-name-part> <tp:taxon-name-part taxon-name-part-type="species">axis</tp:taxon-name-part></tp:taxon-name></italic>
            </td><td rowspan="1" colspan="1">29.68</td><td rowspan="1" colspan="1">21.47</td><td rowspan="1" colspan="1">30.56</td><td rowspan="1" colspan="1">18.54</td><td rowspan="1" colspan="1">16.46</td><td rowspan="1" colspan="1">16.38</td><td rowspan="1" colspan="1">186.68</td><td rowspan="1" colspan="1">187.11</td><td rowspan="1" colspan="1">188.81</td><td rowspan="1" colspan="1"/><td rowspan="1" colspan="1"/><td rowspan="1" colspan="1"/><td rowspan="1" colspan="1"/><td rowspan="1" colspan="1"/></tr><tr><td rowspan="1" colspan="1">DMR-KS-05-03-19-3</td><td rowspan="1" colspan="1">
              <italic><tp:taxon-name><tp:taxon-name-part taxon-name-part-type="genus">Axis</tp:taxon-name-part> <tp:taxon-name-part taxon-name-part-type="species">axis</tp:taxon-name-part></tp:taxon-name></italic>
            </td><td rowspan="1" colspan="1">29.27</td><td rowspan="1" colspan="1">21.25</td><td rowspan="1" colspan="1">30.59</td><td rowspan="1" colspan="1">18.49</td><td rowspan="1" colspan="1">15.60</td><td rowspan="1" colspan="1">19.37</td><td rowspan="1" colspan="1">188.77</td><td rowspan="1" colspan="1">191.11</td><td rowspan="1" colspan="1">192.58</td><td rowspan="1" colspan="1"/><td rowspan="1" colspan="1"/><td rowspan="1" colspan="1"/><td rowspan="1" colspan="1"/><td rowspan="1" colspan="1"/></tr><tr><td rowspan="1" colspan="1">DMR-KS-05-03-19-37</td><td rowspan="1" colspan="1">
              <italic><tp:taxon-name><tp:taxon-name-part taxon-name-part-type="genus">Axis</tp:taxon-name-part> <tp:taxon-name-part taxon-name-part-type="species">axis</tp:taxon-name-part></tp:taxon-name></italic>
            </td><td rowspan="1" colspan="1">23.45</td><td rowspan="1" colspan="1">15.14</td><td rowspan="1" colspan="1">24.46</td><td rowspan="1" colspan="1">15.56</td><td rowspan="1" colspan="1">12.74</td><td rowspan="1" colspan="1">12.03</td><td rowspan="1" colspan="1">163.43</td><td rowspan="1" colspan="1">165.54</td><td rowspan="1" colspan="1">167.32</td><td rowspan="1" colspan="1"/><td rowspan="1" colspan="1"/><td rowspan="1" colspan="1"/><td rowspan="1" colspan="1"/><td rowspan="1" colspan="1"/></tr><tr><td rowspan="1" colspan="1">DMR-KS-05-04-30-20</td><td rowspan="1" colspan="1">
              <italic><tp:taxon-name><tp:taxon-name-part taxon-name-part-type="genus">Axis</tp:taxon-name-part> <tp:taxon-name-part taxon-name-part-type="species">axis</tp:taxon-name-part></tp:taxon-name></italic>
            </td><td rowspan="1" colspan="1">28.80</td><td rowspan="1" colspan="1">19.11</td><td rowspan="1" colspan="1">–</td><td rowspan="1" colspan="1">–</td><td rowspan="1" colspan="1">–</td><td rowspan="1" colspan="1">14.22</td><td rowspan="1" colspan="1">195.55</td><td rowspan="1" colspan="1">196.17</td><td rowspan="1" colspan="1">197.89</td><td rowspan="1" colspan="1"/><td rowspan="1" colspan="1"/><td rowspan="1" colspan="1"/><td rowspan="1" colspan="1"/><td rowspan="1" colspan="1"/></tr><tr><td rowspan="1" colspan="1">DMR-KS-05-03-24-2</td><td rowspan="1" colspan="1">
              <italic><tp:taxon-name><tp:taxon-name-part taxon-name-part-type="genus">Panolia</tp:taxon-name-part> <tp:taxon-name-part taxon-name-part-type="species">eldii</tp:taxon-name-part></tp:taxon-name></italic>
            </td><td rowspan="1" colspan="1">30.95</td><td rowspan="1" colspan="1">22.01</td><td rowspan="1" colspan="1">30.11</td><td rowspan="1" colspan="1">19.01</td><td rowspan="1" colspan="1">14.96</td><td rowspan="1" colspan="1">17.63</td><td rowspan="1" colspan="1">192.33</td><td rowspan="1" colspan="1">194.14</td><td rowspan="1" colspan="1">197.83</td><td rowspan="1" colspan="1"/><td rowspan="1" colspan="1"/><td rowspan="1" colspan="1"/><td rowspan="1" colspan="1"/><td rowspan="1" colspan="1"/></tr><tr><td rowspan="1" colspan="1">DMR-KS-05-03-17-26</td><td rowspan="1" colspan="1">
              <italic><tp:taxon-name><tp:taxon-name-part taxon-name-part-type="genus">Rusa</tp:taxon-name-part> <tp:taxon-name-part taxon-name-part-type="species">unicolor</tp:taxon-name-part></tp:taxon-name></italic>
            </td><td rowspan="1" colspan="1">37.58</td><td rowspan="1" colspan="1">29.64</td><td rowspan="1" colspan="1">37.00</td><td rowspan="1" colspan="1">24.64</td><td rowspan="1" colspan="1">19.31</td><td rowspan="1" colspan="1">24.38</td><td rowspan="1" colspan="1">216.98</td><td rowspan="1" colspan="1">217.35</td><td rowspan="1" colspan="1">224.25</td><td rowspan="1" colspan="1"/><td rowspan="1" colspan="1"/><td rowspan="1" colspan="1"/><td rowspan="1" colspan="1"/><td rowspan="1" colspan="1"/></tr><tr><td rowspan="1" colspan="11">
              <bold>Metatarsus</bold>
            </td><td rowspan="1" colspan="1"/><td rowspan="1" colspan="1"/><td rowspan="1" colspan="1"/><td rowspan="1" colspan="1"/><td rowspan="1" colspan="1"/></tr><tr><td rowspan="1" colspan="1">
              <bold>Specimen</bold>
            </td><td rowspan="1" colspan="1">
              <bold>Taxa</bold>
            </td><td rowspan="1" colspan="1">
              <bold><abbrev xmlns:xlink="http://www.w3.org/1999/xlink" xlink:title="Greatest breadth of the proximal end" id="ABBRID0E1BKO" xlink:type="simple">Bp</abbrev></bold>
            </td><td rowspan="1" colspan="1">
              <bold><abbrev xmlns:xlink="http://www.w3.org/1999/xlink" xlink:title="Depth of the proximal end" id="ABBRID0EDCKO" xlink:type="simple">Dp</abbrev></bold>
            </td><td rowspan="1" colspan="1">
              <bold><abbrev xmlns:xlink="http://www.w3.org/1999/xlink" xlink:title="Greatest breadth of the distal end" id="ABBRID0EMCKO" xlink:type="simple">Bd</abbrev></bold>
            </td><td rowspan="1" colspan="1">
              <bold><abbrev xmlns:xlink="http://www.w3.org/1999/xlink" xlink:title="Greatest breadth of the distal end" id="ABBRID0EVCKO" xlink:type="simple">Dd</abbrev></bold>
            </td><td rowspan="1" colspan="1">
              <bold><abbrev xmlns:xlink="http://www.w3.org/1999/xlink" xlink:title="Smallest depth of the diaphysis for metapodials only" id="ABBRID0E5CKO" xlink:type="simple">DD</abbrev></bold>
            </td><td rowspan="1" colspan="1">
              <bold><abbrev xmlns:xlink="http://www.w3.org/1999/xlink" xlink:title="Smallest breadth of diaphysis" id="ABBRID0EHDKO" xlink:type="simple">SD</abbrev></bold>
            </td><td rowspan="1" colspan="1">
              <bold><abbrev xmlns:xlink="http://www.w3.org/1999/xlink" xlink:title="Length of the lateral part" id="ABBRID0EQDKO" xlink:type="simple">Ll</abbrev></bold>
            </td><td rowspan="1" colspan="1">
              <bold><abbrev xmlns:xlink="http://www.w3.org/1999/xlink" xlink:title="Greatest length of the lateral part" id="ABBRID0EZDKO" xlink:type="simple">GLl</abbrev></bold>
            </td><td rowspan="1" colspan="1">
              <bold><abbrev xmlns:xlink="http://www.w3.org/1999/xlink" xlink:title="Greatest length" id="ABBRID0ECEKO" xlink:type="simple">GL</abbrev></bold>
            </td><td rowspan="1" colspan="1"/><td rowspan="1" colspan="1"/><td rowspan="1" colspan="1"/><td rowspan="1" colspan="1"/><td rowspan="1" colspan="1"/></tr><tr><td rowspan="1" colspan="1">DMR-KS-05-04-1-8</td><td rowspan="1" colspan="1">
              <italic><tp:taxon-name><tp:taxon-name-part taxon-name-part-type="genus">Bubalus</tp:taxon-name-part> <tp:taxon-name-part taxon-name-part-type="species">arnee</tp:taxon-name-part></tp:taxon-name></italic>
            </td><td rowspan="1" colspan="1">66.22</td><td rowspan="1" colspan="1">54.89</td><td rowspan="1" colspan="1">79.59</td><td rowspan="1" colspan="1">45.49</td><td rowspan="1" colspan="1">38.42</td><td rowspan="1" colspan="1">44.58</td><td rowspan="1" colspan="1">237.44</td><td rowspan="1" colspan="1">241.11</td><td rowspan="1" colspan="1">251.92</td><td rowspan="1" colspan="1"/><td rowspan="1" colspan="1"/><td rowspan="1" colspan="1"/><td rowspan="1" colspan="1"/><td rowspan="1" colspan="1"/></tr><tr><td rowspan="1" colspan="1">DMR-KS-05-04-1-6</td><td rowspan="1" colspan="1">
              <italic><tp:taxon-name><tp:taxon-name-part taxon-name-part-type="genus">Bubalus</tp:taxon-name-part> <tp:taxon-name-part taxon-name-part-type="species">arnee</tp:taxon-name-part></tp:taxon-name></italic>
            </td><td rowspan="1" colspan="1">65.79</td><td rowspan="1" colspan="1">58.19</td><td rowspan="1" colspan="1">82.22</td><td rowspan="1" colspan="1">45.07</td><td rowspan="1" colspan="1">38.88</td><td rowspan="1" colspan="1">44.44</td><td rowspan="1" colspan="1">239.66</td><td rowspan="1" colspan="1">241.52</td><td rowspan="1" colspan="1">255.33</td><td rowspan="1" colspan="1"/><td rowspan="1" colspan="1"/><td rowspan="1" colspan="1"/><td rowspan="1" colspan="1"/><td rowspan="1" colspan="1"/></tr><tr><td rowspan="1" colspan="1">DMR-KS-05-03-28-30</td><td rowspan="1" colspan="1">
              <italic><tp:taxon-name><tp:taxon-name-part taxon-name-part-type="genus">Bubalus</tp:taxon-name-part> <tp:taxon-name-part taxon-name-part-type="species">arnee</tp:taxon-name-part></tp:taxon-name></italic>
            </td><td rowspan="1" colspan="1">55.89</td><td rowspan="1" colspan="1">55.48</td><td rowspan="1" colspan="1">69.85</td><td rowspan="1" colspan="1">37.24</td><td rowspan="1" colspan="1">35.40</td><td rowspan="1" colspan="1">39.31</td><td rowspan="1" colspan="1">225.71</td><td rowspan="1" colspan="1">229.18</td><td rowspan="1" colspan="1">237.54</td><td rowspan="1" colspan="1"/><td rowspan="1" colspan="1"/><td rowspan="1" colspan="1"/><td rowspan="1" colspan="1"/><td rowspan="1" colspan="1"/></tr><tr><td rowspan="1" colspan="1">DMR-KS-05-03-26-3</td><td rowspan="1" colspan="1">
              <italic><tp:taxon-name><tp:taxon-name-part taxon-name-part-type="genus">Axis</tp:taxon-name-part> <tp:taxon-name-part taxon-name-part-type="species">axis</tp:taxon-name-part></tp:taxon-name></italic>
            </td><td rowspan="1" colspan="1">25.54</td><td rowspan="1" colspan="1">26.65</td><td rowspan="1" colspan="1">26.37</td><td rowspan="1" colspan="1">20.11</td><td rowspan="1" colspan="1">16.67</td><td rowspan="1" colspan="1">15.61</td><td rowspan="1" colspan="1">176.37</td><td rowspan="1" colspan="1">180.01</td><td rowspan="1" colspan="1">184.21</td><td rowspan="1" colspan="1"/><td rowspan="1" colspan="1"/><td rowspan="1" colspan="1"/><td rowspan="1" colspan="1"/><td rowspan="1" colspan="1"/></tr><tr><td rowspan="1" colspan="1">DMR-KS-05-03-15-14</td><td rowspan="1" colspan="1">
              <italic><tp:taxon-name><tp:taxon-name-part taxon-name-part-type="genus">Axis</tp:taxon-name-part> <tp:taxon-name-part taxon-name-part-type="species">axis</tp:taxon-name-part></tp:taxon-name></italic>
            </td><td rowspan="1" colspan="1">32.87</td><td rowspan="1" colspan="1">30.52</td><td rowspan="1" colspan="1">36.54</td><td rowspan="1" colspan="1">24.38</td><td rowspan="1" colspan="1">20.48</td><td rowspan="1" colspan="1">21.48</td><td rowspan="1" colspan="1">219.75</td><td rowspan="1" colspan="1">220.21</td><td rowspan="1" colspan="1">224.81</td><td rowspan="1" colspan="1"/><td rowspan="1" colspan="1"/><td rowspan="1" colspan="1"/><td rowspan="1" colspan="1"/><td rowspan="1" colspan="1"/></tr><tr><td rowspan="1" colspan="1">DMR-KS-05-03-29-30</td><td rowspan="1" colspan="1">
              <italic><tp:taxon-name><tp:taxon-name-part taxon-name-part-type="genus">Axis</tp:taxon-name-part> <tp:taxon-name-part taxon-name-part-type="species">axis</tp:taxon-name-part></tp:taxon-name></italic>
            </td><td rowspan="1" colspan="1">27.10</td><td rowspan="1" colspan="1">27.45</td><td rowspan="1" colspan="1">28.73</td><td rowspan="1" colspan="1">21.81</td><td rowspan="1" colspan="1">16.14</td><td rowspan="1" colspan="1">16.88</td><td rowspan="1" colspan="1">183.77</td><td rowspan="1" colspan="1">184.96</td><td rowspan="1" colspan="1">187.21</td><td rowspan="1" colspan="1"/><td rowspan="1" colspan="1"/><td rowspan="1" colspan="1"/><td rowspan="1" colspan="1"/><td rowspan="1" colspan="1"/></tr><tr><td rowspan="1" colspan="1">DMR-KS-05-03-28-17</td><td rowspan="1" colspan="1">
              <italic><tp:taxon-name><tp:taxon-name-part taxon-name-part-type="genus">Panolia</tp:taxon-name-part> <tp:taxon-name-part taxon-name-part-type="species">eldii</tp:taxon-name-part></tp:taxon-name></italic>
            </td><td rowspan="1" colspan="1">27.78</td><td rowspan="1" colspan="1">29.00</td><td rowspan="1" colspan="1">28.93</td><td rowspan="1" colspan="1">19.12</td><td rowspan="1" colspan="1">17.32</td><td rowspan="1" colspan="1">17.75</td><td rowspan="1" colspan="1">217.28</td><td rowspan="1" colspan="1">219.89</td><td rowspan="1" colspan="1">223.54</td><td rowspan="1" colspan="1"/><td rowspan="1" colspan="1"/><td rowspan="1" colspan="1"/><td rowspan="1" colspan="1"/><td rowspan="1" colspan="1"/></tr><tr><td rowspan="1" colspan="1">DMR-KS-05-03-25-8</td><td rowspan="1" colspan="1">
              <italic><tp:taxon-name><tp:taxon-name-part taxon-name-part-type="genus">Panolia</tp:taxon-name-part> <tp:taxon-name-part taxon-name-part-type="species">eldii</tp:taxon-name-part></tp:taxon-name></italic>
            </td><td rowspan="1" colspan="1">28.90</td><td rowspan="1" colspan="1">30.23</td><td rowspan="1" colspan="1">31.26</td><td rowspan="1" colspan="1">19.51</td><td rowspan="1" colspan="1">18.51</td><td rowspan="1" colspan="1">20.04</td><td rowspan="1" colspan="1">221.45</td><td rowspan="1" colspan="1">224.13</td><td rowspan="1" colspan="1">225.71</td><td rowspan="1" colspan="1"/><td rowspan="1" colspan="1"/><td rowspan="1" colspan="1"/><td rowspan="1" colspan="1"/><td rowspan="1" colspan="1"/></tr><tr><td rowspan="1" colspan="1">DMR-KS-05-03-15-15</td><td rowspan="1" colspan="1">
              <italic><tp:taxon-name><tp:taxon-name-part taxon-name-part-type="genus">Panolia</tp:taxon-name-part> <tp:taxon-name-part taxon-name-part-type="species">eldii</tp:taxon-name-part></tp:taxon-name></italic>
            </td><td rowspan="1" colspan="1">28.12</td><td rowspan="1" colspan="1">30.52</td><td rowspan="1" colspan="1">30.82</td><td rowspan="1" colspan="1">20.11</td><td rowspan="1" colspan="1">17.01</td><td rowspan="1" colspan="1">17.80</td><td rowspan="1" colspan="1">218.79</td><td rowspan="1" colspan="1">221.74</td><td rowspan="1" colspan="1">227.14</td><td rowspan="1" colspan="1"/><td rowspan="1" colspan="1"/><td rowspan="1" colspan="1"/><td rowspan="1" colspan="1"/><td rowspan="1" colspan="1"/></tr><tr><td rowspan="1" colspan="1">DMR-KS-05-03-19-11</td><td rowspan="1" colspan="1">
              <italic><tp:taxon-name><tp:taxon-name-part taxon-name-part-type="genus">Rusa</tp:taxon-name-part> <tp:taxon-name-part taxon-name-part-type="species">unicolor</tp:taxon-name-part></tp:taxon-name></italic>
            </td><td rowspan="1" colspan="1">36.89</td><td rowspan="1" colspan="1">35.69</td><td rowspan="1" colspan="1">37.75</td><td rowspan="1" colspan="1">26.63</td><td rowspan="1" colspan="1">22.36</td><td rowspan="1" colspan="1">24.08</td><td rowspan="1" colspan="1">233.75</td><td rowspan="1" colspan="1">238.89</td><td rowspan="1" colspan="1">244.97</td><td rowspan="1" colspan="1"/><td rowspan="1" colspan="1"/><td rowspan="1" colspan="1"/><td rowspan="1" colspan="1"/><td rowspan="1" colspan="1"/></tr></tbody></table></table-wrap><table-wrap id="T14" position="float" orientation="portrait"><label>Table 14.</label><caption><p>Body mass prediction of Khok Sung ruminants using second molar variables, compared to relative sizes of the recent population (<xref ref-type="bibr" rid="B73">Grzimek 1975</xref>, <xref ref-type="bibr" rid="B104">Lekagul and McNeely 1988</xref>, <xref ref-type="bibr" rid="B122">Nowak 1999</xref>). The predictive equations follow <xref ref-type="bibr" rid="B98">Janis (1990</xref>: table. 16.8).</p></caption><table id="TID0EB2KM" rules="all"><tbody><tr><th rowspan="1" colspan="1"/><th rowspan="1" colspan="4">Body mass (kg)</th></tr><tr><td rowspan="1" colspan="1">
              <bold><tp:taxon-name><tp:taxon-name-part taxon-name-part-type="family">Cervidae</tp:taxon-name-part></tp:taxon-name></bold>
            </td><td rowspan="1" colspan="3">
              <bold>Khok Sung</bold>
            </td><td rowspan="1" colspan="1">
              <bold>Recent</bold>
            </td></tr><tr><td rowspan="1" colspan="1">
              <bold>Taxa</bold>
            </td><td rowspan="1" colspan="1">
              <bold>N</bold>
            </td><td rowspan="1" colspan="1">
              <bold>Range</bold>
            </td><td rowspan="1" colspan="1">
              <bold>Mean</bold>
            </td><td rowspan="1" colspan="1">
              <bold>Range</bold>
            </td></tr><tr><td rowspan="1" colspan="1">
              <italic><tp:taxon-name><tp:taxon-name-part taxon-name-part-type="genus">Axis</tp:taxon-name-part> <tp:taxon-name-part taxon-name-part-type="species">axis</tp:taxon-name-part></tp:taxon-name></italic>
            </td><td rowspan="1" colspan="1">17</td><td rowspan="1" colspan="1">67.6–127.6</td><td rowspan="1" colspan="1">90.8</td><td rowspan="1" colspan="1">75–100</td></tr><tr><td rowspan="1" colspan="1">
              <italic><tp:taxon-name><tp:taxon-name-part taxon-name-part-type="genus">Panolia</tp:taxon-name-part> <tp:taxon-name-part taxon-name-part-type="species">eldii</tp:taxon-name-part></tp:taxon-name></italic>
            </td><td rowspan="1" colspan="1">7</td><td rowspan="1" colspan="1">99.1–157.6</td><td rowspan="1" colspan="1">133.5</td><td rowspan="1" colspan="1">95–150</td></tr><tr><td rowspan="1" colspan="1">
              <italic><tp:taxon-name><tp:taxon-name-part taxon-name-part-type="genus">Rusa</tp:taxon-name-part> <tp:taxon-name-part taxon-name-part-type="species">unicolor</tp:taxon-name-part></tp:taxon-name></italic>
            </td><td rowspan="1" colspan="1">5</td><td rowspan="1" colspan="1">215.6–332.3</td><td rowspan="1" colspan="1">255.4</td><td rowspan="1" colspan="1">100–350</td></tr><tr><td rowspan="1" colspan="1">
              <bold><tp:taxon-name><tp:taxon-name-part taxon-name-part-type="family">Bovidae</tp:taxon-name-part></tp:taxon-name></bold>
            </td><td rowspan="1" colspan="3">
              <bold>Khok Sung</bold>
            </td><td rowspan="1" colspan="1">
              <bold>Recent</bold>
            </td></tr><tr><td rowspan="1" colspan="1">
              <bold>Taxa</bold>
            </td><td rowspan="1" colspan="1">
              <bold>N</bold>
            </td><td rowspan="1" colspan="1">
              <bold>Range</bold>
            </td><td rowspan="1" colspan="1">
              <bold>Mean</bold>
            </td><td rowspan="1" colspan="1">
              <bold>Range</bold>
            </td></tr><tr><td rowspan="1" colspan="1">
              <italic><tp:taxon-name><tp:taxon-name-part taxon-name-part-type="genus">Bos</tp:taxon-name-part> <tp:taxon-name-part taxon-name-part-type="species">sauveli</tp:taxon-name-part></tp:taxon-name></italic>
            </td><td rowspan="1" colspan="1">3</td><td rowspan="1" colspan="1">660.8–756.0</td><td rowspan="1" colspan="1">720.5</td><td rowspan="1" colspan="1">700–900</td></tr><tr><td rowspan="1" colspan="1">
              <italic><tp:taxon-name><tp:taxon-name-part taxon-name-part-type="genus">Bos</tp:taxon-name-part> <tp:taxon-name-part taxon-name-part-type="species">gaurus</tp:taxon-name-part></tp:taxon-name></italic>
            </td><td rowspan="1" colspan="1">3</td><td rowspan="1" colspan="1">808.5–940.8</td><td rowspan="1" colspan="1">873.2</td><td rowspan="1" colspan="1">700–1000</td></tr><tr><td rowspan="1" colspan="1">
              <italic><tp:taxon-name><tp:taxon-name-part taxon-name-part-type="genus">Bubalus</tp:taxon-name-part> <tp:taxon-name-part taxon-name-part-type="species">arnee</tp:taxon-name-part></tp:taxon-name></italic>
            </td><td rowspan="1" colspan="1">12</td><td rowspan="1" colspan="1">694.5–1243.0</td><td rowspan="1" colspan="1">944.7</td><td rowspan="1" colspan="1">700–1200</td></tr></tbody></table></table-wrap></tp:treatment-sec><ref-list><ref id="B15"><mixed-citation xmlns:xlink="http://www.w3.org/1999/xlink" xlink:type="simple">
          <person-group><name name-style="western"><surname>Beden</surname><given-names>M</given-names></name><name name-style="western"><surname>Guérin</surname><given-names>C</given-names></name></person-group> (<year>1973</year>) <article-title>Le gisement de vertébrés du Phnom Loang (Province de Kampot, Cambodge): Faune du Pléistocène moyen terminal (Loangien).</article-title> <source>Travaux et Documents de l’ORSTOM</source>, <volume>vol. 27</volume>, <publisher-loc>Paris</publisher-loc>, <size units="page">97 pp</size>.</mixed-citation></ref><ref id="B48"><mixed-citation xmlns:xlink="http://www.w3.org/1999/xlink" xlink:type="simple">
          <person-group><name name-style="western"><surname>de Vos</surname><given-names>J</given-names></name><name name-style="western"><surname>Long</surname><given-names>VT</given-names></name></person-group> (<year>1993</year>) <source>Systematic discussion of the Lang Trang fauna</source>. <comment>Unpublished report</comment>.</mixed-citation></ref><ref id="B164"><mixed-citation xmlns:xlink="http://www.w3.org/1999/xlink" xlink:type="simple">
          <person-group><name name-style="western"><surname>Tougard</surname><given-names>C</given-names></name></person-group> (<year>1998</year>) <source>Les faunes de grands mammifères du Pléistocène moyen terminal de Thaïlande dans leur cadre phylogénétique, paléoécologique et biochronologique.</source> <source>PhD thesis</source>, <publisher-name>University of Montpellier</publisher-name> II, <publisher-loc>Montpellier, France</publisher-loc>, <size units="page">175 pp</size>.</mixed-citation></ref><ref id="B7"><mixed-citation xmlns:xlink="http://www.w3.org/1999/xlink" xlink:type="simple">
          <person-group><name name-style="western"><surname>Bacon</surname><given-names>AM</given-names></name><name name-style="western"><surname>Duringer</surname><given-names>P</given-names></name><name name-style="western"><surname>Antoine</surname><given-names>PO</given-names></name><name name-style="western"><surname>Demeter</surname><given-names>F</given-names></name><name name-style="western"><surname>Shackelford</surname><given-names>L</given-names></name><name name-style="western"><surname>Sayavongkhamdy</surname><given-names>T</given-names></name><name name-style="western"><surname>Sichanthongtip</surname><given-names>P</given-names></name><name name-style="western"><surname>Khamdalavong</surname><given-names>P</given-names></name><name name-style="western"><surname>Nokhamaomphu</surname><given-names>S</given-names></name><name name-style="western"><surname>Sysuphanh</surname><given-names>V</given-names></name><name name-style="western"><surname>Patole-Edoumba</surname><given-names>E</given-names></name><name name-style="western"><surname>Chabaux</surname><given-names>F</given-names></name><name name-style="western"><surname>Pelt</surname><given-names>E</given-names></name></person-group> (<year>2011</year>) <article-title>The Middle Pleistocene mammalian fauna from Tam Hang karstic deposit, northern Laos: new data and evolutionary hypothesis.</article-title> <source>Quaternary International</source> <volume>245</volume>: <fpage>315</fpage>–<lpage>332</lpage>. doi: <ext-link xlink:type="simple" ext-link-type="doi" xlink:href="10.1016/j.quaint.2010.11.024">10.1016/j.quaint.2010.11.024</ext-link></mixed-citation></ref><ref id="B57"><mixed-citation xmlns:xlink="http://www.w3.org/1999/xlink" xlink:type="simple">
          <person-group><name name-style="western"><surname>Filoux</surname><given-names>A</given-names></name><name name-style="western"><surname>Wattanapituksakul</surname><given-names>A</given-names></name><name name-style="western"><surname>Lespes</surname><given-names>C</given-names></name><name name-style="western"><surname>Thongcharoenchaikit</surname><given-names>C</given-names></name></person-group> (<year>2015</year>) <article-title>A Pleistocene mammal assemblage containing <italic><tp:taxon-name><tp:taxon-name-part taxon-name-part-type="genus">Ailuropoda</tp:taxon-name-part></tp:taxon-name></italic> and <italic><tp:taxon-name><tp:taxon-name-part taxon-name-part-type="genus">Pongo</tp:taxon-name-part></tp:taxon-name></italic> from Tham Prakai Phet cave, Chaiyaphum Province, Thailand.</article-title> <source>Geobios</source> <volume>48</volume>: <fpage>341</fpage>–<lpage>349</lpage>. doi: <ext-link xlink:type="simple" ext-link-type="doi" xlink:href="10.1016/j.geobios.2015.07.003">10.1016/j.geobios.2015.07.003</ext-link></mixed-citation></ref><ref id="B6"><mixed-citation xmlns:xlink="http://www.w3.org/1999/xlink" xlink:type="simple">
          <person-group><name name-style="western"><surname>Bacon</surname><given-names>AM</given-names></name><name name-style="western"><surname>Demeter</surname><given-names>F</given-names></name><name name-style="western"><surname>Duringer</surname><given-names>P</given-names></name><name name-style="western"><surname>Helm</surname><given-names>C</given-names></name><name name-style="western"><surname>Bano</surname><given-names>M</given-names></name><name name-style="western"><surname>Long</surname><given-names>VT</given-names></name><name name-style="western"><surname>Thuy</surname><given-names>NTK</given-names></name><name name-style="western"><surname>Antoine</surname><given-names>PO</given-names></name><name name-style="western"><surname>Mai</surname><given-names>BT</given-names></name><name name-style="western"><surname>Huong</surname><given-names>NTM</given-names></name><name name-style="western"><surname>Dodo</surname><given-names>Y</given-names></name><name name-style="western"><surname>Chabaux</surname><given-names>F</given-names></name><name name-style="western"><surname>Rihs</surname><given-names>S</given-names></name></person-group> (<year>2008b</year>) <article-title>The Late Pleistocene Duoi U’Oi cave in northern Vietnam: palaeontology, sedimentology, taphonomy and palaeoenvironments.</article-title> <source>Quaternary Science Reviews</source> <volume>27</volume>: <fpage>1627</fpage>–<lpage>1654</lpage>. doi: <ext-link xlink:type="simple" ext-link-type="doi" xlink:href="10.1016/j.quascirev.2008.04.017">10.1016/j.quascirev.2008.04.017</ext-link></mixed-citation></ref><ref id="B73"><mixed-citation xmlns:xlink="http://www.w3.org/1999/xlink" xlink:type="simple">
          <person-group><name name-style="western"><surname>Grzimek</surname><given-names>B</given-names></name></person-group> (<year>1975</year>) <source>Grzimek’s Animal Life Encyclopedia</source>. <volume>Vol 2</volume>, <size units="page">642 pp</size>.</mixed-citation></ref><ref id="B104"><mixed-citation xmlns:xlink="http://www.w3.org/1999/xlink" xlink:type="simple">
          <person-group><name name-style="western"><surname>Lekagul</surname><given-names>B</given-names></name><name name-style="western"><surname>McNeely</surname><given-names>JA</given-names></name></person-group> (<year>1988</year>) <source>Mammals of Thailand.</source> <publisher-name>Association for the Conservation of Wildlife</publisher-name>, <publisher-loc>Bangkok</publisher-loc>, <size units="page">758 pp</size>.</mixed-citation></ref><ref id="B122"><mixed-citation xmlns:xlink="http://www.w3.org/1999/xlink" xlink:type="simple">
          <person-group><name name-style="western"><surname>Nowak</surname><given-names>RM</given-names></name></person-group> (<year>1999</year>) <source>Walker’s Mammals of the World.</source> <publisher-name>The John Hopkins University Press</publisher-name>, <publisher-loc>London</publisher-loc>, <size units="page">1936 pp</size>.</mixed-citation></ref><ref id="B98"><mixed-citation xmlns:xlink="http://www.w3.org/1999/xlink" xlink:type="simple">
          <person-group><name name-style="western"><surname>Janis</surname><given-names>CM</given-names></name></person-group> (<year>1990</year>) <article-title>Correlation of cranial and dental variables with body size in ungulates and macropodoids.</article-title> In: <person-group><name name-style="western"><surname>Damuth</surname><given-names>J</given-names></name><name name-style="western"><surname>MacFadden</surname><given-names>BJ</given-names></name></person-group> (<role>Eds</role>) <source>Body Size in Mammalian Paleobiology: Estimation and Biological Implications</source>. <publisher-name>Cambridge University Press</publisher-name>, <publisher-loc>Cambridge</publisher-loc>, <fpage>255</fpage>–<lpage>299</lpage>.</mixed-citation></ref><ref id="B81"><mixed-citation xmlns:xlink="http://www.w3.org/1999/xlink" xlink:type="simple">
          <person-group><name name-style="western"><surname>Hassanin</surname><given-names>A</given-names></name><name name-style="western"><surname>Ropiquet</surname><given-names>A</given-names></name><name name-style="western"><surname>Cornette</surname><given-names>R</given-names></name><name name-style="western"><surname>Tranier</surname><given-names>M</given-names></name><name name-style="western"><surname>Pfeffer</surname><given-names>P</given-names></name><name name-style="western"><surname>Candegabe</surname><given-names>P</given-names></name><name name-style="western"><surname>Lemaire</surname><given-names>M</given-names></name></person-group> (<year>2006</year>) <article-title>Has the kouprey (<italic><tp:taxon-name><tp:taxon-name-part taxon-name-part-type="genus">Bos</tp:taxon-name-part> <tp:taxon-name-part taxon-name-part-type="species">sauveli</tp:taxon-name-part></tp:taxon-name></italic> Urbain, 1937) been domesticated in Cambodia?</article-title> <source>Comptes Rendus Biologies</source> <volume>329</volume>: <fpage>124</fpage>–<lpage>135</lpage>. doi: <ext-link xlink:type="simple" ext-link-type="doi" xlink:href="10.1016/j.crvi.2005.11.003">10.1016/j.crvi.2005.11.003</ext-link></mixed-citation></ref><ref id="B59"><mixed-citation xmlns:xlink="http://www.w3.org/1999/xlink" xlink:type="simple">
          <person-group><name name-style="western"><surname>Galbreath</surname><given-names>GJ</given-names></name><name name-style="western"><surname>Mordacq</surname><given-names>JC</given-names></name><name name-style="western"><surname>Weiler</surname><given-names>FH</given-names></name></person-group> (<year>2006</year>) <article-title>Genetically solving a zoological mystery: was the kouprey (<italic><tp:taxon-name><tp:taxon-name-part taxon-name-part-type="genus">Bos</tp:taxon-name-part> <tp:taxon-name-part taxon-name-part-type="species">sauveli</tp:taxon-name-part></tp:taxon-name></italic>) a feral hybrid?</article-title> <source>Journal of Zoology</source> <volume>270</volume>: <fpage>561</fpage>–<lpage>564</lpage>. doi: <ext-link xlink:type="simple" ext-link-type="doi" xlink:href="10.1111/j.1469-7998.2006.00188.x">10.1111/j.1469-7998.2006.00188.x</ext-link></mixed-citation></ref><ref id="B80"><mixed-citation xmlns:xlink="http://www.w3.org/1999/xlink" xlink:type="simple">
          <person-group><name name-style="western"><surname>Hassanin</surname><given-names>A</given-names></name><name name-style="western"><surname>Ropiquet</surname><given-names>A</given-names></name></person-group> (<year>2007</year>) <article-title>What is the taxonomic status of the Cambodian banteng and does it have close genetic links with the kouprey?</article-title> <source>Journal of Zoology</source> <volume>271</volume>: <fpage>246</fpage>–<lpage>252</lpage>. doi: <ext-link xlink:type="simple" ext-link-type="doi" xlink:href="10.1111/j.1469-7998.2006.00272.x">10.1111/j.1469-7998.2006.00272.x</ext-link></mixed-citation></ref></ref-list></tp:taxon-treatment>
