# Supplementary material for: The Middle Pleistocene vertebrate fauna from Khok Sung (Nakhon Ratchasima, Thailand): biochronological and paleobiogeographical implications
Source: Zookeys. 2016 Aug 30;(613):1–157. doi: 10.3897/zookeys.613.8309 (PMC5027644; doi:10.3897/zookeys.613.8309)
Supplement: XML Treatment for Bos gaurus [file zookeys.613.8309-treatment12.xml]

<!DOCTYPE tp:taxon-treatment
  PUBLIC "-//TaxonX//DTD Taxonomic Treatment Publishing DTD v0 20100105//EN" "tax-treatment-NSO.dtd">
<tp:taxon-treatment xmlns:tp="http://www.plazi.org/taxpub"><tp:treatment-meta><kwd-group><label>Taxon classification</label><kwd><named-content content-type="kingdom">Animalia</named-content></kwd><kwd><named-content content-type="order">Artiodactyla</named-content></kwd><kwd><named-content content-type="family">Bovidae</named-content></kwd></kwd-group><mixed-citation publication-type="journal"><person-group><name><surname>Suraprasit</surname><given-names>Kantapon</given-names></name><name><surname>Jaeger</surname><given-names>Jean-Jacques</given-names></name><name><surname>Chaimanee</surname><given-names>Yaowalak</given-names></name><name><surname>Chavasseau</surname><given-names>Olivier</given-names></name><name><surname>Yamee</surname><given-names>Chotima</given-names></name><name><surname>Tian</surname><given-names>Pannipa</given-names></name><name><surname>Panha</surname><given-names>Somsak</given-names></name></person-group><article-title>The Middle Pleistocene vertebrate fauna from Khok Sung (Nakhon Ratchasima, Thailand): biochronological and paleobiogeographical implications</article-title><source>Zookeys</source><day>30</day><month>8</month><year>2016</year><volume>2016</volume><issue>613</issue><fpage>1</fpage><lpage>157</lpage><pub-id pub-id-type="doi">10.3897/zookeys.613.8309</pub-id></mixed-citation></tp:treatment-meta><tp:nomenclature><tp:taxon-name>
                    <tp:taxon-name-part taxon-name-part-type="genus">Bos</tp:taxon-name-part>
                    <tp:taxon-name-part taxon-name-part-type="species">gaurus</tp:taxon-name-part>
                  </tp:taxon-name><tp:taxon-authority>(Hamilton-Smith, 1827)</tp:taxon-authority></tp:nomenclature><tp:treatment-sec sec-type="material" id="SECID0EEYEM"><title>Referred material.</title><p>A left horn core, DMR-KS-05-03-26-22; a right DP2, DMR-KS-05-03-20-4; two right P2—DMR-KS-05-03-19-27 and DMR-KS-05-04-03-3; a right DP3, DMR-KS-05-03-20-3; a right DP4, DMR-KS-05-03-17-3; a right M1, DMR-KS-05-03-00-20; a right M3, DMR-KS-05-03-17-1; a right mandible with m1–m3, DMR-KS-05-03-00-1; a left mandible with p2–m3, DMR-KS-05-04-3-1; a left i1, DMR-KS-05-03-00-27; two left m2—DMR-KS-05-03-19-26 and DMR-KS-05-03-16-1; two humeri—DMR-KS-05-05-1-1 (right) and DMR-KS-05-03-00-62 (left); a right metacarpus, DMR-KS-05-03-26-27; two left femora—DMR-KS-05-03-9-2 and DMR-KS-05-04-30-1 (proximal part).</p></tp:treatment-sec><tp:treatment-sec sec-type="material" id="SECID0EJYEM"><title>Material description.</title><p>
              <bold>Horn core</bold>: a single horn core (DMR-KS-05-03-26-22) is small, curved upward (Fig. <xref ref-type="fig" rid="F28">28A, B</xref>) and slightly backward. The horn core base is oval in cross-section (Fig. <xref ref-type="fig" rid="F28">28A</xref>). A longitudinal ridge on the anterior surface of the horn core is present (Fig. <xref ref-type="fig" rid="F28">28B</xref>). This specimen belongs to a juvenile individual according to its very small size.</p><fig id="F28" position="float" orientation="portrait"><label>Figure 28.</label><caption><p>Remains of <italic><tp:taxon-name><tp:taxon-name-part taxon-name-part-type="genus">Bos</tp:taxon-name-part> <tp:taxon-name-part taxon-name-part-type="species">gaurus</tp:taxon-name-part></tp:taxon-name></italic> from Khok Sung: <bold>A–B</bold> DMR-KS-05-03-26-22, a left horn core in posterior (<bold>A</bold>) and anterior (<bold>B</bold>) view <bold>C</bold> DMR-KS-05-03-20-1, a right DP2 <bold>D</bold> DMR-KS-05-03-19-27, a right P2 <bold>E</bold> DMR-KS-05-04-03-03, a right P2 <bold>F</bold> DMR-KS-05-03-20-3, a right DP3 <bold>G–H</bold> <abbrev xmlns:xlink="http://www.w3.org/1999/xlink" xlink:title="Department of Mineral Resources" id="ABBRID0E6ZEM" xlink:type="simple">DMR</abbrev>-05-03-17-3, a right DP4 in occlusal (<bold>G</bold>) and lingual (<bold>H</bold>) views <bold>I</bold> <abbrev xmlns:xlink="http://www.w3.org/1999/xlink" xlink:title="Department of Mineral Resources" id="ABBRID0EJ1EM" xlink:type="simple">DMR</abbrev>-05-03-17-1, a right M3 <bold>J</bold> <abbrev xmlns:xlink="http://www.w3.org/1999/xlink" xlink:title="Department of Mineral Resources" id="ABBRID0EP1EM" xlink:type="simple">DMR</abbrev>-05-03-19-26, a left m2 <bold>K–L</bold> DMR-KS-05-04-3-1, a left mandible in and occlusal (<bold>K</bold>) and lateral (<bold>L</bold>) views <bold>M</bold> DMR-KS-05-03-00-1, a fragmentary mandible in occlusal view. All isolated teeth are shown in occlusal view.</p></caption><graphic xmlns:xlink="http://www.w3.org/1999/xlink" xlink:href="zookeys-613-001-g028.jpg" position="float" orientation="portrait" xlink:type="simple" id="oo_101075.jpg"/></fig><p>
              <bold>Upper dentition</bold>: DP2 (DMR-KS-05-03-20-4) is small and elongated, characterized by three main cones (anterior cone, paracone, and metacone) and a well-developed metastyle (Fig. <xref ref-type="fig" rid="F28">28C</xref>) (for measurements, see Tab. <xref ref-type="table" rid="T15">15</xref>). The anterior and poste<!--PageBreak-->rior fossettes fuse together. Two P2 (DMR-KS-05-03-19-27; Fig. <xref ref-type="fig" rid="F28">28D</xref> and DMR-KS-05-04-03-3: Fig. <xref ref-type="fig" rid="F28">28E</xref>) have a well developed paracone rib close to the parastyle and a nearly flat lingual wall. The fossettes are separated into two islands (larger for the anterior one) due to the heavy wear stage (Fig. <xref ref-type="fig" rid="F28">28D</xref>). The P2 shows a nearly straight posterior wall and is wider than the DP2 (Fig. <xref ref-type="fig" rid="F28">28E</xref>). On the molarized DP3, the posterior lobe is broader than the anterior lobe (Fig. <xref ref-type="fig" rid="F28">28F</xref>). A small medial fossette is present. The entostyle is short and projects posteriorly. The molarized DP4 (DMR-KS-05-03-17-3) <!--PageBreak-->is slightly worn, characterized by a rectangular outline, well-developed buccal styles, an unfused entostyle, and two separated medial fossette (Fig. <xref ref-type="fig" rid="F28">28G–H</xref>). The entostyle is bifurcated and situated between the protocone and hypocone (Fig. <xref ref-type="fig" rid="F28">28G</xref>). Two parallel longitudinal grooves are present along the lingual surface of the enstostyle, likely resulting in a trifurcated pattern in relation to the middle wear stage (Fig. <xref ref-type="fig" rid="F28">28H</xref>). The heavily worn M1 (DMR-KS-05-03-00-20) displays a subsquare outline and an unbifurcated entostyle positioned between the protocone and hypocone (Fig. <xref ref-type="fig" rid="F28">28I</xref>). The medial fossette is absent due to the heavy wear stage. The M3 (DMR-KS-05-03-17-1) exhibits well-developed buccal styles and large medial fossettes splitting into 2 islands with wear (Fig. <xref ref-type="fig" rid="F28">28J</xref>). The entostyle on the M3 is short, not bifurcated, and close to the hypocone.</p><p>
              <bold>Mandibles and lower dentition</bold>: DMR-KS-05-04-3-1 is complete, posterior to the p2, with the exception of a small part of the angular region (Fig. <xref ref-type="fig" rid="F28">28K, L</xref>) (for measurements, see Appendix <xref ref-type="table" rid="T32">13</xref>). Another mandible (DMR-KS-05-03-00-1) preserves only a portion of the ramus with the complete molar row (Fig. <xref ref-type="fig" rid="F28">28M</xref> and Appendix <xref ref-type="table" rid="T32">13</xref>). The isolated i1 (DMR-KS-05-03-00-27) is heavily worn, spatulate, and robust. Lower premolars have well-developed main cuspids and cristids (Fig. <xref ref-type="fig" rid="F28">28K, M</xref>). On the p2, the protocone is the highest cuspid and the posterior fossette is present. The p3 is elongated as long as the p4. The premetacristid is poorly developed. The postprotocristid on the p3 is larger than that on the p4. On the p4, the postprotocristid is narrow and anteroposteriorly constricted. The metaconid is most developed, compared to <italic><tp:taxon-name><tp:taxon-name-part taxon-name-part-type="genus">Bos</tp:taxon-name-part> <tp:taxon-name-part taxon-name-part-type="species">sauveli</tp:taxon-name-part></tp:taxon-name></italic> and <italic><tp:taxon-name><tp:taxon-name-part taxon-name-part-type="genus">Bos</tp:taxon-name-part> <tp:taxon-name-part taxon-name-part-type="species">javanicus</tp:taxon-name-part></tp:taxon-name></italic> as well as <italic><tp:taxon-name><tp:taxon-name-part taxon-name-part-type="genus">Bubalus</tp:taxon-name-part> <tp:taxon-name-part taxon-name-part-type="species">arnee</tp:taxon-name-part></tp:taxon-name></italic>. For all lower molars, the ectostylid is slightly developed and not bifurcated (Fig. <xref ref-type="fig" rid="F28">28K, M–N</xref>) (for measurements, see Tab. <xref ref-type="table" rid="T15">15</xref>). In lingual view, the metastylid is absent at the medium wear stage (Fig. <xref ref-type="fig" rid="F28">28K, M</xref>). In occlusal view, the entostylid is straight and short. The buccal outline of the protoconid and hypoconid is U-shaped in relation to the strong wear (Fig. <xref ref-type="fig" rid="F28">28M</xref>). The posterior talonid on the m3 is well-developed. The posthypoconulidcristid protrudes posteriorly.</p><p>
              <bold>Postcranial remains</bold>: postcranial elements include humeri (Fig. <xref ref-type="fig" rid="F29">29A–D</xref>), a metacarpus (Fig. <xref ref-type="fig" rid="F29">29E–G</xref>), and femora (Fig. <xref ref-type="fig" rid="F29">29H–J</xref>) (for measurements, see Appendix <xref ref-type="table" rid="T20">1</xref>). The femur DMR-KS-05-04-30-1 lacks a distal portion. We assign these postcranial bones based on the proportional correlations with the recent specimens of <italic><tp:taxon-name><tp:taxon-name-part taxon-name-part-type="genus">Bos</tp:taxon-name-part> <tp:taxon-name-part taxon-name-part-type="species">gaurus</tp:taxon-name-part></tp:taxon-name></italic> (Tab. <xref ref-type="table" rid="T13">13</xref> and Appendices <xref ref-type="table" rid="T26">7</xref> and <xref ref-type="table" rid="T28">9</xref>–<xref ref-type="table" rid="T31">12</xref>).</p><fig id="F29" position="float" orientation="portrait"><label>Figure 29.</label><caption><p>Postcranial remains of <italic><tp:taxon-name><tp:taxon-name-part taxon-name-part-type="genus">Bos</tp:taxon-name-part> <tp:taxon-name-part taxon-name-part-type="species">gaurus</tp:taxon-name-part></tp:taxon-name></italic> from Khok Sung: <bold>A–D</bold> DMR-KS-05-05-1-1, a right humerus in proximal (<bold>A</bold>), posterior (<bold>B</bold>), anterior (<bold>C</bold>), and distal (<bold>D</bold>) views <bold>E–G</bold> DMR-KS-05-03-26-27, a right metacarpus in proximal (<bold>E</bold>), anterior (<bold>F</bold>), and distal (<bold>G</bold>) views <bold>H–J</bold> DMR-KS-05-03-9-2, a left femur in proximal (<bold>H</bold>), distal (<bold>I</bold>), and anterior (<bold>J</bold>) views.</p></caption><graphic xmlns:xlink="http://www.w3.org/1999/xlink" xlink:href="zookeys-613-001-g029.jpg" position="float" orientation="portrait" xlink:type="simple" id="oo_101076.jpg"/></fig></tp:treatment-sec><tp:treatment-sec sec-type="remarks" id="SECID0E4BFM"><title>Taxonomic remarks and comparisons.</title><p>According to <xref ref-type="bibr" rid="B97">IUCN (2015)</xref>, the wild forms of gaurs are considered as <italic><tp:taxon-name><tp:taxon-name-part taxon-name-part-type="genus">Bos</tp:taxon-name-part> <tp:taxon-name-part taxon-name-part-type="species">gaurus</tp:taxon-name-part></tp:taxon-name></italic>, while their domestic forms are recognized as <italic><tp:taxon-name><tp:taxon-name-part taxon-name-part-type="genus">Bos</tp:taxon-name-part> <tp:taxon-name-part taxon-name-part-type="species">frontalis</tp:taxon-name-part></tp:taxon-name></italic> (<xref ref-type="bibr" rid="B61">Gentry et al. 2004</xref>). We consider here the Pleistocene fossil gaurs as belonging to wild forms in terms of taxonomic nomenclature.</p><p>We assign the juvenile horn core (DMR-KS-05-03-26-22) to <italic><tp:taxon-name><tp:taxon-name-part taxon-name-part-type="genus">Bos</tp:taxon-name-part> <tp:taxon-name-part taxon-name-part-type="species">gaurus</tp:taxon-name-part></tp:taxon-name></italic> because the horn cores of gaurs are different from all other <italic><tp:taxon-name><tp:taxon-name-part taxon-name-part-type="genus">Bos</tp:taxon-name-part></tp:taxon-name></italic> species. They grow outward and curve upward, similar to those of <italic><tp:taxon-name><tp:taxon-name-part taxon-name-part-type="genus">Bubalus</tp:taxon-name-part> <tp:taxon-name-part taxon-name-part-type="species">arnee</tp:taxon-name-part></tp:taxon-name></italic>, but their apical portion curves inward and slightly forward (<xref ref-type="bibr" rid="B104">Lekagul and McNeely 1988</xref>).</p><p>Mandibles and isolated teeth of <italic><tp:taxon-name><tp:taxon-name-part taxon-name-part-type="genus">Bos</tp:taxon-name-part> <tp:taxon-name-part taxon-name-part-type="species">gaurus</tp:taxon-name-part></tp:taxon-name></italic> are also observed. The cheek teeth of <italic><tp:taxon-name><tp:taxon-name-part taxon-name-part-type="genus">Bos</tp:taxon-name-part> <tp:taxon-name-part taxon-name-part-type="species">gaurus</tp:taxon-name-part></tp:taxon-name></italic> are distinguished from <italic><tp:taxon-name><tp:taxon-name-part taxon-name-part-type="genus">Bos</tp:taxon-name-part> <tp:taxon-name-part taxon-name-part-type="species">sauveli</tp:taxon-name-part></tp:taxon-name></italic> and <italic><tp:taxon-name><tp:taxon-name-part taxon-name-part-type="genus">Bos</tp:taxon-name-part> <tp:taxon-name-part taxon-name-part-type="species">javanicus</tp:taxon-name-part></tp:taxon-name></italic> by having two separate fossettes on the P2, more developed metaconids and more anteroposteriorly constricted <!--PageBreak-->postprotocristids on the p3 and p4, and more robust cheek teeth (Figs <xref ref-type="fig" rid="F26">26</xref> and <xref ref-type="fig" rid="F27">27</xref>, and Tab. <xref ref-type="table" rid="T15">15</xref>). The entostyles are usually bifurcated or sometimes trifurcated on the slightly to moderately worn upper molars (our observations on the comparative material of recent <italic><tp:taxon-name><tp:taxon-name-part taxon-name-part-type="genus">Bos</tp:taxon-name-part> <tp:taxon-name-part taxon-name-part-type="species">gaurus</tp:taxon-name-part></tp:taxon-name></italic>: e.g., <named-content xmlns:xlink="http://www.w3.org/1999/xlink" content-type="dwc:institutional_code" xlink:type="simple">ZSM</named-content>-1972-5 and <named-content xmlns:xlink="http://www.w3.org/1999/xlink" content-type="dwc:institutional_code" xlink:type="simple">ZSM</named-content>-1961-313), similar to those of <italic><tp:taxon-name><tp:taxon-name-part taxon-name-part-type="genus">Bos</tp:taxon-name-part> <tp:taxon-name-part taxon-name-part-type="species">javanicus</tp:taxon-name-part></tp:taxon-name></italic>. But the entostyle is not bifurcated, when the molar is extremely worn, as seen on the specimen DMR-KS-05-03-00-20 (Fig. <xref ref-type="fig" rid="F28">28I</xref>). This character is therefore morphologically variable through wear. On the m3, the entostylid and posterior talonid in <italic><tp:taxon-name><tp:taxon-name-part taxon-name-part-type="genus">Bos</tp:taxon-name-part> <tp:taxon-name-part taxon-name-part-type="species">gaurus</tp:taxon-name-part></tp:taxon-name></italic> is almost more developed than that in <italic><tp:taxon-name><tp:taxon-name-part taxon-name-part-type="genus">Bos</tp:taxon-name-part> <tp:taxon-name-part taxon-name-part-type="species">javanicus</tp:taxon-name-part></tp:taxon-name></italic>. The angle between the posthypocristid and prehypoconulidcristid is slightly more divergent in <italic><tp:taxon-name><tp:taxon-name-part taxon-name-part-type="genus">Bos</tp:taxon-name-part> <tp:taxon-name-part taxon-name-part-type="species">sauveli</tp:taxon-name-part></tp:taxon-name></italic> than in <italic><tp:taxon-name><tp:taxon-name-part taxon-name-part-type="genus">Bos</tp:taxon-name-part> <tp:taxon-name-part taxon-name-part-type="species">gaurus</tp:taxon-name-part></tp:taxon-name></italic>. The size of Khok Sung <italic><tp:taxon-name><tp:taxon-name-part taxon-name-part-type="genus">Bos</tp:taxon-name-part> <tp:taxon-name-part taxon-name-part-type="species">gaurus</tp:taxon-name-part></tp:taxon-name></italic> falls within the range of the recent population (Figs <xref ref-type="fig" rid="F26">26</xref> and <xref ref-type="fig" rid="F27">27</xref>, and Tab. <xref ref-type="table" rid="T14">14</xref>). We elucidate here the co-occurrence of two <italic><tp:taxon-name><tp:taxon-name-part taxon-name-part-type="genus">Bos</tp:taxon-name-part></tp:taxon-name></italic> species, <italic><tp:taxon-name><tp:taxon-name-part taxon-name-part-type="genus">Bos</tp:taxon-name-part> <tp:taxon-name-part taxon-name-part-type="species">sauveli</tp:taxon-name-part></tp:taxon-name></italic> and <italic><tp:taxon-name><tp:taxon-name-part taxon-name-part-type="genus">Bos</tp:taxon-name-part> <tp:taxon-name-part taxon-name-part-type="species">gaurus</tp:taxon-name-part></tp:taxon-name></italic> (larger), in Khok Sung.</p><!--PageBreak--></tp:treatment-sec><tp:treatment-sec><!--Section generated to contain objects referenced in tp:taxon-treatment.--><table-wrap id="T15" position="float" orientation="portrait"><label>Table 15.</label><caption><p>Measurements (lengths and widths in millimeters) of large bovid teeth from Khok Sung. N=number of specimens.</p></caption><table id="TID0E2OLM" rules="all"><tbody><tr><th rowspan="1" colspan="1"/><th rowspan="1" colspan="3">Length</th><th rowspan="1" colspan="3">Width</th></tr><tr><th rowspan="1" colspan="1"/><th rowspan="1" colspan="1">N</th><th rowspan="1" colspan="1">Range</th><th rowspan="1" colspan="1">Mean</th><th rowspan="1" colspan="1">N</th><th rowspan="1" colspan="1">Range</th><th rowspan="1" colspan="1">Mean</th></tr><tr><td rowspan="1" colspan="7">
              <bold><italic><tp:taxon-name><tp:taxon-name-part taxon-name-part-type="genus">Bos</tp:taxon-name-part> <tp:taxon-name-part taxon-name-part-type="species">sauveli</tp:taxon-name-part></tp:taxon-name></italic></bold>
            </td></tr><tr><td rowspan="1" colspan="1">DP3</td><td rowspan="1" colspan="1">1</td><td rowspan="1" colspan="1">27.39</td><td rowspan="1" colspan="1">–</td><td rowspan="1" colspan="1">1</td><td rowspan="1" colspan="1">14.91</td><td rowspan="1" colspan="1">–</td></tr><tr><td rowspan="1" colspan="1">P3</td><td rowspan="1" colspan="1">1</td><td rowspan="1" colspan="1">17.57</td><td rowspan="1" colspan="1">–</td><td rowspan="1" colspan="1">1</td><td rowspan="1" colspan="1">19.71</td><td rowspan="1" colspan="1">–</td></tr><tr><td rowspan="1" colspan="1">M1 or M2</td><td rowspan="1" colspan="1">–</td><td rowspan="1" colspan="1">–</td><td rowspan="1" colspan="1">–</td><td rowspan="1" colspan="1">1</td><td rowspan="1" colspan="1">25.63</td><td rowspan="1" colspan="1">–</td></tr><tr><td rowspan="1" colspan="1">M3</td><td rowspan="1" colspan="1">1</td><td rowspan="1" colspan="1">35.46</td><td rowspan="1" colspan="1">–</td><td rowspan="1" colspan="1">1</td><td rowspan="1" colspan="1">23.55</td><td rowspan="1" colspan="1">–</td></tr><tr><td rowspan="1" colspan="1">i2</td><td rowspan="1" colspan="1">1</td><td rowspan="1" colspan="1">13.67</td><td rowspan="1" colspan="1">–</td><td rowspan="1" colspan="1">1</td><td rowspan="1" colspan="1">11.53</td><td rowspan="1" colspan="1">–</td></tr><tr><td rowspan="1" colspan="1">i3</td><td rowspan="1" colspan="1">1</td><td rowspan="1" colspan="1">13.68</td><td rowspan="1" colspan="1">–</td><td rowspan="1" colspan="1">1</td><td rowspan="1" colspan="1">8.68</td><td rowspan="1" colspan="1">–</td></tr><tr><td rowspan="1" colspan="1">p2</td><td rowspan="1" colspan="1">2</td><td rowspan="1" colspan="1">14.13–14.77</td><td rowspan="1" colspan="1">14.45</td><td rowspan="1" colspan="1">2</td><td rowspan="1" colspan="1">8.52–10.39</td><td rowspan="1" colspan="1">9.46</td></tr><tr><td rowspan="1" colspan="1">p4</td><td rowspan="1" colspan="1">1</td><td rowspan="1" colspan="1">23.39</td><td rowspan="1" colspan="1">–</td><td rowspan="1" colspan="1">1</td><td rowspan="1" colspan="1">12.91</td><td rowspan="1" colspan="1">–</td></tr><tr><td rowspan="1" colspan="1">m1</td><td rowspan="1" colspan="1">3</td><td rowspan="1" colspan="1">27.24–27.96</td><td rowspan="1" colspan="1">27.72</td><td rowspan="1" colspan="1">3</td><td rowspan="1" colspan="1">17.21–18.26</td><td rowspan="1" colspan="1">17.73</td></tr><tr><td rowspan="1" colspan="1">m2</td><td rowspan="1" colspan="1">3</td><td rowspan="1" colspan="1">29.70–32.47</td><td rowspan="1" colspan="1">30.11</td><td rowspan="1" colspan="1">3</td><td rowspan="1" colspan="1">17.87–18.79</td><td rowspan="1" colspan="1">18.29</td></tr><tr><td rowspan="1" colspan="1">m3</td><td rowspan="1" colspan="1">3</td><td rowspan="1" colspan="1">40.60–47.60</td><td rowspan="1" colspan="1">43.78</td><td rowspan="1" colspan="1">5</td><td rowspan="1" colspan="1">17.09–19.91</td><td rowspan="1" colspan="1">18.37</td></tr><tr><td rowspan="1" colspan="7">
              <bold><italic><tp:taxon-name><tp:taxon-name-part taxon-name-part-type="genus">Bos</tp:taxon-name-part> <tp:taxon-name-part taxon-name-part-type="species">gaurus</tp:taxon-name-part></tp:taxon-name></italic></bold>
            </td></tr><tr><td rowspan="1" colspan="1">DP2</td><td rowspan="1" colspan="1">1</td><td rowspan="1" colspan="1">22.28</td><td rowspan="1" colspan="1">–</td><td rowspan="1" colspan="1">1</td><td rowspan="1" colspan="1">10.67</td><td rowspan="1" colspan="1">–</td></tr><tr><td rowspan="1" colspan="1">P2</td><td rowspan="1" colspan="1">2</td><td rowspan="1" colspan="1">19.42–20.79</td><td rowspan="1" colspan="1">20.11</td><td rowspan="1" colspan="1">2</td><td rowspan="1" colspan="1">13.55–15.58</td><td rowspan="1" colspan="1">14.57</td></tr><tr><td rowspan="1" colspan="1">DP3</td><td rowspan="1" colspan="1">1</td><td rowspan="1" colspan="1">28.73</td><td rowspan="1" colspan="1">–</td><td rowspan="1" colspan="1">1</td><td rowspan="1" colspan="1">18.97</td><td rowspan="1" colspan="1">–</td></tr><tr><td rowspan="1" colspan="1">DP4</td><td rowspan="1" colspan="1">1</td><td rowspan="1" colspan="1">29.75</td><td rowspan="1" colspan="1">–</td><td rowspan="1" colspan="1">1</td><td rowspan="1" colspan="1">22.55</td><td rowspan="1" colspan="1">–</td></tr><tr><td rowspan="1" colspan="1">M1</td><td rowspan="1" colspan="1">1</td><td rowspan="1" colspan="1">26.33</td><td rowspan="1" colspan="1">–</td><td rowspan="1" colspan="1">1</td><td rowspan="1" colspan="1">29.95</td><td rowspan="1" colspan="1">–</td></tr><tr><td rowspan="1" colspan="1">M3</td><td rowspan="1" colspan="1">1</td><td rowspan="1" colspan="1">36.96</td><td rowspan="1" colspan="1">–</td><td rowspan="1" colspan="1">1</td><td rowspan="1" colspan="1">26.94</td><td rowspan="1" colspan="1">–</td></tr><tr><td rowspan="1" colspan="1">i1</td><td rowspan="1" colspan="1">1</td><td rowspan="1" colspan="1">20.30</td><td rowspan="1" colspan="1">–</td><td rowspan="1" colspan="1">1</td><td rowspan="1" colspan="1">11.35</td><td rowspan="1" colspan="1">–</td></tr><tr><td rowspan="1" colspan="1">p2</td><td rowspan="1" colspan="1">1</td><td rowspan="1" colspan="1">13.77</td><td rowspan="1" colspan="1">–</td><td rowspan="1" colspan="1">1</td><td rowspan="1" colspan="1">8.56</td><td rowspan="1" colspan="1">–</td></tr><tr><td rowspan="1" colspan="1">p3</td><td rowspan="1" colspan="1">1</td><td rowspan="1" colspan="1">21.58</td><td rowspan="1" colspan="1">–</td><td rowspan="1" colspan="1">1</td><td rowspan="1" colspan="1">11.92</td><td rowspan="1" colspan="1">–</td></tr><tr><td rowspan="1" colspan="1">p4</td><td rowspan="1" colspan="1">1</td><td rowspan="1" colspan="1">21.11</td><td rowspan="1" colspan="1">–</td><td rowspan="1" colspan="1">1</td><td rowspan="1" colspan="1">12.72</td><td rowspan="1" colspan="1">–</td></tr><tr><td rowspan="1" colspan="1">m1</td><td rowspan="1" colspan="1">2</td><td rowspan="1" colspan="1">25.29–28.67</td><td rowspan="1" colspan="1">26.98</td><td rowspan="1" colspan="1">2</td><td rowspan="1" colspan="1">18.25–19.28</td><td rowspan="1" colspan="1">18.77</td></tr><tr><td rowspan="1" colspan="1">m2</td><td rowspan="1" colspan="1">3</td><td rowspan="1" colspan="1">30.36–35.09</td><td rowspan="1" colspan="1">32.82</td><td rowspan="1" colspan="1">3</td><td rowspan="1" colspan="1">19.00–20.07</td><td rowspan="1" colspan="1">19.45</td></tr><tr><td rowspan="1" colspan="1">m3</td><td rowspan="1" colspan="1">2</td><td rowspan="1" colspan="1">42.56–46.23</td><td rowspan="1" colspan="1">44.40</td><td rowspan="1" colspan="1">2</td><td rowspan="1" colspan="1">18.72–18.79</td><td rowspan="1" colspan="1">18.76</td></tr><tr><td rowspan="1" colspan="7">
              <bold><italic><tp:taxon-name><tp:taxon-name-part taxon-name-part-type="genus">Bubalus</tp:taxon-name-part> <tp:taxon-name-part taxon-name-part-type="species">arnee</tp:taxon-name-part></tp:taxon-name></italic></bold>
            </td></tr><tr><td rowspan="1" colspan="1">P2</td><td rowspan="1" colspan="1">3</td><td rowspan="1" colspan="1">22.30–26.78</td><td rowspan="1" colspan="1">24.04</td><td rowspan="1" colspan="1">3</td><td rowspan="1" colspan="1">14.47–17.26</td><td rowspan="1" colspan="1">15.76</td></tr><tr><td rowspan="1" colspan="1">DP3</td><td rowspan="1" colspan="1">1</td><td rowspan="1" colspan="1">31.92</td><td rowspan="1" colspan="1">–</td><td rowspan="1" colspan="1">1</td><td rowspan="1" colspan="1">19.75</td><td rowspan="1" colspan="1">–</td></tr><tr><td rowspan="1" colspan="1">P3</td><td rowspan="1" colspan="1">7</td><td rowspan="1" colspan="1">17.85–25.03</td><td rowspan="1" colspan="1">21.58</td><td rowspan="1" colspan="1">7</td><td rowspan="1" colspan="1">15.56–21.93</td><td rowspan="1" colspan="1">20.32</td></tr><tr><td rowspan="1" colspan="1">DP4</td><td rowspan="1" colspan="1">1</td><td rowspan="1" colspan="1">31.60</td><td rowspan="1" colspan="1">–</td><td rowspan="1" colspan="1">1</td><td rowspan="1" colspan="1">23.36</td><td rowspan="1" colspan="1">–</td></tr><tr><td rowspan="1" colspan="1">P4</td><td rowspan="1" colspan="1">7</td><td rowspan="1" colspan="1">17.76–23.55</td><td rowspan="1" colspan="1">20.46</td><td rowspan="1" colspan="1">7</td><td rowspan="1" colspan="1">21.01–23.20</td><td rowspan="1" colspan="1">22.34</td></tr><tr><td rowspan="1" colspan="1">M1</td><td rowspan="1" colspan="1">9</td><td rowspan="1" colspan="1">25.73–33.16</td><td rowspan="1" colspan="1">28.61</td><td rowspan="1" colspan="1">8</td><td rowspan="1" colspan="1">26.01–29.79</td><td rowspan="1" colspan="1">27.30</td></tr><tr><td rowspan="1" colspan="1">M2</td><td rowspan="1" colspan="1">8</td><td rowspan="1" colspan="1">30.45–36.18</td><td rowspan="1" colspan="1">33.11</td><td rowspan="1" colspan="1">7</td><td rowspan="1" colspan="1">26.09–29.23</td><td rowspan="1" colspan="1">27.23</td></tr><tr><td rowspan="1" colspan="1">M3</td><td rowspan="1" colspan="1">6</td><td rowspan="1" colspan="1">33.74–37.40</td><td rowspan="1" colspan="1">36.07</td><td rowspan="1" colspan="1">6</td><td rowspan="1" colspan="1">25.26–27.30</td><td rowspan="1" colspan="1">26.29</td></tr><tr><td rowspan="1" colspan="1">i1</td><td rowspan="1" colspan="1">1</td><td rowspan="1" colspan="1">21.21</td><td rowspan="1" colspan="1">–</td><td rowspan="1" colspan="1">1</td><td rowspan="1" colspan="1">10.31</td><td rowspan="1" colspan="1">–</td></tr><tr><td rowspan="1" colspan="1">i2</td><td rowspan="1" colspan="1">1</td><td rowspan="1" colspan="1">16.17</td><td rowspan="1" colspan="1">–</td><td rowspan="1" colspan="1">1</td><td rowspan="1" colspan="1">11.94</td><td rowspan="1" colspan="1">–</td></tr><tr><td rowspan="1" colspan="1">i3</td><td rowspan="1" colspan="1">1</td><td rowspan="1" colspan="1">16.61</td><td rowspan="1" colspan="1">–</td><td rowspan="1" colspan="1">1</td><td rowspan="1" colspan="1">11.63</td><td rowspan="1" colspan="1">–</td></tr><tr><td rowspan="1" colspan="1">i4</td><td rowspan="1" colspan="1">1</td><td rowspan="1" colspan="1">15.82</td><td rowspan="1" colspan="1">–</td><td rowspan="1" colspan="1">1</td><td rowspan="1" colspan="1">8.80</td><td rowspan="1" colspan="1">–</td></tr><tr><td rowspan="1" colspan="1">p2</td><td rowspan="1" colspan="1">4</td><td rowspan="1" colspan="1">13.56–16.24</td><td rowspan="1" colspan="1">15.05</td><td rowspan="1" colspan="1">4</td><td rowspan="1" colspan="1">8.01–9.80</td><td rowspan="1" colspan="1">8.87</td></tr><tr><td rowspan="1" colspan="1">dp3</td><td rowspan="1" colspan="1">2</td><td rowspan="1" colspan="1">21.59–23.20</td><td rowspan="1" colspan="1">22.40</td><td rowspan="1" colspan="1">2</td><td rowspan="1" colspan="1">8.65–9.90</td><td rowspan="1" colspan="1">9.28</td></tr><tr><td rowspan="1" colspan="1">p3</td><td rowspan="1" colspan="1">3</td><td rowspan="1" colspan="1">21.88–23.09</td><td rowspan="1" colspan="1">22.30</td><td rowspan="1" colspan="1">3</td><td rowspan="1" colspan="1">10.23–13.09</td><td rowspan="1" colspan="1">11.80</td></tr><tr><td rowspan="1" colspan="1">dp4</td><td rowspan="1" colspan="1">3</td><td rowspan="1" colspan="1">37.25–42.59</td><td rowspan="1" colspan="1">40.74</td><td rowspan="1" colspan="1">3</td><td rowspan="1" colspan="1">13.34–15.24</td><td rowspan="1" colspan="1">14.39</td></tr><tr><td rowspan="1" colspan="1">p4</td><td rowspan="1" colspan="1">2</td><td rowspan="1" colspan="1">23.81–24.97</td><td rowspan="1" colspan="1">24.39</td><td rowspan="1" colspan="1">3</td><td rowspan="1" colspan="1">11.93–13.26</td><td rowspan="1" colspan="1">12.76</td></tr><tr><td rowspan="1" colspan="1">m1</td><td rowspan="1" colspan="1">9</td><td rowspan="1" colspan="1">30.49–36.77</td><td rowspan="1" colspan="1">32.66</td><td rowspan="1" colspan="1">6</td><td rowspan="1" colspan="1">17.67–20.36</td><td rowspan="1" colspan="1">18.94</td></tr><tr><td rowspan="1" colspan="1">m2</td><td rowspan="1" colspan="1">6</td><td rowspan="1" colspan="1">32.13–39.20</td><td rowspan="1" colspan="1">36.03</td><td rowspan="1" colspan="1">5</td><td rowspan="1" colspan="1">19.00–21.22</td><td rowspan="1" colspan="1">20.18</td></tr><tr><td rowspan="1" colspan="1">m3</td><td rowspan="1" colspan="1">3</td><td rowspan="1" colspan="1">46.52–48.33</td><td rowspan="1" colspan="1">47.29</td><td rowspan="1" colspan="1">4</td><td rowspan="1" colspan="1">17.64–20.72</td><td rowspan="1" colspan="1">19.66</td></tr></tbody></table></table-wrap><table-wrap id="T32" position="float" orientation="portrait"><label>Appendix 13.</label><caption><p>Measurements (in millimeters) of mandibles of large bovids from Khok Sung. Numbers within the parentheses refer to the numbers used in von den Driesch’s metrical methods (1976: fig. 21). * indicates measurements of the maximum length of the preservation according to incomplete specimens. “es” refers to an estimated value of the full length due to incomplete specimens.</p></caption><table id="TID0EMDYO" rules="all"><tbody><tr><td rowspan="1" colspan="1">
              <bold>Taxon</bold>
            </td><td rowspan="1" colspan="2">
              <bold><italic><tp:taxon-name><tp:taxon-name-part taxon-name-part-type="genus">Bos</tp:taxon-name-part> <tp:taxon-name-part taxon-name-part-type="species">sauveli</tp:taxon-name-part></tp:taxon-name></italic></bold>
            </td><td rowspan="1" colspan="2">
              <bold><italic><tp:taxon-name><tp:taxon-name-part taxon-name-part-type="genus">Bos</tp:taxon-name-part> <tp:taxon-name-part taxon-name-part-type="species">gaurus</tp:taxon-name-part></tp:taxon-name></italic></bold>
            </td><td rowspan="1" colspan="5">
              <bold><italic><tp:taxon-name><tp:taxon-name-part taxon-name-part-type="genus">Bubalus</tp:taxon-name-part> <tp:taxon-name-part taxon-name-part-type="species">arnee</tp:taxon-name-part></tp:taxon-name></italic></bold>
            </td></tr><tr><td rowspan="1" colspan="1">
              <bold>Mandible no.</bold>
            </td><td rowspan="1" colspan="1">DMR-KS-05-03-9-1</td><td rowspan="1" colspan="1">DMR-KS-05-04-9-1</td><td rowspan="1" colspan="1">DMR-KS-05-03-00-1</td><td rowspan="1" colspan="1">DMR-KS-05-04-3-1</td><td rowspan="1" colspan="1">DMR-KS-05-03-20-10</td><td rowspan="1" colspan="1">DMR-KS-05-03-20-20</td><td rowspan="1" colspan="1">DMR-KS-05-03-20-2</td><td rowspan="1" colspan="1">DMR-KS-05-03-10-3</td><td rowspan="1" colspan="1">DMR-KS-05-03-20-1</td></tr><tr><td rowspan="1" colspan="1">
              <bold>Metrical parameters (mm)</bold>
            </td><td rowspan="1" colspan="1"/><td rowspan="1" colspan="1"/><td rowspan="1" colspan="1"/><td rowspan="1" colspan="1"/><td rowspan="1" colspan="1">Juvenile</td><td rowspan="1" colspan="1">Juvenile</td><td rowspan="1" colspan="1">Juvenile</td><td rowspan="1" colspan="1"/><td rowspan="1" colspan="1"/></tr><tr><td rowspan="1" colspan="1">(1) Length from the angle: Gonion caudale–Infradentale</td><td rowspan="1" colspan="1">450*</td><td rowspan="1" colspan="1">446.21</td><td rowspan="1" colspan="1">–</td><td rowspan="1" colspan="1">–</td><td rowspan="1" colspan="1">377*</td><td rowspan="1" colspan="1">–</td><td rowspan="1" colspan="1">–</td><td rowspan="1" colspan="1">461.14</td><td rowspan="1" colspan="1">464.54</td></tr><tr><td rowspan="1" colspan="1">(2) Length from the condyle: aboral border of the condyle process–Infradentale</td><td rowspan="1" colspan="1">483.55</td><td rowspan="1" colspan="1">478.08</td><td rowspan="1" colspan="1">–</td><td rowspan="1" colspan="1">–</td><td rowspan="1" colspan="1">371.28*</td><td rowspan="1" colspan="1">–</td><td rowspan="1" colspan="1">–</td><td rowspan="1" colspan="1">490.82</td><td rowspan="1" colspan="1">493.34</td></tr><tr><td rowspan="1" colspan="1">(3) Length: Gonion caudale–aboral border of the alveolus of m3</td><td rowspan="1" colspan="1">132.51</td><td rowspan="1" colspan="1">122.31</td><td rowspan="1" colspan="1">–</td><td rowspan="1" colspan="1">137.11</td><td rowspan="1" colspan="1">83.57</td><td rowspan="1" colspan="1">–</td><td rowspan="1" colspan="1">94.92</td><td rowspan="1" colspan="1">126.23</td><td rowspan="1" colspan="1">127.48</td></tr><tr><td rowspan="1" colspan="1">(4) Length of the horizontal ramus: aboral border of the alveolus of m3–Infradentale</td><td rowspan="1" colspan="1">313.60</td><td rowspan="1" colspan="1">312.1</td><td rowspan="1" colspan="1">–</td><td rowspan="1" colspan="1">–</td><td rowspan="1" colspan="1">278.91*</td><td rowspan="1" colspan="1">–</td><td rowspan="1" colspan="1">–</td><td rowspan="1" colspan="1">324.52</td><td rowspan="1" colspan="1">325.67</td></tr><tr><td rowspan="1" colspan="1">(5) Length: Gonion caudale–oral border of the alveolus of p2</td><td rowspan="1" colspan="1">307.52</td><td rowspan="1" colspan="1">289.11</td><td rowspan="1" colspan="1">–</td><td rowspan="1" colspan="1">305.44</td><td rowspan="1" colspan="1">245.18</td><td rowspan="1" colspan="1">–</td><td rowspan="1" colspan="1">–</td><td rowspan="1" colspan="1">301.04</td><td rowspan="1" colspan="1">299.77</td></tr><tr><td rowspan="1" colspan="1">(6) Length: Gonion caudale–the most aboral indentation of the mental foramen</td><td rowspan="1" colspan="1">397.32</td><td rowspan="1" colspan="1">356.52</td><td rowspan="1" colspan="1">–</td><td rowspan="1" colspan="1">–</td><td rowspan="1" colspan="1">311.78</td><td rowspan="1" colspan="1">–</td><td rowspan="1" colspan="1">–</td><td rowspan="1" colspan="1">375.44</td><td rowspan="1" colspan="1">374.89</td></tr><tr><td rowspan="1" colspan="1">(7) Length of the cheek tooth row, measured along the alveoli on the buccal side</td><td rowspan="1" colspan="1">169.58</td><td rowspan="1" colspan="1">165.66</td><td rowspan="1" colspan="1">–</td><td rowspan="1" colspan="1">171.58</td><td rowspan="1" colspan="1">–</td><td rowspan="1" colspan="1">–</td><td rowspan="1" colspan="1">–</td><td rowspan="1" colspan="1">173.72</td><td rowspan="1" colspan="1">174.52</td></tr><tr><td rowspan="1" colspan="1">(8) Length of the molar row, measured along the alveoli on the buccal side</td><td rowspan="1" colspan="1">107.01</td><td rowspan="1" colspan="1">103.86</td><td rowspan="1" colspan="1">101.01</td><td rowspan="1" colspan="1">109.10</td><td rowspan="1" colspan="1">–</td><td rowspan="1" colspan="1">–</td><td rowspan="1" colspan="1">–</td><td rowspan="1" colspan="1">111.57</td><td rowspan="1" colspan="1">113.69</td></tr><tr><td rowspan="1" colspan="1">(9) Length of the premolar row, measured along the alveoli on the buccal side</td><td rowspan="1" colspan="1">65.31</td><td rowspan="1" colspan="1">56.54</td><td rowspan="1" colspan="1">–</td><td rowspan="1" colspan="1">60.26</td><td rowspan="1" colspan="1">78.22 (p2–dp4)</td><td rowspan="1" colspan="1">–</td><td rowspan="1" colspan="1">79.09 (p2–dp4)</td><td rowspan="1" colspan="1">60.31</td><td rowspan="1" colspan="1">59.02</td></tr><tr><td rowspan="1" colspan="1">(11) Length of the diastema: oral border of the alveolus of p2–aboral border of the alveolus of i4</td><td rowspan="1" colspan="1">110.41</td><td rowspan="1" colspan="1">116.57</td><td rowspan="1" colspan="1">–</td><td rowspan="1" colspan="1">–</td><td rowspan="1" colspan="1">106.53</td><td rowspan="1" colspan="1">–</td><td rowspan="1" colspan="1">–</td><td rowspan="1" colspan="1">116.41</td><td rowspan="1" colspan="1">118.35</td></tr><tr><td rowspan="1" colspan="1">(12) Aboral height of the vertical ramus: Gonion ventrale–highest point of the condyle process</td><td rowspan="1" colspan="1">189.21</td><td rowspan="1" colspan="1">175.03</td><td rowspan="1" colspan="1">–</td><td rowspan="1" colspan="1">186.53</td><td rowspan="1" colspan="1">139.48</td><td rowspan="1" colspan="1">–</td><td rowspan="1" colspan="1">143.18</td><td rowspan="1" colspan="1">181.59</td><td rowspan="1" colspan="1">183.21</td></tr><tr><td rowspan="1" colspan="1">(13) Middle height of the vertical ramus: Gonion ventrale–deepest point of the mandibular notch</td><td rowspan="1" colspan="1">168.52</td><td rowspan="1" colspan="1">165.07</td><td rowspan="1" colspan="1">–</td><td rowspan="1" colspan="1">181.08</td><td rowspan="1" colspan="1">139.97</td><td rowspan="1" colspan="1">–</td><td rowspan="1" colspan="1">145.30</td><td rowspan="1" colspan="1">177.52</td><td rowspan="1" colspan="1">169.18</td></tr><tr><td rowspan="1" colspan="1">(14) Oral height of the vertical ramus: Gonion ventrale–Coronion</td><td rowspan="1" colspan="1">254.16</td><td rowspan="1" colspan="1">249.58</td><td rowspan="1" colspan="1">–</td><td rowspan="1" colspan="1">251.12</td><td rowspan="1" colspan="1">205.47</td><td rowspan="1" colspan="1">–</td><td rowspan="1" colspan="1">–</td><td rowspan="1" colspan="1">236.58</td><td rowspan="1" colspan="1">246.55</td></tr><tr><td rowspan="1" colspan="1">(15a) Height of the mandible behind m3 from the most aboral point of the alveolus on the buccal side</td><td rowspan="1" colspan="1">90.59</td><td rowspan="1" colspan="1">90.40</td><td rowspan="1" colspan="1">–</td><td rowspan="1" colspan="1">89.86</td><td rowspan="1" colspan="1">–</td><td rowspan="1" colspan="1">–</td><td rowspan="1" colspan="1">80.84</td><td rowspan="1" colspan="1">94.89</td><td rowspan="1" colspan="1">96.63</td></tr><tr><td rowspan="1" colspan="1">(15b) Height of the mandible in front of m1</td><td rowspan="1" colspan="1">64.88</td><td rowspan="1" colspan="1">68.83</td><td rowspan="1" colspan="1">70.33</td><td rowspan="1" colspan="1">65.79</td><td rowspan="1" colspan="1">66.84</td><td rowspan="1" colspan="1">64.28</td><td rowspan="1" colspan="1">68.61</td><td rowspan="1" colspan="1">68.48</td><td rowspan="1" colspan="1">69.63</td></tr><tr><td rowspan="1" colspan="1">(15c) Height of the mandible in front of p2</td><td rowspan="1" colspan="1">54.99</td><td rowspan="1" colspan="1">55.04</td><td rowspan="1" colspan="1">–</td><td rowspan="1" colspan="1">57.77 (es)</td><td rowspan="1" colspan="1">41.63</td><td rowspan="1" colspan="1">–</td><td rowspan="1" colspan="1">42.38</td><td rowspan="1" colspan="1">55.57</td><td rowspan="1" colspan="1">56.33</td></tr></tbody></table></table-wrap><table-wrap id="T20" position="float" orientation="portrait"><label>Appendix 1.</label><caption><p>Measurements (in millimeters) of postcranial remains of identified mammal taxa from Khok Sung. * indicates a juvenile individual.</p></caption><table id="TID0EIPAO" rules="all"><tbody><tr><td rowspan="1" colspan="9">
              <bold>Scapula</bold>
            </td><td rowspan="1" colspan="1"/><td rowspan="1" colspan="1"/><td rowspan="1" colspan="1"/><td rowspan="1" colspan="1"/><td rowspan="1" colspan="1"/><td rowspan="1" colspan="1"/><td rowspan="1" colspan="1"/></tr><tr><td rowspan="1" colspan="1">
              <bold>Specimen</bold>
            </td><td rowspan="1" colspan="1">
              <bold>Taxa</bold>
            </td><td rowspan="1" colspan="1">
              <bold><abbrev xmlns:xlink="http://www.w3.org/1999/xlink" xlink:title="Greatest length of the Processus articularis glenoid process" id="ABBRID0EL5EO" xlink:type="simple">GLP</abbrev></bold>
            </td><td rowspan="1" colspan="1">
              <bold><abbrev xmlns:xlink="http://www.w3.org/1999/xlink" xlink:title="Length of the glenoid cavity" id="ABBRID0EU5EO" xlink:type="simple">LG</abbrev></bold>
            </td><td rowspan="1" colspan="1">
              <bold><abbrev xmlns:xlink="http://www.w3.org/1999/xlink" xlink:title="Smallest length of the Collum scapulae neck of the scapula" id="ABBRID0E45EO" xlink:type="simple">SLC</abbrev></bold>
            </td><td rowspan="1" colspan="1">
              <bold><abbrev xmlns:xlink="http://www.w3.org/1999/xlink" xlink:title="Breadth of the glenoid cavity" id="ABBRID0EG6EO" xlink:type="simple">BG</abbrev></bold>
            </td><td rowspan="1" colspan="1">
              <bold><abbrev xmlns:xlink="http://www.w3.org/1999/xlink" xlink:title="Greatest dorsal length" id="ABBRID0EP6EO" xlink:type="simple">Ld</abbrev></bold>
            </td><td rowspan="1" colspan="1">
              <bold><abbrev xmlns:xlink="http://www.w3.org/1999/xlink" xlink:title="Diagonal height from the most distal point of the scapula to the thoracic angle" id="ABBRID0EY6EO" xlink:type="simple">DHA</abbrev></bold>
            </td><td rowspan="1" colspan="1">
              <bold><abbrev xmlns:xlink="http://www.w3.org/1999/xlink" xlink:title="Height along the spine" id="ABBRID0EBAFO" xlink:type="simple">HS</abbrev></bold>
            </td><td rowspan="1" colspan="1"/><td rowspan="1" colspan="1"/><td rowspan="1" colspan="1"/><td rowspan="1" colspan="1"/><td rowspan="1" colspan="1"/><td rowspan="1" colspan="1"/><td rowspan="1" colspan="1"/></tr><tr><td rowspan="1" colspan="1">
                  <abbrev xmlns:xlink="http://www.w3.org/1999/xlink" xlink:title="Department of Mineral Resources" id="ABBRID0E6AFO" xlink:type="simple">DMR</abbrev> <abbrev xmlns:xlink="http://www.w3.org/1999/xlink" xlink:title="Khok Sung" id="ABBRID0EDBFO" xlink:type="simple">KS</abbrev>-05-03-00-58</td><td rowspan="1" colspan="1">
              <italic><tp:taxon-name><tp:taxon-name-part taxon-name-part-type="genus">Rhinoceros</tp:taxon-name-part> <tp:taxon-name-part taxon-name-part-type="species">sondaicus</tp:taxon-name-part></tp:taxon-name></italic>
            </td><td rowspan="1" colspan="1">87.49</td><td rowspan="1" colspan="1">78.81</td><td rowspan="1" colspan="1">62.97</td><td rowspan="1" colspan="1">55.33</td><td rowspan="1" colspan="1">144.77</td><td rowspan="1" colspan="1">–</td><td rowspan="1" colspan="1">325.57</td><td rowspan="1" colspan="1"/><td rowspan="1" colspan="1"/><td rowspan="1" colspan="1"/><td rowspan="1" colspan="1"/><td rowspan="1" colspan="1"/><td rowspan="1" colspan="1"/><td rowspan="1" colspan="1"/></tr><tr><td rowspan="1" colspan="1">DMR-KS-05-03-26-2</td><td rowspan="1" colspan="1">
              <italic><tp:taxon-name><tp:taxon-name-part taxon-name-part-type="genus">Bubalus</tp:taxon-name-part> <tp:taxon-name-part taxon-name-part-type="species">arnee</tp:taxon-name-part></tp:taxon-name></italic>
            </td><td rowspan="1" colspan="1">106.72</td><td rowspan="1" colspan="1">81.99</td><td rowspan="1" colspan="1">76.45</td><td rowspan="1" colspan="1">68.40</td><td rowspan="1" colspan="1">297.28</td><td rowspan="1" colspan="1">381.27</td><td rowspan="1" colspan="1">445.28</td><td rowspan="1" colspan="1"/><td rowspan="1" colspan="1"/><td rowspan="1" colspan="1"/><td rowspan="1" colspan="1"/><td rowspan="1" colspan="1"/><td rowspan="1" colspan="1"/><td rowspan="1" colspan="1"/></tr><tr><td rowspan="1" colspan="1">DMR-KS-05-02-20-4</td><td rowspan="1" colspan="1">
              <italic><tp:taxon-name><tp:taxon-name-part taxon-name-part-type="genus">Bubalus</tp:taxon-name-part> <tp:taxon-name-part taxon-name-part-type="species">arnee</tp:taxon-name-part></tp:taxon-name></italic>
            </td><td rowspan="1" colspan="1">84.00</td><td rowspan="1" colspan="1">66.89</td><td rowspan="1" colspan="1">52.13</td><td rowspan="1" colspan="1">54.50</td><td rowspan="1" colspan="1">213.22</td><td rowspan="1" colspan="1">301.79</td><td rowspan="1" colspan="1">296.17</td><td rowspan="1" colspan="1"/><td rowspan="1" colspan="1"/><td rowspan="1" colspan="1"/><td rowspan="1" colspan="1"/><td rowspan="1" colspan="1"/><td rowspan="1" colspan="1"/><td rowspan="1" colspan="1"/></tr><tr><td rowspan="1" colspan="1">DMR-KS-05-06-24-4</td><td rowspan="1" colspan="1">
              <italic><tp:taxon-name><tp:taxon-name-part taxon-name-part-type="genus">Panolia</tp:taxon-name-part> <tp:taxon-name-part taxon-name-part-type="species">eldii</tp:taxon-name-part></tp:taxon-name></italic>
            </td><td rowspan="1" colspan="1">44.00</td><td rowspan="1" colspan="1">34.56</td><td rowspan="1" colspan="1">23.41</td><td rowspan="1" colspan="1">31.54</td><td rowspan="1" colspan="1">108.17</td><td rowspan="1" colspan="1">206.05</td><td rowspan="1" colspan="1">211.37</td><td rowspan="1" colspan="1"/><td rowspan="1" colspan="1"/><td rowspan="1" colspan="1"/><td rowspan="1" colspan="1"/><td rowspan="1" colspan="1"/><td rowspan="1" colspan="1"/><td rowspan="1" colspan="1"/></tr><tr><td rowspan="1" colspan="16">
              <bold>Humerus</bold>
            </td></tr><tr><td rowspan="1" colspan="1">
              <bold>Specimen</bold>
            </td><td rowspan="1" colspan="1">
              <bold>Taxa</bold>
            </td><td rowspan="1" colspan="1">
              <bold><abbrev xmlns:xlink="http://www.w3.org/1999/xlink" xlink:title="Greatest breadth of the proximal end" id="ABBRID0EMJFO" xlink:type="simple">Bp</abbrev></bold>
            </td><td rowspan="1" colspan="1">
              <bold><abbrev xmlns:xlink="http://www.w3.org/1999/xlink" xlink:title="Depth of the proximal end" id="ABBRID0EVJFO" xlink:type="simple">Dp</abbrev></bold>
            </td><td rowspan="1" colspan="1">
              <bold><abbrev xmlns:xlink="http://www.w3.org/1999/xlink" xlink:title="Greatest breadth of the distal end" id="ABBRID0E5JFO" xlink:type="simple">Bd</abbrev></bold>
            </td><td rowspan="1" colspan="1">
              <bold><abbrev xmlns:xlink="http://www.w3.org/1999/xlink" xlink:title="Greatest breadth of the trochlea for humerus only" id="ABBRID0EHKFO" xlink:type="simple">BT</abbrev></bold>
            </td><td rowspan="1" colspan="1">
              <bold><abbrev xmlns:xlink="http://www.w3.org/1999/xlink" xlink:title="Greatest breadth of the distal end" id="ABBRID0EQKFO" xlink:type="simple">Dd</abbrev></bold>
            </td><td rowspan="1" colspan="1">
              <bold><abbrev xmlns:xlink="http://www.w3.org/1999/xlink" xlink:title="Smallest breadth of diaphysis" id="ABBRID0EZKFO" xlink:type="simple">SD</abbrev></bold>
            </td><td rowspan="1" colspan="1">
              <bold><abbrev xmlns:xlink="http://www.w3.org/1999/xlink" xlink:title="Greatest length from the caput head" id="ABBRID0ECLFO" xlink:type="simple">GLC</abbrev></bold>
            </td><td rowspan="1" colspan="1">
              <bold><abbrev xmlns:xlink="http://www.w3.org/1999/xlink" xlink:title="Greatest length of the lateral part" id="ABBRID0ELLFO" xlink:type="simple">GLl</abbrev></bold>
            </td><td rowspan="1" colspan="1">
              <bold><abbrev xmlns:xlink="http://www.w3.org/1999/xlink" xlink:title="Greatest length" id="ABBRID0EULFO" xlink:type="simple">GL</abbrev></bold>
            </td><td rowspan="1" colspan="1"/><td rowspan="1" colspan="1"/><td rowspan="1" colspan="1"/><td rowspan="1" colspan="1"/><td rowspan="1" colspan="1"/></tr><tr><td rowspan="1" colspan="1">DMR-KS-05-03-10-6</td><td rowspan="1" colspan="1">
              <tp:taxon-name><tp:taxon-name-part taxon-name-part-type="genus">Stegodon</tp:taxon-name-part> <tp:taxon-name-part taxon-name-part-type="uncertainty-rank">cf.</tp:taxon-name-part> <tp:taxon-name-part taxon-name-part-type="species">orientalis</tp:taxon-name-part></tp:taxon-name></td><td rowspan="1" colspan="1">–</td><td rowspan="1" colspan="1">–</td><td rowspan="1" colspan="1">195.27</td><td rowspan="1" colspan="1">173.98</td><td rowspan="1" colspan="1">162.73</td><td rowspan="1" colspan="1">–</td><td rowspan="1" colspan="1">–</td><td rowspan="1" colspan="1">–</td><td rowspan="1" colspan="1">–</td><td rowspan="1" colspan="1"/><td rowspan="1" colspan="1"/><td rowspan="1" colspan="1"/><td rowspan="1" colspan="1"/><td rowspan="1" colspan="1"/></tr><tr><td rowspan="1" colspan="1">DMR-KS-05-03-31-3</td><td rowspan="1" colspan="1">
              <italic><tp:taxon-name><tp:taxon-name-part taxon-name-part-type="genus">Rhinoceros</tp:taxon-name-part> <tp:taxon-name-part taxon-name-part-type="species">sondaicus</tp:taxon-name-part></tp:taxon-name></italic>
            </td><td rowspan="1" colspan="1">174.58</td><td rowspan="1" colspan="1">142.51</td><td rowspan="1" colspan="1">155.86</td><td rowspan="1" colspan="1">94.39</td><td rowspan="1" colspan="1">115.77</td><td rowspan="1" colspan="1">66.09</td><td rowspan="1" colspan="1">377.04</td><td rowspan="1" colspan="1">422.18</td><td rowspan="1" colspan="1">437.23</td><td rowspan="1" colspan="1"/><td rowspan="1" colspan="1"/><td rowspan="1" colspan="1"/><td rowspan="1" colspan="1"/><td rowspan="1" colspan="1"/></tr><tr><td rowspan="1" colspan="1">DMR-KS-05-03-26-8</td><td rowspan="1" colspan="1">
              <italic><tp:taxon-name><tp:taxon-name-part taxon-name-part-type="genus">Sus</tp:taxon-name-part> <tp:taxon-name-part taxon-name-part-type="species">barbatus</tp:taxon-name-part></tp:taxon-name></italic>
            </td><td rowspan="1" colspan="1">65.67</td><td rowspan="1" colspan="1">76.44</td><td rowspan="1" colspan="1">57.39</td><td rowspan="1" colspan="1">47.06</td><td rowspan="1" colspan="1">45.11</td><td rowspan="1" colspan="1">20.72</td><td rowspan="1" colspan="1">224.71</td><td rowspan="1" colspan="1">236.13</td><td rowspan="1" colspan="1">238.28</td><td rowspan="1" colspan="1"/><td rowspan="1" colspan="1"/><td rowspan="1" colspan="1"/><td rowspan="1" colspan="1"/><td rowspan="1" colspan="1"/></tr><tr><td rowspan="1" colspan="1">DMR-KS-05-03-20-2(1)</td><td rowspan="1" colspan="1">
              <italic><tp:taxon-name><tp:taxon-name-part taxon-name-part-type="genus">Bos</tp:taxon-name-part> <tp:taxon-name-part taxon-name-part-type="species">sauveli</tp:taxon-name-part></tp:taxon-name></italic>
            </td><td rowspan="1" colspan="1">&gt; 99.80</td><td rowspan="1" colspan="1">–</td><td rowspan="1" colspan="1">88.14</td><td rowspan="1" colspan="1">84.92</td><td rowspan="1" colspan="1">88.80</td><td rowspan="1" colspan="1">38.86</td><td rowspan="1" colspan="1">–</td><td rowspan="1" colspan="1">–</td><td rowspan="1" colspan="1">–</td><td rowspan="1" colspan="1"/><td rowspan="1" colspan="1"/><td rowspan="1" colspan="1"/><td rowspan="1" colspan="1"/><td rowspan="1" colspan="1"/></tr><tr><td rowspan="1" colspan="1">DMR-KS-05-03-00-62</td><td rowspan="1" colspan="1">
              <italic><tp:taxon-name><tp:taxon-name-part taxon-name-part-type="genus">Bos</tp:taxon-name-part> <tp:taxon-name-part taxon-name-part-type="species">gaurus</tp:taxon-name-part></tp:taxon-name></italic>
            </td><td rowspan="1" colspan="1">&gt; 99.45</td><td rowspan="1" colspan="1">&gt; 98.85</td><td rowspan="1" colspan="1">103.69</td><td rowspan="1" colspan="1">98.14</td><td rowspan="1" colspan="1">96.59</td><td rowspan="1" colspan="1">50.36</td><td rowspan="1" colspan="1">328.18</td><td rowspan="1" colspan="1">347.28</td><td rowspan="1" colspan="1">353.87</td><td rowspan="1" colspan="1"/><td rowspan="1" colspan="1"/><td rowspan="1" colspan="1"/><td rowspan="1" colspan="1"/><td rowspan="1" colspan="1"/></tr><tr><td rowspan="1" colspan="1">DMR-KS-05-05-1-1</td><td rowspan="1" colspan="1">
              <italic><tp:taxon-name><tp:taxon-name-part taxon-name-part-type="genus">Bos</tp:taxon-name-part> <tp:taxon-name-part taxon-name-part-type="species">gaurus</tp:taxon-name-part></tp:taxon-name></italic>
            </td><td rowspan="1" colspan="1">122.37</td><td rowspan="1" colspan="1">130.12</td><td rowspan="1" colspan="1">103.54</td><td rowspan="1" colspan="1">98.77</td><td rowspan="1" colspan="1">97.16</td><td rowspan="1" colspan="1">56.37</td><td rowspan="1" colspan="1">317.26</td><td rowspan="1" colspan="1">354.28</td><td rowspan="1" colspan="1">356.28</td><td rowspan="1" colspan="1"/><td rowspan="1" colspan="1"/><td rowspan="1" colspan="1"/><td rowspan="1" colspan="1"/><td rowspan="1" colspan="1"/></tr><tr><td rowspan="1" colspan="1">DMR-KS-05-03-31-1</td><td rowspan="1" colspan="1">
              <italic><tp:taxon-name><tp:taxon-name-part taxon-name-part-type="genus">Bubalus</tp:taxon-name-part> <tp:taxon-name-part taxon-name-part-type="species">arnee</tp:taxon-name-part></tp:taxon-name></italic>
            </td><td rowspan="1" colspan="1">125.53</td><td rowspan="1" colspan="1">135.07</td><td rowspan="1" colspan="1">104.40</td><td rowspan="1" colspan="1">101.70</td><td rowspan="1" colspan="1">93.72</td><td rowspan="1" colspan="1">52.29</td><td rowspan="1" colspan="1">343.74</td><td rowspan="1" colspan="1">413.22</td><td rowspan="1" colspan="1">444.12</td><td rowspan="1" colspan="1"/><td rowspan="1" colspan="1"/><td rowspan="1" colspan="1"/><td rowspan="1" colspan="1"/><td rowspan="1" colspan="1"/></tr><tr><td rowspan="1" colspan="1">DMR-KS-05-03-31-8</td><td rowspan="1" colspan="1">
              <italic><tp:taxon-name><tp:taxon-name-part taxon-name-part-type="genus">Bubalus</tp:taxon-name-part> <tp:taxon-name-part taxon-name-part-type="species">arnee</tp:taxon-name-part></tp:taxon-name></italic>
            </td><td rowspan="1" colspan="1">125.79</td><td rowspan="1" colspan="1">138.19</td><td rowspan="1" colspan="1">104.38</td><td rowspan="1" colspan="1">99.09</td><td rowspan="1" colspan="1">94.07</td><td rowspan="1" colspan="1">52.92</td><td rowspan="1" colspan="1">347.41</td><td rowspan="1" colspan="1">424.77</td><td rowspan="1" colspan="1">449.11</td><td rowspan="1" colspan="1"/><td rowspan="1" colspan="1"/><td rowspan="1" colspan="1"/><td rowspan="1" colspan="1"/><td rowspan="1" colspan="1"/></tr><tr><td rowspan="1" colspan="1">DMR-KS-05-03-13-4</td><td rowspan="1" colspan="1">
              <italic><tp:taxon-name><tp:taxon-name-part taxon-name-part-type="genus">Axis</tp:taxon-name-part> <tp:taxon-name-part taxon-name-part-type="species">axis</tp:taxon-name-part></tp:taxon-name></italic>
            </td><td rowspan="1" colspan="1">–</td><td rowspan="1" colspan="1">–</td><td rowspan="1" colspan="1">34.75</td><td rowspan="1" colspan="1">31.96</td><td rowspan="1" colspan="1">34.12</td><td rowspan="1" colspan="1">&lt; 17.02</td><td rowspan="1" colspan="1">–</td><td rowspan="1" colspan="1">–</td><td rowspan="1" colspan="1">–</td><td rowspan="1" colspan="1"/><td rowspan="1" colspan="1"/><td rowspan="1" colspan="1"/><td rowspan="1" colspan="1"/><td rowspan="1" colspan="1"/></tr><tr><td rowspan="1" colspan="1">DMR-KS-05-04-11-32</td><td rowspan="1" colspan="1">
              <italic><tp:taxon-name><tp:taxon-name-part taxon-name-part-type="genus">Axis</tp:taxon-name-part> <tp:taxon-name-part taxon-name-part-type="species">axis</tp:taxon-name-part></tp:taxon-name></italic>
            </td><td rowspan="1" colspan="1">–</td><td rowspan="1" colspan="1">–</td><td rowspan="1" colspan="1">35.98</td><td rowspan="1" colspan="1">33.77</td><td rowspan="1" colspan="1">34.05</td><td rowspan="1" colspan="1">17.37</td><td rowspan="1" colspan="1">–</td><td rowspan="1" colspan="1">–</td><td rowspan="1" colspan="1">–</td><td rowspan="1" colspan="1"/><td rowspan="1" colspan="1"/><td rowspan="1" colspan="1"/><td rowspan="1" colspan="1"/><td rowspan="1" colspan="1"/></tr><tr><td rowspan="1" colspan="1">DMR-KS-05-03-17-17</td><td rowspan="1" colspan="1">
              <italic><tp:taxon-name><tp:taxon-name-part taxon-name-part-type="genus">Axis</tp:taxon-name-part> <tp:taxon-name-part taxon-name-part-type="species">axis</tp:taxon-name-part></tp:taxon-name></italic>
            </td><td rowspan="1" colspan="1">–</td><td rowspan="1" colspan="1">–</td><td rowspan="1" colspan="1">36.86</td><td rowspan="1" colspan="1">35.57</td><td rowspan="1" colspan="1">32.77</td><td rowspan="1" colspan="1">16.10</td><td rowspan="1" colspan="1">–</td><td rowspan="1" colspan="1">–</td><td rowspan="1" colspan="1">–</td><td rowspan="1" colspan="1"/><td rowspan="1" colspan="1"/><td rowspan="1" colspan="1"/><td rowspan="1" colspan="1"/><td rowspan="1" colspan="1"/></tr><tr><td rowspan="1" colspan="1">DMR-KS-05-04-11-35</td><td rowspan="1" colspan="1">
              <italic><tp:taxon-name><tp:taxon-name-part taxon-name-part-type="genus">Panolia</tp:taxon-name-part> <tp:taxon-name-part taxon-name-part-type="species">eldii</tp:taxon-name-part></tp:taxon-name></italic>
            </td><td rowspan="1" colspan="1">–</td><td rowspan="1" colspan="1">&gt; 59.10</td><td rowspan="1" colspan="1">46.10</td><td rowspan="1" colspan="1">40.85</td><td rowspan="1" colspan="1">41.18</td><td rowspan="1" colspan="1">23.3</td><td rowspan="1" colspan="1">187.53</td><td rowspan="1" colspan="1">–</td><td rowspan="1" colspan="1">–</td><td rowspan="1" colspan="1"/><td rowspan="1" colspan="1"/><td rowspan="1" colspan="1"/><td rowspan="1" colspan="1"/><td rowspan="1" colspan="1"/></tr><tr><td rowspan="1" colspan="1">DMR-KS-05-03-18-1</td><td rowspan="1" colspan="1">
              <italic><tp:taxon-name><tp:taxon-name-part taxon-name-part-type="genus">Panolia</tp:taxon-name-part> <tp:taxon-name-part taxon-name-part-type="species">eldii</tp:taxon-name-part></tp:taxon-name></italic>
            </td><td rowspan="1" colspan="1">53.34</td><td rowspan="1" colspan="1">65.34</td><td rowspan="1" colspan="1">–</td><td rowspan="1" colspan="1">–</td><td rowspan="1" colspan="1">–</td><td rowspan="1" colspan="1">21.45</td><td rowspan="1" colspan="1">–</td><td rowspan="1" colspan="1">–</td><td rowspan="1" colspan="1">–</td><td rowspan="1" colspan="1"/><td rowspan="1" colspan="1"/><td rowspan="1" colspan="1"/><td rowspan="1" colspan="1"/><td rowspan="1" colspan="1"/></tr><tr><td rowspan="1" colspan="1">DMR-KS-05-03-15-43</td><td rowspan="1" colspan="1">
              <italic><tp:taxon-name><tp:taxon-name-part taxon-name-part-type="genus">Rusa</tp:taxon-name-part> <tp:taxon-name-part taxon-name-part-type="species">unicolor</tp:taxon-name-part></tp:taxon-name></italic>
            </td><td rowspan="1" colspan="1">–</td><td rowspan="1" colspan="1">–</td><td rowspan="1" colspan="1">54.89</td><td rowspan="1" colspan="1">49.04</td><td rowspan="1" colspan="1">48.30</td><td rowspan="1" colspan="1">&lt; 27.70</td><td rowspan="1" colspan="1">–</td><td rowspan="1" colspan="1">–</td><td rowspan="1" colspan="1">–</td><td rowspan="1" colspan="1"/><td rowspan="1" colspan="1"/><td rowspan="1" colspan="1"/><td rowspan="1" colspan="1"/><td rowspan="1" colspan="1"/></tr><tr><td rowspan="1" colspan="16">
              <bold>Ulna and radius</bold>
            </td></tr><tr><td rowspan="1" colspan="1">
              <bold>Specimen</bold>
            </td><td rowspan="1" colspan="1">
              <bold>Taxa</bold>
            </td><td rowspan="1" colspan="1">
              <bold><abbrev xmlns:xlink="http://www.w3.org/1999/xlink" xlink:title="Greatest breadth of the proximal end" id="ABBRID0EIHGO" xlink:type="simple">Bp</abbrev>/<abbrev xmlns:xlink="http://www.w3.org/1999/xlink" xlink:title="Greatest breadth across the coronoid process =greatest breadth of the proximal articular surface) (for ulna only" id="ABBRID0EMHGO" xlink:type="simple">BPC</abbrev></bold>
            </td><td rowspan="1" colspan="1">
              <bold><abbrev xmlns:xlink="http://www.w3.org/1999/xlink" xlink:title="Greatest breadth of the Facies articularis proximalis for radius only" id="ABBRID0EVHGO" xlink:type="simple">BFp</abbrev></bold>
            </td><td rowspan="1" colspan="1">
              <bold><abbrev xmlns:xlink="http://www.w3.org/1999/xlink" xlink:title="Depth of the proximal end" id="ABBRID0E5HGO" xlink:type="simple">Dp</abbrev></bold>
            </td><td rowspan="1" colspan="1">
              <bold><abbrev xmlns:xlink="http://www.w3.org/1999/xlink" xlink:title="Greatest breadth of the distal end" id="ABBRID0EHIGO" xlink:type="simple">Bd</abbrev></bold>
            </td><td rowspan="1" colspan="1">
              <bold><abbrev xmlns:xlink="http://www.w3.org/1999/xlink" xlink:title="Greatest breadth of the Facies articularis distalis for radius only" id="ABBRID0EQIGO" xlink:type="simple">BFd</abbrev></bold>
            </td><td rowspan="1" colspan="1">
              <bold><abbrev xmlns:xlink="http://www.w3.org/1999/xlink" xlink:title="Greatest breadth of the distal end" id="ABBRID0EZIGO" xlink:type="simple">Dd</abbrev></bold>
            </td><td rowspan="1" colspan="1">
              <bold><abbrev xmlns:xlink="http://www.w3.org/1999/xlink" xlink:title="Length of the olecranon for ulna only" id="ABBRID0ECJGO" xlink:type="simple">LO</abbrev></bold>
            </td><td rowspan="1" colspan="1">
              <bold><abbrev xmlns:xlink="http://www.w3.org/1999/xlink" xlink:title="Depth across the Processus anconaeus for ulna only" id="ABBRID0ELJGO" xlink:type="simple">DPA</abbrev></bold>
            </td><td rowspan="1" colspan="1">
              <bold><abbrev xmlns:xlink="http://www.w3.org/1999/xlink" xlink:title="Smallest depth of the olecranon for ulna only" id="ABBRID0EUJGO" xlink:type="simple">SDO</abbrev></bold>
            </td><td rowspan="1" colspan="1">
              <bold><abbrev xmlns:xlink="http://www.w3.org/1999/xlink" xlink:title="Smallest breadth of diaphysis" id="ABBRID0E4JGO" xlink:type="simple">SD</abbrev></bold>
            </td><td rowspan="1" colspan="1">
              <bold><abbrev xmlns:xlink="http://www.w3.org/1999/xlink" xlink:title="Physiological length for radius only" id="ABBRID0EGKGO" xlink:type="simple">PL</abbrev></bold>
            </td><td rowspan="1" colspan="1">
              <bold><abbrev xmlns:xlink="http://www.w3.org/1999/xlink" xlink:title="Length of the lateral part" id="ABBRID0EPKGO" xlink:type="simple">Ll</abbrev></bold>
            </td><td rowspan="1" colspan="1">
              <bold><abbrev xmlns:xlink="http://www.w3.org/1999/xlink" xlink:title="Greatest length of the lateral part" id="ABBRID0EYKGO" xlink:type="simple">GLl</abbrev></bold>
            </td><td rowspan="1" colspan="1">
              <bold><abbrev xmlns:xlink="http://www.w3.org/1999/xlink" xlink:title="Greatest length" id="ABBRID0EBLGO" xlink:type="simple">GL</abbrev></bold>
            </td></tr><tr><td rowspan="1" colspan="1">DMR-KS-05-03-00-61</td><td rowspan="1" colspan="1">
              <italic><tp:taxon-name><tp:taxon-name-part taxon-name-part-type="genus">Bubalus</tp:taxon-name-part> <tp:taxon-name-part taxon-name-part-type="species">arnee</tp:taxon-name-part></tp:taxon-name></italic>
            </td><td rowspan="1" colspan="1">106.16</td><td rowspan="1" colspan="1">92.17</td><td rowspan="1" colspan="1">52.99</td><td rowspan="1" colspan="1">100.36</td><td rowspan="1" colspan="1">90.17</td><td rowspan="1" colspan="1">65.85</td><td rowspan="1" colspan="1">125.53</td><td rowspan="1" colspan="1">93.64</td><td rowspan="1" colspan="1">72.61</td><td rowspan="1" colspan="1">55.54</td><td rowspan="1" colspan="1">305.18</td><td rowspan="1" colspan="1">308.75</td><td rowspan="1" colspan="1">476.61</td><td rowspan="1" colspan="1">484.72</td></tr><tr><td rowspan="1" colspan="1">DMR-KS-05-03-31-2</td><td rowspan="1" colspan="1">
              <italic><tp:taxon-name><tp:taxon-name-part taxon-name-part-type="genus">Bubalus</tp:taxon-name-part> <tp:taxon-name-part taxon-name-part-type="species">arnee</tp:taxon-name-part></tp:taxon-name></italic>
            </td><td rowspan="1" colspan="1">108.45</td><td rowspan="1" colspan="1">98.91</td><td rowspan="1" colspan="1">57.03</td><td rowspan="1" colspan="1">103.37</td><td rowspan="1" colspan="1">92.25</td><td rowspan="1" colspan="1">73.75</td><td rowspan="1" colspan="1">131.15</td><td rowspan="1" colspan="1">98.37</td><td rowspan="1" colspan="1">76.03</td><td rowspan="1" colspan="1">50.74</td><td rowspan="1" colspan="1">335.29</td><td rowspan="1" colspan="1">343.51</td><td rowspan="1" colspan="1">427.78</td><td rowspan="1" colspan="1">452.17</td></tr><tr><td rowspan="1" colspan="1">DMR-KS-05-03-31-9</td><td rowspan="1" colspan="1">
              <italic><tp:taxon-name><tp:taxon-name-part taxon-name-part-type="genus">Bubalus</tp:taxon-name-part> <tp:taxon-name-part taxon-name-part-type="species">arnee</tp:taxon-name-part></tp:taxon-name></italic>
            </td><td rowspan="1" colspan="1">106.69</td><td rowspan="1" colspan="1">97.99</td><td rowspan="1" colspan="1">57.44</td><td rowspan="1" colspan="1">103.49</td><td rowspan="1" colspan="1">92.06</td><td rowspan="1" colspan="1">72.92</td><td rowspan="1" colspan="1">128.89</td><td rowspan="1" colspan="1">99.00</td><td rowspan="1" colspan="1">76.54</td><td rowspan="1" colspan="1">47.66</td><td rowspan="1" colspan="1">335.93</td><td rowspan="1" colspan="1">344.77</td><td rowspan="1" colspan="1">424.77</td><td rowspan="1" colspan="1">449.11</td></tr><tr><td rowspan="1" colspan="1">DMR-KS-05-03-31-10</td><td rowspan="1" colspan="1">
              <italic><tp:taxon-name><tp:taxon-name-part taxon-name-part-type="genus">Panolia</tp:taxon-name-part> <tp:taxon-name-part taxon-name-part-type="species">eldii</tp:taxon-name-part></tp:taxon-name></italic>
            </td><td rowspan="1" colspan="1">39.40</td><td rowspan="1" colspan="1">36.72</td><td rowspan="1" colspan="1">20.95</td><td rowspan="1" colspan="1">37.22</td><td rowspan="1" colspan="1">32.67</td><td rowspan="1" colspan="1">21.37</td><td rowspan="1" colspan="1">–</td><td rowspan="1" colspan="1">–</td><td rowspan="1" colspan="1">–</td><td rowspan="1" colspan="1">22.52</td><td rowspan="1" colspan="1">199.23</td><td rowspan="1" colspan="1">198.21</td><td rowspan="1" colspan="1">–</td><td rowspan="1" colspan="1">197.52</td></tr><tr><td rowspan="1" colspan="1">DMR-KS-05-04-11-3</td><td rowspan="1" colspan="1">
              <italic><tp:taxon-name><tp:taxon-name-part taxon-name-part-type="genus">Panolia</tp:taxon-name-part> <tp:taxon-name-part taxon-name-part-type="species">eldii</tp:taxon-name-part></tp:taxon-name></italic>
            </td><td rowspan="1" colspan="1">42.30</td><td rowspan="1" colspan="1">38.22</td><td rowspan="1" colspan="1">22.47</td><td rowspan="1" colspan="1">36.84</td><td rowspan="1" colspan="1">34.64</td><td rowspan="1" colspan="1">23.46</td><td rowspan="1" colspan="1">–</td><td rowspan="1" colspan="1">–</td><td rowspan="1" colspan="1">–</td><td rowspan="1" colspan="1">22.61</td><td rowspan="1" colspan="1">204.18</td><td rowspan="1" colspan="1">203.71</td><td rowspan="1" colspan="1">–</td><td rowspan="1" colspan="1">215.70</td></tr><tr><td rowspan="1" colspan="1">DMR-KS-05-03-19-16</td><td rowspan="1" colspan="1">
              <italic><tp:taxon-name><tp:taxon-name-part taxon-name-part-type="genus">Panolia</tp:taxon-name-part> <tp:taxon-name-part taxon-name-part-type="species">eldii</tp:taxon-name-part></tp:taxon-name></italic>
            </td><td rowspan="1" colspan="1">40.16</td><td rowspan="1" colspan="1">33.03</td><td rowspan="1" colspan="1">22.16</td><td rowspan="1" colspan="1">40.62</td><td rowspan="1" colspan="1">39.21</td><td rowspan="1" colspan="1">29.89</td><td rowspan="1" colspan="1">–</td><td rowspan="1" colspan="1">–</td><td rowspan="1" colspan="1">–</td><td rowspan="1" colspan="1">23.58</td><td rowspan="1" colspan="1">197.89</td><td rowspan="1" colspan="1">193.72</td><td rowspan="1" colspan="1">–</td><td rowspan="1" colspan="1">204.53</td></tr><tr><td rowspan="1" colspan="1">DMR-KS-05-03-25-9</td><td rowspan="1" colspan="1">
              <italic><tp:taxon-name><tp:taxon-name-part taxon-name-part-type="genus">Rusa</tp:taxon-name-part> <tp:taxon-name-part taxon-name-part-type="species">unicolor</tp:taxon-name-part></tp:taxon-name></italic>
            </td><td rowspan="1" colspan="1">55.06</td><td rowspan="1" colspan="1">53.58</td><td rowspan="1" colspan="1">28.92</td><td rowspan="1" colspan="1">–</td><td rowspan="1" colspan="1">–</td><td rowspan="1" colspan="1">–</td><td rowspan="1" colspan="1">–</td><td rowspan="1" colspan="1">–</td><td rowspan="1" colspan="1">–</td><td rowspan="1" colspan="1">–</td><td rowspan="1" colspan="1">–</td><td rowspan="1" colspan="1">–</td><td rowspan="1" colspan="1">–</td><td rowspan="1" colspan="1">–</td></tr><tr><td rowspan="1" colspan="1">DMR-KS-05-03-19-14</td><td rowspan="1" colspan="1">
              <italic><tp:taxon-name><tp:taxon-name-part taxon-name-part-type="genus">Rusa</tp:taxon-name-part> <tp:taxon-name-part taxon-name-part-type="species">unicolor</tp:taxon-name-part></tp:taxon-name></italic>
            </td><td rowspan="1" colspan="1">52.37</td><td rowspan="1" colspan="1">50.16</td><td rowspan="1" colspan="1">30.83</td><td rowspan="1" colspan="1">–</td><td rowspan="1" colspan="1">–</td><td rowspan="1" colspan="1">–</td><td rowspan="1" colspan="1">–</td><td rowspan="1" colspan="1">–</td><td rowspan="1" colspan="1">–</td><td rowspan="1" colspan="1">28.12</td><td rowspan="1" colspan="1">–</td><td rowspan="1" colspan="1">–</td><td rowspan="1" colspan="1">–</td><td rowspan="1" colspan="1">–</td></tr><tr><td rowspan="1" colspan="1">DMR-KS-05-03-26-19</td><td rowspan="1" colspan="1">
              <italic><tp:taxon-name><tp:taxon-name-part taxon-name-part-type="genus">Rusa</tp:taxon-name-part> <tp:taxon-name-part taxon-name-part-type="species">unicolor</tp:taxon-name-part></tp:taxon-name></italic>
            </td><td rowspan="1" colspan="1">–</td><td rowspan="1" colspan="1">–</td><td rowspan="1" colspan="1">–</td><td rowspan="1" colspan="1">43.12</td><td rowspan="1" colspan="1">41.08</td><td rowspan="1" colspan="1">32.20</td><td rowspan="1" colspan="1">–</td><td rowspan="1" colspan="1">–</td><td rowspan="1" colspan="1">–</td><td rowspan="1" colspan="1">24.83</td><td rowspan="1" colspan="1">–</td><td rowspan="1" colspan="1">–</td><td rowspan="1" colspan="1">–</td><td rowspan="1" colspan="1">–</td></tr><tr><td rowspan="1" colspan="16">
              <bold>Pelvis</bold>
            </td></tr><tr><td rowspan="1" colspan="1">
              <bold>Specimen</bold>
            </td><td rowspan="1" colspan="1">
              <bold>Taxa</bold>
            </td><td rowspan="1" colspan="1">
              <bold><abbrev xmlns:xlink="http://www.w3.org/1999/xlink" xlink:title="Greatest length" id="ABBRID0E13GO" xlink:type="simple">GL</abbrev></bold>
            </td><td rowspan="1" colspan="1">
              <bold><abbrev xmlns:xlink="http://www.w3.org/1999/xlink" xlink:title="Length of the acetabulum including the lip" id="ABBRID0ED4GO" xlink:type="simple">LA</abbrev></bold>
            </td><td rowspan="1" colspan="1">
              <bold><abbrev xmlns:xlink="http://www.w3.org/1999/xlink" xlink:title="Length of the symphysis" id="ABBRID0EM4GO" xlink:type="simple">LS</abbrev></bold>
            </td><td rowspan="1" colspan="1">
              <bold><abbrev xmlns:xlink="http://www.w3.org/1999/xlink" xlink:title="Smallest height of the shaft of ilium" id="ABBRID0EV4GO" xlink:type="simple">SH</abbrev></bold>
            </td><td rowspan="1" colspan="1">
              <bold><abbrev xmlns:xlink="http://www.w3.org/1999/xlink" xlink:title="Smallest breadth of the shaft of ilium" id="ABBRID0E54GO" xlink:type="simple">SB</abbrev></bold>
            </td><td rowspan="1" colspan="1">
              <bold><abbrev xmlns:xlink="http://www.w3.org/1999/xlink" xlink:title="Smallest circumference of the shaft of ilium" id="ABBRID0EH5GO" xlink:type="simple">SC</abbrev></bold>
            </td><td rowspan="1" colspan="1">
              <bold><abbrev xmlns:xlink="http://www.w3.org/1999/xlink" xlink:title="Inner length of the foramen obturatum" id="ABBRID0EQ5GO" xlink:type="simple">LFo</abbrev></bold>
            </td><td rowspan="1" colspan="1">
              <bold><abbrev xmlns:xlink="http://www.w3.org/1999/xlink" xlink:title="Greatest breadth across the Tubera coxarum–greatest breadth across the lateral angle" id="ABBRID0EZ5GO" xlink:type="simple">GBTc</abbrev></bold>
            </td><td rowspan="1" colspan="1">
              <bold><abbrev xmlns:xlink="http://www.w3.org/1999/xlink" xlink:title="Greatest breadth across the acetabula" id="ABBRID0EC6GO" xlink:type="simple">GBA</abbrev></bold>
            </td><td rowspan="1" colspan="1">
              <bold><abbrev xmlns:xlink="http://www.w3.org/1999/xlink" xlink:title="Greatest breadth across the Tubera ischiadica" id="ABBRID0EL6GO" xlink:type="simple">GBTi</abbrev></bold>
            </td><td rowspan="1" colspan="1">
              <bold><abbrev xmlns:xlink="http://www.w3.org/1999/xlink" xlink:title="Smallest breadth across the bodies of the Ischia" id="ABBRID0EU6GO" xlink:type="simple">SBI</abbrev></bold>
            </td><td rowspan="1" colspan="1"/><td rowspan="1" colspan="1"/><td rowspan="1" colspan="1"/></tr><tr><td rowspan="1" colspan="1">DMR-KS-05-03-10-11</td><td rowspan="1" colspan="1">
              <tp:taxon-name><tp:taxon-name-part taxon-name-part-type="genus">Stegodon</tp:taxon-name-part> <tp:taxon-name-part taxon-name-part-type="uncertainty-rank">cf.</tp:taxon-name-part> <tp:taxon-name-part taxon-name-part-type="species">orientalis</tp:taxon-name-part></tp:taxon-name></td><td rowspan="1" colspan="1">&gt; 855.79</td><td rowspan="1" colspan="1">148.93</td><td rowspan="1" colspan="1">–</td><td rowspan="1" colspan="1">139.18</td><td rowspan="1" colspan="1">66.29</td><td rowspan="1" colspan="1">399.46</td><td rowspan="1" colspan="1">206.77</td><td rowspan="1" colspan="1">–</td><td rowspan="1" colspan="1">–</td><td rowspan="1" colspan="1">–</td><td rowspan="1" colspan="1">–</td><td rowspan="1" colspan="1"/><td rowspan="1" colspan="1"/><td rowspan="1" colspan="1"/></tr><tr><td rowspan="1" colspan="1">DMR-KS-05-03-10-12</td><td rowspan="1" colspan="1">
              <tp:taxon-name><tp:taxon-name-part taxon-name-part-type="genus">Stegodon</tp:taxon-name-part> <tp:taxon-name-part taxon-name-part-type="uncertainty-rank">cf.</tp:taxon-name-part> <tp:taxon-name-part taxon-name-part-type="species">orientalis</tp:taxon-name-part></tp:taxon-name></td><td rowspan="1" colspan="1">&gt; 496.75</td><td rowspan="1" colspan="1">140.75</td><td rowspan="1" colspan="1">–</td><td rowspan="1" colspan="1">145.17</td><td rowspan="1" colspan="1">59.60</td><td rowspan="1" colspan="1">389.92</td><td rowspan="1" colspan="1">201.25</td><td rowspan="1" colspan="1">–</td><td rowspan="1" colspan="1">–</td><td rowspan="1" colspan="1">–</td><td rowspan="1" colspan="1">–</td><td rowspan="1" colspan="1"/><td rowspan="1" colspan="1"/><td rowspan="1" colspan="1"/></tr><tr><td rowspan="1" colspan="1">DMR-KS-05-04-1-25</td><td rowspan="1" colspan="1">
              <italic><tp:taxon-name><tp:taxon-name-part taxon-name-part-type="genus">Bubalus</tp:taxon-name-part> <tp:taxon-name-part taxon-name-part-type="species">arnee</tp:taxon-name-part></tp:taxon-name></italic>
            </td><td rowspan="1" colspan="1">494.85</td><td rowspan="1" colspan="1">96.57</td><td rowspan="1" colspan="1">149.23</td><td rowspan="1" colspan="1">70.55</td><td rowspan="1" colspan="1">35.81</td><td rowspan="1" colspan="1">256.67</td><td rowspan="1" colspan="1">103.24</td><td rowspan="1" colspan="1">517.48</td><td rowspan="1" colspan="1">303.98</td><td rowspan="1" colspan="1">319.25</td><td rowspan="1" colspan="1">204.37</td><td rowspan="1" colspan="1"/><td rowspan="1" colspan="1"/><td rowspan="1" colspan="1"/></tr><tr><td rowspan="1" colspan="16">
              <bold>Femur</bold>
            </td></tr><tr><td rowspan="1" colspan="1">
              <bold>Specimen</bold>
            </td><td rowspan="1" colspan="1">
              <bold>Taxa</bold>
            </td><td rowspan="1" colspan="1">
              <bold><abbrev xmlns:xlink="http://www.w3.org/1999/xlink" xlink:title="Greatest breadth of the proximal end" id="ABBRID0EOGHO" xlink:type="simple">Bp</abbrev></bold>
            </td><td rowspan="1" colspan="1">
              <bold><abbrev xmlns:xlink="http://www.w3.org/1999/xlink" xlink:title="Depth of the proximal end" id="ABBRID0EXGHO" xlink:type="simple">Dp</abbrev></bold>
            </td><td rowspan="1" colspan="1">
              <bold><abbrev xmlns:xlink="http://www.w3.org/1999/xlink" xlink:title="Greatest depth of the Caput femoris" id="ABBRID0EAHHO" xlink:type="simple">DC</abbrev></bold>
            </td><td rowspan="1" colspan="1">
              <bold><abbrev xmlns:xlink="http://www.w3.org/1999/xlink" xlink:title="Greatest breadth of the distal end" id="ABBRID0EJHHO" xlink:type="simple">Bd</abbrev></bold>
            </td><td rowspan="1" colspan="1">
              <bold><abbrev xmlns:xlink="http://www.w3.org/1999/xlink" xlink:title="Greatest breadth of the distal end" id="ABBRID0ESHHO" xlink:type="simple">Dd</abbrev></bold>
            </td><td rowspan="1" colspan="1">
              <bold><abbrev xmlns:xlink="http://www.w3.org/1999/xlink" xlink:title="Smallest breadth of diaphysis" id="ABBRID0E2HHO" xlink:type="simple">SD</abbrev></bold>
            </td><td rowspan="1" colspan="1">
              <bold><abbrev xmlns:xlink="http://www.w3.org/1999/xlink" xlink:title="Greatest length from the caput head" id="ABBRID0EEIHO" xlink:type="simple">GLC</abbrev></bold>
            </td><td rowspan="1" colspan="1">
              <bold><abbrev xmlns:xlink="http://www.w3.org/1999/xlink" xlink:title="Greatest length" id="ABBRID0ENIHO" xlink:type="simple">GL</abbrev></bold>
            </td><td rowspan="1" colspan="1"/><td rowspan="1" colspan="1"/><td rowspan="1" colspan="1"/><td rowspan="1" colspan="1"/><td rowspan="1" colspan="1"/><td rowspan="1" colspan="1"/></tr><tr><td rowspan="1" colspan="1">DMR-KS-05-03-10-4</td><td rowspan="1" colspan="1">
              <tp:taxon-name><tp:taxon-name-part taxon-name-part-type="genus">Stegodon</tp:taxon-name-part> <tp:taxon-name-part taxon-name-part-type="uncertainty-rank">cf.</tp:taxon-name-part> <tp:taxon-name-part taxon-name-part-type="species">orientalis</tp:taxon-name-part></tp:taxon-name></td><td rowspan="1" colspan="1">–</td><td rowspan="1" colspan="1">–</td><td rowspan="1" colspan="1">125.14</td><td rowspan="1" colspan="1">178.16</td><td rowspan="1" colspan="1">211.72</td><td rowspan="1" colspan="1">126.18</td><td rowspan="1" colspan="1">–</td><td rowspan="1" colspan="1">–</td><td rowspan="1" colspan="1"/><td rowspan="1" colspan="1"/><td rowspan="1" colspan="1"/><td rowspan="1" colspan="1"/><td rowspan="1" colspan="1"/><td rowspan="1" colspan="1"/></tr><tr><td rowspan="1" colspan="1">DMR-KS-05-03-00-63</td><td rowspan="1" colspan="1">
              <italic><tp:taxon-name><tp:taxon-name-part taxon-name-part-type="genus">Rhinoceros</tp:taxon-name-part> <tp:taxon-name-part taxon-name-part-type="species">unicornis</tp:taxon-name-part></tp:taxon-name></italic>
            </td><td rowspan="1" colspan="1">–</td><td rowspan="1" colspan="1">–</td><td rowspan="1" colspan="1">–</td><td rowspan="1" colspan="1">140.58</td><td rowspan="1" colspan="1">183.17</td><td rowspan="1" colspan="1">46.21</td><td rowspan="1" colspan="1">–</td><td rowspan="1" colspan="1">–</td><td rowspan="1" colspan="1"/><td rowspan="1" colspan="1"/><td rowspan="1" colspan="1"/><td rowspan="1" colspan="1"/><td rowspan="1" colspan="1"/><td rowspan="1" colspan="1"/></tr><tr><td rowspan="1" colspan="1">DMR-KS-05-03-9-2</td><td rowspan="1" colspan="1">
              <italic><tp:taxon-name><tp:taxon-name-part taxon-name-part-type="genus">Bos</tp:taxon-name-part> <tp:taxon-name-part taxon-name-part-type="species">gaurus</tp:taxon-name-part></tp:taxon-name></italic>
            </td><td rowspan="1" colspan="1">124.57</td><td rowspan="1" colspan="1">66.64</td><td rowspan="1" colspan="1">52.31</td><td rowspan="1" colspan="1">106.89</td><td rowspan="1" colspan="1">138.24</td><td rowspan="1" colspan="1">46.15</td><td rowspan="1" colspan="1">405.57</td><td rowspan="1" colspan="1">419.28</td><td rowspan="1" colspan="1"/><td rowspan="1" colspan="1"/><td rowspan="1" colspan="1"/><td rowspan="1" colspan="1"/><td rowspan="1" colspan="1"/><td rowspan="1" colspan="1"/></tr><tr><td rowspan="1" colspan="1">DMR-KS-05-04-30-1</td><td rowspan="1" colspan="1">
              <italic><tp:taxon-name><tp:taxon-name-part taxon-name-part-type="genus">Bos</tp:taxon-name-part> <tp:taxon-name-part taxon-name-part-type="species">gaurus</tp:taxon-name-part></tp:taxon-name></italic>
            </td><td rowspan="1" colspan="1">150.06</td><td rowspan="1" colspan="1">&gt; 65.51</td><td rowspan="1" colspan="1">59.63</td><td rowspan="1" colspan="1">–</td><td rowspan="1" colspan="1">–</td><td rowspan="1" colspan="1">–</td><td rowspan="1" colspan="1">–</td><td rowspan="1" colspan="1">–</td><td rowspan="1" colspan="1"/><td rowspan="1" colspan="1"/><td rowspan="1" colspan="1"/><td rowspan="1" colspan="1"/><td rowspan="1" colspan="1"/><td rowspan="1" colspan="1"/></tr><tr><td rowspan="1" colspan="1">DMR-KS-05-04-1-1</td><td rowspan="1" colspan="1">
              <italic><tp:taxon-name><tp:taxon-name-part taxon-name-part-type="genus">Bubalus</tp:taxon-name-part> <tp:taxon-name-part taxon-name-part-type="species">arnee</tp:taxon-name-part></tp:taxon-name></italic>
            </td><td rowspan="1" colspan="1">160.51</td><td rowspan="1" colspan="1">80.69</td><td rowspan="1" colspan="1">66.76</td><td rowspan="1" colspan="1">128.54</td><td rowspan="1" colspan="1">156.98</td><td rowspan="1" colspan="1">54.05</td><td rowspan="1" colspan="1">420.18</td><td rowspan="1" colspan="1">447.15</td><td rowspan="1" colspan="1"/><td rowspan="1" colspan="1"/><td rowspan="1" colspan="1"/><td rowspan="1" colspan="1"/><td rowspan="1" colspan="1"/><td rowspan="1" colspan="1"/></tr><tr><td rowspan="1" colspan="1">DMR-KS-05-04-1-2</td><td rowspan="1" colspan="1">
              <italic><tp:taxon-name><tp:taxon-name-part taxon-name-part-type="genus">Bubalus</tp:taxon-name-part> <tp:taxon-name-part taxon-name-part-type="species">arnee</tp:taxon-name-part></tp:taxon-name></italic>
            </td><td rowspan="1" colspan="1">165.98</td><td rowspan="1" colspan="1">84.20</td><td rowspan="1" colspan="1">67.30</td><td rowspan="1" colspan="1">130.92</td><td rowspan="1" colspan="1">156.78</td><td rowspan="1" colspan="1">55.12</td><td rowspan="1" colspan="1">425.66</td><td rowspan="1" colspan="1">442.68</td><td rowspan="1" colspan="1"/><td rowspan="1" colspan="1"/><td rowspan="1" colspan="1"/><td rowspan="1" colspan="1"/><td rowspan="1" colspan="1"/><td rowspan="1" colspan="1"/></tr><tr><td rowspan="1" colspan="1">DMR-KS-05-03-20-8</td><td rowspan="1" colspan="1">
              <italic><tp:taxon-name><tp:taxon-name-part taxon-name-part-type="genus">Bubalus</tp:taxon-name-part> <tp:taxon-name-part taxon-name-part-type="species">arnee</tp:taxon-name-part></tp:taxon-name></italic>
            </td><td rowspan="1" colspan="1">–</td><td rowspan="1" colspan="1">–</td><td rowspan="1" colspan="1">–</td><td rowspan="1" colspan="1">124.57</td><td rowspan="1" colspan="1">181.53</td><td rowspan="1" colspan="1">–</td><td rowspan="1" colspan="1">–</td><td rowspan="1" colspan="1">–</td><td rowspan="1" colspan="1"/><td rowspan="1" colspan="1"/><td rowspan="1" colspan="1"/><td rowspan="1" colspan="1"/><td rowspan="1" colspan="1"/><td rowspan="1" colspan="1"/></tr><tr><td rowspan="1" colspan="1">DMR-KS-05-03-27-4</td><td rowspan="1" colspan="1">
              <italic><tp:taxon-name><tp:taxon-name-part taxon-name-part-type="genus">Axis</tp:taxon-name-part> <tp:taxon-name-part taxon-name-part-type="species">axis</tp:taxon-name-part></tp:taxon-name></italic>
            </td><td rowspan="1" colspan="1">–</td><td rowspan="1" colspan="1">–</td><td rowspan="1" colspan="1">–</td><td rowspan="1" colspan="1">50.49</td><td rowspan="1" colspan="1">69.42</td><td rowspan="1" colspan="1">–</td><td rowspan="1" colspan="1">–</td><td rowspan="1" colspan="1">–</td><td rowspan="1" colspan="1"/><td rowspan="1" colspan="1"/><td rowspan="1" colspan="1"/><td rowspan="1" colspan="1"/><td rowspan="1" colspan="1"/><td rowspan="1" colspan="1"/></tr><tr><td rowspan="1" colspan="1">DMR-KS-05-03-27-11</td><td rowspan="1" colspan="1">
              <italic><tp:taxon-name><tp:taxon-name-part taxon-name-part-type="genus">Panolia</tp:taxon-name-part> <tp:taxon-name-part taxon-name-part-type="species">eldii</tp:taxon-name-part></tp:taxon-name></italic>
            </td><td rowspan="1" colspan="1">66.29</td><td rowspan="1" colspan="1">31.42</td><td rowspan="1" colspan="1">28.4</td><td rowspan="1" colspan="1">52.67</td><td rowspan="1" colspan="1">70.12</td><td rowspan="1" colspan="1">21.97</td><td rowspan="1" colspan="1">–</td><td rowspan="1" colspan="1">–</td><td rowspan="1" colspan="1"/><td rowspan="1" colspan="1"/><td rowspan="1" colspan="1"/><td rowspan="1" colspan="1"/><td rowspan="1" colspan="1"/><td rowspan="1" colspan="1"/></tr><tr><td rowspan="1" colspan="1">DMR-KS-05-03-17-36</td><td rowspan="1" colspan="1">
              <italic><tp:taxon-name><tp:taxon-name-part taxon-name-part-type="genus">Panolia</tp:taxon-name-part> <tp:taxon-name-part taxon-name-part-type="species">eldii</tp:taxon-name-part></tp:taxon-name></italic>
            </td><td rowspan="1" colspan="1">68.57</td><td rowspan="1" colspan="1">35.49</td><td rowspan="1" colspan="1">28.73</td><td rowspan="1" colspan="1">56.56</td><td rowspan="1" colspan="1">73.06</td><td rowspan="1" colspan="1">21.97</td><td rowspan="1" colspan="1">251.58</td><td rowspan="1" colspan="1">–</td><td rowspan="1" colspan="1"/><td rowspan="1" colspan="1"/><td rowspan="1" colspan="1"/><td rowspan="1" colspan="1"/><td rowspan="1" colspan="1"/><td rowspan="1" colspan="1"/></tr><tr><td rowspan="1" colspan="1">DMR-KS-05-03-28-20</td><td rowspan="1" colspan="1">
              <italic><tp:taxon-name><tp:taxon-name-part taxon-name-part-type="genus">Panolia</tp:taxon-name-part> <tp:taxon-name-part taxon-name-part-type="species">eldii</tp:taxon-name-part></tp:taxon-name></italic>
            </td><td rowspan="1" colspan="1">–</td><td rowspan="1" colspan="1">–</td><td rowspan="1" colspan="1">–</td><td rowspan="1" colspan="1">53.72</td><td rowspan="1" colspan="1">72.00</td><td rowspan="1" colspan="1">–</td><td rowspan="1" colspan="1">–</td><td rowspan="1" colspan="1">–</td><td rowspan="1" colspan="1"/><td rowspan="1" colspan="1"/><td rowspan="1" colspan="1"/><td rowspan="1" colspan="1"/><td rowspan="1" colspan="1"/><td rowspan="1" colspan="1"/></tr><tr><td rowspan="1" colspan="1">DMR-KS-05-04-05-38</td><td rowspan="1" colspan="1">
              <italic><tp:taxon-name><tp:taxon-name-part taxon-name-part-type="genus">Panolia</tp:taxon-name-part> <tp:taxon-name-part taxon-name-part-type="species">eldii</tp:taxon-name-part></tp:taxon-name></italic>
            </td><td rowspan="1" colspan="1">67.59</td><td rowspan="1" colspan="1">35.21</td><td rowspan="1" colspan="1">27.74</td><td rowspan="1" colspan="1">–</td><td rowspan="1" colspan="1">–</td><td rowspan="1" colspan="1">–</td><td rowspan="1" colspan="1">–</td><td rowspan="1" colspan="1">–</td><td rowspan="1" colspan="1"/><td rowspan="1" colspan="1"/><td rowspan="1" colspan="1"/><td rowspan="1" colspan="1"/><td rowspan="1" colspan="1"/><td rowspan="1" colspan="1"/></tr><tr><td rowspan="1" colspan="1">DMR-KS-05-03-00-119</td><td rowspan="1" colspan="1">
              <italic><tp:taxon-name><tp:taxon-name-part taxon-name-part-type="genus">Panolia</tp:taxon-name-part> <tp:taxon-name-part taxon-name-part-type="species">eldii</tp:taxon-name-part></tp:taxon-name></italic>
            </td><td rowspan="1" colspan="1">–</td><td rowspan="1" colspan="1">–</td><td rowspan="1" colspan="1">–</td><td rowspan="1" colspan="1">51.60</td><td rowspan="1" colspan="1">71.30</td><td rowspan="1" colspan="1">&lt; 22.94</td><td rowspan="1" colspan="1">–</td><td rowspan="1" colspan="1">–</td><td rowspan="1" colspan="1"/><td rowspan="1" colspan="1"/><td rowspan="1" colspan="1"/><td rowspan="1" colspan="1"/><td rowspan="1" colspan="1"/><td rowspan="1" colspan="1"/></tr><tr><td rowspan="1" colspan="1">DMR-KS-05-03-19-2</td><td rowspan="1" colspan="1">
              <italic><tp:taxon-name><tp:taxon-name-part taxon-name-part-type="genus">Panolia</tp:taxon-name-part> <tp:taxon-name-part taxon-name-part-type="species">eldii</tp:taxon-name-part></tp:taxon-name></italic>
            </td><td rowspan="1" colspan="1">–</td><td rowspan="1" colspan="1">–</td><td rowspan="1" colspan="1">–</td><td rowspan="1" colspan="1">51.85</td><td rowspan="1" colspan="1">73.23</td><td rowspan="1" colspan="1">&lt; 26.51</td><td rowspan="1" colspan="1">–</td><td rowspan="1" colspan="1">–</td><td rowspan="1" colspan="1"/><td rowspan="1" colspan="1"/><td rowspan="1" colspan="1"/><td rowspan="1" colspan="1"/><td rowspan="1" colspan="1"/><td rowspan="1" colspan="1"/></tr><tr><td rowspan="1" colspan="1">DMR-KS-05-08-16-1</td><td rowspan="1" colspan="1">
              <italic><tp:taxon-name><tp:taxon-name-part taxon-name-part-type="genus">Panolia</tp:taxon-name-part> <tp:taxon-name-part taxon-name-part-type="species">eldii</tp:taxon-name-part></tp:taxon-name></italic>
            </td><td rowspan="1" colspan="1">59.40</td><td rowspan="1" colspan="1">32.32</td><td rowspan="1" colspan="1">26.14</td><td rowspan="1" colspan="1">–</td><td rowspan="1" colspan="1">–</td><td rowspan="1" colspan="1">–</td><td rowspan="1" colspan="1">–</td><td rowspan="1" colspan="1">–</td><td rowspan="1" colspan="1"/><td rowspan="1" colspan="1"/><td rowspan="1" colspan="1"/><td rowspan="1" colspan="1"/><td rowspan="1" colspan="1"/><td rowspan="1" colspan="1"/></tr><tr><td rowspan="1" colspan="1">DMR-KS-05-04-11-2</td><td rowspan="1" colspan="1">
              <italic><tp:taxon-name><tp:taxon-name-part taxon-name-part-type="genus">Rusa</tp:taxon-name-part> <tp:taxon-name-part taxon-name-part-type="species">unicolor</tp:taxon-name-part></tp:taxon-name></italic>
            </td><td rowspan="1" colspan="1">–</td><td rowspan="1" colspan="1">–</td><td rowspan="1" colspan="1">–</td><td rowspan="1" colspan="1">55.20</td><td rowspan="1" colspan="1">69.90</td><td rowspan="1" colspan="1">22.54</td><td rowspan="1" colspan="1">–</td><td rowspan="1" colspan="1">–</td><td rowspan="1" colspan="1"/><td rowspan="1" colspan="1"/><td rowspan="1" colspan="1"/><td rowspan="1" colspan="1"/><td rowspan="1" colspan="1"/><td rowspan="1" colspan="1"/></tr><tr><td rowspan="1" colspan="1">DMR-KS-05-03-19-7</td><td rowspan="1" colspan="1">
              <italic><tp:taxon-name><tp:taxon-name-part taxon-name-part-type="genus">Rusa</tp:taxon-name-part> <tp:taxon-name-part taxon-name-part-type="species">unicolor</tp:taxon-name-part></tp:taxon-name></italic>
            </td><td rowspan="1" colspan="1">67.01</td><td rowspan="1" colspan="1">44.50</td><td rowspan="1" colspan="1">28.58</td><td rowspan="1" colspan="1">–</td><td rowspan="1" colspan="1">–</td><td rowspan="1" colspan="1">21.72</td><td rowspan="1" colspan="1">–</td><td rowspan="1" colspan="1">–</td><td rowspan="1" colspan="1"/><td rowspan="1" colspan="1"/><td rowspan="1" colspan="1"/><td rowspan="1" colspan="1"/><td rowspan="1" colspan="1"/><td rowspan="1" colspan="1"/></tr><tr><td rowspan="1" colspan="1">DMR-KS-05-03-12-2*</td><td rowspan="1" colspan="1">
              <italic><tp:taxon-name><tp:taxon-name-part taxon-name-part-type="genus">Rusa</tp:taxon-name-part> <tp:taxon-name-part taxon-name-part-type="species">unicolor</tp:taxon-name-part></tp:taxon-name></italic>
            </td><td rowspan="1" colspan="1">48.57</td><td rowspan="1" colspan="1">31.96</td><td rowspan="1" colspan="1">–</td><td rowspan="1" colspan="1">–</td><td rowspan="1" colspan="1">–</td><td rowspan="1" colspan="1">18.91</td><td rowspan="1" colspan="1">–</td><td rowspan="1" colspan="1">–</td><td rowspan="1" colspan="1"/><td rowspan="1" colspan="1"/><td rowspan="1" colspan="1"/><td rowspan="1" colspan="1"/><td rowspan="1" colspan="1"/><td rowspan="1" colspan="1"/></tr><tr><td rowspan="1" colspan="1">DMR-KS-05-03-26-5</td><td rowspan="1" colspan="1">
              <italic><tp:taxon-name><tp:taxon-name-part taxon-name-part-type="genus">Rusa</tp:taxon-name-part> <tp:taxon-name-part taxon-name-part-type="species">unicolor</tp:taxon-name-part></tp:taxon-name></italic>
            </td><td rowspan="1" colspan="1">&gt; 77.29</td><td rowspan="1" colspan="1">42.06</td><td rowspan="1" colspan="1">37.82</td><td rowspan="1" colspan="1">–</td><td rowspan="1" colspan="1">–</td><td rowspan="1" colspan="1">30.98</td><td rowspan="1" colspan="1">–</td><td rowspan="1" colspan="1">–</td><td rowspan="1" colspan="1"/><td rowspan="1" colspan="1"/><td rowspan="1" colspan="1"/><td rowspan="1" colspan="1"/><td rowspan="1" colspan="1"/><td rowspan="1" colspan="1"/></tr><tr><td rowspan="1" colspan="1">DMR-KS-05-04-30-9</td><td rowspan="1" colspan="1">
              <italic><tp:taxon-name><tp:taxon-name-part taxon-name-part-type="genus">Rusa</tp:taxon-name-part> <tp:taxon-name-part taxon-name-part-type="species">unicolor</tp:taxon-name-part></tp:taxon-name></italic>
            </td><td rowspan="1" colspan="1">–</td><td rowspan="1" colspan="1">–</td><td rowspan="1" colspan="1">–</td><td rowspan="1" colspan="1">54.46</td><td rowspan="1" colspan="1">69.12</td><td rowspan="1" colspan="1">21.85</td><td rowspan="1" colspan="1">–</td><td rowspan="1" colspan="1">–</td><td rowspan="1" colspan="1"/><td rowspan="1" colspan="1"/><td rowspan="1" colspan="1"/><td rowspan="1" colspan="1"/><td rowspan="1" colspan="1"/><td rowspan="1" colspan="1"/></tr><tr><td rowspan="1" colspan="1">DMR-KS-05-04-19-10</td><td rowspan="1" colspan="1">
              <italic><tp:taxon-name><tp:taxon-name-part taxon-name-part-type="genus">Rusa</tp:taxon-name-part> <tp:taxon-name-part taxon-name-part-type="species">unicolor</tp:taxon-name-part></tp:taxon-name></italic>
            </td><td rowspan="1" colspan="1">–</td><td rowspan="1" colspan="1">–</td><td rowspan="1" colspan="1">–</td><td rowspan="1" colspan="1">48.39</td><td rowspan="1" colspan="1">53.48</td><td rowspan="1" colspan="1">23.49</td><td rowspan="1" colspan="1">–</td><td rowspan="1" colspan="1">–</td><td rowspan="1" colspan="1"/><td rowspan="1" colspan="1"/><td rowspan="1" colspan="1"/><td rowspan="1" colspan="1"/><td rowspan="1" colspan="1"/><td rowspan="1" colspan="1"/></tr><tr><td rowspan="1" colspan="10">
              <bold>Tibia</bold>
            </td><td rowspan="1" colspan="1"/><td rowspan="1" colspan="1"/><td rowspan="1" colspan="1"/><td rowspan="1" colspan="1"/><td rowspan="1" colspan="1"/><td rowspan="1" colspan="1"/></tr><tr><td rowspan="1" colspan="1">
              <bold>Specimen</bold>
            </td><td rowspan="1" colspan="1">
              <bold>Taxa</bold>
            </td><td rowspan="1" colspan="1">
              <bold><abbrev xmlns:xlink="http://www.w3.org/1999/xlink" xlink:title="Greatest breadth of the proximal end" id="ABBRID0E1RIO" xlink:type="simple">Bp</abbrev></bold>
            </td><td rowspan="1" colspan="1">
              <bold><abbrev xmlns:xlink="http://www.w3.org/1999/xlink" xlink:title="Depth of the proximal end" id="ABBRID0EDSIO" xlink:type="simple">Dp</abbrev></bold>
            </td><td rowspan="1" colspan="1">
              <bold><abbrev xmlns:xlink="http://www.w3.org/1999/xlink" xlink:title="Greatest breadth of the distal end" id="ABBRID0EMSIO" xlink:type="simple">Bd</abbrev></bold>
            </td><td rowspan="1" colspan="1">
              <bold><abbrev xmlns:xlink="http://www.w3.org/1999/xlink" xlink:title="Greatest breadth of the distal end" id="ABBRID0EVSIO" xlink:type="simple">Dd</abbrev></bold>
            </td><td rowspan="1" colspan="1">
              <bold><abbrev xmlns:xlink="http://www.w3.org/1999/xlink" xlink:title="Smallest breadth of diaphysis" id="ABBRID0E5SIO" xlink:type="simple">SD</abbrev></bold>
            </td><td rowspan="1" colspan="1">
              <bold><abbrev xmlns:xlink="http://www.w3.org/1999/xlink" xlink:title="Length of the lateral part" id="ABBRID0EHTIO" xlink:type="simple">Ll</abbrev></bold>
            </td><td rowspan="1" colspan="1">
              <bold><abbrev xmlns:xlink="http://www.w3.org/1999/xlink" xlink:title="Greatest length" id="ABBRID0EQTIO" xlink:type="simple">GL</abbrev></bold>
            </td><td rowspan="1" colspan="1"/><td rowspan="1" colspan="1"/><td rowspan="1" colspan="1"/><td rowspan="1" colspan="1"/><td rowspan="1" colspan="1"/><td rowspan="1" colspan="1"/><td rowspan="1" colspan="1"/></tr><tr><td rowspan="1" colspan="1">DMR-KS-05-03-00-52</td><td rowspan="1" colspan="1">
              <italic><tp:taxon-name><tp:taxon-name-part taxon-name-part-type="genus">Rhinoceros</tp:taxon-name-part> <tp:taxon-name-part taxon-name-part-type="species">sondaicus</tp:taxon-name-part></tp:taxon-name></italic>
            </td><td rowspan="1" colspan="1">–</td><td rowspan="1" colspan="1">–</td><td rowspan="1" colspan="1">94.95</td><td rowspan="1" colspan="1">&gt; 74.11</td><td rowspan="1" colspan="1">–</td><td rowspan="1" colspan="1">–</td><td rowspan="1" colspan="1">–</td><td rowspan="1" colspan="1"/><td rowspan="1" colspan="1"/><td rowspan="1" colspan="1"/><td rowspan="1" colspan="1"/><td rowspan="1" colspan="1"/><td rowspan="1" colspan="1"/><td rowspan="1" colspan="1"/></tr><tr><td rowspan="1" colspan="1">DMR-KS-05-04-1-11</td><td rowspan="1" colspan="1">
              <italic><tp:taxon-name><tp:taxon-name-part taxon-name-part-type="genus">Bubalus</tp:taxon-name-part> <tp:taxon-name-part taxon-name-part-type="species">arnee</tp:taxon-name-part></tp:taxon-name></italic>
            </td><td rowspan="1" colspan="1">132.04</td><td rowspan="1" colspan="1">125.08</td><td rowspan="1" colspan="1">87.26</td><td rowspan="1" colspan="1">69.54</td><td rowspan="1" colspan="1">55.84</td><td rowspan="1" colspan="1">363.36</td><td rowspan="1" colspan="1">437.17</td><td rowspan="1" colspan="1"/><td rowspan="1" colspan="1"/><td rowspan="1" colspan="1"/><td rowspan="1" colspan="1"/><td rowspan="1" colspan="1"/><td rowspan="1" colspan="1"/><td rowspan="1" colspan="1"/></tr><tr><td rowspan="1" colspan="1">DMR-KS-05-04-1-3</td><td rowspan="1" colspan="1">
              <italic><tp:taxon-name><tp:taxon-name-part taxon-name-part-type="genus">Bubalus</tp:taxon-name-part> <tp:taxon-name-part taxon-name-part-type="species">arnee</tp:taxon-name-part></tp:taxon-name></italic>
            </td><td rowspan="1" colspan="1">128.45</td><td rowspan="1" colspan="1">121.16</td><td rowspan="1" colspan="1">86.15</td><td rowspan="1" colspan="1">68.95</td><td rowspan="1" colspan="1">52.64</td><td rowspan="1" colspan="1">385.14</td><td rowspan="1" colspan="1">415.56</td><td rowspan="1" colspan="1"/><td rowspan="1" colspan="1"/><td rowspan="1" colspan="1"/><td rowspan="1" colspan="1"/><td rowspan="1" colspan="1"/><td rowspan="1" colspan="1"/><td rowspan="1" colspan="1"/></tr><tr><td rowspan="1" colspan="1">DMR-KS-05-03-20-9</td><td rowspan="1" colspan="1">
              <italic><tp:taxon-name><tp:taxon-name-part taxon-name-part-type="genus">Bubalus</tp:taxon-name-part> <tp:taxon-name-part taxon-name-part-type="species">arnee</tp:taxon-name-part></tp:taxon-name></italic>
            </td><td rowspan="1" colspan="1">126.74</td><td rowspan="1" colspan="1">106.22</td><td rowspan="1" colspan="1">88.37</td><td rowspan="1" colspan="1">64.62</td><td rowspan="1" colspan="1">53.42</td><td rowspan="1" colspan="1">354.45</td><td rowspan="1" colspan="1">406.77</td><td rowspan="1" colspan="1"/><td rowspan="1" colspan="1"/><td rowspan="1" colspan="1"/><td rowspan="1" colspan="1"/><td rowspan="1" colspan="1"/><td rowspan="1" colspan="1"/><td rowspan="1" colspan="1"/></tr><tr><td rowspan="1" colspan="1">DMR-KS-05-03-28-16</td><td rowspan="1" colspan="1">
              <italic><tp:taxon-name><tp:taxon-name-part taxon-name-part-type="genus">Rusa</tp:taxon-name-part> <tp:taxon-name-part taxon-name-part-type="species">unicolor</tp:taxon-name-part></tp:taxon-name></italic>
            </td><td rowspan="1" colspan="1">79.37</td><td rowspan="1" colspan="1">72.45</td><td rowspan="1" colspan="1">47.53</td><td rowspan="1" colspan="1">37.44</td><td rowspan="1" colspan="1">30.61</td><td rowspan="1" colspan="1">300.01</td><td rowspan="1" colspan="1">317.52</td><td rowspan="1" colspan="1"/><td rowspan="1" colspan="1"/><td rowspan="1" colspan="1"/><td rowspan="1" colspan="1"/><td rowspan="1" colspan="1"/><td rowspan="1" colspan="1"/><td rowspan="1" colspan="1"/></tr><tr><td rowspan="1" colspan="1">DMR-KS-05-04-04-1</td><td rowspan="1" colspan="1">
              <italic><tp:taxon-name><tp:taxon-name-part taxon-name-part-type="genus">Macaca</tp:taxon-name-part></tp:taxon-name></italic> sp.</td><td rowspan="1" colspan="1">27.50</td><td rowspan="1" colspan="1">21.46</td><td rowspan="1" colspan="1">18.12</td><td rowspan="1" colspan="1">12.95</td><td rowspan="1" colspan="1">8.77</td><td rowspan="1" colspan="1">158.71</td><td rowspan="1" colspan="1">167.57</td><td rowspan="1" colspan="1"/><td rowspan="1" colspan="1"/><td rowspan="1" colspan="1"/><td rowspan="1" colspan="1"/><td rowspan="1" colspan="1"/><td rowspan="1" colspan="1"/><td rowspan="1" colspan="1"/></tr><tr><td rowspan="1" colspan="9">
              <bold>Fibula</bold>
            </td><td rowspan="1" colspan="1"/><td rowspan="1" colspan="1"/><td rowspan="1" colspan="1"/><td rowspan="1" colspan="1"/><td rowspan="1" colspan="1"/><td rowspan="1" colspan="1"/><td rowspan="1" colspan="1"/></tr><tr><td rowspan="1" colspan="1">
              <bold>Specimen</bold>
            </td><td rowspan="1" colspan="1">
              <bold>Taxa</bold>
            </td><td rowspan="1" colspan="1">
              <bold><abbrev xmlns:xlink="http://www.w3.org/1999/xlink" xlink:title="Greatest length" id="ABBRID0E3AJO" xlink:type="simple">GL</abbrev></bold>
            </td><td rowspan="1" colspan="1"/><td rowspan="1" colspan="1"/><td rowspan="1" colspan="1"/><td rowspan="1" colspan="1"/><td rowspan="1" colspan="1"/><td rowspan="1" colspan="1"/><td rowspan="1" colspan="1"/><td rowspan="1" colspan="1"/><td rowspan="1" colspan="1"/><td rowspan="1" colspan="1"/><td rowspan="1" colspan="1"/><td rowspan="1" colspan="1"/><td rowspan="1" colspan="1"/></tr><tr><td rowspan="1" colspan="1">DMR-KS-05-03-00-124</td><td rowspan="1" colspan="1">
              <tp:taxon-name><tp:taxon-name-part taxon-name-part-type="genus">Stegodon</tp:taxon-name-part> <tp:taxon-name-part taxon-name-part-type="uncertainty-rank">cf.</tp:taxon-name-part> <tp:taxon-name-part taxon-name-part-type="species">orientalis</tp:taxon-name-part></tp:taxon-name></td><td rowspan="1" colspan="1">&gt; 354.56</td><td rowspan="1" colspan="1"/><td rowspan="1" colspan="1"/><td rowspan="1" colspan="1"/><td rowspan="1" colspan="1"/><td rowspan="1" colspan="1"/><td rowspan="1" colspan="1"/><td rowspan="1" colspan="1"/><td rowspan="1" colspan="1"/><td rowspan="1" colspan="1"/><td rowspan="1" colspan="1"/><td rowspan="1" colspan="1"/><td rowspan="1" colspan="1"/><td rowspan="1" colspan="1"/></tr><tr><td rowspan="1" colspan="11">
              <bold>Metacarpus</bold>
            </td><td rowspan="1" colspan="1"/><td rowspan="1" colspan="1"/><td rowspan="1" colspan="1"/><td rowspan="1" colspan="1"/><td rowspan="1" colspan="1"/></tr><tr><td rowspan="1" colspan="1">
              <bold>Specimen</bold>
            </td><td rowspan="1" colspan="1">
              <bold>Taxa</bold>
            </td><td rowspan="1" colspan="1">
              <bold><abbrev xmlns:xlink="http://www.w3.org/1999/xlink" xlink:title="Greatest breadth of the proximal end" id="ABBRID0ELFJO" xlink:type="simple">Bp</abbrev></bold>
            </td><td rowspan="1" colspan="1">
              <bold><abbrev xmlns:xlink="http://www.w3.org/1999/xlink" xlink:title="Depth of the proximal end" id="ABBRID0EUFJO" xlink:type="simple">Dp</abbrev></bold>
            </td><td rowspan="1" colspan="1">
              <bold><abbrev xmlns:xlink="http://www.w3.org/1999/xlink" xlink:title="Greatest breadth of the distal end" id="ABBRID0E4FJO" xlink:type="simple">Bd</abbrev></bold>
            </td><td rowspan="1" colspan="1">
              <bold><abbrev xmlns:xlink="http://www.w3.org/1999/xlink" xlink:title="Greatest breadth of the distal end" id="ABBRID0EGGJO" xlink:type="simple">Dd</abbrev></bold>
            </td><td rowspan="1" colspan="1">
              <bold><abbrev xmlns:xlink="http://www.w3.org/1999/xlink" xlink:title="Smallest depth of the diaphysis for metapodials only" id="ABBRID0EPGJO" xlink:type="simple">DD</abbrev></bold>
            </td><td rowspan="1" colspan="1">
              <bold><abbrev xmlns:xlink="http://www.w3.org/1999/xlink" xlink:title="Smallest breadth of diaphysis" id="ABBRID0EYGJO" xlink:type="simple">SD</abbrev></bold>
            </td><td rowspan="1" colspan="1">
              <bold><abbrev xmlns:xlink="http://www.w3.org/1999/xlink" xlink:title="Length of the lateral part" id="ABBRID0EBHJO" xlink:type="simple">Ll</abbrev></bold>
            </td><td rowspan="1" colspan="1">
              <bold><abbrev xmlns:xlink="http://www.w3.org/1999/xlink" xlink:title="Greatest length of the lateral part" id="ABBRID0EKHJO" xlink:type="simple">GLl</abbrev></bold>
            </td><td rowspan="1" colspan="1">
              <bold><abbrev xmlns:xlink="http://www.w3.org/1999/xlink" xlink:title="Greatest length" id="ABBRID0ETHJO" xlink:type="simple">GL</abbrev></bold>
            </td><td rowspan="1" colspan="1"/><td rowspan="1" colspan="1"/><td rowspan="1" colspan="1"/><td rowspan="1" colspan="1"/><td rowspan="1" colspan="1"/></tr><tr><td rowspan="1" colspan="1">DMR-KS-05-03-28-29</td><td rowspan="1" colspan="1">
              <italic><tp:taxon-name><tp:taxon-name-part taxon-name-part-type="genus">Rhinoceros</tp:taxon-name-part> <tp:taxon-name-part taxon-name-part-type="species">sondaicus</tp:taxon-name-part></tp:taxon-name></italic>
            </td><td rowspan="1" colspan="1">53.45</td><td rowspan="1" colspan="1">42.75</td><td rowspan="1" colspan="1">48.53</td><td rowspan="1" colspan="1">39.70</td><td rowspan="1" colspan="1">–</td><td rowspan="1" colspan="1">40.32</td><td rowspan="1" colspan="1">–</td><td rowspan="1" colspan="1">–</td><td rowspan="1" colspan="1">152.50</td><td rowspan="1" colspan="1"/><td rowspan="1" colspan="1"/><td rowspan="1" colspan="1"/><td rowspan="1" colspan="1"/><td rowspan="1" colspan="1"/></tr><tr><td rowspan="1" colspan="1">DMR-KS-05-03-22-49</td><td rowspan="1" colspan="1">
              <italic><tp:taxon-name><tp:taxon-name-part taxon-name-part-type="genus">Rhinoceros</tp:taxon-name-part> <tp:taxon-name-part taxon-name-part-type="species">sondaicus</tp:taxon-name-part></tp:taxon-name></italic>
            </td><td rowspan="1" colspan="1">–</td><td rowspan="1" colspan="1">–</td><td rowspan="1" colspan="1">51.80</td><td rowspan="1" colspan="1">34.10</td><td rowspan="1" colspan="1">22.26</td><td rowspan="1" colspan="1">–</td><td rowspan="1" colspan="1">–</td><td rowspan="1" colspan="1">–</td><td rowspan="1" colspan="1">–</td><td rowspan="1" colspan="1"/><td rowspan="1" colspan="1"/><td rowspan="1" colspan="1"/><td rowspan="1" colspan="1"/><td rowspan="1" colspan="1"/></tr><tr><td rowspan="1" colspan="1">DMR-KS-05-04-05-15</td><td rowspan="1" colspan="1">
              <italic><tp:taxon-name><tp:taxon-name-part taxon-name-part-type="genus">Rhinoceros</tp:taxon-name-part> <tp:taxon-name-part taxon-name-part-type="species">sondaicus</tp:taxon-name-part></tp:taxon-name></italic>
            </td><td rowspan="1" colspan="1">49.18</td><td rowspan="1" colspan="1">41.15</td><td rowspan="1" colspan="1">37.64</td><td rowspan="1" colspan="1">36.51</td><td rowspan="1" colspan="1">25.58</td><td rowspan="1" colspan="1">31.19</td><td rowspan="1" colspan="1">136.96</td><td rowspan="1" colspan="1">138.35</td><td rowspan="1" colspan="1">141.26</td><td rowspan="1" colspan="1"/><td rowspan="1" colspan="1"/><td rowspan="1" colspan="1"/><td rowspan="1" colspan="1"/><td rowspan="1" colspan="1"/></tr><tr><td rowspan="1" colspan="1">DMR-KS-05-03-26-27</td><td rowspan="1" colspan="1">
              <italic><tp:taxon-name><tp:taxon-name-part taxon-name-part-type="genus">Bos</tp:taxon-name-part> <tp:taxon-name-part taxon-name-part-type="species">gaurus</tp:taxon-name-part></tp:taxon-name></italic>
            </td><td rowspan="1" colspan="1">70.18</td><td rowspan="1" colspan="1">46.08</td><td rowspan="1" colspan="1">64.78</td><td rowspan="1" colspan="1">33.53</td><td rowspan="1" colspan="1">30.97</td><td rowspan="1" colspan="1">43.42</td><td rowspan="1" colspan="1">247.28</td><td rowspan="1" colspan="1">252.75</td><td rowspan="1" colspan="1">256.78</td><td rowspan="1" colspan="1"/><td rowspan="1" colspan="1"/><td rowspan="1" colspan="1"/><td rowspan="1" colspan="1"/><td rowspan="1" colspan="1"/></tr><tr><td rowspan="1" colspan="1">DMR-KS-05-03-26-3(1)</td><td rowspan="1" colspan="1">
              <italic><tp:taxon-name><tp:taxon-name-part taxon-name-part-type="genus">Bubalus</tp:taxon-name-part> <tp:taxon-name-part taxon-name-part-type="species">arnee</tp:taxon-name-part></tp:taxon-name></italic>
            </td><td rowspan="1" colspan="1">77.07</td><td rowspan="1" colspan="1">49.58</td><td rowspan="1" colspan="1">78.33</td><td rowspan="1" colspan="1">42.45</td><td rowspan="1" colspan="1">30.17</td><td rowspan="1" colspan="1">52.02</td><td rowspan="1" colspan="1">189.78</td><td rowspan="1" colspan="1">197.23</td><td rowspan="1" colspan="1">206.75</td><td rowspan="1" colspan="1"/><td rowspan="1" colspan="1"/><td rowspan="1" colspan="1"/><td rowspan="1" colspan="1"/><td rowspan="1" colspan="1"/></tr><tr><td rowspan="1" colspan="1">DMR-KS-05-03-18-2</td><td rowspan="1" colspan="1">
              <italic><tp:taxon-name><tp:taxon-name-part taxon-name-part-type="genus">Axis</tp:taxon-name-part> <tp:taxon-name-part taxon-name-part-type="species">axis</tp:taxon-name-part></tp:taxon-name></italic>
            </td><td rowspan="1" colspan="1">25.80</td><td rowspan="1" colspan="1">16.79</td><td rowspan="1" colspan="1">25.06</td><td rowspan="1" colspan="1">15.89</td><td rowspan="1" colspan="1">11.69</td><td rowspan="1" colspan="1">14.50</td><td rowspan="1" colspan="1">160.18</td><td rowspan="1" colspan="1">162.37</td><td rowspan="1" colspan="1">167.66</td><td rowspan="1" colspan="1"/><td rowspan="1" colspan="1"/><td rowspan="1" colspan="1"/><td rowspan="1" colspan="1"/><td rowspan="1" colspan="1"/></tr><tr><td rowspan="1" colspan="1">DMR-KS-05-03-22-28</td><td rowspan="1" colspan="1">
              <italic><tp:taxon-name><tp:taxon-name-part taxon-name-part-type="genus">Axis</tp:taxon-name-part> <tp:taxon-name-part taxon-name-part-type="species">axis</tp:taxon-name-part></tp:taxon-name></italic>
            </td><td rowspan="1" colspan="1">–</td><td rowspan="1" colspan="1">19.82</td><td rowspan="1" colspan="1">27.91</td><td rowspan="1" colspan="1">18.35</td><td rowspan="1" colspan="1">14.76</td><td rowspan="1" colspan="1">17.61</td><td rowspan="1" colspan="1">186.70</td><td rowspan="1" colspan="1">187.90</td><td rowspan="1" colspan="1">190.10</td><td rowspan="1" colspan="1"/><td rowspan="1" colspan="1"/><td rowspan="1" colspan="1"/><td rowspan="1" colspan="1"/><td rowspan="1" colspan="1"/></tr><tr><td rowspan="1" colspan="1">DMR-KS-05-03-08-2</td><td rowspan="1" colspan="1">
              <italic><tp:taxon-name><tp:taxon-name-part taxon-name-part-type="genus">Axis</tp:taxon-name-part> <tp:taxon-name-part taxon-name-part-type="species">axis</tp:taxon-name-part></tp:taxon-name></italic>
            </td><td rowspan="1" colspan="1">29.68</td><td rowspan="1" colspan="1">21.47</td><td rowspan="1" colspan="1">30.56</td><td rowspan="1" colspan="1">18.54</td><td rowspan="1" colspan="1">16.46</td><td rowspan="1" colspan="1">16.38</td><td rowspan="1" colspan="1">186.68</td><td rowspan="1" colspan="1">187.11</td><td rowspan="1" colspan="1">188.81</td><td rowspan="1" colspan="1"/><td rowspan="1" colspan="1"/><td rowspan="1" colspan="1"/><td rowspan="1" colspan="1"/><td rowspan="1" colspan="1"/></tr><tr><td rowspan="1" colspan="1">DMR-KS-05-03-19-3</td><td rowspan="1" colspan="1">
              <italic><tp:taxon-name><tp:taxon-name-part taxon-name-part-type="genus">Axis</tp:taxon-name-part> <tp:taxon-name-part taxon-name-part-type="species">axis</tp:taxon-name-part></tp:taxon-name></italic>
            </td><td rowspan="1" colspan="1">29.27</td><td rowspan="1" colspan="1">21.25</td><td rowspan="1" colspan="1">30.59</td><td rowspan="1" colspan="1">18.49</td><td rowspan="1" colspan="1">15.60</td><td rowspan="1" colspan="1">19.37</td><td rowspan="1" colspan="1">188.77</td><td rowspan="1" colspan="1">191.11</td><td rowspan="1" colspan="1">192.58</td><td rowspan="1" colspan="1"/><td rowspan="1" colspan="1"/><td rowspan="1" colspan="1"/><td rowspan="1" colspan="1"/><td rowspan="1" colspan="1"/></tr><tr><td rowspan="1" colspan="1">DMR-KS-05-03-19-37</td><td rowspan="1" colspan="1">
              <italic><tp:taxon-name><tp:taxon-name-part taxon-name-part-type="genus">Axis</tp:taxon-name-part> <tp:taxon-name-part taxon-name-part-type="species">axis</tp:taxon-name-part></tp:taxon-name></italic>
            </td><td rowspan="1" colspan="1">23.45</td><td rowspan="1" colspan="1">15.14</td><td rowspan="1" colspan="1">24.46</td><td rowspan="1" colspan="1">15.56</td><td rowspan="1" colspan="1">12.74</td><td rowspan="1" colspan="1">12.03</td><td rowspan="1" colspan="1">163.43</td><td rowspan="1" colspan="1">165.54</td><td rowspan="1" colspan="1">167.32</td><td rowspan="1" colspan="1"/><td rowspan="1" colspan="1"/><td rowspan="1" colspan="1"/><td rowspan="1" colspan="1"/><td rowspan="1" colspan="1"/></tr><tr><td rowspan="1" colspan="1">DMR-KS-05-04-30-20</td><td rowspan="1" colspan="1">
              <italic><tp:taxon-name><tp:taxon-name-part taxon-name-part-type="genus">Axis</tp:taxon-name-part> <tp:taxon-name-part taxon-name-part-type="species">axis</tp:taxon-name-part></tp:taxon-name></italic>
            </td><td rowspan="1" colspan="1">28.80</td><td rowspan="1" colspan="1">19.11</td><td rowspan="1" colspan="1">–</td><td rowspan="1" colspan="1">–</td><td rowspan="1" colspan="1">–</td><td rowspan="1" colspan="1">14.22</td><td rowspan="1" colspan="1">195.55</td><td rowspan="1" colspan="1">196.17</td><td rowspan="1" colspan="1">197.89</td><td rowspan="1" colspan="1"/><td rowspan="1" colspan="1"/><td rowspan="1" colspan="1"/><td rowspan="1" colspan="1"/><td rowspan="1" colspan="1"/></tr><tr><td rowspan="1" colspan="1">DMR-KS-05-03-24-2</td><td rowspan="1" colspan="1">
              <italic><tp:taxon-name><tp:taxon-name-part taxon-name-part-type="genus">Panolia</tp:taxon-name-part> <tp:taxon-name-part taxon-name-part-type="species">eldii</tp:taxon-name-part></tp:taxon-name></italic>
            </td><td rowspan="1" colspan="1">30.95</td><td rowspan="1" colspan="1">22.01</td><td rowspan="1" colspan="1">30.11</td><td rowspan="1" colspan="1">19.01</td><td rowspan="1" colspan="1">14.96</td><td rowspan="1" colspan="1">17.63</td><td rowspan="1" colspan="1">192.33</td><td rowspan="1" colspan="1">194.14</td><td rowspan="1" colspan="1">197.83</td><td rowspan="1" colspan="1"/><td rowspan="1" colspan="1"/><td rowspan="1" colspan="1"/><td rowspan="1" colspan="1"/><td rowspan="1" colspan="1"/></tr><tr><td rowspan="1" colspan="1">DMR-KS-05-03-17-26</td><td rowspan="1" colspan="1">
              <italic><tp:taxon-name><tp:taxon-name-part taxon-name-part-type="genus">Rusa</tp:taxon-name-part> <tp:taxon-name-part taxon-name-part-type="species">unicolor</tp:taxon-name-part></tp:taxon-name></italic>
            </td><td rowspan="1" colspan="1">37.58</td><td rowspan="1" colspan="1">29.64</td><td rowspan="1" colspan="1">37.00</td><td rowspan="1" colspan="1">24.64</td><td rowspan="1" colspan="1">19.31</td><td rowspan="1" colspan="1">24.38</td><td rowspan="1" colspan="1">216.98</td><td rowspan="1" colspan="1">217.35</td><td rowspan="1" colspan="1">224.25</td><td rowspan="1" colspan="1"/><td rowspan="1" colspan="1"/><td rowspan="1" colspan="1"/><td rowspan="1" colspan="1"/><td rowspan="1" colspan="1"/></tr><tr><td rowspan="1" colspan="11">
              <bold>Metatarsus</bold>
            </td><td rowspan="1" colspan="1"/><td rowspan="1" colspan="1"/><td rowspan="1" colspan="1"/><td rowspan="1" colspan="1"/><td rowspan="1" colspan="1"/></tr><tr><td rowspan="1" colspan="1">
              <bold>Specimen</bold>
            </td><td rowspan="1" colspan="1">
              <bold>Taxa</bold>
            </td><td rowspan="1" colspan="1">
              <bold><abbrev xmlns:xlink="http://www.w3.org/1999/xlink" xlink:title="Greatest breadth of the proximal end" id="ABBRID0E1BKO" xlink:type="simple">Bp</abbrev></bold>
            </td><td rowspan="1" colspan="1">
              <bold><abbrev xmlns:xlink="http://www.w3.org/1999/xlink" xlink:title="Depth of the proximal end" id="ABBRID0EDCKO" xlink:type="simple">Dp</abbrev></bold>
            </td><td rowspan="1" colspan="1">
              <bold><abbrev xmlns:xlink="http://www.w3.org/1999/xlink" xlink:title="Greatest breadth of the distal end" id="ABBRID0EMCKO" xlink:type="simple">Bd</abbrev></bold>
            </td><td rowspan="1" colspan="1">
              <bold><abbrev xmlns:xlink="http://www.w3.org/1999/xlink" xlink:title="Greatest breadth of the distal end" id="ABBRID0EVCKO" xlink:type="simple">Dd</abbrev></bold>
            </td><td rowspan="1" colspan="1">
              <bold><abbrev xmlns:xlink="http://www.w3.org/1999/xlink" xlink:title="Smallest depth of the diaphysis for metapodials only" id="ABBRID0E5CKO" xlink:type="simple">DD</abbrev></bold>
            </td><td rowspan="1" colspan="1">
              <bold><abbrev xmlns:xlink="http://www.w3.org/1999/xlink" xlink:title="Smallest breadth of diaphysis" id="ABBRID0EHDKO" xlink:type="simple">SD</abbrev></bold>
            </td><td rowspan="1" colspan="1">
              <bold><abbrev xmlns:xlink="http://www.w3.org/1999/xlink" xlink:title="Length of the lateral part" id="ABBRID0EQDKO" xlink:type="simple">Ll</abbrev></bold>
            </td><td rowspan="1" colspan="1">
              <bold><abbrev xmlns:xlink="http://www.w3.org/1999/xlink" xlink:title="Greatest length of the lateral part" id="ABBRID0EZDKO" xlink:type="simple">GLl</abbrev></bold>
            </td><td rowspan="1" colspan="1">
              <bold><abbrev xmlns:xlink="http://www.w3.org/1999/xlink" xlink:title="Greatest length" id="ABBRID0ECEKO" xlink:type="simple">GL</abbrev></bold>
            </td><td rowspan="1" colspan="1"/><td rowspan="1" colspan="1"/><td rowspan="1" colspan="1"/><td rowspan="1" colspan="1"/><td rowspan="1" colspan="1"/></tr><tr><td rowspan="1" colspan="1">DMR-KS-05-04-1-8</td><td rowspan="1" colspan="1">
              <italic><tp:taxon-name><tp:taxon-name-part taxon-name-part-type="genus">Bubalus</tp:taxon-name-part> <tp:taxon-name-part taxon-name-part-type="species">arnee</tp:taxon-name-part></tp:taxon-name></italic>
            </td><td rowspan="1" colspan="1">66.22</td><td rowspan="1" colspan="1">54.89</td><td rowspan="1" colspan="1">79.59</td><td rowspan="1" colspan="1">45.49</td><td rowspan="1" colspan="1">38.42</td><td rowspan="1" colspan="1">44.58</td><td rowspan="1" colspan="1">237.44</td><td rowspan="1" colspan="1">241.11</td><td rowspan="1" colspan="1">251.92</td><td rowspan="1" colspan="1"/><td rowspan="1" colspan="1"/><td rowspan="1" colspan="1"/><td rowspan="1" colspan="1"/><td rowspan="1" colspan="1"/></tr><tr><td rowspan="1" colspan="1">DMR-KS-05-04-1-6</td><td rowspan="1" colspan="1">
              <italic><tp:taxon-name><tp:taxon-name-part taxon-name-part-type="genus">Bubalus</tp:taxon-name-part> <tp:taxon-name-part taxon-name-part-type="species">arnee</tp:taxon-name-part></tp:taxon-name></italic>
            </td><td rowspan="1" colspan="1">65.79</td><td rowspan="1" colspan="1">58.19</td><td rowspan="1" colspan="1">82.22</td><td rowspan="1" colspan="1">45.07</td><td rowspan="1" colspan="1">38.88</td><td rowspan="1" colspan="1">44.44</td><td rowspan="1" colspan="1">239.66</td><td rowspan="1" colspan="1">241.52</td><td rowspan="1" colspan="1">255.33</td><td rowspan="1" colspan="1"/><td rowspan="1" colspan="1"/><td rowspan="1" colspan="1"/><td rowspan="1" colspan="1"/><td rowspan="1" colspan="1"/></tr><tr><td rowspan="1" colspan="1">DMR-KS-05-03-28-30</td><td rowspan="1" colspan="1">
              <italic><tp:taxon-name><tp:taxon-name-part taxon-name-part-type="genus">Bubalus</tp:taxon-name-part> <tp:taxon-name-part taxon-name-part-type="species">arnee</tp:taxon-name-part></tp:taxon-name></italic>
            </td><td rowspan="1" colspan="1">55.89</td><td rowspan="1" colspan="1">55.48</td><td rowspan="1" colspan="1">69.85</td><td rowspan="1" colspan="1">37.24</td><td rowspan="1" colspan="1">35.40</td><td rowspan="1" colspan="1">39.31</td><td rowspan="1" colspan="1">225.71</td><td rowspan="1" colspan="1">229.18</td><td rowspan="1" colspan="1">237.54</td><td rowspan="1" colspan="1"/><td rowspan="1" colspan="1"/><td rowspan="1" colspan="1"/><td rowspan="1" colspan="1"/><td rowspan="1" colspan="1"/></tr><tr><td rowspan="1" colspan="1">DMR-KS-05-03-26-3</td><td rowspan="1" colspan="1">
              <italic><tp:taxon-name><tp:taxon-name-part taxon-name-part-type="genus">Axis</tp:taxon-name-part> <tp:taxon-name-part taxon-name-part-type="species">axis</tp:taxon-name-part></tp:taxon-name></italic>
            </td><td rowspan="1" colspan="1">25.54</td><td rowspan="1" colspan="1">26.65</td><td rowspan="1" colspan="1">26.37</td><td rowspan="1" colspan="1">20.11</td><td rowspan="1" colspan="1">16.67</td><td rowspan="1" colspan="1">15.61</td><td rowspan="1" colspan="1">176.37</td><td rowspan="1" colspan="1">180.01</td><td rowspan="1" colspan="1">184.21</td><td rowspan="1" colspan="1"/><td rowspan="1" colspan="1"/><td rowspan="1" colspan="1"/><td rowspan="1" colspan="1"/><td rowspan="1" colspan="1"/></tr><tr><td rowspan="1" colspan="1">DMR-KS-05-03-15-14</td><td rowspan="1" colspan="1">
              <italic><tp:taxon-name><tp:taxon-name-part taxon-name-part-type="genus">Axis</tp:taxon-name-part> <tp:taxon-name-part taxon-name-part-type="species">axis</tp:taxon-name-part></tp:taxon-name></italic>
            </td><td rowspan="1" colspan="1">32.87</td><td rowspan="1" colspan="1">30.52</td><td rowspan="1" colspan="1">36.54</td><td rowspan="1" colspan="1">24.38</td><td rowspan="1" colspan="1">20.48</td><td rowspan="1" colspan="1">21.48</td><td rowspan="1" colspan="1">219.75</td><td rowspan="1" colspan="1">220.21</td><td rowspan="1" colspan="1">224.81</td><td rowspan="1" colspan="1"/><td rowspan="1" colspan="1"/><td rowspan="1" colspan="1"/><td rowspan="1" colspan="1"/><td rowspan="1" colspan="1"/></tr><tr><td rowspan="1" colspan="1">DMR-KS-05-03-29-30</td><td rowspan="1" colspan="1">
              <italic><tp:taxon-name><tp:taxon-name-part taxon-name-part-type="genus">Axis</tp:taxon-name-part> <tp:taxon-name-part taxon-name-part-type="species">axis</tp:taxon-name-part></tp:taxon-name></italic>
            </td><td rowspan="1" colspan="1">27.10</td><td rowspan="1" colspan="1">27.45</td><td rowspan="1" colspan="1">28.73</td><td rowspan="1" colspan="1">21.81</td><td rowspan="1" colspan="1">16.14</td><td rowspan="1" colspan="1">16.88</td><td rowspan="1" colspan="1">183.77</td><td rowspan="1" colspan="1">184.96</td><td rowspan="1" colspan="1">187.21</td><td rowspan="1" colspan="1"/><td rowspan="1" colspan="1"/><td rowspan="1" colspan="1"/><td rowspan="1" colspan="1"/><td rowspan="1" colspan="1"/></tr><tr><td rowspan="1" colspan="1">DMR-KS-05-03-28-17</td><td rowspan="1" colspan="1">
              <italic><tp:taxon-name><tp:taxon-name-part taxon-name-part-type="genus">Panolia</tp:taxon-name-part> <tp:taxon-name-part taxon-name-part-type="species">eldii</tp:taxon-name-part></tp:taxon-name></italic>
            </td><td rowspan="1" colspan="1">27.78</td><td rowspan="1" colspan="1">29.00</td><td rowspan="1" colspan="1">28.93</td><td rowspan="1" colspan="1">19.12</td><td rowspan="1" colspan="1">17.32</td><td rowspan="1" colspan="1">17.75</td><td rowspan="1" colspan="1">217.28</td><td rowspan="1" colspan="1">219.89</td><td rowspan="1" colspan="1">223.54</td><td rowspan="1" colspan="1"/><td rowspan="1" colspan="1"/><td rowspan="1" colspan="1"/><td rowspan="1" colspan="1"/><td rowspan="1" colspan="1"/></tr><tr><td rowspan="1" colspan="1">DMR-KS-05-03-25-8</td><td rowspan="1" colspan="1">
              <italic><tp:taxon-name><tp:taxon-name-part taxon-name-part-type="genus">Panolia</tp:taxon-name-part> <tp:taxon-name-part taxon-name-part-type="species">eldii</tp:taxon-name-part></tp:taxon-name></italic>
            </td><td rowspan="1" colspan="1">28.90</td><td rowspan="1" colspan="1">30.23</td><td rowspan="1" colspan="1">31.26</td><td rowspan="1" colspan="1">19.51</td><td rowspan="1" colspan="1">18.51</td><td rowspan="1" colspan="1">20.04</td><td rowspan="1" colspan="1">221.45</td><td rowspan="1" colspan="1">224.13</td><td rowspan="1" colspan="1">225.71</td><td rowspan="1" colspan="1"/><td rowspan="1" colspan="1"/><td rowspan="1" colspan="1"/><td rowspan="1" colspan="1"/><td rowspan="1" colspan="1"/></tr><tr><td rowspan="1" colspan="1">DMR-KS-05-03-15-15</td><td rowspan="1" colspan="1">
              <italic><tp:taxon-name><tp:taxon-name-part taxon-name-part-type="genus">Panolia</tp:taxon-name-part> <tp:taxon-name-part taxon-name-part-type="species">eldii</tp:taxon-name-part></tp:taxon-name></italic>
            </td><td rowspan="1" colspan="1">28.12</td><td rowspan="1" colspan="1">30.52</td><td rowspan="1" colspan="1">30.82</td><td rowspan="1" colspan="1">20.11</td><td rowspan="1" colspan="1">17.01</td><td rowspan="1" colspan="1">17.80</td><td rowspan="1" colspan="1">218.79</td><td rowspan="1" colspan="1">221.74</td><td rowspan="1" colspan="1">227.14</td><td rowspan="1" colspan="1"/><td rowspan="1" colspan="1"/><td rowspan="1" colspan="1"/><td rowspan="1" colspan="1"/><td rowspan="1" colspan="1"/></tr><tr><td rowspan="1" colspan="1">DMR-KS-05-03-19-11</td><td rowspan="1" colspan="1">
              <italic><tp:taxon-name><tp:taxon-name-part taxon-name-part-type="genus">Rusa</tp:taxon-name-part> <tp:taxon-name-part taxon-name-part-type="species">unicolor</tp:taxon-name-part></tp:taxon-name></italic>
            </td><td rowspan="1" colspan="1">36.89</td><td rowspan="1" colspan="1">35.69</td><td rowspan="1" colspan="1">37.75</td><td rowspan="1" colspan="1">26.63</td><td rowspan="1" colspan="1">22.36</td><td rowspan="1" colspan="1">24.08</td><td rowspan="1" colspan="1">233.75</td><td rowspan="1" colspan="1">238.89</td><td rowspan="1" colspan="1">244.97</td><td rowspan="1" colspan="1"/><td rowspan="1" colspan="1"/><td rowspan="1" colspan="1"/><td rowspan="1" colspan="1"/><td rowspan="1" colspan="1"/></tr></tbody></table></table-wrap><table-wrap id="T13" position="float" orientation="portrait"><label>Table 13.</label><caption><p>Proportional indices of postcranial remains of identified ruminant taxa from Khok Sung.</p></caption><table id="TID0EBIGM" rules="all"><tbody><tr><td rowspan="1" colspan="8">
              <bold>Scapula</bold>
            </td><td rowspan="1" colspan="1"/><td rowspan="1" colspan="1"/><td rowspan="1" colspan="1"/><td rowspan="1" colspan="1"/><td rowspan="1" colspan="1"/></tr><tr><td rowspan="1" colspan="1">
              <bold>Specimen</bold>
            </td><td rowspan="1" colspan="1">
              <bold>Taxa</bold>
            </td><td rowspan="1" colspan="1">
              <bold><abbrev xmlns:xlink="http://www.w3.org/1999/xlink" xlink:title="Height along the spine" id="ABBRID0EQDFK" xlink:type="simple">HS</abbrev>/<abbrev xmlns:xlink="http://www.w3.org/1999/xlink" xlink:title="Greatest dorsal length" id="ABBRID0EUDFK" xlink:type="simple">Ld</abbrev></bold>
            </td><td rowspan="1" colspan="1">
              <bold><abbrev xmlns:xlink="http://www.w3.org/1999/xlink" xlink:title="Diagonal height from the most distal point of the scapula to the thoracic angle" id="ABBRID0E4DFK" xlink:type="simple">DHA</abbrev>/<abbrev xmlns:xlink="http://www.w3.org/1999/xlink" xlink:title="Greatest dorsal length" id="ABBRID0EBEFK" xlink:type="simple">Ld</abbrev></bold>
            </td><td rowspan="1" colspan="1">
              <bold><abbrev xmlns:xlink="http://www.w3.org/1999/xlink" xlink:title="Greatest dorsal length" id="ABBRID0EKEFK" xlink:type="simple">Ld</abbrev>/<abbrev xmlns:xlink="http://www.w3.org/1999/xlink" xlink:title="Smallest length of the Collum scapulae neck of the scapula" id="ABBRID0EOEFK" xlink:type="simple">SLC</abbrev></bold>
            </td><td rowspan="1" colspan="1">
              <bold><abbrev xmlns:xlink="http://www.w3.org/1999/xlink" xlink:title="Length of the glenoid cavity" id="ABBRID0EXEFK" xlink:type="simple">LG</abbrev>/<abbrev xmlns:xlink="http://www.w3.org/1999/xlink" xlink:title="Breadth of the glenoid cavity" id="ABBRID0E2EFK" xlink:type="simple">BG</abbrev></bold>
            </td><td rowspan="1" colspan="1">
              <bold><abbrev xmlns:xlink="http://www.w3.org/1999/xlink" xlink:title="Greatest length of the Processus articularis glenoid process" id="ABBRID0EEFFK" xlink:type="simple">GLP</abbrev>/<abbrev xmlns:xlink="http://www.w3.org/1999/xlink" xlink:title="Length of the glenoid cavity" id="ABBRID0EIFFK" xlink:type="simple">LG</abbrev></bold>
            </td><td rowspan="1" colspan="1">
              <bold><abbrev xmlns:xlink="http://www.w3.org/1999/xlink" xlink:title="Smallest length of the Collum scapulae neck of the scapula" id="ABBRID0ERFFK" xlink:type="simple">SLC</abbrev>/<abbrev xmlns:xlink="http://www.w3.org/1999/xlink" xlink:title="Breadth of the glenoid cavity" id="ABBRID0EVFFK" xlink:type="simple">BG</abbrev></bold>
            </td><td rowspan="1" colspan="1"/><td rowspan="1" colspan="1"/><td rowspan="1" colspan="1"/><td rowspan="1" colspan="1"/><td rowspan="1" colspan="1"/></tr><tr><td rowspan="1" colspan="1">DMR-KS-05-03-26-2</td><td rowspan="1" colspan="1">
              <italic><tp:taxon-name><tp:taxon-name-part taxon-name-part-type="genus">Bubalus</tp:taxon-name-part> <tp:taxon-name-part taxon-name-part-type="species">arnee</tp:taxon-name-part></tp:taxon-name></italic>
            </td><td rowspan="1" colspan="1">1.50</td><td rowspan="1" colspan="1">1.28</td><td rowspan="1" colspan="1">3.89</td><td rowspan="1" colspan="1">1.20</td><td rowspan="1" colspan="1">1.30</td><td rowspan="1" colspan="1">1.12</td><td rowspan="1" colspan="1"/><td rowspan="1" colspan="1"/><td rowspan="1" colspan="1"/><td rowspan="1" colspan="1"/><td rowspan="1" colspan="1"/></tr><tr><td rowspan="1" colspan="1">DMR-KS-05-02-20-4</td><td rowspan="1" colspan="1">
              <italic><tp:taxon-name><tp:taxon-name-part taxon-name-part-type="genus">Bubalus</tp:taxon-name-part> <tp:taxon-name-part taxon-name-part-type="species">arnee</tp:taxon-name-part></tp:taxon-name></italic>
            </td><td rowspan="1" colspan="1">1.39</td><td rowspan="1" colspan="1">1.42</td><td rowspan="1" colspan="1">4.09</td><td rowspan="1" colspan="1">1.23</td><td rowspan="1" colspan="1">1.26</td><td rowspan="1" colspan="1">0.96</td><td rowspan="1" colspan="1"/><td rowspan="1" colspan="1"/><td rowspan="1" colspan="1"/><td rowspan="1" colspan="1"/><td rowspan="1" colspan="1"/></tr><tr><td rowspan="1" colspan="1">DMR-KS-05-06-24-4</td><td rowspan="1" colspan="1">
              <italic><tp:taxon-name><tp:taxon-name-part taxon-name-part-type="genus">Panolia</tp:taxon-name-part> <tp:taxon-name-part taxon-name-part-type="species">eldii</tp:taxon-name-part></tp:taxon-name></italic>
            </td><td rowspan="1" colspan="1">1.95</td><td rowspan="1" colspan="1">1.90</td><td rowspan="1" colspan="1">4.62</td><td rowspan="1" colspan="1">1.10</td><td rowspan="1" colspan="1">1.27</td><td rowspan="1" colspan="1">0.74</td><td rowspan="1" colspan="1"/><td rowspan="1" colspan="1"/><td rowspan="1" colspan="1"/><td rowspan="1" colspan="1"/><td rowspan="1" colspan="1"/></tr><tr><td rowspan="1" colspan="13">
              <bold>Humerus</bold>
            </td></tr><tr><td rowspan="1" colspan="1">
              <bold>Specimen</bold>
            </td><td rowspan="1" colspan="1">
              <bold>Taxa</bold>
            </td><td rowspan="1" colspan="1">
              <bold><abbrev xmlns:xlink="http://www.w3.org/1999/xlink" xlink:title="Greatest length" id="ABBRID0E1LFK" xlink:type="simple">GL</abbrev>/<abbrev xmlns:xlink="http://www.w3.org/1999/xlink" xlink:title="Greatest breadth of the proximal end" id="ABBRID0E5LFK" xlink:type="simple">Bp</abbrev></bold>
            </td><td rowspan="1" colspan="1">
              <bold><abbrev xmlns:xlink="http://www.w3.org/1999/xlink" xlink:title="Greatest length" id="ABBRID0EHMFK" xlink:type="simple">GL</abbrev>/<abbrev xmlns:xlink="http://www.w3.org/1999/xlink" xlink:title="Depth of the proximal end" id="ABBRID0ELMFK" xlink:type="simple">Dp</abbrev></bold>
            </td><td rowspan="1" colspan="1">
              <bold><abbrev xmlns:xlink="http://www.w3.org/1999/xlink" xlink:title="Greatest length" id="ABBRID0EUMFK" xlink:type="simple">GL</abbrev>/<abbrev xmlns:xlink="http://www.w3.org/1999/xlink" xlink:title="Greatest breadth of the distal end" id="ABBRID0EYMFK" xlink:type="simple">Bd</abbrev></bold>
            </td><td rowspan="1" colspan="1">
              <bold><abbrev xmlns:xlink="http://www.w3.org/1999/xlink" xlink:title="Greatest length" id="ABBRID0EBNFK" xlink:type="simple">GL</abbrev>/<abbrev xmlns:xlink="http://www.w3.org/1999/xlink" xlink:title="Greatest breadth of the distal end" id="ABBRID0EFNFK" xlink:type="simple">Dd</abbrev></bold>
            </td><td rowspan="1" colspan="1">
              <bold><abbrev xmlns:xlink="http://www.w3.org/1999/xlink" xlink:title="Greatest breadth of the proximal end" id="ABBRID0EONFK" xlink:type="simple">Bp</abbrev>/<abbrev xmlns:xlink="http://www.w3.org/1999/xlink" xlink:title="Greatest breadth of the distal end" id="ABBRID0ESNFK" xlink:type="simple">Bd</abbrev></bold>
            </td><td rowspan="1" colspan="1">
              <bold><abbrev xmlns:xlink="http://www.w3.org/1999/xlink" xlink:title="Depth of the proximal end" id="ABBRID0E2NFK" xlink:type="simple">Dp</abbrev>/<abbrev xmlns:xlink="http://www.w3.org/1999/xlink" xlink:title="Greatest breadth of the distal end" id="ABBRID0E6NFK" xlink:type="simple">Dd</abbrev></bold>
            </td><td rowspan="1" colspan="1">
              <bold><abbrev xmlns:xlink="http://www.w3.org/1999/xlink" xlink:title="Greatest breadth of the proximal end" id="ABBRID0EIOFK" xlink:type="simple">Bp</abbrev>/<abbrev xmlns:xlink="http://www.w3.org/1999/xlink" xlink:title="Depth of the proximal end" id="ABBRID0EMOFK" xlink:type="simple">Dp</abbrev></bold>
            </td><td rowspan="1" colspan="1">
              <bold><abbrev xmlns:xlink="http://www.w3.org/1999/xlink" xlink:title="Greatest breadth of the distal end" id="ABBRID0EVOFK" xlink:type="simple">Bd</abbrev>/<abbrev xmlns:xlink="http://www.w3.org/1999/xlink" xlink:title="Greatest breadth of the distal end" id="ABBRID0EZOFK" xlink:type="simple">Dd</abbrev></bold>
            </td><td rowspan="1" colspan="1">
              <bold><abbrev xmlns:xlink="http://www.w3.org/1999/xlink" xlink:title="Greatest breadth of the distal end" id="ABBRID0ECPFK" xlink:type="simple">Bd</abbrev>/<abbrev xmlns:xlink="http://www.w3.org/1999/xlink" xlink:title="Greatest breadth of the trochlea for humerus only" id="ABBRID0EGPFK" xlink:type="simple">BT</abbrev></bold>
            </td><td rowspan="1" colspan="1"/><td rowspan="1" colspan="1"/></tr><tr><td rowspan="1" colspan="1">DMR-KS-05-03-20-2(1)</td><td rowspan="1" colspan="1">
              <italic><tp:taxon-name><tp:taxon-name-part taxon-name-part-type="genus">Bos</tp:taxon-name-part> <tp:taxon-name-part taxon-name-part-type="species">sauveli</tp:taxon-name-part></tp:taxon-name></italic>
            </td><td rowspan="1" colspan="1">–</td><td rowspan="1" colspan="1">–</td><td rowspan="1" colspan="1">–</td><td rowspan="1" colspan="1">–</td><td rowspan="1" colspan="1">–</td><td rowspan="1" colspan="1">–</td><td rowspan="1" colspan="1">–</td><td rowspan="1" colspan="1">0.99</td><td rowspan="1" colspan="1">1.04</td><td rowspan="1" colspan="1"/><td rowspan="1" colspan="1"/></tr><tr><td rowspan="1" colspan="1">DMR-KS-05-03-00-62</td><td rowspan="1" colspan="1">
              <italic><tp:taxon-name><tp:taxon-name-part taxon-name-part-type="genus">Bos</tp:taxon-name-part> <tp:taxon-name-part taxon-name-part-type="species">gaurus</tp:taxon-name-part></tp:taxon-name></italic>
            </td><td rowspan="1" colspan="1">–</td><td rowspan="1" colspan="1">–</td><td rowspan="1" colspan="1">3.41</td><td rowspan="1" colspan="1">3.66</td><td rowspan="1" colspan="1">–</td><td rowspan="1" colspan="1">–</td><td rowspan="1" colspan="1">–</td><td rowspan="1" colspan="1">1.07</td><td rowspan="1" colspan="1">1.06</td><td rowspan="1" colspan="1"/><td rowspan="1" colspan="1"/></tr><tr><td rowspan="1" colspan="1">DMR-KS-05-05-1-1</td><td rowspan="1" colspan="1">
              <italic><tp:taxon-name><tp:taxon-name-part taxon-name-part-type="genus">Bos</tp:taxon-name-part> <tp:taxon-name-part taxon-name-part-type="species">gaurus</tp:taxon-name-part></tp:taxon-name></italic>
            </td><td rowspan="1" colspan="1">2.91</td><td rowspan="1" colspan="1">2.74</td><td rowspan="1" colspan="1">3.44</td><td rowspan="1" colspan="1">3.67</td><td rowspan="1" colspan="1">1.18</td><td rowspan="1" colspan="1">1.34</td><td rowspan="1" colspan="1">0.94</td><td rowspan="1" colspan="1">1.07</td><td rowspan="1" colspan="1">1.05</td><td rowspan="1" colspan="1"/><td rowspan="1" colspan="1"/></tr><tr><td rowspan="1" colspan="1">DMR-KS-05-03-31-1</td><td rowspan="1" colspan="1">
              <italic><tp:taxon-name><tp:taxon-name-part taxon-name-part-type="genus">Bubalus</tp:taxon-name-part> <tp:taxon-name-part taxon-name-part-type="species">arnee</tp:taxon-name-part></tp:taxon-name></italic>
            </td><td rowspan="1" colspan="1">3.57</td><td rowspan="1" colspan="1">3.25</td><td rowspan="1" colspan="1">4.30</td><td rowspan="1" colspan="1">4.77</td><td rowspan="1" colspan="1">1.21</td><td rowspan="1" colspan="1">1.47</td><td rowspan="1" colspan="1">0.91</td><td rowspan="1" colspan="1">1.11</td><td rowspan="1" colspan="1">1.05</td><td rowspan="1" colspan="1"/><td rowspan="1" colspan="1"/></tr><tr><td rowspan="1" colspan="1">DMR-KS-05-03-31-8</td><td rowspan="1" colspan="1">
              <italic><tp:taxon-name><tp:taxon-name-part taxon-name-part-type="genus">Bubalus</tp:taxon-name-part> <tp:taxon-name-part taxon-name-part-type="species">arnee</tp:taxon-name-part></tp:taxon-name></italic>
            </td><td rowspan="1" colspan="1">3.54</td><td rowspan="1" colspan="1">3.29</td><td rowspan="1" colspan="1">4.25</td><td rowspan="1" colspan="1">4.74</td><td rowspan="1" colspan="1">1.20</td><td rowspan="1" colspan="1">1.44</td><td rowspan="1" colspan="1">0.93</td><td rowspan="1" colspan="1">1.11</td><td rowspan="1" colspan="1">1.03</td><td rowspan="1" colspan="1"/><td rowspan="1" colspan="1"/></tr><tr><td rowspan="1" colspan="1">DMR-KS-05-03-13-4</td><td rowspan="1" colspan="1">
              <italic><tp:taxon-name><tp:taxon-name-part taxon-name-part-type="genus">Axis</tp:taxon-name-part> <tp:taxon-name-part taxon-name-part-type="species">axis</tp:taxon-name-part></tp:taxon-name></italic>
            </td><td rowspan="1" colspan="1">–</td><td rowspan="1" colspan="1">–</td><td rowspan="1" colspan="1">–</td><td rowspan="1" colspan="1">–</td><td rowspan="1" colspan="1">–</td><td rowspan="1" colspan="1">–</td><td rowspan="1" colspan="1">–</td><td rowspan="1" colspan="1">1.02</td><td rowspan="1" colspan="1">1.09</td><td rowspan="1" colspan="1"/><td rowspan="1" colspan="1"/></tr><tr><td rowspan="1" colspan="1">DMR-KS-05-04-11-32</td><td rowspan="1" colspan="1">
              <italic><tp:taxon-name><tp:taxon-name-part taxon-name-part-type="genus">Axis</tp:taxon-name-part> <tp:taxon-name-part taxon-name-part-type="species">axis</tp:taxon-name-part></tp:taxon-name></italic>
            </td><td rowspan="1" colspan="1">–</td><td rowspan="1" colspan="1">–</td><td rowspan="1" colspan="1">–</td><td rowspan="1" colspan="1">–</td><td rowspan="1" colspan="1">–</td><td rowspan="1" colspan="1">–</td><td rowspan="1" colspan="1">–</td><td rowspan="1" colspan="1">1.06</td><td rowspan="1" colspan="1">1.07</td><td rowspan="1" colspan="1"/><td rowspan="1" colspan="1"/></tr><tr><td rowspan="1" colspan="1">DMR-KS-05-03-17-17</td><td rowspan="1" colspan="1">
              <italic><tp:taxon-name><tp:taxon-name-part taxon-name-part-type="genus">Axis</tp:taxon-name-part> <tp:taxon-name-part taxon-name-part-type="species">axis</tp:taxon-name-part></tp:taxon-name></italic>
            </td><td rowspan="1" colspan="1">–</td><td rowspan="1" colspan="1">–</td><td rowspan="1" colspan="1">–</td><td rowspan="1" colspan="1">–</td><td rowspan="1" colspan="1">–</td><td rowspan="1" colspan="1">–</td><td rowspan="1" colspan="1">–</td><td rowspan="1" colspan="1">1.12</td><td rowspan="1" colspan="1">1.04</td><td rowspan="1" colspan="1"/><td rowspan="1" colspan="1"/></tr><tr><td rowspan="1" colspan="1">DMR-KS-05-04-11-35</td><td rowspan="1" colspan="1">
              <italic><tp:taxon-name><tp:taxon-name-part taxon-name-part-type="genus">Panolia</tp:taxon-name-part> <tp:taxon-name-part taxon-name-part-type="species">eldii</tp:taxon-name-part></tp:taxon-name></italic>
            </td><td rowspan="1" colspan="1">–</td><td rowspan="1" colspan="1">–</td><td rowspan="1" colspan="1">–</td><td rowspan="1" colspan="1">–</td><td rowspan="1" colspan="1">–</td><td rowspan="1" colspan="1">–</td><td rowspan="1" colspan="1">–</td><td rowspan="1" colspan="1">1.12</td><td rowspan="1" colspan="1">1.13</td><td rowspan="1" colspan="1"/><td rowspan="1" colspan="1"/></tr><tr><td rowspan="1" colspan="1">DMR-KS-05-03-18-1</td><td rowspan="1" colspan="1">
              <italic><tp:taxon-name><tp:taxon-name-part taxon-name-part-type="genus">Panolia</tp:taxon-name-part> <tp:taxon-name-part taxon-name-part-type="species">eldii</tp:taxon-name-part></tp:taxon-name></italic>
            </td><td rowspan="1" colspan="1">–</td><td rowspan="1" colspan="1">–</td><td rowspan="1" colspan="1">–</td><td rowspan="1" colspan="1">–</td><td rowspan="1" colspan="1">–</td><td rowspan="1" colspan="1">–</td><td rowspan="1" colspan="1">0.82</td><td rowspan="1" colspan="1">–</td><td rowspan="1" colspan="1">–</td><td rowspan="1" colspan="1"/><td rowspan="1" colspan="1"/></tr><tr><td rowspan="1" colspan="1">DMR-KS-05-03-15-43</td><td rowspan="1" colspan="1">
              <italic><tp:taxon-name><tp:taxon-name-part taxon-name-part-type="genus">Rusa</tp:taxon-name-part> <tp:taxon-name-part taxon-name-part-type="species">unicolor</tp:taxon-name-part></tp:taxon-name></italic>
            </td><td rowspan="1" colspan="1">–</td><td rowspan="1" colspan="1">–</td><td rowspan="1" colspan="1">–</td><td rowspan="1" colspan="1">–</td><td rowspan="1" colspan="1">–</td><td rowspan="1" colspan="1">–</td><td rowspan="1" colspan="1">–</td><td rowspan="1" colspan="1">1.14</td><td rowspan="1" colspan="1">1.12</td><td rowspan="1" colspan="1"/><td rowspan="1" colspan="1"/></tr><tr><td rowspan="1" colspan="13">
              <bold>Ulna and radius</bold>
            </td></tr><tr><td rowspan="1" colspan="1">
              <bold>Specimen</bold>
            </td><td rowspan="1" colspan="1">
              <bold>Taxa</bold>
            </td><td rowspan="1" colspan="1">
              <bold><abbrev xmlns:xlink="http://www.w3.org/1999/xlink" xlink:title="Physiological length for radius only" id="ABBRID0E1BGK" xlink:type="simple">PL</abbrev>/<abbrev xmlns:xlink="http://www.w3.org/1999/xlink" xlink:title="Greatest breadth of the proximal end" id="ABBRID0E5BGK" xlink:type="simple">Bp</abbrev></bold>
            </td><td rowspan="1" colspan="1">
              <bold><abbrev xmlns:xlink="http://www.w3.org/1999/xlink" xlink:title="Physiological length for radius only" id="ABBRID0EHCGK" xlink:type="simple">PL</abbrev>/<abbrev xmlns:xlink="http://www.w3.org/1999/xlink" xlink:title="Depth of the proximal end" id="ABBRID0ELCGK" xlink:type="simple">Dp</abbrev></bold>
            </td><td rowspan="1" colspan="1">
              <bold><abbrev xmlns:xlink="http://www.w3.org/1999/xlink" xlink:title="Physiological length for radius only" id="ABBRID0EUCGK" xlink:type="simple">PL</abbrev>/<abbrev xmlns:xlink="http://www.w3.org/1999/xlink" xlink:title="Greatest breadth of the distal end" id="ABBRID0EYCGK" xlink:type="simple">Bd</abbrev></bold>
            </td><td rowspan="1" colspan="1">
              <bold><abbrev xmlns:xlink="http://www.w3.org/1999/xlink" xlink:title="Physiological length for radius only" id="ABBRID0EBDGK" xlink:type="simple">PL</abbrev>/<abbrev xmlns:xlink="http://www.w3.org/1999/xlink" xlink:title="Greatest breadth of the distal end" id="ABBRID0EFDGK" xlink:type="simple">Dd</abbrev></bold>
            </td><td rowspan="1" colspan="1">
              <bold><abbrev xmlns:xlink="http://www.w3.org/1999/xlink" xlink:title="Greatest breadth of the proximal end" id="ABBRID0EODGK" xlink:type="simple">Bp</abbrev>/<abbrev xmlns:xlink="http://www.w3.org/1999/xlink" xlink:title="Greatest breadth of the distal end" id="ABBRID0ESDGK" xlink:type="simple">Bd</abbrev></bold>
            </td><td rowspan="1" colspan="1">
              <bold><abbrev xmlns:xlink="http://www.w3.org/1999/xlink" xlink:title="Greatest breadth of the distal end" id="ABBRID0E2DGK" xlink:type="simple">Dd</abbrev>/<abbrev xmlns:xlink="http://www.w3.org/1999/xlink" xlink:title="Depth of the proximal end" id="ABBRID0E6DGK" xlink:type="simple">Dp</abbrev></bold>
            </td><td rowspan="1" colspan="1">
              <bold><abbrev xmlns:xlink="http://www.w3.org/1999/xlink" xlink:title="Greatest breadth of the proximal end" id="ABBRID0EIEGK" xlink:type="simple">Bp</abbrev>/<abbrev xmlns:xlink="http://www.w3.org/1999/xlink" xlink:title="Depth of the proximal end" id="ABBRID0EMEGK" xlink:type="simple">Dp</abbrev></bold>
            </td><td rowspan="1" colspan="1">
              <bold><abbrev xmlns:xlink="http://www.w3.org/1999/xlink" xlink:title="Greatest breadth of the distal end" id="ABBRID0EVEGK" xlink:type="simple">Bd</abbrev>/<abbrev xmlns:xlink="http://www.w3.org/1999/xlink" xlink:title="Greatest breadth of the distal end" id="ABBRID0EZEGK" xlink:type="simple">Dd</abbrev></bold>
            </td><td rowspan="1" colspan="1">
              <bold><abbrev xmlns:xlink="http://www.w3.org/1999/xlink" xlink:title="Greatest breadth of the proximal end" id="ABBRID0ECFGK" xlink:type="simple">Bp</abbrev>/<abbrev xmlns:xlink="http://www.w3.org/1999/xlink" xlink:title="Greatest breadth of the Facies articularis proximalis for radius only" id="ABBRID0EGFGK" xlink:type="simple">BFp</abbrev></bold>
            </td><td rowspan="1" colspan="1">
              <bold><abbrev xmlns:xlink="http://www.w3.org/1999/xlink" xlink:title="Greatest breadth of the distal end" id="ABBRID0EPFGK" xlink:type="simple">Bd</abbrev>/<abbrev xmlns:xlink="http://www.w3.org/1999/xlink" xlink:title="Greatest breadth of the Facies articularis distalis for radius only" id="ABBRID0ETFGK" xlink:type="simple">BFd</abbrev></bold>
            </td><td rowspan="1" colspan="1">
              <bold><abbrev xmlns:xlink="http://www.w3.org/1999/xlink" xlink:title="Greatest length" id="ABBRID0E3FGK" xlink:type="simple">GL</abbrev>/<abbrev xmlns:xlink="http://www.w3.org/1999/xlink" xlink:title="Length of the olecranon for ulna only" id="ABBRID0EAGGK" xlink:type="simple">LO</abbrev></bold>
            </td></tr><tr><td rowspan="1" colspan="1">DMR-KS-05-03-00-61</td><td rowspan="1" colspan="1">
              <italic><tp:taxon-name><tp:taxon-name-part taxon-name-part-type="genus">Bubalus</tp:taxon-name-part> <tp:taxon-name-part taxon-name-part-type="species">arnee</tp:taxon-name-part></tp:taxon-name></italic>
            </td><td rowspan="1" colspan="1">2.87</td><td rowspan="1" colspan="1">5.76</td><td rowspan="1" colspan="1">3.04</td><td rowspan="1" colspan="1">4.63</td><td rowspan="1" colspan="1">1.06</td><td rowspan="1" colspan="1">1.24</td><td rowspan="1" colspan="1">2.00</td><td rowspan="1" colspan="1">1.52</td><td rowspan="1" colspan="1">1.15</td><td rowspan="1" colspan="1">1.11</td><td rowspan="1" colspan="1">3.86</td></tr><tr><td rowspan="1" colspan="1">DMR-KS-05-03-31-2</td><td rowspan="1" colspan="1">
              <italic><tp:taxon-name><tp:taxon-name-part taxon-name-part-type="genus">Bubalus</tp:taxon-name-part> <tp:taxon-name-part taxon-name-part-type="species">arnee</tp:taxon-name-part></tp:taxon-name></italic>
            </td><td rowspan="1" colspan="1">3.15</td><td rowspan="1" colspan="1">5.85</td><td rowspan="1" colspan="1">3.25</td><td rowspan="1" colspan="1">4.61</td><td rowspan="1" colspan="1">1.03</td><td rowspan="1" colspan="1">1.27</td><td rowspan="1" colspan="1">1.86</td><td rowspan="1" colspan="1">1.42</td><td rowspan="1" colspan="1">1.09</td><td rowspan="1" colspan="1">1.12</td><td rowspan="1" colspan="1">3.48</td></tr><tr><td rowspan="1" colspan="1">DMR-KS-05-03-31-9</td><td rowspan="1" colspan="1">
              <italic><tp:taxon-name><tp:taxon-name-part taxon-name-part-type="genus">Bubalus</tp:taxon-name-part> <tp:taxon-name-part taxon-name-part-type="species">arnee</tp:taxon-name-part></tp:taxon-name></italic>
            </td><td rowspan="1" colspan="1">3.09</td><td rowspan="1" colspan="1">5.88</td><td rowspan="1" colspan="1">3.24</td><td rowspan="1" colspan="1">4.55</td><td rowspan="1" colspan="1">1.05</td><td rowspan="1" colspan="1">1.29</td><td rowspan="1" colspan="1">1.90</td><td rowspan="1" colspan="1">1.40</td><td rowspan="1" colspan="1">1.10</td><td rowspan="1" colspan="1">1.12</td><td rowspan="1" colspan="1">3.45</td></tr><tr><td rowspan="1" colspan="1">DMR-KS-05-03-31-10</td><td rowspan="1" colspan="1">
              <italic><tp:taxon-name><tp:taxon-name-part taxon-name-part-type="genus">Panolia</tp:taxon-name-part> <tp:taxon-name-part taxon-name-part-type="species">eldii</tp:taxon-name-part></tp:taxon-name></italic>
            </td><td rowspan="1" colspan="1">5.06</td><td rowspan="1" colspan="1">9.51</td><td rowspan="1" colspan="1">5.35</td><td rowspan="1" colspan="1">9.32</td><td rowspan="1" colspan="1">1.06</td><td rowspan="1" colspan="1">1.02</td><td rowspan="1" colspan="1">1.88</td><td rowspan="1" colspan="1">1.74</td><td rowspan="1" colspan="1">1.07</td><td rowspan="1" colspan="1">1.14</td><td rowspan="1" colspan="1">–</td></tr><tr><td rowspan="1" colspan="1">DMR-KS-05-04-11-3</td><td rowspan="1" colspan="1">
              <italic><tp:taxon-name><tp:taxon-name-part taxon-name-part-type="genus">Panolia</tp:taxon-name-part> <tp:taxon-name-part taxon-name-part-type="species">eldii</tp:taxon-name-part></tp:taxon-name></italic>
            </td><td rowspan="1" colspan="1">4.83</td><td rowspan="1" colspan="1">9.09</td><td rowspan="1" colspan="1">5.54</td><td rowspan="1" colspan="1">8.70</td><td rowspan="1" colspan="1">1.15</td><td rowspan="1" colspan="1">1.04</td><td rowspan="1" colspan="1">1.88</td><td rowspan="1" colspan="1">1.57</td><td rowspan="1" colspan="1">1.11</td><td rowspan="1" colspan="1">1.06</td><td rowspan="1" colspan="1">–</td></tr><tr><td rowspan="1" colspan="1">DMR-KS-05-03-19-16</td><td rowspan="1" colspan="1">
              <italic><tp:taxon-name><tp:taxon-name-part taxon-name-part-type="genus">Panolia</tp:taxon-name-part> <tp:taxon-name-part taxon-name-part-type="species">eldii</tp:taxon-name-part></tp:taxon-name></italic>
            </td><td rowspan="1" colspan="1">4.93</td><td rowspan="1" colspan="1">8.93</td><td rowspan="1" colspan="1">4.87</td><td rowspan="1" colspan="1">6.62</td><td rowspan="1" colspan="1">0.99</td><td rowspan="1" colspan="1">1.35</td><td rowspan="1" colspan="1">1.81</td><td rowspan="1" colspan="1">1.36</td><td rowspan="1" colspan="1">1.22</td><td rowspan="1" colspan="1">1.04</td><td rowspan="1" colspan="1">–</td></tr><tr><td rowspan="1" colspan="1">DMR-KS-05-03-25-9</td><td rowspan="1" colspan="1">
              <italic><tp:taxon-name><tp:taxon-name-part taxon-name-part-type="genus">Rusa</tp:taxon-name-part> <tp:taxon-name-part taxon-name-part-type="species">unicolor</tp:taxon-name-part></tp:taxon-name></italic>
            </td><td rowspan="1" colspan="1">–</td><td rowspan="1" colspan="1">–</td><td rowspan="1" colspan="1">–</td><td rowspan="1" colspan="1">–</td><td rowspan="1" colspan="1">–</td><td rowspan="1" colspan="1">–</td><td rowspan="1" colspan="1">1.90</td><td rowspan="1" colspan="1">–</td><td rowspan="1" colspan="1">1.03</td><td rowspan="1" colspan="1">–</td><td rowspan="1" colspan="1">–</td></tr><tr><td rowspan="1" colspan="1">DMR-KS-05-03-19-14</td><td rowspan="1" colspan="1">
              <italic><tp:taxon-name><tp:taxon-name-part taxon-name-part-type="genus">Rusa</tp:taxon-name-part> <tp:taxon-name-part taxon-name-part-type="species">unicolor</tp:taxon-name-part></tp:taxon-name></italic>
            </td><td rowspan="1" colspan="1">–</td><td rowspan="1" colspan="1">–</td><td rowspan="1" colspan="1">–</td><td rowspan="1" colspan="1">–</td><td rowspan="1" colspan="1">–</td><td rowspan="1" colspan="1">–</td><td rowspan="1" colspan="1">1.70</td><td rowspan="1" colspan="1">–</td><td rowspan="1" colspan="1">1.04</td><td rowspan="1" colspan="1">–</td><td rowspan="1" colspan="1">–</td></tr><tr><td rowspan="1" colspan="1">DMR-KS-05-03-26-19</td><td rowspan="1" colspan="1">
              <italic><tp:taxon-name><tp:taxon-name-part taxon-name-part-type="genus">Rusa</tp:taxon-name-part> <tp:taxon-name-part taxon-name-part-type="species">unicolor</tp:taxon-name-part></tp:taxon-name></italic>
            </td><td rowspan="1" colspan="1">–</td><td rowspan="1" colspan="1">–</td><td rowspan="1" colspan="1">–</td><td rowspan="1" colspan="1">–</td><td rowspan="1" colspan="1">–</td><td rowspan="1" colspan="1">–</td><td rowspan="1" colspan="1">–</td><td rowspan="1" colspan="1">1.34</td><td rowspan="1" colspan="1">–</td><td rowspan="1" colspan="1">1.05</td><td rowspan="1" colspan="1">–</td></tr><tr><td rowspan="1" colspan="13">
              <bold>Femur</bold>
            </td></tr><tr><td rowspan="1" colspan="1">
              <bold>Specimen</bold>
            </td><td rowspan="1" colspan="1">
              <bold>Taxa</bold>
            </td><td rowspan="1" colspan="1">
              <bold><abbrev xmlns:xlink="http://www.w3.org/1999/xlink" xlink:title="Greatest length" id="ABBRID0EIVGK" xlink:type="simple">GL</abbrev>/<abbrev xmlns:xlink="http://www.w3.org/1999/xlink" xlink:title="Greatest breadth of the proximal end" id="ABBRID0EMVGK" xlink:type="simple">Bp</abbrev></bold>
            </td><td rowspan="1" colspan="1">
              <bold><abbrev xmlns:xlink="http://www.w3.org/1999/xlink" xlink:title="Greatest length" id="ABBRID0EVVGK" xlink:type="simple">GL</abbrev>/<abbrev xmlns:xlink="http://www.w3.org/1999/xlink" xlink:title="Depth of the proximal end" id="ABBRID0EZVGK" xlink:type="simple">Dp</abbrev></bold>
            </td><td rowspan="1" colspan="1">
              <bold><abbrev xmlns:xlink="http://www.w3.org/1999/xlink" xlink:title="Greatest length" id="ABBRID0ECWGK" xlink:type="simple">GL</abbrev>/<abbrev xmlns:xlink="http://www.w3.org/1999/xlink" xlink:title="Greatest breadth of the distal end" id="ABBRID0EGWGK" xlink:type="simple">Bd</abbrev></bold>
            </td><td rowspan="1" colspan="1">
              <bold><abbrev xmlns:xlink="http://www.w3.org/1999/xlink" xlink:title="Greatest length" id="ABBRID0EPWGK" xlink:type="simple">GL</abbrev>/<abbrev xmlns:xlink="http://www.w3.org/1999/xlink" xlink:title="Greatest breadth of the distal end" id="ABBRID0ETWGK" xlink:type="simple">Dd</abbrev></bold>
            </td><td rowspan="1" colspan="1">
              <bold><abbrev xmlns:xlink="http://www.w3.org/1999/xlink" xlink:title="Greatest breadth of the proximal end" id="ABBRID0E3WGK" xlink:type="simple">Bp</abbrev>/<abbrev xmlns:xlink="http://www.w3.org/1999/xlink" xlink:title="Greatest breadth of the distal end" id="ABBRID0EAXGK" xlink:type="simple">Bd</abbrev></bold>
            </td><td rowspan="1" colspan="1">
              <bold><abbrev xmlns:xlink="http://www.w3.org/1999/xlink" xlink:title="Greatest breadth of the distal end" id="ABBRID0EJXGK" xlink:type="simple">Dd</abbrev>/<abbrev xmlns:xlink="http://www.w3.org/1999/xlink" xlink:title="Depth of the proximal end" id="ABBRID0ENXGK" xlink:type="simple">Dp</abbrev></bold>
            </td><td rowspan="1" colspan="1">
              <bold><abbrev xmlns:xlink="http://www.w3.org/1999/xlink" xlink:title="Greatest breadth of the proximal end" id="ABBRID0EWXGK" xlink:type="simple">Bp</abbrev>/<abbrev xmlns:xlink="http://www.w3.org/1999/xlink" xlink:title="Depth of the proximal end" id="ABBRID0E1XGK" xlink:type="simple">Dp</abbrev></bold>
            </td><td rowspan="1" colspan="1">
              <bold><abbrev xmlns:xlink="http://www.w3.org/1999/xlink" xlink:title="Greatest breadth of the distal end" id="ABBRID0EDYGK" xlink:type="simple">Dd</abbrev>/<abbrev xmlns:xlink="http://www.w3.org/1999/xlink" xlink:title="Greatest breadth of the distal end" id="ABBRID0EHYGK" xlink:type="simple">Bd</abbrev></bold>
            </td><td rowspan="1" colspan="1"/><td rowspan="1" colspan="1"/><td rowspan="1" colspan="1"/></tr><tr><td rowspan="1" colspan="1">DMR-KS-05-03-9-2</td><td rowspan="1" colspan="1">
              <italic><tp:taxon-name><tp:taxon-name-part taxon-name-part-type="genus">Bos</tp:taxon-name-part> <tp:taxon-name-part taxon-name-part-type="species">gaurus</tp:taxon-name-part></tp:taxon-name></italic>
            </td><td rowspan="1" colspan="1">3.37</td><td rowspan="1" colspan="1">6.29</td><td rowspan="1" colspan="1">3.92</td><td rowspan="1" colspan="1">3.03</td><td rowspan="1" colspan="1">1.17</td><td rowspan="1" colspan="1">2.07</td><td rowspan="1" colspan="1">1.87</td><td rowspan="1" colspan="1">1.29</td><td rowspan="1" colspan="1"/><td rowspan="1" colspan="1"/><td rowspan="1" colspan="1"/></tr><tr><td rowspan="1" colspan="1">DMR-KS-05-04-1-1</td><td rowspan="1" colspan="1">
              <italic><tp:taxon-name><tp:taxon-name-part taxon-name-part-type="genus">Bubalus</tp:taxon-name-part> <tp:taxon-name-part taxon-name-part-type="species">arnee</tp:taxon-name-part></tp:taxon-name></italic>
            </td><td rowspan="1" colspan="1">2.79</td><td rowspan="1" colspan="1">5.54</td><td rowspan="1" colspan="1">3.48</td><td rowspan="1" colspan="1">2.85</td><td rowspan="1" colspan="1">1.25</td><td rowspan="1" colspan="1">1.95</td><td rowspan="1" colspan="1">1.99</td><td rowspan="1" colspan="1">1.22</td><td rowspan="1" colspan="1"/><td rowspan="1" colspan="1"/><td rowspan="1" colspan="1"/></tr><tr><td rowspan="1" colspan="1">DMR-KS-05-04-1-2</td><td rowspan="1" colspan="1">
              <italic><tp:taxon-name><tp:taxon-name-part taxon-name-part-type="genus">Bubalus</tp:taxon-name-part> <tp:taxon-name-part taxon-name-part-type="species">arnee</tp:taxon-name-part></tp:taxon-name></italic>
            </td><td rowspan="1" colspan="1">2.67</td><td rowspan="1" colspan="1">5.26</td><td rowspan="1" colspan="1">3.38</td><td rowspan="1" colspan="1">2.82</td><td rowspan="1" colspan="1">1.27</td><td rowspan="1" colspan="1">1.86</td><td rowspan="1" colspan="1">1.97</td><td rowspan="1" colspan="1">1.20</td><td rowspan="1" colspan="1"/><td rowspan="1" colspan="1"/><td rowspan="1" colspan="1"/></tr><tr><td rowspan="1" colspan="1">DMR-KS-05-03-20-8</td><td rowspan="1" colspan="1">
              <italic><tp:taxon-name><tp:taxon-name-part taxon-name-part-type="genus">Bubalus</tp:taxon-name-part> <tp:taxon-name-part taxon-name-part-type="species">arnee</tp:taxon-name-part></tp:taxon-name></italic>
            </td><td rowspan="1" colspan="1">–</td><td rowspan="1" colspan="1">–</td><td rowspan="1" colspan="1">–</td><td rowspan="1" colspan="1">–</td><td rowspan="1" colspan="1">–</td><td rowspan="1" colspan="1">–</td><td rowspan="1" colspan="1">–</td><td rowspan="1" colspan="1">1.46</td><td rowspan="1" colspan="1"/><td rowspan="1" colspan="1"/><td rowspan="1" colspan="1"/></tr><tr><td rowspan="1" colspan="1">DMR-KS-05-03-27-4</td><td rowspan="1" colspan="1">
              <italic><tp:taxon-name><tp:taxon-name-part taxon-name-part-type="genus">Axis</tp:taxon-name-part> <tp:taxon-name-part taxon-name-part-type="species">axis</tp:taxon-name-part></tp:taxon-name></italic>
            </td><td rowspan="1" colspan="1">–</td><td rowspan="1" colspan="1">–</td><td rowspan="1" colspan="1">–</td><td rowspan="1" colspan="1">–</td><td rowspan="1" colspan="1">–</td><td rowspan="1" colspan="1">–</td><td rowspan="1" colspan="1">–</td><td rowspan="1" colspan="1">1.37</td><td rowspan="1" colspan="1"/><td rowspan="1" colspan="1"/><td rowspan="1" colspan="1"/></tr><tr><td rowspan="1" colspan="1">DMR-KS-05-03-27-11</td><td rowspan="1" colspan="1">
              <italic><tp:taxon-name><tp:taxon-name-part taxon-name-part-type="genus">Panolia</tp:taxon-name-part> <tp:taxon-name-part taxon-name-part-type="species">eldii</tp:taxon-name-part></tp:taxon-name></italic>
            </td><td rowspan="1" colspan="1">–</td><td rowspan="1" colspan="1">–</td><td rowspan="1" colspan="1">–</td><td rowspan="1" colspan="1">–</td><td rowspan="1" colspan="1">1.26</td><td rowspan="1" colspan="1">2.23</td><td rowspan="1" colspan="1">2.11</td><td rowspan="1" colspan="1">1.33</td><td rowspan="1" colspan="1"/><td rowspan="1" colspan="1"/><td rowspan="1" colspan="1"/></tr><tr><td rowspan="1" colspan="1">DMR-KS-05-03-17-36</td><td rowspan="1" colspan="1">
              <italic><tp:taxon-name><tp:taxon-name-part taxon-name-part-type="genus">Panolia</tp:taxon-name-part> <tp:taxon-name-part taxon-name-part-type="species">eldii</tp:taxon-name-part></tp:taxon-name></italic>
            </td><td rowspan="1" colspan="1">–</td><td rowspan="1" colspan="1">–</td><td rowspan="1" colspan="1">–</td><td rowspan="1" colspan="1">–</td><td rowspan="1" colspan="1">1.21</td><td rowspan="1" colspan="1">2.06</td><td rowspan="1" colspan="1">1.93</td><td rowspan="1" colspan="1">1.29</td><td rowspan="1" colspan="1"/><td rowspan="1" colspan="1"/><td rowspan="1" colspan="1"/></tr><tr><td rowspan="1" colspan="1">DMR-KS-05-03-28-20</td><td rowspan="1" colspan="1">
              <italic><tp:taxon-name><tp:taxon-name-part taxon-name-part-type="genus">Panolia</tp:taxon-name-part> <tp:taxon-name-part taxon-name-part-type="species">eldii</tp:taxon-name-part></tp:taxon-name></italic>
            </td><td rowspan="1" colspan="1">–</td><td rowspan="1" colspan="1">–</td><td rowspan="1" colspan="1">–</td><td rowspan="1" colspan="1">–</td><td rowspan="1" colspan="1">–</td><td rowspan="1" colspan="1">–</td><td rowspan="1" colspan="1">–</td><td rowspan="1" colspan="1">1.34</td><td rowspan="1" colspan="1"/><td rowspan="1" colspan="1"/><td rowspan="1" colspan="1"/></tr><tr><td rowspan="1" colspan="1">DMR-KS-05-04-05-38</td><td rowspan="1" colspan="1">
              <italic><tp:taxon-name><tp:taxon-name-part taxon-name-part-type="genus">Panolia</tp:taxon-name-part> <tp:taxon-name-part taxon-name-part-type="species">eldii</tp:taxon-name-part></tp:taxon-name></italic>
            </td><td rowspan="1" colspan="1">–</td><td rowspan="1" colspan="1">–</td><td rowspan="1" colspan="1">–</td><td rowspan="1" colspan="1">–</td><td rowspan="1" colspan="1">–</td><td rowspan="1" colspan="1">–</td><td rowspan="1" colspan="1">1.92</td><td rowspan="1" colspan="1">–</td><td rowspan="1" colspan="1"/><td rowspan="1" colspan="1"/><td rowspan="1" colspan="1"/></tr><tr><td rowspan="1" colspan="1">DMR-KS-05-03-00-119</td><td rowspan="1" colspan="1">
              <italic><tp:taxon-name><tp:taxon-name-part taxon-name-part-type="genus">Panolia</tp:taxon-name-part> <tp:taxon-name-part taxon-name-part-type="species">eldii</tp:taxon-name-part></tp:taxon-name></italic>
            </td><td rowspan="1" colspan="1">–</td><td rowspan="1" colspan="1">–</td><td rowspan="1" colspan="1">–</td><td rowspan="1" colspan="1">–</td><td rowspan="1" colspan="1">–</td><td rowspan="1" colspan="1">–</td><td rowspan="1" colspan="1">–</td><td rowspan="1" colspan="1">1.38</td><td rowspan="1" colspan="1"/><td rowspan="1" colspan="1"/><td rowspan="1" colspan="1"/></tr><tr><td rowspan="1" colspan="1">DMR-KS-05-03-19-2</td><td rowspan="1" colspan="1">
              <italic><tp:taxon-name><tp:taxon-name-part taxon-name-part-type="genus">Panolia</tp:taxon-name-part> <tp:taxon-name-part taxon-name-part-type="species">eldii</tp:taxon-name-part></tp:taxon-name></italic>
            </td><td rowspan="1" colspan="1">–</td><td rowspan="1" colspan="1">–</td><td rowspan="1" colspan="1">–</td><td rowspan="1" colspan="1">–</td><td rowspan="1" colspan="1">–</td><td rowspan="1" colspan="1">–</td><td rowspan="1" colspan="1">–</td><td rowspan="1" colspan="1">1.41</td><td rowspan="1" colspan="1"/><td rowspan="1" colspan="1"/><td rowspan="1" colspan="1"/></tr><tr><td rowspan="1" colspan="1">DMR-KS-05-08-16-1</td><td rowspan="1" colspan="1">
              <italic><tp:taxon-name><tp:taxon-name-part taxon-name-part-type="genus">Panolia</tp:taxon-name-part> <tp:taxon-name-part taxon-name-part-type="species">eldii</tp:taxon-name-part></tp:taxon-name></italic>
            </td><td rowspan="1" colspan="1">–</td><td rowspan="1" colspan="1">–</td><td rowspan="1" colspan="1">–</td><td rowspan="1" colspan="1">–</td><td rowspan="1" colspan="1">–</td><td rowspan="1" colspan="1">–</td><td rowspan="1" colspan="1">1.84</td><td rowspan="1" colspan="1">–</td><td rowspan="1" colspan="1"/><td rowspan="1" colspan="1"/><td rowspan="1" colspan="1"/></tr><tr><td rowspan="1" colspan="1">DMR-KS-05-04-11-2</td><td rowspan="1" colspan="1">
              <italic><tp:taxon-name><tp:taxon-name-part taxon-name-part-type="genus">Rusa</tp:taxon-name-part> <tp:taxon-name-part taxon-name-part-type="species">unicolor</tp:taxon-name-part></tp:taxon-name></italic>
            </td><td rowspan="1" colspan="1">–</td><td rowspan="1" colspan="1">–</td><td rowspan="1" colspan="1">–</td><td rowspan="1" colspan="1">–</td><td rowspan="1" colspan="1">–</td><td rowspan="1" colspan="1">–</td><td rowspan="1" colspan="1">–</td><td rowspan="1" colspan="1">1.27</td><td rowspan="1" colspan="1"/><td rowspan="1" colspan="1"/><td rowspan="1" colspan="1"/></tr><tr><td rowspan="1" colspan="1">DMR-KS-05-03-19-7</td><td rowspan="1" colspan="1">
              <italic><tp:taxon-name><tp:taxon-name-part taxon-name-part-type="genus">Rusa</tp:taxon-name-part> <tp:taxon-name-part taxon-name-part-type="species">unicolor</tp:taxon-name-part></tp:taxon-name></italic>
            </td><td rowspan="1" colspan="1">–</td><td rowspan="1" colspan="1">–</td><td rowspan="1" colspan="1">–</td><td rowspan="1" colspan="1">–</td><td rowspan="1" colspan="1">–</td><td rowspan="1" colspan="1">–</td><td rowspan="1" colspan="1">1.51</td><td rowspan="1" colspan="1">–</td><td rowspan="1" colspan="1"/><td rowspan="1" colspan="1"/><td rowspan="1" colspan="1"/></tr><tr><td rowspan="1" colspan="1">DMR-KS-05-03-12-2*</td><td rowspan="1" colspan="1">
              <italic><tp:taxon-name><tp:taxon-name-part taxon-name-part-type="genus">Rusa</tp:taxon-name-part> <tp:taxon-name-part taxon-name-part-type="species">unicolor</tp:taxon-name-part></tp:taxon-name></italic>
            </td><td rowspan="1" colspan="1">–</td><td rowspan="1" colspan="1">–</td><td rowspan="1" colspan="1">–</td><td rowspan="1" colspan="1">–</td><td rowspan="1" colspan="1">–</td><td rowspan="1" colspan="1">–</td><td rowspan="1" colspan="1">1.52</td><td rowspan="1" colspan="1">–</td><td rowspan="1" colspan="1"/><td rowspan="1" colspan="1"/><td rowspan="1" colspan="1"/></tr><tr><td rowspan="1" colspan="1">DMR-KS-05-04-30-9</td><td rowspan="1" colspan="1">
              <italic><tp:taxon-name><tp:taxon-name-part taxon-name-part-type="genus">Rusa</tp:taxon-name-part> <tp:taxon-name-part taxon-name-part-type="species">unicolor</tp:taxon-name-part></tp:taxon-name></italic>
            </td><td rowspan="1" colspan="1">–</td><td rowspan="1" colspan="1">–</td><td rowspan="1" colspan="1">–</td><td rowspan="1" colspan="1">–</td><td rowspan="1" colspan="1">–</td><td rowspan="1" colspan="1">–</td><td rowspan="1" colspan="1">–</td><td rowspan="1" colspan="1">1.27</td><td rowspan="1" colspan="1"/><td rowspan="1" colspan="1"/><td rowspan="1" colspan="1"/></tr><tr><td rowspan="1" colspan="1">DMR-KS-05-04-19-10</td><td rowspan="1" colspan="1">
              <italic><tp:taxon-name><tp:taxon-name-part taxon-name-part-type="genus">Rusa</tp:taxon-name-part> <tp:taxon-name-part taxon-name-part-type="species">unicolor</tp:taxon-name-part></tp:taxon-name></italic>
            </td><td rowspan="1" colspan="1">–</td><td rowspan="1" colspan="1">–</td><td rowspan="1" colspan="1">–</td><td rowspan="1" colspan="1">–</td><td rowspan="1" colspan="1">–</td><td rowspan="1" colspan="1">–</td><td rowspan="1" colspan="1">–</td><td rowspan="1" colspan="1">1.11</td><td rowspan="1" colspan="1"/><td rowspan="1" colspan="1"/><td rowspan="1" colspan="1"/></tr><tr><td rowspan="1" colspan="13">
              <bold>Tibia</bold>
            </td></tr><tr><td rowspan="1" colspan="1">
              <bold>Specimen</bold>
            </td><td rowspan="1" colspan="1">
              <bold>Taxa</bold>
            </td><td rowspan="1" colspan="1">
              <bold><abbrev xmlns:xlink="http://www.w3.org/1999/xlink" xlink:title="Greatest length" id="ABBRID0EQUHK" xlink:type="simple">GL</abbrev>/<abbrev xmlns:xlink="http://www.w3.org/1999/xlink" xlink:title="Greatest breadth of the proximal end" id="ABBRID0EUUHK" xlink:type="simple">Bp</abbrev></bold>
            </td><td rowspan="1" colspan="1">
              <bold><abbrev xmlns:xlink="http://www.w3.org/1999/xlink" xlink:title="Greatest length" id="ABBRID0E4UHK" xlink:type="simple">GL</abbrev>/<abbrev xmlns:xlink="http://www.w3.org/1999/xlink" xlink:title="Depth of the proximal end" id="ABBRID0EBVHK" xlink:type="simple">Dp</abbrev></bold>
            </td><td rowspan="1" colspan="1">
              <bold><abbrev xmlns:xlink="http://www.w3.org/1999/xlink" xlink:title="Greatest length" id="ABBRID0EKVHK" xlink:type="simple">GL</abbrev>/<abbrev xmlns:xlink="http://www.w3.org/1999/xlink" xlink:title="Greatest breadth of the distal end" id="ABBRID0EOVHK" xlink:type="simple">Bd</abbrev></bold>
            </td><td rowspan="1" colspan="1">
              <bold><abbrev xmlns:xlink="http://www.w3.org/1999/xlink" xlink:title="Greatest length" id="ABBRID0EXVHK" xlink:type="simple">GL</abbrev>/<abbrev xmlns:xlink="http://www.w3.org/1999/xlink" xlink:title="Greatest breadth of the distal end" id="ABBRID0E2VHK" xlink:type="simple">Dd</abbrev></bold>
            </td><td rowspan="1" colspan="1">
              <bold><abbrev xmlns:xlink="http://www.w3.org/1999/xlink" xlink:title="Greatest breadth of the proximal end" id="ABBRID0EEWHK" xlink:type="simple">Bp</abbrev>/<abbrev xmlns:xlink="http://www.w3.org/1999/xlink" xlink:title="Greatest breadth of the distal end" id="ABBRID0EIWHK" xlink:type="simple">Bd</abbrev></bold>
            </td><td rowspan="1" colspan="1">
              <bold><abbrev xmlns:xlink="http://www.w3.org/1999/xlink" xlink:title="Depth of the proximal end" id="ABBRID0ERWHK" xlink:type="simple">Dp</abbrev>/<abbrev xmlns:xlink="http://www.w3.org/1999/xlink" xlink:title="Greatest breadth of the distal end" id="ABBRID0EVWHK" xlink:type="simple">Dd</abbrev></bold>
            </td><td rowspan="1" colspan="1">
              <bold><abbrev xmlns:xlink="http://www.w3.org/1999/xlink" xlink:title="Greatest breadth of the proximal end" id="ABBRID0E5WHK" xlink:type="simple">Bp</abbrev>/<abbrev xmlns:xlink="http://www.w3.org/1999/xlink" xlink:title="Depth of the proximal end" id="ABBRID0ECXHK" xlink:type="simple">Dp</abbrev></bold>
            </td><td rowspan="1" colspan="1">
              <bold><abbrev xmlns:xlink="http://www.w3.org/1999/xlink" xlink:title="Greatest breadth of the distal end" id="ABBRID0ELXHK" xlink:type="simple">Bd</abbrev>/<abbrev xmlns:xlink="http://www.w3.org/1999/xlink" xlink:title="Greatest breadth of the distal end" id="ABBRID0EPXHK" xlink:type="simple">Dd</abbrev></bold>
            </td><td rowspan="1" colspan="1"/><td rowspan="1" colspan="1"/><td rowspan="1" colspan="1"/></tr><tr><td rowspan="1" colspan="1">DMR-KS-05-04-1-11</td><td rowspan="1" colspan="1">
              <italic><tp:taxon-name><tp:taxon-name-part taxon-name-part-type="genus">Bubalus</tp:taxon-name-part> <tp:taxon-name-part taxon-name-part-type="species">arnee</tp:taxon-name-part></tp:taxon-name></italic>
            </td><td rowspan="1" colspan="1">3.24</td><td rowspan="1" colspan="1">3.43</td><td rowspan="1" colspan="1">4.82</td><td rowspan="1" colspan="1">6.03</td><td rowspan="1" colspan="1">1.49</td><td rowspan="1" colspan="1">1.76</td><td rowspan="1" colspan="1">1.06</td><td rowspan="1" colspan="1">1.25</td><td rowspan="1" colspan="1"/><td rowspan="1" colspan="1"/><td rowspan="1" colspan="1"/></tr><tr><td rowspan="1" colspan="1">DMR-KS-05-04-1-3</td><td rowspan="1" colspan="1">
              <italic><tp:taxon-name><tp:taxon-name-part taxon-name-part-type="genus">Bubalus</tp:taxon-name-part> <tp:taxon-name-part taxon-name-part-type="species">arnee</tp:taxon-name-part></tp:taxon-name></italic>
            </td><td rowspan="1" colspan="1">3.31</td><td rowspan="1" colspan="1">3.50</td><td rowspan="1" colspan="1">5.01</td><td rowspan="1" colspan="1">6.29</td><td rowspan="1" colspan="1">1.51</td><td rowspan="1" colspan="1">1.80</td><td rowspan="1" colspan="1">1.06</td><td rowspan="1" colspan="1">1.25</td><td rowspan="1" colspan="1"/><td rowspan="1" colspan="1"/><td rowspan="1" colspan="1"/></tr><tr><td rowspan="1" colspan="1">DMR-KS-05-03-20-9</td><td rowspan="1" colspan="1">
              <italic><tp:taxon-name><tp:taxon-name-part taxon-name-part-type="genus">Bubalus</tp:taxon-name-part> <tp:taxon-name-part taxon-name-part-type="species">arnee</tp:taxon-name-part></tp:taxon-name></italic>
            </td><td rowspan="1" colspan="1">3.21</td><td rowspan="1" colspan="1">3.83</td><td rowspan="1" colspan="1">4.60</td><td rowspan="1" colspan="1">6.29</td><td rowspan="1" colspan="1">1.43</td><td rowspan="1" colspan="1">1.64</td><td rowspan="1" colspan="1">1.19</td><td rowspan="1" colspan="1">1.37</td><td rowspan="1" colspan="1"/><td rowspan="1" colspan="1"/><td rowspan="1" colspan="1"/></tr><tr><td rowspan="1" colspan="1">DMR-KS-05-03-28-16</td><td rowspan="1" colspan="1">
              <italic><tp:taxon-name><tp:taxon-name-part taxon-name-part-type="genus">Rusa</tp:taxon-name-part> <tp:taxon-name-part taxon-name-part-type="species">unicolor</tp:taxon-name-part></tp:taxon-name></italic>
            </td><td rowspan="1" colspan="1">4.00</td><td rowspan="1" colspan="1">4.38</td><td rowspan="1" colspan="1">6.68</td><td rowspan="1" colspan="1">8.48</td><td rowspan="1" colspan="1">1.67</td><td rowspan="1" colspan="1">1.94</td><td rowspan="1" colspan="1">1.10</td><td rowspan="1" colspan="1">1.27</td><td rowspan="1" colspan="1"/><td rowspan="1" colspan="1"/><td rowspan="1" colspan="1"/></tr><tr><td rowspan="1" colspan="13">
              <bold>Metacarpus</bold>
            </td></tr><tr><td rowspan="1" colspan="1">
              <bold>Specimen</bold>
            </td><td rowspan="1" colspan="1">
              <bold>Taxa</bold>
            </td><td rowspan="1" colspan="1">
              <bold><abbrev xmlns:xlink="http://www.w3.org/1999/xlink" xlink:title="Greatest length" id="ABBRID0EB6HK" xlink:type="simple">GL</abbrev>/<abbrev xmlns:xlink="http://www.w3.org/1999/xlink" xlink:title="Greatest breadth of the proximal end" id="ABBRID0EF6HK" xlink:type="simple">Bp</abbrev></bold>
            </td><td rowspan="1" colspan="1">
              <bold><abbrev xmlns:xlink="http://www.w3.org/1999/xlink" xlink:title="Greatest length" id="ABBRID0EO6HK" xlink:type="simple">GL</abbrev>/<abbrev xmlns:xlink="http://www.w3.org/1999/xlink" xlink:title="Depth of the proximal end" id="ABBRID0ES6HK" xlink:type="simple">Dp</abbrev></bold>
            </td><td rowspan="1" colspan="1">
              <bold><abbrev xmlns:xlink="http://www.w3.org/1999/xlink" xlink:title="Greatest length" id="ABBRID0E26HK" xlink:type="simple">GL</abbrev>/<abbrev xmlns:xlink="http://www.w3.org/1999/xlink" xlink:title="Greatest breadth of the distal end" id="ABBRID0EAAAM" xlink:type="simple">Bd</abbrev></bold>
            </td><td rowspan="1" colspan="1">
              <bold><abbrev xmlns:xlink="http://www.w3.org/1999/xlink" xlink:title="Greatest length" id="ABBRID0EJAAM" xlink:type="simple">GL</abbrev>/<abbrev xmlns:xlink="http://www.w3.org/1999/xlink" xlink:title="Greatest breadth of the distal end" id="ABBRID0ENAAM" xlink:type="simple">Dd</abbrev></bold>
            </td><td rowspan="1" colspan="1">
              <bold><abbrev xmlns:xlink="http://www.w3.org/1999/xlink" xlink:title="Greatest breadth of the proximal end" id="ABBRID0EWAAM" xlink:type="simple">Bp</abbrev>/<abbrev xmlns:xlink="http://www.w3.org/1999/xlink" xlink:title="Greatest breadth of the distal end" id="ABBRID0E1AAM" xlink:type="simple">Bd</abbrev></bold>
            </td><td rowspan="1" colspan="1">
              <bold><abbrev xmlns:xlink="http://www.w3.org/1999/xlink" xlink:title="Depth of the proximal end" id="ABBRID0EDBAM" xlink:type="simple">Dp</abbrev>/<abbrev xmlns:xlink="http://www.w3.org/1999/xlink" xlink:title="Greatest breadth of the distal end" id="ABBRID0EHBAM" xlink:type="simple">Dd</abbrev></bold>
            </td><td rowspan="1" colspan="1">
              <bold><abbrev xmlns:xlink="http://www.w3.org/1999/xlink" xlink:title="Greatest breadth of the proximal end" id="ABBRID0EQBAM" xlink:type="simple">Bp</abbrev>/<abbrev xmlns:xlink="http://www.w3.org/1999/xlink" xlink:title="Depth of the proximal end" id="ABBRID0EUBAM" xlink:type="simple">Dp</abbrev></bold>
            </td><td rowspan="1" colspan="1">
              <bold><abbrev xmlns:xlink="http://www.w3.org/1999/xlink" xlink:title="Greatest breadth of the distal end" id="ABBRID0E4BAM" xlink:type="simple">Bd</abbrev>/<abbrev xmlns:xlink="http://www.w3.org/1999/xlink" xlink:title="Greatest breadth of the distal end" id="ABBRID0EBCAM" xlink:type="simple">Dd</abbrev></bold>
            </td><td rowspan="1" colspan="1"/><td rowspan="1" colspan="1"/><td rowspan="1" colspan="1"/></tr><tr><td rowspan="1" colspan="1">DMR-KS-05-03-26-27</td><td rowspan="1" colspan="1">
              <italic><tp:taxon-name><tp:taxon-name-part taxon-name-part-type="genus">Bos</tp:taxon-name-part> <tp:taxon-name-part taxon-name-part-type="species">gaurus</tp:taxon-name-part></tp:taxon-name></italic>
            </td><td rowspan="1" colspan="1">3.66</td><td rowspan="1" colspan="1">5.57</td><td rowspan="1" colspan="1">3.96</td><td rowspan="1" colspan="1">7.66</td><td rowspan="1" colspan="1">1.08</td><td rowspan="1" colspan="1">1.37</td><td rowspan="1" colspan="1">1.52</td><td rowspan="1" colspan="1">1.93</td><td rowspan="1" colspan="1"/><td rowspan="1" colspan="1"/><td rowspan="1" colspan="1"/></tr><tr><td rowspan="1" colspan="1">DMR-KS-05-03-26-3(1)</td><td rowspan="1" colspan="1">
              <italic><tp:taxon-name><tp:taxon-name-part taxon-name-part-type="genus">Bubalus</tp:taxon-name-part> <tp:taxon-name-part taxon-name-part-type="species">arnee</tp:taxon-name-part></tp:taxon-name></italic>
            </td><td rowspan="1" colspan="1">2.68</td><td rowspan="1" colspan="1">4.17</td><td rowspan="1" colspan="1">2.64</td><td rowspan="1" colspan="1">4.87</td><td rowspan="1" colspan="1">0.98</td><td rowspan="1" colspan="1">1.17</td><td rowspan="1" colspan="1">1.55</td><td rowspan="1" colspan="1">1.85</td><td rowspan="1" colspan="1"/><td rowspan="1" colspan="1"/><td rowspan="1" colspan="1"/></tr><tr><td rowspan="1" colspan="1">DMR-KS-05-03-18-2</td><td rowspan="1" colspan="1">
              <italic><tp:taxon-name><tp:taxon-name-part taxon-name-part-type="genus">Axis</tp:taxon-name-part> <tp:taxon-name-part taxon-name-part-type="species">axis</tp:taxon-name-part></tp:taxon-name></italic>
            </td><td rowspan="1" colspan="1">6.50</td><td rowspan="1" colspan="1">9.99</td><td rowspan="1" colspan="1">6.69</td><td rowspan="1" colspan="1">10.55</td><td rowspan="1" colspan="1">1.03</td><td rowspan="1" colspan="1">1.06</td><td rowspan="1" colspan="1">1.54</td><td rowspan="1" colspan="1">1.58</td><td rowspan="1" colspan="1"/><td rowspan="1" colspan="1"/><td rowspan="1" colspan="1"/></tr><tr><td rowspan="1" colspan="1">DMR-KS-05-03-22-28</td><td rowspan="1" colspan="1">
              <italic><tp:taxon-name><tp:taxon-name-part taxon-name-part-type="genus">Axis</tp:taxon-name-part> <tp:taxon-name-part taxon-name-part-type="species">axis</tp:taxon-name-part></tp:taxon-name></italic>
            </td><td rowspan="1" colspan="1">–</td><td rowspan="1" colspan="1">9.59</td><td rowspan="1" colspan="1">6.81</td><td rowspan="1" colspan="1">10.36</td><td rowspan="1" colspan="1">–</td><td rowspan="1" colspan="1">1.08</td><td rowspan="1" colspan="1">–</td><td rowspan="1" colspan="1">1.52</td><td rowspan="1" colspan="1"/><td rowspan="1" colspan="1"/><td rowspan="1" colspan="1"/></tr><tr><td rowspan="1" colspan="1">DMR-KS-05-03-08-2</td><td rowspan="1" colspan="1">
              <italic><tp:taxon-name><tp:taxon-name-part taxon-name-part-type="genus">Axis</tp:taxon-name-part> <tp:taxon-name-part taxon-name-part-type="species">axis</tp:taxon-name-part></tp:taxon-name></italic>
            </td><td rowspan="1" colspan="1">6.36</td><td rowspan="1" colspan="1">8.79</td><td rowspan="1" colspan="1">6.18</td><td rowspan="1" colspan="1">10.18</td><td rowspan="1" colspan="1">0.97</td><td rowspan="1" colspan="1">1.16</td><td rowspan="1" colspan="1">1.38</td><td rowspan="1" colspan="1">1.65</td><td rowspan="1" colspan="1"/><td rowspan="1" colspan="1"/><td rowspan="1" colspan="1"/></tr><tr><td rowspan="1" colspan="1">DMR-KS-05-03-19-3</td><td rowspan="1" colspan="1">
              <italic><tp:taxon-name><tp:taxon-name-part taxon-name-part-type="genus">Axis</tp:taxon-name-part> <tp:taxon-name-part taxon-name-part-type="species">axis</tp:taxon-name-part></tp:taxon-name></italic>
            </td><td rowspan="1" colspan="1">6.58</td><td rowspan="1" colspan="1">9.06</td><td rowspan="1" colspan="1">6.30</td><td rowspan="1" colspan="1">10.42</td><td rowspan="1" colspan="1">0.96</td><td rowspan="1" colspan="1">1.15</td><td rowspan="1" colspan="1">1.38</td><td rowspan="1" colspan="1">1.65</td><td rowspan="1" colspan="1"/><td rowspan="1" colspan="1"/><td rowspan="1" colspan="1"/></tr><tr><td rowspan="1" colspan="1">DMR-KS-05-03-19-37</td><td rowspan="1" colspan="1">
              <italic><tp:taxon-name><tp:taxon-name-part taxon-name-part-type="genus">Axis</tp:taxon-name-part> <tp:taxon-name-part taxon-name-part-type="species">axis</tp:taxon-name-part></tp:taxon-name></italic>
            </td><td rowspan="1" colspan="1">7.14</td><td rowspan="1" colspan="1">11.05</td><td rowspan="1" colspan="1">6.84</td><td rowspan="1" colspan="1">10.75</td><td rowspan="1" colspan="1">0.96</td><td rowspan="1" colspan="1">0.97</td><td rowspan="1" colspan="1">1.55</td><td rowspan="1" colspan="1">1.57</td><td rowspan="1" colspan="1"/><td rowspan="1" colspan="1"/><td rowspan="1" colspan="1"/></tr><tr><td rowspan="1" colspan="1">DMR-KS-05-04-30-20</td><td rowspan="1" colspan="1">
              <italic><tp:taxon-name><tp:taxon-name-part taxon-name-part-type="genus">Axis</tp:taxon-name-part> <tp:taxon-name-part taxon-name-part-type="species">axis</tp:taxon-name-part></tp:taxon-name></italic>
            </td><td rowspan="1" colspan="1">6.87</td><td rowspan="1" colspan="1">10.36</td><td rowspan="1" colspan="1">–</td><td rowspan="1" colspan="1">–</td><td rowspan="1" colspan="1">–</td><td rowspan="1" colspan="1">–</td><td rowspan="1" colspan="1">1.51</td><td rowspan="1" colspan="1">–</td><td rowspan="1" colspan="1"/><td rowspan="1" colspan="1"/><td rowspan="1" colspan="1"/></tr><tr><td rowspan="1" colspan="1">DMR-KS-05-03-24-2</td><td rowspan="1" colspan="1">
              <italic><tp:taxon-name><tp:taxon-name-part taxon-name-part-type="genus">Panolia</tp:taxon-name-part> <tp:taxon-name-part taxon-name-part-type="species">eldii</tp:taxon-name-part></tp:taxon-name></italic>
            </td><td rowspan="1" colspan="1">6.39</td><td rowspan="1" colspan="1">8.99</td><td rowspan="1" colspan="1">6.57</td><td rowspan="1" colspan="1">10.41</td><td rowspan="1" colspan="1">1.03</td><td rowspan="1" colspan="1">1.16</td><td rowspan="1" colspan="1">1.41</td><td rowspan="1" colspan="1">1.58</td><td rowspan="1" colspan="1"/><td rowspan="1" colspan="1"/><td rowspan="1" colspan="1"/></tr><tr><td rowspan="1" colspan="1">DMR-KS-05-03-17-26</td><td rowspan="1" colspan="1">
              <italic><tp:taxon-name><tp:taxon-name-part taxon-name-part-type="genus">Rusa</tp:taxon-name-part> <tp:taxon-name-part taxon-name-part-type="species">unicolor</tp:taxon-name-part></tp:taxon-name></italic>
            </td><td rowspan="1" colspan="1">5.97</td><td rowspan="1" colspan="1">7.57</td><td rowspan="1" colspan="1">6.06</td><td rowspan="1" colspan="1">9.10</td><td rowspan="1" colspan="1">1.02</td><td rowspan="1" colspan="1">1.20</td><td rowspan="1" colspan="1">1.27</td><td rowspan="1" colspan="1">1.50</td><td rowspan="1" colspan="1"/><td rowspan="1" colspan="1"/><td rowspan="1" colspan="1"/></tr><tr><td rowspan="1" colspan="13">
              <bold>Metatarsus</bold>
            </td></tr><tr><td rowspan="1" colspan="1">
              <bold>Specimen</bold>
            </td><td rowspan="1" colspan="1">
              <bold>Taxa</bold>
            </td><td rowspan="1" colspan="1">
              <bold><abbrev xmlns:xlink="http://www.w3.org/1999/xlink" xlink:title="Greatest length" id="ABBRID0EFTAM" xlink:type="simple">GL</abbrev>/<abbrev xmlns:xlink="http://www.w3.org/1999/xlink" xlink:title="Greatest breadth of the proximal end" id="ABBRID0EJTAM" xlink:type="simple">Bp</abbrev></bold>
            </td><td rowspan="1" colspan="1">
              <bold><abbrev xmlns:xlink="http://www.w3.org/1999/xlink" xlink:title="Greatest length" id="ABBRID0ESTAM" xlink:type="simple">GL</abbrev>/<abbrev xmlns:xlink="http://www.w3.org/1999/xlink" xlink:title="Depth of the proximal end" id="ABBRID0EWTAM" xlink:type="simple">Dp</abbrev></bold>
            </td><td rowspan="1" colspan="1">
              <bold><abbrev xmlns:xlink="http://www.w3.org/1999/xlink" xlink:title="Greatest length" id="ABBRID0E6TAM" xlink:type="simple">GL</abbrev>/<abbrev xmlns:xlink="http://www.w3.org/1999/xlink" xlink:title="Greatest breadth of the distal end" id="ABBRID0EDUAM" xlink:type="simple">Bd</abbrev></bold>
            </td><td rowspan="1" colspan="1">
              <bold><abbrev xmlns:xlink="http://www.w3.org/1999/xlink" xlink:title="Greatest length" id="ABBRID0EMUAM" xlink:type="simple">GL</abbrev>/<abbrev xmlns:xlink="http://www.w3.org/1999/xlink" xlink:title="Greatest breadth of the distal end" id="ABBRID0EQUAM" xlink:type="simple">Dd</abbrev></bold>
            </td><td rowspan="1" colspan="1">
              <bold><abbrev xmlns:xlink="http://www.w3.org/1999/xlink" xlink:title="Greatest breadth of the proximal end" id="ABBRID0EZUAM" xlink:type="simple">Bp</abbrev>/<abbrev xmlns:xlink="http://www.w3.org/1999/xlink" xlink:title="Greatest breadth of the distal end" id="ABBRID0E4UAM" xlink:type="simple">Bd</abbrev></bold>
            </td><td rowspan="1" colspan="1">
              <bold><abbrev xmlns:xlink="http://www.w3.org/1999/xlink" xlink:title="Depth of the proximal end" id="ABBRID0EGVAM" xlink:type="simple">Dp</abbrev>/<abbrev xmlns:xlink="http://www.w3.org/1999/xlink" xlink:title="Greatest breadth of the distal end" id="ABBRID0EKVAM" xlink:type="simple">Dd</abbrev></bold>
            </td><td rowspan="1" colspan="1">
              <bold><abbrev xmlns:xlink="http://www.w3.org/1999/xlink" xlink:title="Greatest breadth of the proximal end" id="ABBRID0ETVAM" xlink:type="simple">Bp</abbrev>/<abbrev xmlns:xlink="http://www.w3.org/1999/xlink" xlink:title="Depth of the proximal end" id="ABBRID0EXVAM" xlink:type="simple">Dp</abbrev></bold>
            </td><td rowspan="1" colspan="1">
              <bold><abbrev xmlns:xlink="http://www.w3.org/1999/xlink" xlink:title="Greatest breadth of the distal end" id="ABBRID0EAWAM" xlink:type="simple">Bd</abbrev>/<abbrev xmlns:xlink="http://www.w3.org/1999/xlink" xlink:title="Greatest breadth of the distal end" id="ABBRID0EEWAM" xlink:type="simple">Dd</abbrev></bold>
            </td><td rowspan="1" colspan="1"/><td rowspan="1" colspan="1"/><td rowspan="1" colspan="1"/></tr><tr><td rowspan="1" colspan="1">DMR-KS-05-04-1-8</td><td rowspan="1" colspan="1">
              <italic><tp:taxon-name><tp:taxon-name-part taxon-name-part-type="genus">Bubalus</tp:taxon-name-part> <tp:taxon-name-part taxon-name-part-type="species">arnee</tp:taxon-name-part></tp:taxon-name></italic>
            </td><td rowspan="1" colspan="1">3.80</td><td rowspan="1" colspan="1">4.59</td><td rowspan="1" colspan="1">3.17</td><td rowspan="1" colspan="1">5.54</td><td rowspan="1" colspan="1">0.83</td><td rowspan="1" colspan="1">1.21</td><td rowspan="1" colspan="1">1.21</td><td rowspan="1" colspan="1">1.75</td><td rowspan="1" colspan="1"/><td rowspan="1" colspan="1"/><td rowspan="1" colspan="1"/></tr><tr><td rowspan="1" colspan="1">DMR-KS-05-04-1-6</td><td rowspan="1" colspan="1">
              <italic><tp:taxon-name><tp:taxon-name-part taxon-name-part-type="genus">Bubalus</tp:taxon-name-part> <tp:taxon-name-part taxon-name-part-type="species">arnee</tp:taxon-name-part></tp:taxon-name></italic>
            </td><td rowspan="1" colspan="1">3.88</td><td rowspan="1" colspan="1">4.39</td><td rowspan="1" colspan="1">3.11</td><td rowspan="1" colspan="1">5.67</td><td rowspan="1" colspan="1">0.80</td><td rowspan="1" colspan="1">1.29</td><td rowspan="1" colspan="1">1.13</td><td rowspan="1" colspan="1">1.82</td><td rowspan="1" colspan="1"/><td rowspan="1" colspan="1"/><td rowspan="1" colspan="1"/></tr><tr><td rowspan="1" colspan="1">DMR-KS-05-03-28-30</td><td rowspan="1" colspan="1">
              <italic><tp:taxon-name><tp:taxon-name-part taxon-name-part-type="genus">Bubalus</tp:taxon-name-part> <tp:taxon-name-part taxon-name-part-type="species">arnee</tp:taxon-name-part></tp:taxon-name></italic>
            </td><td rowspan="1" colspan="1">4.25</td><td rowspan="1" colspan="1">4.28</td><td rowspan="1" colspan="1">3.40</td><td rowspan="1" colspan="1">6.38</td><td rowspan="1" colspan="1">0.80</td><td rowspan="1" colspan="1">1.49</td><td rowspan="1" colspan="1">1.01</td><td rowspan="1" colspan="1">1.88</td><td rowspan="1" colspan="1"/><td rowspan="1" colspan="1"/><td rowspan="1" colspan="1"/></tr><tr><td rowspan="1" colspan="1">DMR-KS-05-03-26-3</td><td rowspan="1" colspan="1">
              <italic><tp:taxon-name><tp:taxon-name-part taxon-name-part-type="genus">Axis</tp:taxon-name-part> <tp:taxon-name-part taxon-name-part-type="species">axis</tp:taxon-name-part></tp:taxon-name></italic>
            </td><td rowspan="1" colspan="1">7.21</td><td rowspan="1" colspan="1">6.91</td><td rowspan="1" colspan="1">6.99</td><td rowspan="1" colspan="1">9.16</td><td rowspan="1" colspan="1">0.97</td><td rowspan="1" colspan="1">1.33</td><td rowspan="1" colspan="1">0.96</td><td rowspan="1" colspan="1">1.31</td><td rowspan="1" colspan="1"/><td rowspan="1" colspan="1"/><td rowspan="1" colspan="1"/></tr><tr><td rowspan="1" colspan="1">DMR-KS-05-03-15-14</td><td rowspan="1" colspan="1">
              <italic><tp:taxon-name><tp:taxon-name-part taxon-name-part-type="genus">Axis</tp:taxon-name-part> <tp:taxon-name-part taxon-name-part-type="species">axis</tp:taxon-name-part></tp:taxon-name></italic>
            </td><td rowspan="1" colspan="1">6.84</td><td rowspan="1" colspan="1">7.37</td><td rowspan="1" colspan="1">6.15</td><td rowspan="1" colspan="1">9.22</td><td rowspan="1" colspan="1">0.90</td><td rowspan="1" colspan="1">1.25</td><td rowspan="1" colspan="1">1.08</td><td rowspan="1" colspan="1">1.50</td><td rowspan="1" colspan="1"/><td rowspan="1" colspan="1"/><td rowspan="1" colspan="1"/></tr><tr><td rowspan="1" colspan="1">DMR-KS-05-03-29-30</td><td rowspan="1" colspan="1">
              <italic><tp:taxon-name><tp:taxon-name-part taxon-name-part-type="genus">Axis</tp:taxon-name-part> <tp:taxon-name-part taxon-name-part-type="species">axis</tp:taxon-name-part></tp:taxon-name></italic>
            </td><td rowspan="1" colspan="1">6.91</td><td rowspan="1" colspan="1">6.82</td><td rowspan="1" colspan="1">6.52</td><td rowspan="1" colspan="1">8.58</td><td rowspan="1" colspan="1">0.94</td><td rowspan="1" colspan="1">1.26</td><td rowspan="1" colspan="1">0.99</td><td rowspan="1" colspan="1">1.32</td><td rowspan="1" colspan="1"/><td rowspan="1" colspan="1"/><td rowspan="1" colspan="1"/></tr><tr><td rowspan="1" colspan="1">DMR-KS-05-03-28-17</td><td rowspan="1" colspan="1">
              <italic><tp:taxon-name><tp:taxon-name-part taxon-name-part-type="genus">Panolia</tp:taxon-name-part> <tp:taxon-name-part taxon-name-part-type="species">eldii</tp:taxon-name-part></tp:taxon-name></italic>
            </td><td rowspan="1" colspan="1">8.05</td><td rowspan="1" colspan="1">7.71</td><td rowspan="1" colspan="1">7.73</td><td rowspan="1" colspan="1">11.69</td><td rowspan="1" colspan="1">0.96</td><td rowspan="1" colspan="1">1.52</td><td rowspan="1" colspan="1">0.96</td><td rowspan="1" colspan="1">1.51</td><td rowspan="1" colspan="1"/><td rowspan="1" colspan="1"/><td rowspan="1" colspan="1"/></tr><tr><td rowspan="1" colspan="1">DMR-KS-05-03-25-8</td><td rowspan="1" colspan="1">
              <italic><tp:taxon-name><tp:taxon-name-part taxon-name-part-type="genus">Panolia</tp:taxon-name-part> <tp:taxon-name-part taxon-name-part-type="species">eldii</tp:taxon-name-part></tp:taxon-name></italic>
            </td><td rowspan="1" colspan="1">7.81</td><td rowspan="1" colspan="1">7.47</td><td rowspan="1" colspan="1">7.22</td><td rowspan="1" colspan="1">11.57</td><td rowspan="1" colspan="1">0.92</td><td rowspan="1" colspan="1">1.55</td><td rowspan="1" colspan="1">0.96</td><td rowspan="1" colspan="1">1.60</td><td rowspan="1" colspan="1"/><td rowspan="1" colspan="1"/><td rowspan="1" colspan="1"/></tr><tr><td rowspan="1" colspan="1">DMR-KS-05-03-15-15</td><td rowspan="1" colspan="1">
              <italic><tp:taxon-name><tp:taxon-name-part taxon-name-part-type="genus">Panolia</tp:taxon-name-part> <tp:taxon-name-part taxon-name-part-type="species">eldii</tp:taxon-name-part></tp:taxon-name></italic>
            </td><td rowspan="1" colspan="1">8.08</td><td rowspan="1" colspan="1">7.44</td><td rowspan="1" colspan="1">7.37</td><td rowspan="1" colspan="1">11.29</td><td rowspan="1" colspan="1">0.91</td><td rowspan="1" colspan="1">1.52</td><td rowspan="1" colspan="1">0.92</td><td rowspan="1" colspan="1">1.53</td><td rowspan="1" colspan="1"/><td rowspan="1" colspan="1"/><td rowspan="1" colspan="1"/></tr><tr><td rowspan="1" colspan="1">DMR-KS-05-03-19-11</td><td rowspan="1" colspan="1">
              <italic><tp:taxon-name><tp:taxon-name-part taxon-name-part-type="genus">Rusa</tp:taxon-name-part> <tp:taxon-name-part taxon-name-part-type="species">unicolor</tp:taxon-name-part></tp:taxon-name></italic>
            </td><td rowspan="1" colspan="1">6.64</td><td rowspan="1" colspan="1">6.86</td><td rowspan="1" colspan="1">6.49</td><td rowspan="1" colspan="1">9.20</td><td rowspan="1" colspan="1">0.98</td><td rowspan="1" colspan="1">1.34</td><td rowspan="1" colspan="1">1.03</td><td rowspan="1" colspan="1">1.42</td><td rowspan="1" colspan="1"/><td rowspan="1" colspan="1"/><td rowspan="1" colspan="1"/></tr></tbody></table></table-wrap><table-wrap id="T26" position="float" orientation="portrait"><label>Appendix 7.</label><caption><p>Measurements (in millimeters) of humeri of extant ruminants from Southeast Asia.</p></caption><table id="TID0E25KO" rules="all"><tbody><tr><th rowspan="1" colspan="1"/><th rowspan="1" colspan="1">
                  <abbrev xmlns:xlink="http://www.w3.org/1999/xlink" xlink:title="Greatest breadth of the proximal end" id="ABBRID0EK1NO" xlink:type="simple">Bp</abbrev>
                </th><th rowspan="1" colspan="1">
                  <abbrev xmlns:xlink="http://www.w3.org/1999/xlink" xlink:title="Depth of the proximal end" id="ABBRID0ES1NO" xlink:type="simple">Dp</abbrev>
                </th><th rowspan="1" colspan="1">
                  <abbrev xmlns:xlink="http://www.w3.org/1999/xlink" xlink:title="Greatest breadth of the distal end" id="ABBRID0E11NO" xlink:type="simple">Bd</abbrev>
                </th><th rowspan="1" colspan="1">
                  <abbrev xmlns:xlink="http://www.w3.org/1999/xlink" xlink:title="Greatest breadth of the distal end" id="ABBRID0EC2NO" xlink:type="simple">Dd</abbrev>
                </th><th rowspan="1" colspan="1">
                  <abbrev xmlns:xlink="http://www.w3.org/1999/xlink" xlink:title="Smallest breadth of diaphysis" id="ABBRID0EK2NO" xlink:type="simple">SD</abbrev>
                </th><th rowspan="1" colspan="1">
                  <abbrev xmlns:xlink="http://www.w3.org/1999/xlink" xlink:title="Greatest length" id="ABBRID0ES2NO" xlink:type="simple">GL</abbrev>
                </th><th rowspan="1" colspan="1">
                  <abbrev xmlns:xlink="http://www.w3.org/1999/xlink" xlink:title="Greatest breadth of the trochlea for humerus only" id="ABBRID0E12NO" xlink:type="simple">BT</abbrev>
                </th><th rowspan="1" colspan="1">
                  <abbrev xmlns:xlink="http://www.w3.org/1999/xlink" xlink:title="Greatest length from the caput head" id="ABBRID0EC3NO" xlink:type="simple">GLC</abbrev>
                </th><th rowspan="1" colspan="1">
                  <abbrev xmlns:xlink="http://www.w3.org/1999/xlink" xlink:title="Greatest length of the lateral part" id="ABBRID0EK3NO" xlink:type="simple">GLl</abbrev>
                </th><th rowspan="1" colspan="1">
                  <abbrev xmlns:xlink="http://www.w3.org/1999/xlink" xlink:title="Greatest length" id="ABBRID0ES3NO" xlink:type="simple">GL</abbrev>/<abbrev xmlns:xlink="http://www.w3.org/1999/xlink" xlink:title="Greatest breadth of the proximal end" id="ABBRID0EW3NO" xlink:type="simple">Bp</abbrev></th><th rowspan="1" colspan="1">
                  <abbrev xmlns:xlink="http://www.w3.org/1999/xlink" xlink:title="Greatest length" id="ABBRID0E43NO" xlink:type="simple">GL</abbrev>/<abbrev xmlns:xlink="http://www.w3.org/1999/xlink" xlink:title="Depth of the proximal end" id="ABBRID0EB4NO" xlink:type="simple">Dp</abbrev></th><th rowspan="1" colspan="1">
                  <abbrev xmlns:xlink="http://www.w3.org/1999/xlink" xlink:title="Greatest length" id="ABBRID0EI4NO" xlink:type="simple">GL</abbrev>/<abbrev xmlns:xlink="http://www.w3.org/1999/xlink" xlink:title="Greatest breadth of the distal end" id="ABBRID0EM4NO" xlink:type="simple">Bd</abbrev></th><th rowspan="1" colspan="1">
                  <abbrev xmlns:xlink="http://www.w3.org/1999/xlink" xlink:title="Greatest length" id="ABBRID0ET4NO" xlink:type="simple">GL</abbrev>/<abbrev xmlns:xlink="http://www.w3.org/1999/xlink" xlink:title="Greatest breadth of the distal end" id="ABBRID0EX4NO" xlink:type="simple">Dd</abbrev></th><th rowspan="1" colspan="1">
                  <abbrev xmlns:xlink="http://www.w3.org/1999/xlink" xlink:title="Greatest breadth of the proximal end" id="ABBRID0E54NO" xlink:type="simple">Bp</abbrev>/<abbrev xmlns:xlink="http://www.w3.org/1999/xlink" xlink:title="Greatest breadth of the distal end" id="ABBRID0EC5NO" xlink:type="simple">Bd</abbrev></th><th rowspan="1" colspan="1">
                  <abbrev xmlns:xlink="http://www.w3.org/1999/xlink" xlink:title="Depth of the proximal end" id="ABBRID0EJ5NO" xlink:type="simple">Dp</abbrev>/<abbrev xmlns:xlink="http://www.w3.org/1999/xlink" xlink:title="Greatest breadth of the distal end" id="ABBRID0EN5NO" xlink:type="simple">Dd</abbrev></th><th rowspan="1" colspan="1">
                  <abbrev xmlns:xlink="http://www.w3.org/1999/xlink" xlink:title="Greatest breadth of the proximal end" id="ABBRID0EU5NO" xlink:type="simple">Bp</abbrev>/<abbrev xmlns:xlink="http://www.w3.org/1999/xlink" xlink:title="Depth of the proximal end" id="ABBRID0EY5NO" xlink:type="simple">Dp</abbrev></th><th rowspan="1" colspan="1">
                  <abbrev xmlns:xlink="http://www.w3.org/1999/xlink" xlink:title="Greatest breadth of the distal end" id="ABBRID0E65NO" xlink:type="simple">Bd</abbrev>/<abbrev xmlns:xlink="http://www.w3.org/1999/xlink" xlink:title="Greatest breadth of the distal end" id="ABBRID0ED6NO" xlink:type="simple">Dd</abbrev></th><th rowspan="1" colspan="1">
                  <abbrev xmlns:xlink="http://www.w3.org/1999/xlink" xlink:title="Greatest breadth of the distal end" id="ABBRID0EK6NO" xlink:type="simple">Bd</abbrev>/<abbrev xmlns:xlink="http://www.w3.org/1999/xlink" xlink:title="Greatest breadth of the trochlea for humerus only" id="ABBRID0EO6NO" xlink:type="simple">BT</abbrev></th></tr><tr><td rowspan="1" colspan="19">
              <bold><italic><tp:taxon-name><tp:taxon-name-part taxon-name-part-type="genus">Axis</tp:taxon-name-part> <tp:taxon-name-part taxon-name-part-type="species">axis</tp:taxon-name-part></tp:taxon-name></italic></bold> (N=8)</td></tr><tr><td rowspan="1" colspan="1">Max</td><td rowspan="1" colspan="1">48.01</td><td rowspan="1" colspan="1">55.42</td><td rowspan="1" colspan="1">41.82</td><td rowspan="1" colspan="1">36.58</td><td rowspan="1" colspan="1">18.48</td><td rowspan="1" colspan="1">200.30</td><td rowspan="1" colspan="1">36.44</td><td rowspan="1" colspan="1">177.10</td><td rowspan="1" colspan="1">196.80</td><td rowspan="1" colspan="1">4.20</td><td rowspan="1" colspan="1">3.77</td><td rowspan="1" colspan="1">5.13</td><td rowspan="1" colspan="1">5.67</td><td rowspan="1" colspan="1">1.30</td><td rowspan="1" colspan="1">1.68</td><td rowspan="1" colspan="1">0.91</td><td rowspan="1" colspan="1">1.23</td><td rowspan="1" colspan="1">1.17</td></tr><tr><td rowspan="1" colspan="1">Min</td><td rowspan="1" colspan="1">42.12</td><td rowspan="1" colspan="1">47.92</td><td rowspan="1" colspan="1">33.98</td><td rowspan="1" colspan="1">30.63</td><td rowspan="1" colspan="1">15.21</td><td rowspan="1" colspan="1">172.40</td><td rowspan="1" colspan="1">31.87</td><td rowspan="1" colspan="1">153.10</td><td rowspan="1" colspan="1">167.30</td><td rowspan="1" colspan="1">3.84</td><td rowspan="1" colspan="1">3.16</td><td rowspan="1" colspan="1">4.59</td><td rowspan="1" colspan="1">5.16</td><td rowspan="1" colspan="1">1.11</td><td rowspan="1" colspan="1">1.46</td><td rowspan="1" colspan="1">0.80</td><td rowspan="1" colspan="1">1.04</td><td rowspan="1" colspan="1">1.07</td></tr><tr><td rowspan="1" colspan="1">Mean</td><td rowspan="1" colspan="1">48.16</td><td rowspan="1" colspan="1">44.50</td><td rowspan="1" colspan="1">35.57</td><td rowspan="1" colspan="1">24.98</td><td rowspan="1" colspan="1">98.52</td><td rowspan="1" colspan="1">107.03</td><td rowspan="1" colspan="1">98.24</td><td rowspan="1" colspan="1">169.66</td><td rowspan="1" colspan="1">90.14</td><td rowspan="1" colspan="1">3.77</td><td rowspan="1" colspan="1">4.16</td><td rowspan="1" colspan="1">5.10</td><td rowspan="1" colspan="1">3.29</td><td rowspan="1" colspan="1">1.37</td><td rowspan="1" colspan="1">1.20</td><td rowspan="1" colspan="1">1.00</td><td rowspan="1" colspan="1">1.12</td><td rowspan="1" colspan="1">1.12</td></tr><tr><td rowspan="1" colspan="19">
              <bold><italic><tp:taxon-name><tp:taxon-name-part taxon-name-part-type="genus">Axis</tp:taxon-name-part> <tp:taxon-name-part taxon-name-part-type="species">porcinus</tp:taxon-name-part></tp:taxon-name></italic></bold> (N=2)</td></tr><tr><td rowspan="1" colspan="1">Max</td><td rowspan="1" colspan="1">35.42</td><td rowspan="1" colspan="1">51.11</td><td rowspan="1" colspan="1">32.42</td><td rowspan="1" colspan="1">27.11</td><td rowspan="1" colspan="1">14.67</td><td rowspan="1" colspan="1">153.20</td><td rowspan="1" colspan="1">27.65</td><td rowspan="1" colspan="1">125.10</td><td rowspan="1" colspan="1">142.30</td><td rowspan="1" colspan="1">4.40</td><td rowspan="1" colspan="1">3.02</td><td rowspan="1" colspan="1">4.87</td><td rowspan="1" colspan="1">5.78</td><td rowspan="1" colspan="1">1.12</td><td rowspan="1" colspan="1">1.91</td><td rowspan="1" colspan="1">0.69</td><td rowspan="1" colspan="1">1.23</td><td rowspan="1" colspan="1">1.19</td></tr><tr><td rowspan="1" colspan="1">Min</td><td rowspan="1" colspan="1">34.74</td><td rowspan="1" colspan="1">50.53</td><td rowspan="1" colspan="1">31.49</td><td rowspan="1" colspan="1">26.43</td><td rowspan="1" colspan="1">14.55</td><td rowspan="1" colspan="1">152.80</td><td rowspan="1" colspan="1">27.34</td><td rowspan="1" colspan="1">124.30</td><td rowspan="1" colspan="1">141.80</td><td rowspan="1" colspan="1">4.33</td><td rowspan="1" colspan="1">3.00</td><td rowspan="1" colspan="1">4.71</td><td rowspan="1" colspan="1">5.65</td><td rowspan="1" colspan="1">1.07</td><td rowspan="1" colspan="1">1.89</td><td rowspan="1" colspan="1">0.69</td><td rowspan="1" colspan="1">1.16</td><td rowspan="1" colspan="1">1.14</td></tr><tr><td rowspan="1" colspan="1">Mean</td><td rowspan="1" colspan="1">35.08</td><td rowspan="1" colspan="1">50.82</td><td rowspan="1" colspan="1">31.96</td><td rowspan="1" colspan="1">26.77</td><td rowspan="1" colspan="1">14.61</td><td rowspan="1" colspan="1">153.00</td><td rowspan="1" colspan="1">27.50</td><td rowspan="1" colspan="1">124.70</td><td rowspan="1" colspan="1">142.05</td><td rowspan="1" colspan="1">4.36</td><td rowspan="1" colspan="1">3.01</td><td rowspan="1" colspan="1">4.79</td><td rowspan="1" colspan="1">5.72</td><td rowspan="1" colspan="1">1.10</td><td rowspan="1" colspan="1">1.90</td><td rowspan="1" colspan="1">0.69</td><td rowspan="1" colspan="1">1.19</td><td rowspan="1" colspan="1">1.16</td></tr><tr><td rowspan="1" colspan="19">
              <bold><italic><tp:taxon-name><tp:taxon-name-part taxon-name-part-type="genus">Panolia</tp:taxon-name-part> <tp:taxon-name-part taxon-name-part-type="species">eldii</tp:taxon-name-part></tp:taxon-name></italic></bold> (N=4)</td></tr><tr><td rowspan="1" colspan="1">Max</td><td rowspan="1" colspan="1">54.56</td><td rowspan="1" colspan="1">62.98</td><td rowspan="1" colspan="1">43.48</td><td rowspan="1" colspan="1">38.15</td><td rowspan="1" colspan="1">20.40</td><td rowspan="1" colspan="1">211.70</td><td rowspan="1" colspan="1">36.81</td><td rowspan="1" colspan="1">185.80</td><td rowspan="1" colspan="1">206.30</td><td rowspan="1" colspan="1">4.08</td><td rowspan="1" colspan="1">3.40</td><td rowspan="1" colspan="1">4.87</td><td rowspan="1" colspan="1">5.57</td><td rowspan="1" colspan="1">1.26</td><td rowspan="1" colspan="1">1.66</td><td rowspan="1" colspan="1">0.87</td><td rowspan="1" colspan="1">1.19</td><td rowspan="1" colspan="1">1.19</td></tr><tr><td rowspan="1" colspan="1">Min</td><td rowspan="1" colspan="1">47.17</td><td rowspan="1" colspan="1">56.65</td><td rowspan="1" colspan="1">42.52</td><td rowspan="1" colspan="1">35.75</td><td rowspan="1" colspan="1">18.52</td><td rowspan="1" colspan="1">192.30</td><td rowspan="1" colspan="1">36.02</td><td rowspan="1" colspan="1">171.30</td><td rowspan="1" colspan="1">190.40</td><td rowspan="1" colspan="1">3.88</td><td rowspan="1" colspan="1">3.35</td><td rowspan="1" colspan="1">4.51</td><td rowspan="1" colspan="1">5.35</td><td rowspan="1" colspan="1">1.11</td><td rowspan="1" colspan="1">1.57</td><td rowspan="1" colspan="1">0.83</td><td rowspan="1" colspan="1">1.14</td><td rowspan="1" colspan="1">1.16</td></tr><tr><td rowspan="1" colspan="1">Mean</td><td rowspan="1" colspan="1">50.94</td><td rowspan="1" colspan="1">59.78</td><td rowspan="1" colspan="1">43.06</td><td rowspan="1" colspan="1">36.97</td><td rowspan="1" colspan="1">19.46</td><td rowspan="1" colspan="1">202.00</td><td rowspan="1" colspan="1">36.53</td><td rowspan="1" colspan="1">178.53</td><td rowspan="1" colspan="1">198.45</td><td rowspan="1" colspan="1">3.97</td><td rowspan="1" colspan="1">3.38</td><td rowspan="1" colspan="1">4.69</td><td rowspan="1" colspan="1">5.46</td><td rowspan="1" colspan="1">1.18</td><td rowspan="1" colspan="1">1.62</td><td rowspan="1" colspan="1">0.85</td><td rowspan="1" colspan="1">1.17</td><td rowspan="1" colspan="1">1.18</td></tr><tr><td rowspan="1" colspan="19">
              <bold><italic><tp:taxon-name><tp:taxon-name-part taxon-name-part-type="genus">Rusa</tp:taxon-name-part> <tp:taxon-name-part taxon-name-part-type="species">unicolor</tp:taxon-name-part></tp:taxon-name></italic></bold> (N=4)</td></tr><tr><td rowspan="1" colspan="1">Max</td><td rowspan="1" colspan="1">73.14</td><td rowspan="1" colspan="1">85.10</td><td rowspan="1" colspan="1">66.12</td><td rowspan="1" colspan="1">46.33</td><td rowspan="1" colspan="1">27.62</td><td rowspan="1" colspan="1">277.80</td><td rowspan="1" colspan="1">61.23</td><td rowspan="1" colspan="1">252.40</td><td rowspan="1" colspan="1">267.90</td><td rowspan="1" colspan="1">3.98</td><td rowspan="1" colspan="1">3.54</td><td rowspan="1" colspan="1">4.81</td><td rowspan="1" colspan="1">6.22</td><td rowspan="1" colspan="1">1.21</td><td rowspan="1" colspan="1">1.91</td><td rowspan="1" colspan="1">0.89</td><td rowspan="1" colspan="1">1.48</td><td rowspan="1" colspan="1">1.14</td></tr><tr><td rowspan="1" colspan="1">Min</td><td rowspan="1" colspan="1">64.44</td><td rowspan="1" colspan="1">72.40</td><td rowspan="1" colspan="1">53.35</td><td rowspan="1" colspan="1">44.66</td><td rowspan="1" colspan="1">24.82</td><td rowspan="1" colspan="1">256.40</td><td rowspan="1" colspan="1">47.29</td><td rowspan="1" colspan="1">224.10</td><td rowspan="1" colspan="1">254.30</td><td rowspan="1" colspan="1">3.80</td><td rowspan="1" colspan="1">3.26</td><td rowspan="1" colspan="1">4.19</td><td rowspan="1" colspan="1">5.54</td><td rowspan="1" colspan="1">1.10</td><td rowspan="1" colspan="1">1.56</td><td rowspan="1" colspan="1">0.86</td><td rowspan="1" colspan="1">1.16</td><td rowspan="1" colspan="1">1.08</td></tr><tr><td rowspan="1" colspan="1">Mean</td><td rowspan="1" colspan="1">68.75</td><td rowspan="1" colspan="1">78.66</td><td rowspan="1" colspan="1">59.81</td><td rowspan="1" colspan="1">45.61</td><td rowspan="1" colspan="1">26.06</td><td rowspan="1" colspan="1">266.83</td><td rowspan="1" colspan="1">54.21</td><td rowspan="1" colspan="1">238.05</td><td rowspan="1" colspan="1">261.23</td><td rowspan="1" colspan="1">3.89</td><td rowspan="1" colspan="1">3.40</td><td rowspan="1" colspan="1">4.49</td><td rowspan="1" colspan="1">5.85</td><td rowspan="1" colspan="1">1.15</td><td rowspan="1" colspan="1">1.73</td><td rowspan="1" colspan="1">0.88</td><td rowspan="1" colspan="1">1.31</td><td rowspan="1" colspan="1">1.11</td></tr><tr><td rowspan="1" colspan="19">
              <bold><italic><tp:taxon-name><tp:taxon-name-part taxon-name-part-type="genus">Bos</tp:taxon-name-part> <tp:taxon-name-part taxon-name-part-type="species">sauveli</tp:taxon-name-part></tp:taxon-name></italic></bold> (N=4)</td></tr><tr><td rowspan="1" colspan="1">Max</td><td rowspan="1" colspan="1">105.62</td><td rowspan="1" colspan="1">104.67</td><td rowspan="1" colspan="1">90.28</td><td rowspan="1" colspan="1">84.60</td><td rowspan="1" colspan="1">43.08</td><td rowspan="1" colspan="1">338.10</td><td rowspan="1" colspan="1">86.30</td><td rowspan="1" colspan="1">306.10</td><td rowspan="1" colspan="1">333.70</td><td rowspan="1" colspan="1">3.28</td><td rowspan="1" colspan="1">3.23</td><td rowspan="1" colspan="1">3.86</td><td rowspan="1" colspan="1">4.17</td><td rowspan="1" colspan="1">1.18</td><td rowspan="1" colspan="1">1.41</td><td rowspan="1" colspan="1">1.01</td><td rowspan="1" colspan="1">1.08</td><td rowspan="1" colspan="1">1.07</td></tr><tr><td rowspan="1" colspan="1">Min</td><td rowspan="1" colspan="1">90.62</td><td rowspan="1" colspan="1">100.44</td><td rowspan="1" colspan="1">76.98</td><td rowspan="1" colspan="1">71.24</td><td rowspan="1" colspan="1">32.67</td><td rowspan="1" colspan="1">296.80</td><td rowspan="1" colspan="1">71.78</td><td rowspan="1" colspan="1">276.10</td><td rowspan="1" colspan="1">291.20</td><td rowspan="1" colspan="1">3.19</td><td rowspan="1" colspan="1">2.94</td><td rowspan="1" colspan="1">3.74</td><td rowspan="1" colspan="1">3.99</td><td rowspan="1" colspan="1">1.17</td><td rowspan="1" colspan="1">1.23</td><td rowspan="1" colspan="1">0.90</td><td rowspan="1" colspan="1">1.07</td><td rowspan="1" colspan="1">1.05</td></tr><tr><td rowspan="1" colspan="1">Mean</td><td rowspan="1" colspan="1">98.12</td><td rowspan="1" colspan="1">102.63</td><td rowspan="1" colspan="1">83.64</td><td rowspan="1" colspan="1">77.67</td><td rowspan="1" colspan="1">37.89</td><td rowspan="1" colspan="1">317.35</td><td rowspan="1" colspan="1">79.09</td><td rowspan="1" colspan="1">290.95</td><td rowspan="1" colspan="1">312.63</td><td rowspan="1" colspan="1">3.24</td><td rowspan="1" colspan="1">3.09</td><td rowspan="1" colspan="1">3.80</td><td rowspan="1" colspan="1">4.09</td><td rowspan="1" colspan="1">1.17</td><td rowspan="1" colspan="1">1.33</td><td rowspan="1" colspan="1">0.95</td><td rowspan="1" colspan="1">1.08</td><td rowspan="1" colspan="1">1.06</td></tr><tr><td rowspan="1" colspan="19">
              <bold><italic><tp:taxon-name><tp:taxon-name-part taxon-name-part-type="genus">Bos</tp:taxon-name-part> <tp:taxon-name-part taxon-name-part-type="species">javanicus</tp:taxon-name-part></tp:taxon-name></italic></bold> (N=6)</td></tr><tr><td rowspan="1" colspan="1">Max</td><td rowspan="1" colspan="1">111.54</td><td rowspan="1" colspan="1">137.34</td><td rowspan="1" colspan="1">102.41</td><td rowspan="1" colspan="1">79.42</td><td rowspan="1" colspan="1">43.75</td><td rowspan="1" colspan="1">354.40</td><td rowspan="1" colspan="1">83.12</td><td rowspan="1" colspan="1">291.30</td><td rowspan="1" colspan="1">318.40</td><td rowspan="1" colspan="1">3.48</td><td rowspan="1" colspan="1">3.00</td><td rowspan="1" colspan="1">3.82</td><td rowspan="1" colspan="1">4.48</td><td rowspan="1" colspan="1">1.12</td><td rowspan="1" colspan="1">1.74</td><td rowspan="1" colspan="1">0.95</td><td rowspan="1" colspan="1">1.29</td><td rowspan="1" colspan="1">1.23</td></tr><tr><td rowspan="1" colspan="1">Min</td><td rowspan="1" colspan="1">94.97</td><td rowspan="1" colspan="1">109.87</td><td rowspan="1" colspan="1">86.67</td><td rowspan="1" colspan="1">76.08</td><td rowspan="1" colspan="1">40.06</td><td rowspan="1" colspan="1">326.10</td><td rowspan="1" colspan="1">77.15</td><td rowspan="1" colspan="1">278.80</td><td rowspan="1" colspan="1">302.50</td><td rowspan="1" colspan="1">3.13</td><td rowspan="1" colspan="1">2.58</td><td rowspan="1" colspan="1">3.46</td><td rowspan="1" colspan="1">4.25</td><td rowspan="1" colspan="1">1.08</td><td rowspan="1" colspan="1">1.43</td><td rowspan="1" colspan="1">0.80</td><td rowspan="1" colspan="1">1.14</td><td rowspan="1" colspan="1">1.12</td></tr><tr><td rowspan="1" colspan="1">Mean</td><td rowspan="1" colspan="1">103.36</td><td rowspan="1" colspan="1">119.39</td><td rowspan="1" colspan="1">94.08</td><td rowspan="1" colspan="1">77.42</td><td rowspan="1" colspan="1">42.71</td><td rowspan="1" colspan="1">337.57</td><td rowspan="1" colspan="1">79.41</td><td rowspan="1" colspan="1">285.97</td><td rowspan="1" colspan="1">312.97</td><td rowspan="1" colspan="1">3.27</td><td rowspan="1" colspan="1">2.85</td><td rowspan="1" colspan="1">3.60</td><td rowspan="1" colspan="1">4.36</td><td rowspan="1" colspan="1">1.10</td><td rowspan="1" colspan="1">1.54</td><td rowspan="1" colspan="1">0.87</td><td rowspan="1" colspan="1">1.21</td><td rowspan="1" colspan="1">1.18</td></tr><tr><td rowspan="1" colspan="19">
              <bold><italic><tp:taxon-name><tp:taxon-name-part taxon-name-part-type="genus">Bos</tp:taxon-name-part> <tp:taxon-name-part taxon-name-part-type="species">gaurus</tp:taxon-name-part></tp:taxon-name></italic></bold> (N=6)</td></tr><tr><td rowspan="1" colspan="1">Max</td><td rowspan="1" colspan="1">135.46</td><td rowspan="1" colspan="1">154.89</td><td rowspan="1" colspan="1">110.89</td><td rowspan="1" colspan="1">96.12</td><td rowspan="1" colspan="1">56.49</td><td rowspan="1" colspan="1">395.40</td><td rowspan="1" colspan="1">99.32</td><td rowspan="1" colspan="1">353.80</td><td rowspan="1" colspan="1">391.50</td><td rowspan="1" colspan="1">2.99</td><td rowspan="1" colspan="1">3.46</td><td rowspan="1" colspan="1">3.82</td><td rowspan="1" colspan="1">4.20</td><td rowspan="1" colspan="1">1.28</td><td rowspan="1" colspan="1">1.61</td><td rowspan="1" colspan="1">1.22</td><td rowspan="1" colspan="1">1.15</td><td rowspan="1" colspan="1">1.13</td></tr><tr><td rowspan="1" colspan="1">Min</td><td rowspan="1" colspan="1">117.31</td><td rowspan="1" colspan="1">96.43</td><td rowspan="1" colspan="1">94.21</td><td rowspan="1" colspan="1">85.01</td><td rowspan="1" colspan="1">43.22</td><td rowspan="1" colspan="1">333.20</td><td rowspan="1" colspan="1">87.12</td><td rowspan="1" colspan="1">302.10</td><td rowspan="1" colspan="1">321.50</td><td rowspan="1" colspan="1">2.79</td><td rowspan="1" colspan="1">2.55</td><td rowspan="1" colspan="1">3.49</td><td rowspan="1" colspan="1">3.64</td><td rowspan="1" colspan="1">1.21</td><td rowspan="1" colspan="1">1.05</td><td rowspan="1" colspan="1">0.86</td><td rowspan="1" colspan="1">1.04</td><td rowspan="1" colspan="1">1.06</td></tr><tr><td rowspan="1" colspan="1">Mean</td><td rowspan="1" colspan="1">124.31</td><td rowspan="1" colspan="1">123.64</td><td rowspan="1" colspan="1">99.99</td><td rowspan="1" colspan="1">91.03</td><td rowspan="1" colspan="1">49.09</td><td rowspan="1" colspan="1">362.02</td><td rowspan="1" colspan="1">91.55</td><td rowspan="1" colspan="1">325.98</td><td rowspan="1" colspan="1">355.32</td><td rowspan="1" colspan="1">2.91</td><td rowspan="1" colspan="1">3.00</td><td rowspan="1" colspan="1">3.62</td><td rowspan="1" colspan="1">3.98</td><td rowspan="1" colspan="1">1.24</td><td rowspan="1" colspan="1">1.35</td><td rowspan="1" colspan="1">1.03</td><td rowspan="1" colspan="1">1.10</td><td rowspan="1" colspan="1">1.09</td></tr><tr><td rowspan="1" colspan="19">
              <bold><italic><tp:taxon-name><tp:taxon-name-part taxon-name-part-type="genus">Bubalus</tp:taxon-name-part> <tp:taxon-name-part taxon-name-part-type="species">arnee</tp:taxon-name-part></tp:taxon-name></italic></bold> (N=6)</td></tr><tr><td rowspan="1" colspan="1">Max</td><td rowspan="1" colspan="1">102.11</td><td rowspan="1" colspan="1">106.03</td><td rowspan="1" colspan="1">87.29</td><td rowspan="1" colspan="1">77.75</td><td rowspan="1" colspan="1">50.59</td><td rowspan="1" colspan="1">319.60</td><td rowspan="1" colspan="1">80.69</td><td rowspan="1" colspan="1">271.70</td><td rowspan="1" colspan="1">317.80</td><td rowspan="1" colspan="1">3.41</td><td rowspan="1" colspan="1">3.16</td><td rowspan="1" colspan="1">3.85</td><td rowspan="1" colspan="1">4.28</td><td rowspan="1" colspan="1">1.24</td><td rowspan="1" colspan="1">1.46</td><td rowspan="1" colspan="1">0.97</td><td rowspan="1" colspan="1">1.15</td><td rowspan="1" colspan="1">1.11</td></tr><tr><td rowspan="1" colspan="1">Min</td><td rowspan="1" colspan="1">92.71</td><td rowspan="1" colspan="1">101.13</td><td rowspan="1" colspan="1">82.33</td><td rowspan="1" colspan="1">72.58</td><td rowspan="1" colspan="1">38.44</td><td rowspan="1" colspan="1">310.50</td><td rowspan="1" colspan="1">73.89</td><td rowspan="1" colspan="1">262.10</td><td rowspan="1" colspan="1">305.40</td><td rowspan="1" colspan="1">3.04</td><td rowspan="1" colspan="1">2.93</td><td rowspan="1" colspan="1">3.66</td><td rowspan="1" colspan="1">4.07</td><td rowspan="1" colspan="1">1.10</td><td rowspan="1" colspan="1">1.33</td><td rowspan="1" colspan="1">0.88</td><td rowspan="1" colspan="1">1.06</td><td rowspan="1" colspan="1">1.04</td></tr><tr><td rowspan="1" colspan="1">Mean</td><td rowspan="1" colspan="1">97.08</td><td rowspan="1" colspan="1">103.83</td><td rowspan="1" colspan="1">83.98</td><td rowspan="1" colspan="1">75.75</td><td rowspan="1" colspan="1">42.93</td><td rowspan="1" colspan="1">315.92</td><td rowspan="1" colspan="1">77.86</td><td rowspan="1" colspan="1">266.88</td><td rowspan="1" colspan="1">312.07</td><td rowspan="1" colspan="1">3.26</td><td rowspan="1" colspan="1">3.04</td><td rowspan="1" colspan="1">3.76</td><td rowspan="1" colspan="1">4.17</td><td rowspan="1" colspan="1">1.16</td><td rowspan="1" colspan="1">1.37</td><td rowspan="1" colspan="1">0.94</td><td rowspan="1" colspan="1">1.11</td><td rowspan="1" colspan="1">1.08</td></tr></tbody></table></table-wrap><table-wrap id="T28" position="float" orientation="portrait"><label>Appendix 9.</label><caption><p>Measurements (in millimeters) of metacarpi of extant ruminants from Southeast Asia.</p></caption><table id="TID0EERQO" rules="all"><tbody><tr><th rowspan="1" colspan="1"/><th rowspan="1" colspan="1">
                  <abbrev xmlns:xlink="http://www.w3.org/1999/xlink" xlink:title="Greatest breadth of the proximal end" id="ABBRID0E3LSO" xlink:type="simple">Bp</abbrev>
                </th><th rowspan="1" colspan="1">
                  <abbrev xmlns:xlink="http://www.w3.org/1999/xlink" xlink:title="Depth of the proximal end" id="ABBRID0EEMSO" xlink:type="simple">Dp</abbrev>
                </th><th rowspan="1" colspan="1">
                  <abbrev xmlns:xlink="http://www.w3.org/1999/xlink" xlink:title="Greatest breadth of the distal end" id="ABBRID0EMMSO" xlink:type="simple">Bd</abbrev>
                </th><th rowspan="1" colspan="1">
                  <abbrev xmlns:xlink="http://www.w3.org/1999/xlink" xlink:title="Greatest breadth of the distal end" id="ABBRID0EUMSO" xlink:type="simple">Dd</abbrev>
                </th><th rowspan="1" colspan="1">
                  <abbrev xmlns:xlink="http://www.w3.org/1999/xlink" xlink:title="Smallest breadth of diaphysis" id="ABBRID0E3MSO" xlink:type="simple">SD</abbrev>
                </th><th rowspan="1" colspan="1">
                  <abbrev xmlns:xlink="http://www.w3.org/1999/xlink" xlink:title="Greatest length" id="ABBRID0EENSO" xlink:type="simple">GL</abbrev>
                </th><th rowspan="1" colspan="1">
                  <abbrev xmlns:xlink="http://www.w3.org/1999/xlink" xlink:title="Greatest length of the lateral part" id="ABBRID0EMNSO" xlink:type="simple">GLl</abbrev>
                </th><th rowspan="1" colspan="1">
                  <abbrev xmlns:xlink="http://www.w3.org/1999/xlink" xlink:title="Length of the lateral part" id="ABBRID0EUNSO" xlink:type="simple">Ll</abbrev>
                </th><th rowspan="1" colspan="1">
                  <abbrev xmlns:xlink="http://www.w3.org/1999/xlink" xlink:title="Smallest depth of the diaphysis for metapodials only" id="ABBRID0E3NSO" xlink:type="simple">DD</abbrev>
                </th><th rowspan="1" colspan="1">
                  <abbrev xmlns:xlink="http://www.w3.org/1999/xlink" xlink:title="Greatest length" id="ABBRID0EEOSO" xlink:type="simple">GL</abbrev>/<abbrev xmlns:xlink="http://www.w3.org/1999/xlink" xlink:title="Greatest breadth of the proximal end" id="ABBRID0EIOSO" xlink:type="simple">Bp</abbrev></th><th rowspan="1" colspan="1">
                  <abbrev xmlns:xlink="http://www.w3.org/1999/xlink" xlink:title="Greatest length" id="ABBRID0EPOSO" xlink:type="simple">GL</abbrev>/<abbrev xmlns:xlink="http://www.w3.org/1999/xlink" xlink:title="Depth of the proximal end" id="ABBRID0ETOSO" xlink:type="simple">Dp</abbrev></th><th rowspan="1" colspan="1">
                  <abbrev xmlns:xlink="http://www.w3.org/1999/xlink" xlink:title="Greatest length" id="ABBRID0E1OSO" xlink:type="simple">GL</abbrev>/<abbrev xmlns:xlink="http://www.w3.org/1999/xlink" xlink:title="Greatest breadth of the distal end" id="ABBRID0E5OSO" xlink:type="simple">Bd</abbrev></th><th rowspan="1" colspan="1">
                  <abbrev xmlns:xlink="http://www.w3.org/1999/xlink" xlink:title="Greatest length" id="ABBRID0EFPSO" xlink:type="simple">GL</abbrev>/<abbrev xmlns:xlink="http://www.w3.org/1999/xlink" xlink:title="Greatest breadth of the distal end" id="ABBRID0EJPSO" xlink:type="simple">Dd</abbrev></th><th rowspan="1" colspan="1">
                  <abbrev xmlns:xlink="http://www.w3.org/1999/xlink" xlink:title="Greatest breadth of the proximal end" id="ABBRID0EQPSO" xlink:type="simple">Bp</abbrev>/<abbrev xmlns:xlink="http://www.w3.org/1999/xlink" xlink:title="Greatest breadth of the distal end" id="ABBRID0EUPSO" xlink:type="simple">Bd</abbrev></th><th rowspan="1" colspan="1">
                  <abbrev xmlns:xlink="http://www.w3.org/1999/xlink" xlink:title="Depth of the proximal end" id="ABBRID0E2PSO" xlink:type="simple">Dp</abbrev>/<abbrev xmlns:xlink="http://www.w3.org/1999/xlink" xlink:title="Greatest breadth of the distal end" id="ABBRID0E6PSO" xlink:type="simple">Dd</abbrev></th><th rowspan="1" colspan="1">
                  <abbrev xmlns:xlink="http://www.w3.org/1999/xlink" xlink:title="Greatest breadth of the proximal end" id="ABBRID0EGQSO" xlink:type="simple">Bp</abbrev>/<abbrev xmlns:xlink="http://www.w3.org/1999/xlink" xlink:title="Depth of the proximal end" id="ABBRID0EKQSO" xlink:type="simple">Dp</abbrev></th><th rowspan="1" colspan="1">
                  <abbrev xmlns:xlink="http://www.w3.org/1999/xlink" xlink:title="Greatest breadth of the distal end" id="ABBRID0ERQSO" xlink:type="simple">Bd</abbrev>/<abbrev xmlns:xlink="http://www.w3.org/1999/xlink" xlink:title="Greatest breadth of the distal end" id="ABBRID0EVQSO" xlink:type="simple">Dd</abbrev></th></tr><tr><td rowspan="1" colspan="18">
              <bold><italic><tp:taxon-name><tp:taxon-name-part taxon-name-part-type="genus">Axis</tp:taxon-name-part> <tp:taxon-name-part taxon-name-part-type="species">axis</tp:taxon-name-part></tp:taxon-name></italic></bold> (N=8)</td></tr><tr><td rowspan="1" colspan="1">Max</td><td rowspan="1" colspan="1">28.75</td><td rowspan="1" colspan="1">19.36</td><td rowspan="1" colspan="1">28.03</td><td rowspan="1" colspan="1">17.75</td><td rowspan="1" colspan="1">18.20</td><td rowspan="1" colspan="1">174.30</td><td rowspan="1" colspan="1">172.80</td><td rowspan="1" colspan="1">169.00</td><td rowspan="1" colspan="1">17.55</td><td rowspan="1" colspan="1">6.52</td><td rowspan="1" colspan="1">9.77</td><td rowspan="1" colspan="1">7.69</td><td rowspan="1" colspan="1">12.69</td><td rowspan="1" colspan="1">1.26</td><td rowspan="1" colspan="1">1.36</td><td rowspan="1" colspan="1">1.59</td><td rowspan="1" colspan="1">1.88</td></tr><tr><td rowspan="1" colspan="1">Min</td><td rowspan="1" colspan="1">25.13</td><td rowspan="1" colspan="1">17.23</td><td rowspan="1" colspan="1">22.56</td><td rowspan="1" colspan="1">13.59</td><td rowspan="1" colspan="1">14.18</td><td rowspan="1" colspan="1">162.10</td><td rowspan="1" colspan="1">159.50</td><td rowspan="1" colspan="1">156.70</td><td rowspan="1" colspan="1">12.33</td><td rowspan="1" colspan="1">6.06</td><td rowspan="1" colspan="1">8.74</td><td rowspan="1" colspan="1">6.22</td><td rowspan="1" colspan="1">9.52</td><td rowspan="1" colspan="1">1.03</td><td rowspan="1" colspan="1">1.02</td><td rowspan="1" colspan="1">1.35</td><td rowspan="1" colspan="1">1.30</td></tr><tr><td rowspan="1" colspan="1">Mean</td><td rowspan="1" colspan="1">26.94</td><td rowspan="1" colspan="1">18.25</td><td rowspan="1" colspan="1">24.86</td><td rowspan="1" colspan="1">16.24</td><td rowspan="1" colspan="1">15.66</td><td rowspan="1" colspan="1">169.30</td><td rowspan="1" colspan="1">167.04</td><td rowspan="1" colspan="1">164.05</td><td rowspan="1" colspan="1">14.58</td><td rowspan="1" colspan="1">6.29</td><td rowspan="1" colspan="1">9.28</td><td rowspan="1" colspan="1">6.83</td><td rowspan="1" colspan="1">10.52</td><td rowspan="1" colspan="1">1.09</td><td rowspan="1" colspan="1">1.13</td><td rowspan="1" colspan="1">1.48</td><td rowspan="1" colspan="1">1.54</td></tr><tr><td rowspan="1" colspan="18">
              <bold><italic><tp:taxon-name><tp:taxon-name-part taxon-name-part-type="genus">Axis</tp:taxon-name-part> <tp:taxon-name-part taxon-name-part-type="species">porcinus</tp:taxon-name-part></tp:taxon-name></italic></bold> (N=4)</td></tr><tr><td rowspan="1" colspan="1">Max</td><td rowspan="1" colspan="1">23.14</td><td rowspan="1" colspan="1">15.71</td><td rowspan="1" colspan="1">23.60</td><td rowspan="1" colspan="1">14.61</td><td rowspan="1" colspan="1">14.18</td><td rowspan="1" colspan="1">120.80</td><td rowspan="1" colspan="1">116.88</td><td rowspan="1" colspan="1">118.82</td><td rowspan="1" colspan="1">11.76</td><td rowspan="1" colspan="1">5.68</td><td rowspan="1" colspan="1">7.92</td><td rowspan="1" colspan="1">5.81</td><td rowspan="1" colspan="1">8.82</td><td rowspan="1" colspan="1">1.06</td><td rowspan="1" colspan="1">1.14</td><td rowspan="1" colspan="1">1.59</td><td rowspan="1" colspan="1">1.76</td></tr><tr><td rowspan="1" colspan="1">Min</td><td rowspan="1" colspan="1">21.28</td><td rowspan="1" colspan="1">14.43</td><td rowspan="1" colspan="1">20.79</td><td rowspan="1" colspan="1">13.38</td><td rowspan="1" colspan="1">12.63</td><td rowspan="1" colspan="1">111.00</td><td rowspan="1" colspan="1">109.20</td><td rowspan="1" colspan="1">107.80</td><td rowspan="1" colspan="1">9.42</td><td rowspan="1" colspan="1">4.83</td><td rowspan="1" colspan="1">7.45</td><td rowspan="1" colspan="1">4.70</td><td rowspan="1" colspan="1">7.66</td><td rowspan="1" colspan="1">0.97</td><td rowspan="1" colspan="1">1.03</td><td rowspan="1" colspan="1">1.36</td><td rowspan="1" colspan="1">1.50</td></tr><tr><td rowspan="1" colspan="1">Mean</td><td rowspan="1" colspan="1">22.18</td><td rowspan="1" colspan="1">15.11</td><td rowspan="1" colspan="1">21.77</td><td rowspan="1" colspan="1">13.86</td><td rowspan="1" colspan="1">13.39</td><td rowspan="1" colspan="1">115.99</td><td rowspan="1" colspan="1">113.35</td><td rowspan="1" colspan="1">113.52</td><td rowspan="1" colspan="1">10.62</td><td rowspan="1" colspan="1">5.25</td><td rowspan="1" colspan="1">7.68</td><td rowspan="1" colspan="1">5.35</td><td rowspan="1" colspan="1">8.38</td><td rowspan="1" colspan="1">1.02</td><td rowspan="1" colspan="1">1.09</td><td rowspan="1" colspan="1">1.47</td><td rowspan="1" colspan="1">1.57</td></tr><tr><td rowspan="1" colspan="18">
              <bold><italic><tp:taxon-name><tp:taxon-name-part taxon-name-part-type="genus">Panolia</tp:taxon-name-part> <tp:taxon-name-part taxon-name-part-type="species">eldii</tp:taxon-name-part></tp:taxon-name></italic></bold> (N=4)</td></tr><tr><td rowspan="1" colspan="1">Max</td><td rowspan="1" colspan="1">34.01</td><td rowspan="1" colspan="1">20.89</td><td rowspan="1" colspan="1">29.98</td><td rowspan="1" colspan="1">20.66</td><td rowspan="1" colspan="1">18.08</td><td rowspan="1" colspan="1">224.80</td><td rowspan="1" colspan="1">222.50</td><td rowspan="1" colspan="1">221.30</td><td rowspan="1" colspan="1">17.58</td><td rowspan="1" colspan="1">7.18</td><td rowspan="1" colspan="1">11.33</td><td rowspan="1" colspan="1">7.82</td><td rowspan="1" colspan="1">11.20</td><td rowspan="1" colspan="1">1.18</td><td rowspan="1" colspan="1">1.06</td><td rowspan="1" colspan="1">1.72</td><td rowspan="1" colspan="1">1.49</td></tr><tr><td rowspan="1" colspan="1">Min</td><td rowspan="1" colspan="1">30.61</td><td rowspan="1" colspan="1">19.81</td><td rowspan="1" colspan="1">28.11</td><td rowspan="1" colspan="1">19.64</td><td rowspan="1" colspan="1">17.60</td><td rowspan="1" colspan="1">219.80</td><td rowspan="1" colspan="1">216.20</td><td rowspan="1" colspan="1">214.40</td><td rowspan="1" colspan="1">15.06</td><td rowspan="1" colspan="1">6.60</td><td rowspan="1" colspan="1">10.52</td><td rowspan="1" colspan="1">7.50</td><td rowspan="1" colspan="1">10.87</td><td rowspan="1" colspan="1">1.08</td><td rowspan="1" colspan="1">0.96</td><td rowspan="1" colspan="1">1.47</td><td rowspan="1" colspan="1">1.40</td></tr><tr><td rowspan="1" colspan="1">Mean</td><td rowspan="1" colspan="1">32.22</td><td rowspan="1" colspan="1">20.32</td><td rowspan="1" colspan="1">28.83</td><td rowspan="1" colspan="1">20.04</td><td rowspan="1" colspan="1">17.82</td><td rowspan="1" colspan="1">222.25</td><td rowspan="1" colspan="1">219.48</td><td rowspan="1" colspan="1">217.63</td><td rowspan="1" colspan="1">16.45</td><td rowspan="1" colspan="1">6.91</td><td rowspan="1" colspan="1">10.95</td><td rowspan="1" colspan="1">7.71</td><td rowspan="1" colspan="1">11.09</td><td rowspan="1" colspan="1">1.12</td><td rowspan="1" colspan="1">1.01</td><td rowspan="1" colspan="1">1.59</td><td rowspan="1" colspan="1">1.44</td></tr><tr><td rowspan="1" colspan="18">
              <bold><italic><tp:taxon-name><tp:taxon-name-part taxon-name-part-type="genus">Rusa</tp:taxon-name-part> <tp:taxon-name-part taxon-name-part-type="species">unicolor</tp:taxon-name-part></tp:taxon-name></italic></bold> (N=4)</td></tr><tr><td rowspan="1" colspan="1">Max</td><td rowspan="1" colspan="1">42.02</td><td rowspan="1" colspan="1">28.45</td><td rowspan="1" colspan="1">41.13</td><td rowspan="1" colspan="1">27.81</td><td rowspan="1" colspan="1">24.99</td><td rowspan="1" colspan="1">234.30</td><td rowspan="1" colspan="1">230.40</td><td rowspan="1" colspan="1">226.70</td><td rowspan="1" colspan="1">22.07</td><td rowspan="1" colspan="1">5.77</td><td rowspan="1" colspan="1">8.24</td><td rowspan="1" colspan="1">5.96</td><td rowspan="1" colspan="1">8.84</td><td rowspan="1" colspan="1">1.03</td><td rowspan="1" colspan="1">1.11</td><td rowspan="1" colspan="1">1.48</td><td rowspan="1" colspan="1">1.54</td></tr><tr><td rowspan="1" colspan="1">Min</td><td rowspan="1" colspan="1">36.43</td><td rowspan="1" colspan="1">26.66</td><td rowspan="1" colspan="1">35.35</td><td rowspan="1" colspan="1">24.08</td><td rowspan="1" colspan="1">22.19</td><td rowspan="1" colspan="1">210.20</td><td rowspan="1" colspan="1">205.10</td><td rowspan="1" colspan="1">203.50</td><td rowspan="1" colspan="1">19.54</td><td rowspan="1" colspan="1">5.55</td><td rowspan="1" colspan="1">7.83</td><td rowspan="1" colspan="1">5.70</td><td rowspan="1" colspan="1">8.43</td><td rowspan="1" colspan="1">1.02</td><td rowspan="1" colspan="1">1.02</td><td rowspan="1" colspan="1">1.36</td><td rowspan="1" colspan="1">1.46</td></tr><tr><td rowspan="1" colspan="1">Mean</td><td rowspan="1" colspan="1">39.22</td><td rowspan="1" colspan="1">27.58</td><td rowspan="1" colspan="1">38.11</td><td rowspan="1" colspan="1">25.60</td><td rowspan="1" colspan="1">23.42</td><td rowspan="1" colspan="1">221.95</td><td rowspan="1" colspan="1">217.60</td><td rowspan="1" colspan="1">214.95</td><td rowspan="1" colspan="1">20.69</td><td rowspan="1" colspan="1">5.67</td><td rowspan="1" colspan="1">8.04</td><td rowspan="1" colspan="1">5.83</td><td rowspan="1" colspan="1">8.68</td><td rowspan="1" colspan="1">1.03</td><td rowspan="1" colspan="1">1.08</td><td rowspan="1" colspan="1">1.42</td><td rowspan="1" colspan="1">1.49</td></tr><tr><td rowspan="1" colspan="18">
              <bold><italic><tp:taxon-name><tp:taxon-name-part taxon-name-part-type="genus">Bos</tp:taxon-name-part> <tp:taxon-name-part taxon-name-part-type="species">sauveli</tp:taxon-name-part></tp:taxon-name></italic></bold> (N=2)</td></tr><tr><td rowspan="1" colspan="1">Max</td><td rowspan="1" colspan="1">65.72</td><td rowspan="1" colspan="1">36.61</td><td rowspan="1" colspan="1">57.43</td><td rowspan="1" colspan="1">32.87</td><td rowspan="1" colspan="1">36.44</td><td rowspan="1" colspan="1">249.10</td><td rowspan="1" colspan="1">246.40</td><td rowspan="1" colspan="1">241.50</td><td rowspan="1" colspan="1">29.43</td><td rowspan="1" colspan="1">3.81</td><td rowspan="1" colspan="1">6.82</td><td rowspan="1" colspan="1">4.35</td><td rowspan="1" colspan="1">7.68</td><td rowspan="1" colspan="1">1.15</td><td rowspan="1" colspan="1">1.13</td><td rowspan="1" colspan="1">1.80</td><td rowspan="1" colspan="1">1.77</td></tr><tr><td rowspan="1" colspan="1">Min</td><td rowspan="1" colspan="1">65.44</td><td rowspan="1" colspan="1">36.54</td><td rowspan="1" colspan="1">57.09</td><td rowspan="1" colspan="1">32.45</td><td rowspan="1" colspan="1">36.23</td><td rowspan="1" colspan="1">248.40</td><td rowspan="1" colspan="1">245.30</td><td rowspan="1" colspan="1">241.20</td><td rowspan="1" colspan="1">29.22</td><td rowspan="1" colspan="1">3.78</td><td rowspan="1" colspan="1">6.79</td><td rowspan="1" colspan="1">4.34</td><td rowspan="1" colspan="1">7.56</td><td rowspan="1" colspan="1">1.14</td><td rowspan="1" colspan="1">1.11</td><td rowspan="1" colspan="1">1.79</td><td rowspan="1" colspan="1">1.74</td></tr><tr><td rowspan="1" colspan="1">Mean</td><td rowspan="1" colspan="1">65.58</td><td rowspan="1" colspan="1">36.58</td><td rowspan="1" colspan="1">57.26</td><td rowspan="1" colspan="1">32.66</td><td rowspan="1" colspan="1">36.34</td><td rowspan="1" colspan="1">248.75</td><td rowspan="1" colspan="1">245.85</td><td rowspan="1" colspan="1">241.35</td><td rowspan="1" colspan="1">29.33</td><td rowspan="1" colspan="1">3.79</td><td rowspan="1" colspan="1">6.80</td><td rowspan="1" colspan="1">4.34</td><td rowspan="1" colspan="1">7.62</td><td rowspan="1" colspan="1">1.15</td><td rowspan="1" colspan="1">1.12</td><td rowspan="1" colspan="1">1.79</td><td rowspan="1" colspan="1">1.75</td></tr><tr><td rowspan="1" colspan="18">
              <bold><italic><tp:taxon-name><tp:taxon-name-part taxon-name-part-type="genus">Bos</tp:taxon-name-part> <tp:taxon-name-part taxon-name-part-type="species">javanicus</tp:taxon-name-part></tp:taxon-name></italic></bold> (N=6)</td></tr><tr><td rowspan="1" colspan="1">Max</td><td rowspan="1" colspan="1">66.76</td><td rowspan="1" colspan="1">40.44</td><td rowspan="1" colspan="1">60.38</td><td rowspan="1" colspan="1">39.84</td><td rowspan="1" colspan="1">39.86</td><td rowspan="1" colspan="1">225.20</td><td rowspan="1" colspan="1">214.30</td><td rowspan="1" colspan="1">215.10</td><td rowspan="1" colspan="1">27.71</td><td rowspan="1" colspan="1">3.76</td><td rowspan="1" colspan="1">6.46</td><td rowspan="1" colspan="1">4.09</td><td rowspan="1" colspan="1">6.86</td><td rowspan="1" colspan="1">1.11</td><td rowspan="1" colspan="1">1.16</td><td rowspan="1" colspan="1">1.74</td><td rowspan="1" colspan="1">1.69</td></tr><tr><td rowspan="1" colspan="1">Min</td><td rowspan="1" colspan="1">59.28</td><td rowspan="1" colspan="1">34.48</td><td rowspan="1" colspan="1">54.45</td><td rowspan="1" colspan="1">32.45</td><td rowspan="1" colspan="1">34.21</td><td rowspan="1" colspan="1">215.30</td><td rowspan="1" colspan="1">206.10</td><td rowspan="1" colspan="1">205.70</td><td rowspan="1" colspan="1">26.03</td><td rowspan="1" colspan="1">3.37</td><td rowspan="1" colspan="1">5.53</td><td rowspan="1" colspan="1">3.73</td><td rowspan="1" colspan="1">5.65</td><td rowspan="1" colspan="1">1.09</td><td rowspan="1" colspan="1">1.01</td><td rowspan="1" colspan="1">1.58</td><td rowspan="1" colspan="1">1.51</td></tr><tr><td rowspan="1" colspan="1">Mean</td><td rowspan="1" colspan="1">62.88</td><td rowspan="1" colspan="1">37.73</td><td rowspan="1" colspan="1">57.30</td><td rowspan="1" colspan="1">35.67</td><td rowspan="1" colspan="1">37.25</td><td rowspan="1" colspan="1">222.10</td><td rowspan="1" colspan="1">212.44</td><td rowspan="1" colspan="1">211.66</td><td rowspan="1" colspan="1">26.84</td><td rowspan="1" colspan="1">3.54</td><td rowspan="1" colspan="1">5.92</td><td rowspan="1" colspan="1">3.88</td><td rowspan="1" colspan="1">6.27</td><td rowspan="1" colspan="1">1.10</td><td rowspan="1" colspan="1">1.06</td><td rowspan="1" colspan="1">1.67</td><td rowspan="1" colspan="1">1.61</td></tr><tr><td rowspan="1" colspan="18">
              <bold><italic><tp:taxon-name><tp:taxon-name-part taxon-name-part-type="genus">Bos</tp:taxon-name-part> <tp:taxon-name-part taxon-name-part-type="species">gaurus</tp:taxon-name-part></tp:taxon-name></italic></bold> (N=6)</td></tr><tr><td rowspan="1" colspan="1">Max</td><td rowspan="1" colspan="1">75.52</td><td rowspan="1" colspan="1">43.88</td><td rowspan="1" colspan="1">69.11</td><td rowspan="1" colspan="1">40.81</td><td rowspan="1" colspan="1">51.55</td><td rowspan="1" colspan="1">251.50</td><td rowspan="1" colspan="1">247.20</td><td rowspan="1" colspan="1">239.10</td><td rowspan="1" colspan="1">33.49</td><td rowspan="1" colspan="1">3.78</td><td rowspan="1" colspan="1">6.24</td><td rowspan="1" colspan="1">4.14</td><td rowspan="1" colspan="1">6.61</td><td rowspan="1" colspan="1">1.12</td><td rowspan="1" colspan="1">1.11</td><td rowspan="1" colspan="1">1.76</td><td rowspan="1" colspan="1">1.75</td></tr><tr><td rowspan="1" colspan="1">Min</td><td rowspan="1" colspan="1">66.25</td><td rowspan="1" colspan="1">39.22</td><td rowspan="1" colspan="1">60.68</td><td rowspan="1" colspan="1">37.86</td><td rowspan="1" colspan="1">39.04</td><td rowspan="1" colspan="1">226.50</td><td rowspan="1" colspan="1">218.20</td><td rowspan="1" colspan="1">215.10</td><td rowspan="1" colspan="1">28.44</td><td rowspan="1" colspan="1">3.28</td><td rowspan="1" colspan="1">5.73</td><td rowspan="1" colspan="1">3.35</td><td rowspan="1" colspan="1">5.87</td><td rowspan="1" colspan="1">1.02</td><td rowspan="1" colspan="1">1.02</td><td rowspan="1" colspan="1">1.60</td><td rowspan="1" colspan="1">1.59</td></tr><tr><td rowspan="1" colspan="1">Mean</td><td rowspan="1" colspan="1">70.36</td><td rowspan="1" colspan="1">41.52</td><td rowspan="1" colspan="1">65.83</td><td rowspan="1" colspan="1">39.08</td><td rowspan="1" colspan="1">44.16</td><td rowspan="1" colspan="1">242.95</td><td rowspan="1" colspan="1">235.85</td><td rowspan="1" colspan="1">230.37</td><td rowspan="1" colspan="1">31.13</td><td rowspan="1" colspan="1">3.46</td><td rowspan="1" colspan="1">5.85</td><td rowspan="1" colspan="1">3.70</td><td rowspan="1" colspan="1">6.22</td><td rowspan="1" colspan="1">1.07</td><td rowspan="1" colspan="1">1.06</td><td rowspan="1" colspan="1">1.70</td><td rowspan="1" colspan="1">1.68</td></tr><tr><td rowspan="1" colspan="18">
              <bold><italic><tp:taxon-name><tp:taxon-name-part taxon-name-part-type="genus">Bubalus</tp:taxon-name-part> <tp:taxon-name-part taxon-name-part-type="species">arnee</tp:taxon-name-part></tp:taxon-name></italic></bold> (N=6)</td></tr><tr><td rowspan="1" colspan="1">Max</td><td rowspan="1" colspan="1">68.11</td><td rowspan="1" colspan="1">42.38</td><td rowspan="1" colspan="1">74.01</td><td rowspan="1" colspan="1">38.81</td><td rowspan="1" colspan="1">45.12</td><td rowspan="1" colspan="1">195.20</td><td rowspan="1" colspan="1">186.60</td><td rowspan="1" colspan="1">180.60</td><td rowspan="1" colspan="1">28.92</td><td rowspan="1" colspan="1">2.97</td><td rowspan="1" colspan="1">6.08</td><td rowspan="1" colspan="1">2.79</td><td rowspan="1" colspan="1">5.43</td><td rowspan="1" colspan="1">0.97</td><td rowspan="1" colspan="1">1.10</td><td rowspan="1" colspan="1">2.12</td><td rowspan="1" colspan="1">1.98</td></tr><tr><td rowspan="1" colspan="1">Min</td><td rowspan="1" colspan="1">61.63</td><td rowspan="1" colspan="1">31.14</td><td rowspan="1" colspan="1">66.52</td><td rowspan="1" colspan="1">33.77</td><td rowspan="1" colspan="1">30.97</td><td rowspan="1" colspan="1">182.80</td><td rowspan="1" colspan="1">170.70</td><td rowspan="1" colspan="1">172.40</td><td rowspan="1" colspan="1">24.32</td><td rowspan="1" colspan="1">2.87</td><td rowspan="1" colspan="1">4.57</td><td rowspan="1" colspan="1">2.61</td><td rowspan="1" colspan="1">4.99</td><td rowspan="1" colspan="1">0.91</td><td rowspan="1" colspan="1">0.85</td><td rowspan="1" colspan="1">1.58</td><td rowspan="1" colspan="1">1.91</td></tr><tr><td rowspan="1" colspan="1">Mean</td><td rowspan="1" colspan="1">65.18</td><td rowspan="1" colspan="1">33.89</td><td rowspan="1" colspan="1">69.73</td><td rowspan="1" colspan="1">35.89</td><td rowspan="1" colspan="1">36.91</td><td rowspan="1" colspan="1">189.60</td><td rowspan="1" colspan="1">178.42</td><td rowspan="1" colspan="1">176.14</td><td rowspan="1" colspan="1">25.74</td><td rowspan="1" colspan="1">2.91</td><td rowspan="1" colspan="1">5.66</td><td rowspan="1" colspan="1">2.72</td><td rowspan="1" colspan="1">5.29</td><td rowspan="1" colspan="1">0.93</td><td rowspan="1" colspan="1">0.94</td><td rowspan="1" colspan="1">1.94</td><td rowspan="1" colspan="1">1.94</td></tr></tbody></table></table-wrap><table-wrap id="T31" position="float" orientation="portrait"><label>Appendix 12.</label><caption><p>Measurements (in millimeters) of metatarsi of extant ruminants from Southeast Asia.</p></caption><table id="TID0EPEWO" rules="all"><tbody><tr><th rowspan="1" colspan="1"/><th rowspan="1" colspan="1">
                  <abbrev xmlns:xlink="http://www.w3.org/1999/xlink" xlink:title="Greatest breadth of the proximal end" id="ABBRID0E25WO" xlink:type="simple">Bp</abbrev>
                </th><th rowspan="1" colspan="1">
                  <abbrev xmlns:xlink="http://www.w3.org/1999/xlink" xlink:title="Depth of the proximal end" id="ABBRID0ED6WO" xlink:type="simple">Dp</abbrev>
                </th><th rowspan="1" colspan="1">
                  <abbrev xmlns:xlink="http://www.w3.org/1999/xlink" xlink:title="Greatest breadth of the distal end" id="ABBRID0EL6WO" xlink:type="simple">Bd</abbrev>
                </th><th rowspan="1" colspan="1">
                  <abbrev xmlns:xlink="http://www.w3.org/1999/xlink" xlink:title="Greatest breadth of the distal end" id="ABBRID0ET6WO" xlink:type="simple">Dd</abbrev>
                </th><th rowspan="1" colspan="1">
                  <abbrev xmlns:xlink="http://www.w3.org/1999/xlink" xlink:title="Smallest breadth of diaphysis" id="ABBRID0E26WO" xlink:type="simple">SD</abbrev>
                </th><th rowspan="1" colspan="1">
                  <abbrev xmlns:xlink="http://www.w3.org/1999/xlink" xlink:title="Greatest length" id="ABBRID0EDAXO" xlink:type="simple">GL</abbrev>
                </th><th rowspan="1" colspan="1">
                  <abbrev xmlns:xlink="http://www.w3.org/1999/xlink" xlink:title="Greatest length of the lateral part" id="ABBRID0ELAXO" xlink:type="simple">GLl</abbrev>
                </th><th rowspan="1" colspan="1">
                  <abbrev xmlns:xlink="http://www.w3.org/1999/xlink" xlink:title="Length of the lateral part" id="ABBRID0ETAXO" xlink:type="simple">Ll</abbrev>
                </th><th rowspan="1" colspan="1">
                  <abbrev xmlns:xlink="http://www.w3.org/1999/xlink" xlink:title="Smallest depth of the diaphysis for metapodials only" id="ABBRID0E2AXO" xlink:type="simple">DD</abbrev>
                </th><th rowspan="1" colspan="1">
                  <abbrev xmlns:xlink="http://www.w3.org/1999/xlink" xlink:title="Greatest length" id="ABBRID0EDBXO" xlink:type="simple">GL</abbrev>/<abbrev xmlns:xlink="http://www.w3.org/1999/xlink" xlink:title="Greatest breadth of the proximal end" id="ABBRID0EHBXO" xlink:type="simple">Bp</abbrev></th><th rowspan="1" colspan="1">
                  <abbrev xmlns:xlink="http://www.w3.org/1999/xlink" xlink:title="Greatest length" id="ABBRID0EOBXO" xlink:type="simple">GL</abbrev>/<abbrev xmlns:xlink="http://www.w3.org/1999/xlink" xlink:title="Depth of the proximal end" id="ABBRID0ESBXO" xlink:type="simple">Dp</abbrev></th><th rowspan="1" colspan="1">
                  <abbrev xmlns:xlink="http://www.w3.org/1999/xlink" xlink:title="Greatest length" id="ABBRID0EZBXO" xlink:type="simple">GL</abbrev>/<abbrev xmlns:xlink="http://www.w3.org/1999/xlink" xlink:title="Greatest breadth of the distal end" id="ABBRID0E4BXO" xlink:type="simple">Bd</abbrev></th><th rowspan="1" colspan="1">
                  <abbrev xmlns:xlink="http://www.w3.org/1999/xlink" xlink:title="Greatest length" id="ABBRID0EECXO" xlink:type="simple">GL</abbrev>/<abbrev xmlns:xlink="http://www.w3.org/1999/xlink" xlink:title="Greatest breadth of the distal end" id="ABBRID0EICXO" xlink:type="simple">Dd</abbrev></th><th rowspan="1" colspan="1">
                  <abbrev xmlns:xlink="http://www.w3.org/1999/xlink" xlink:title="Greatest breadth of the proximal end" id="ABBRID0EPCXO" xlink:type="simple">Bp</abbrev>/<abbrev xmlns:xlink="http://www.w3.org/1999/xlink" xlink:title="Greatest breadth of the distal end" id="ABBRID0ETCXO" xlink:type="simple">Bd</abbrev></th><th rowspan="1" colspan="1">
                  <abbrev xmlns:xlink="http://www.w3.org/1999/xlink" xlink:title="Depth of the proximal end" id="ABBRID0E1CXO" xlink:type="simple">Dp</abbrev>/<abbrev xmlns:xlink="http://www.w3.org/1999/xlink" xlink:title="Greatest breadth of the distal end" id="ABBRID0E5CXO" xlink:type="simple">Dd</abbrev></th><th rowspan="1" colspan="1">
                  <abbrev xmlns:xlink="http://www.w3.org/1999/xlink" xlink:title="Greatest breadth of the proximal end" id="ABBRID0EFDXO" xlink:type="simple">Bp</abbrev>/<abbrev xmlns:xlink="http://www.w3.org/1999/xlink" xlink:title="Depth of the proximal end" id="ABBRID0EJDXO" xlink:type="simple">Dp</abbrev></th><th rowspan="1" colspan="1">
                  <abbrev xmlns:xlink="http://www.w3.org/1999/xlink" xlink:title="Greatest breadth of the distal end" id="ABBRID0EQDXO" xlink:type="simple">Bd</abbrev>/<abbrev xmlns:xlink="http://www.w3.org/1999/xlink" xlink:title="Greatest breadth of the distal end" id="ABBRID0EUDXO" xlink:type="simple">Dd</abbrev></th></tr><tr><td rowspan="1" colspan="18">
              <bold><italic><tp:taxon-name><tp:taxon-name-part taxon-name-part-type="genus">Axis</tp:taxon-name-part> <tp:taxon-name-part taxon-name-part-type="species">axis</tp:taxon-name-part></tp:taxon-name></italic></bold> (N=6)</td></tr><tr><td rowspan="1" colspan="1">Max</td><td rowspan="1" colspan="1">24.36</td><td rowspan="1" colspan="1">26.28</td><td rowspan="1" colspan="1">26.56</td><td rowspan="1" colspan="1">18.15</td><td rowspan="1" colspan="1">17.76</td><td rowspan="1" colspan="1">187.80</td><td rowspan="1" colspan="1">185.40</td><td rowspan="1" colspan="1">182.50</td><td rowspan="1" colspan="1">15.25</td><td rowspan="1" colspan="1">8.00</td><td rowspan="1" colspan="1">7.74</td><td rowspan="1" colspan="1">7.53</td><td rowspan="1" colspan="1">12.97</td><td rowspan="1" colspan="1">0.96</td><td rowspan="1" colspan="1">1.80</td><td rowspan="1" colspan="1">0.98</td><td rowspan="1" colspan="1">1.72</td></tr><tr><td rowspan="1" colspan="1">Min</td><td rowspan="1" colspan="1">23.38</td><td rowspan="1" colspan="1">24.26</td><td rowspan="1" colspan="1">24.86</td><td rowspan="1" colspan="1">14.43</td><td rowspan="1" colspan="1">13.97</td><td rowspan="1" colspan="1">180.10</td><td rowspan="1" colspan="1">179.60</td><td rowspan="1" colspan="1">175.50</td><td rowspan="1" colspan="1">13.48</td><td rowspan="1" colspan="1">7.50</td><td rowspan="1" colspan="1">6.95</td><td rowspan="1" colspan="1">6.91</td><td rowspan="1" colspan="1">10.06</td><td rowspan="1" colspan="1">0.90</td><td rowspan="1" colspan="1">1.42</td><td rowspan="1" colspan="1">0.90</td><td rowspan="1" colspan="1">1.40</td></tr><tr><td rowspan="1" colspan="1">Mean</td><td rowspan="1" colspan="1">23.81</td><td rowspan="1" colspan="1">25.46</td><td rowspan="1" colspan="1">25.78</td><td rowspan="1" colspan="1">16.72</td><td rowspan="1" colspan="1">15.32</td><td rowspan="1" colspan="1">184.22</td><td rowspan="1" colspan="1">182.05</td><td rowspan="1" colspan="1">179.68</td><td rowspan="1" colspan="1">14.31</td><td rowspan="1" colspan="1">7.74</td><td rowspan="1" colspan="1">7.24</td><td rowspan="1" colspan="1">7.15</td><td rowspan="1" colspan="1">11.12</td><td rowspan="1" colspan="1">0.92</td><td rowspan="1" colspan="1">1.53</td><td rowspan="1" colspan="1">0.94</td><td rowspan="1" colspan="1">1.55</td></tr><tr><td rowspan="1" colspan="18">
              <bold><italic><tp:taxon-name><tp:taxon-name-part taxon-name-part-type="genus">Axis</tp:taxon-name-part> <tp:taxon-name-part taxon-name-part-type="species">porcinus</tp:taxon-name-part></tp:taxon-name></italic></bold> (N=4)</td></tr><tr><td rowspan="1" colspan="1">Max</td><td rowspan="1" colspan="1">23.95</td><td rowspan="1" colspan="1">22.96</td><td rowspan="1" colspan="1">24.00</td><td rowspan="1" colspan="1">15.63</td><td rowspan="1" colspan="1">13.45</td><td rowspan="1" colspan="1">143.46</td><td rowspan="1" colspan="1">139.93</td><td rowspan="1" colspan="1">139.08</td><td rowspan="1" colspan="1">13.56</td><td rowspan="1" colspan="1">6.69</td><td rowspan="1" colspan="1">6.74</td><td rowspan="1" colspan="1">6.25</td><td rowspan="1" colspan="1">9.32</td><td rowspan="1" colspan="1">1.02</td><td rowspan="1" colspan="1">1.53</td><td rowspan="1" colspan="1">1.08</td><td rowspan="1" colspan="1">1.55</td></tr><tr><td rowspan="1" colspan="1">Min</td><td rowspan="1" colspan="1">21.44</td><td rowspan="1" colspan="1">21.27</td><td rowspan="1" colspan="1">22.94</td><td rowspan="1" colspan="1">15.01</td><td rowspan="1" colspan="1">12.37</td><td rowspan="1" colspan="1">130.90</td><td rowspan="1" colspan="1">129.40</td><td rowspan="1" colspan="1">128.30</td><td rowspan="1" colspan="1">12.56</td><td rowspan="1" colspan="1">5.48</td><td rowspan="1" colspan="1">5.70</td><td rowspan="1" colspan="1">5.52</td><td rowspan="1" colspan="1">8.47</td><td rowspan="1" colspan="1">0.93</td><td rowspan="1" colspan="1">1.37</td><td rowspan="1" colspan="1">1.01</td><td rowspan="1" colspan="1">1.48</td></tr><tr><td rowspan="1" colspan="1">Mean</td><td rowspan="1" colspan="1">22.70</td><td rowspan="1" colspan="1">21.96</td><td rowspan="1" colspan="1">23.32</td><td rowspan="1" colspan="1">15.41</td><td rowspan="1" colspan="1">13.08</td><td rowspan="1" colspan="1">137.47</td><td rowspan="1" colspan="1">134.71</td><td rowspan="1" colspan="1">133.73</td><td rowspan="1" colspan="1">13.15</td><td rowspan="1" colspan="1">6.09</td><td rowspan="1" colspan="1">6.28</td><td rowspan="1" colspan="1">5.90</td><td rowspan="1" colspan="1">8.92</td><td rowspan="1" colspan="1">0.97</td><td rowspan="1" colspan="1">1.43</td><td rowspan="1" colspan="1">1.03</td><td rowspan="1" colspan="1">1.51</td></tr><tr><td rowspan="1" colspan="18">
              <bold><italic><tp:taxon-name><tp:taxon-name-part taxon-name-part-type="genus">Panolia</tp:taxon-name-part> <tp:taxon-name-part taxon-name-part-type="species">eldii</tp:taxon-name-part></tp:taxon-name></italic></bold> (N=4)</td></tr><tr><td rowspan="1" colspan="1">Max</td><td rowspan="1" colspan="1">30.76</td><td rowspan="1" colspan="1">29.92</td><td rowspan="1" colspan="1">29.58</td><td rowspan="1" colspan="1">19.81</td><td rowspan="1" colspan="1">17.68</td><td rowspan="1" colspan="1">237.80</td><td rowspan="1" colspan="1">235.30</td><td rowspan="1" colspan="1">230.80</td><td rowspan="1" colspan="1">18.82</td><td rowspan="1" colspan="1">8.39</td><td rowspan="1" colspan="1">8.22</td><td rowspan="1" colspan="1">8.06</td><td rowspan="1" colspan="1">12.18</td><td rowspan="1" colspan="1">1.04</td><td rowspan="1" colspan="1">1.53</td><td rowspan="1" colspan="1">1.04</td><td rowspan="1" colspan="1">1.52</td></tr><tr><td rowspan="1" colspan="1">Min</td><td rowspan="1" colspan="1">27.27</td><td rowspan="1" colspan="1">27.84</td><td rowspan="1" colspan="1">28.52</td><td rowspan="1" colspan="1">19.49</td><td rowspan="1" colspan="1">16.88</td><td rowspan="1" colspan="1">228.10</td><td rowspan="1" colspan="1">224.80</td><td rowspan="1" colspan="1">218.80</td><td rowspan="1" colspan="1">17.02</td><td rowspan="1" colspan="1">7.72</td><td rowspan="1" colspan="1">7.95</td><td rowspan="1" colspan="1">7.99</td><td rowspan="1" colspan="1">11.51</td><td rowspan="1" colspan="1">0.96</td><td rowspan="1" colspan="1">1.41</td><td rowspan="1" colspan="1">0.98</td><td rowspan="1" colspan="1">1.44</td></tr><tr><td rowspan="1" colspan="1">Mean</td><td rowspan="1" colspan="1">29.01</td><td rowspan="1" colspan="1">28.80</td><td rowspan="1" colspan="1">29.04</td><td rowspan="1" colspan="1">19.60</td><td rowspan="1" colspan="1">17.28</td><td rowspan="1" colspan="1">232.95</td><td rowspan="1" colspan="1">229.80</td><td rowspan="1" colspan="1">224.73</td><td rowspan="1" colspan="1">17.80</td><td rowspan="1" colspan="1">8.05</td><td rowspan="1" colspan="1">8.09</td><td rowspan="1" colspan="1">8.02</td><td rowspan="1" colspan="1">11.89</td><td rowspan="1" colspan="1">1.00</td><td rowspan="1" colspan="1">1.47</td><td rowspan="1" colspan="1">1.01</td><td rowspan="1" colspan="1">1.48</td></tr><tr><td rowspan="1" colspan="18">
              <bold><italic><tp:taxon-name><tp:taxon-name-part taxon-name-part-type="genus">Rusa</tp:taxon-name-part> <tp:taxon-name-part taxon-name-part-type="species">unicolor</tp:taxon-name-part></tp:taxon-name></italic></bold> (N=4)</td></tr><tr><td rowspan="1" colspan="1">Max</td><td rowspan="1" colspan="1">40.63</td><td rowspan="1" colspan="1">36.93</td><td rowspan="1" colspan="1">42.15</td><td rowspan="1" colspan="1">29.40</td><td rowspan="1" colspan="1">24.01</td><td rowspan="1" colspan="1">258.20</td><td rowspan="1" colspan="1">254.60</td><td rowspan="1" colspan="1">246.60</td><td rowspan="1" colspan="1">28.47</td><td rowspan="1" colspan="1">6.52</td><td rowspan="1" colspan="1">6.99</td><td rowspan="1" colspan="1">6.19</td><td rowspan="1" colspan="1">8.83</td><td rowspan="1" colspan="1">0.96</td><td rowspan="1" colspan="1">1.38</td><td rowspan="1" colspan="1">1.11</td><td rowspan="1" colspan="1">1.44</td></tr><tr><td rowspan="1" colspan="1">Min</td><td rowspan="1" colspan="1">34.82</td><td rowspan="1" colspan="1">35.34</td><td rowspan="1" colspan="1">36.63</td><td rowspan="1" colspan="1">25.66</td><td rowspan="1" colspan="1">23.56</td><td rowspan="1" colspan="1">226.70</td><td rowspan="1" colspan="1">223.50</td><td rowspan="1" colspan="1">220.10</td><td rowspan="1" colspan="1">24.56</td><td rowspan="1" colspan="1">6.32</td><td rowspan="1" colspan="1">6.34</td><td rowspan="1" colspan="1">6.08</td><td rowspan="1" colspan="1">8.64</td><td rowspan="1" colspan="1">0.95</td><td rowspan="1" colspan="1">1.25</td><td rowspan="1" colspan="1">0.97</td><td rowspan="1" colspan="1">1.40</td></tr><tr><td rowspan="1" colspan="1">Mean</td><td rowspan="1" colspan="1">37.68</td><td rowspan="1" colspan="1">36.16</td><td rowspan="1" colspan="1">39.38</td><td rowspan="1" colspan="1">27.66</td><td rowspan="1" colspan="1">23.69</td><td rowspan="1" colspan="1">241.93</td><td rowspan="1" colspan="1">238.58</td><td rowspan="1" colspan="1">233.05</td><td rowspan="1" colspan="1">26.40</td><td rowspan="1" colspan="1">6.43</td><td rowspan="1" colspan="1">6.69</td><td rowspan="1" colspan="1">6.15</td><td rowspan="1" colspan="1">8.75</td><td rowspan="1" colspan="1">0.96</td><td rowspan="1" colspan="1">1.31</td><td rowspan="1" colspan="1">1.04</td><td rowspan="1" colspan="1">1.42</td></tr><tr><td rowspan="1" colspan="18">
              <bold><italic><tp:taxon-name><tp:taxon-name-part taxon-name-part-type="genus">Bos</tp:taxon-name-part> <tp:taxon-name-part taxon-name-part-type="species">sauveli</tp:taxon-name-part></tp:taxon-name></italic></bold> (N=2)</td></tr><tr><td rowspan="1" colspan="1">Max</td><td rowspan="1" colspan="1">53.65</td><td rowspan="1" colspan="1">51.21</td><td rowspan="1" colspan="1">52.82</td><td rowspan="1" colspan="1">33.45</td><td rowspan="1" colspan="1">31.96</td><td rowspan="1" colspan="1">282.60</td><td rowspan="1" colspan="1">273.50</td><td rowspan="1" colspan="1">263.70</td><td rowspan="1" colspan="1">32.34</td><td rowspan="1" colspan="1">5.28</td><td rowspan="1" colspan="1">5.53</td><td rowspan="1" colspan="1">5.36</td><td rowspan="1" colspan="1">8.47</td><td rowspan="1" colspan="1">1.02</td><td rowspan="1" colspan="1">1.53</td><td rowspan="1" colspan="1">1.05</td><td rowspan="1" colspan="1">1.58</td></tr><tr><td rowspan="1" colspan="1">Min</td><td rowspan="1" colspan="1">53.44</td><td rowspan="1" colspan="1">51.07</td><td rowspan="1" colspan="1">52.67</td><td rowspan="1" colspan="1">33.36</td><td rowspan="1" colspan="1">31.85</td><td rowspan="1" colspan="1">282.40</td><td rowspan="1" colspan="1">273.10</td><td rowspan="1" colspan="1">263.40</td><td rowspan="1" colspan="1">32.20</td><td rowspan="1" colspan="1">5.27</td><td rowspan="1" colspan="1">5.51</td><td rowspan="1" colspan="1">5.35</td><td rowspan="1" colspan="1">8.44</td><td rowspan="1" colspan="1">1.01</td><td rowspan="1" colspan="1">1.53</td><td rowspan="1" colspan="1">1.04</td><td rowspan="1" colspan="1">1.57</td></tr><tr><td rowspan="1" colspan="1">Mean</td><td rowspan="1" colspan="1">53.55</td><td rowspan="1" colspan="1">51.14</td><td rowspan="1" colspan="1">52.75</td><td rowspan="1" colspan="1">33.41</td><td rowspan="1" colspan="1">31.91</td><td rowspan="1" colspan="1">282.50</td><td rowspan="1" colspan="1">273.30</td><td rowspan="1" colspan="1">263.55</td><td rowspan="1" colspan="1">32.27</td><td rowspan="1" colspan="1">5.28</td><td rowspan="1" colspan="1">5.52</td><td rowspan="1" colspan="1">5.36</td><td rowspan="1" colspan="1">8.46</td><td rowspan="1" colspan="1">1.02</td><td rowspan="1" colspan="1">1.53</td><td rowspan="1" colspan="1">1.05</td><td rowspan="1" colspan="1">1.58</td></tr><tr><td rowspan="1" colspan="18">
              <bold><italic><tp:taxon-name><tp:taxon-name-part taxon-name-part-type="genus">Bos</tp:taxon-name-part> <tp:taxon-name-part taxon-name-part-type="species">javanicus</tp:taxon-name-part></tp:taxon-name></italic></bold> (N=6)</td></tr><tr><td rowspan="1" colspan="1">Max</td><td rowspan="1" colspan="1">54.98</td><td rowspan="1" colspan="1">51.89</td><td rowspan="1" colspan="1">55.74</td><td rowspan="1" colspan="1">37.28</td><td rowspan="1" colspan="1">35.52</td><td rowspan="1" colspan="1">257.80</td><td rowspan="1" colspan="1">246.40</td><td rowspan="1" colspan="1">246.90</td><td rowspan="1" colspan="1">32.40</td><td rowspan="1" colspan="1">5.14</td><td rowspan="1" colspan="1">5.56</td><td rowspan="1" colspan="1">5.12</td><td rowspan="1" colspan="1">7.58</td><td rowspan="1" colspan="1">1.00</td><td rowspan="1" colspan="1">1.49</td><td rowspan="1" colspan="1">1.08</td><td rowspan="1" colspan="1">1.55</td></tr><tr><td rowspan="1" colspan="1">Min</td><td rowspan="1" colspan="1">48.30</td><td rowspan="1" colspan="1">46.33</td><td rowspan="1" colspan="1">50.31</td><td rowspan="1" colspan="1">33.94</td><td rowspan="1" colspan="1">30.30</td><td rowspan="1" colspan="1">243.00</td><td rowspan="1" colspan="1">234.00</td><td rowspan="1" colspan="1">230.80</td><td rowspan="1" colspan="1">29.05</td><td rowspan="1" colspan="1">4.59</td><td rowspan="1" colspan="1">4.78</td><td rowspan="1" colspan="1">4.53</td><td rowspan="1" colspan="1">6.77</td><td rowspan="1" colspan="1">0.90</td><td rowspan="1" colspan="1">1.35</td><td rowspan="1" colspan="1">0.95</td><td rowspan="1" colspan="1">1.46</td></tr><tr><td rowspan="1" colspan="1">Mean</td><td rowspan="1" colspan="1">51.13</td><td rowspan="1" colspan="1">49.68</td><td rowspan="1" colspan="1">53.05</td><td rowspan="1" colspan="1">35.21</td><td rowspan="1" colspan="1">33.34</td><td rowspan="1" colspan="1">250.98</td><td rowspan="1" colspan="1">238.20</td><td rowspan="1" colspan="1">236.65</td><td rowspan="1" colspan="1">30.41</td><td rowspan="1" colspan="1">4.92</td><td rowspan="1" colspan="1">5.07</td><td rowspan="1" colspan="1">4.74</td><td rowspan="1" colspan="1">7.14</td><td rowspan="1" colspan="1">0.96</td><td rowspan="1" colspan="1">1.41</td><td rowspan="1" colspan="1">1.03</td><td rowspan="1" colspan="1">1.51</td></tr><tr><td rowspan="1" colspan="18">
              <bold><italic><tp:taxon-name><tp:taxon-name-part taxon-name-part-type="genus">Bos</tp:taxon-name-part> <tp:taxon-name-part taxon-name-part-type="species">gaurus</tp:taxon-name-part></tp:taxon-name></italic></bold> (N=6)</td></tr><tr><td rowspan="1" colspan="1">Max</td><td rowspan="1" colspan="1">60.25</td><td rowspan="1" colspan="1">59.22</td><td rowspan="1" colspan="1">64.81</td><td rowspan="1" colspan="1">41.66</td><td rowspan="1" colspan="1">42.06</td><td rowspan="1" colspan="1">273.10</td><td rowspan="1" colspan="1">265.70</td><td rowspan="1" colspan="1">261.20</td><td rowspan="1" colspan="1">36.04</td><td rowspan="1" colspan="1">4.85</td><td rowspan="1" colspan="1">5.33</td><td rowspan="1" colspan="1">4.34</td><td rowspan="1" colspan="1">7.18</td><td rowspan="1" colspan="1">0.94</td><td rowspan="1" colspan="1">1.50</td><td rowspan="1" colspan="1">1.14</td><td rowspan="1" colspan="1">1.66</td></tr><tr><td rowspan="1" colspan="1">Min</td><td rowspan="1" colspan="1">52.35</td><td rowspan="1" colspan="1">50.30</td><td rowspan="1" colspan="1">61.89</td><td rowspan="1" colspan="1">37.36</td><td rowspan="1" colspan="1">35.48</td><td rowspan="1" colspan="1">254.00</td><td rowspan="1" colspan="1">245.70</td><td rowspan="1" colspan="1">239.10</td><td rowspan="1" colspan="1">32.84</td><td rowspan="1" colspan="1">4.43</td><td rowspan="1" colspan="1">4.61</td><td rowspan="1" colspan="1">3.92</td><td rowspan="1" colspan="1">6.10</td><td rowspan="1" colspan="1">0.81</td><td rowspan="1" colspan="1">1.21</td><td rowspan="1" colspan="1">1.02</td><td rowspan="1" colspan="1">1.56</td></tr><tr><td rowspan="1" colspan="1">Mean</td><td rowspan="1" colspan="1">57.31</td><td rowspan="1" colspan="1">53.27</td><td rowspan="1" colspan="1">63.77</td><td rowspan="1" colspan="1">39.75</td><td rowspan="1" colspan="1">38.00</td><td rowspan="1" colspan="1">265.57</td><td rowspan="1" colspan="1">257.70</td><td rowspan="1" colspan="1">251.92</td><td rowspan="1" colspan="1">34.65</td><td rowspan="1" colspan="1">4.64</td><td rowspan="1" colspan="1">5.00</td><td rowspan="1" colspan="1">4.17</td><td rowspan="1" colspan="1">6.70</td><td rowspan="1" colspan="1">0.90</td><td rowspan="1" colspan="1">1.34</td><td rowspan="1" colspan="1">1.08</td><td rowspan="1" colspan="1">1.61</td></tr><tr><td rowspan="1" colspan="18">
              <bold><italic><tp:taxon-name><tp:taxon-name-part taxon-name-part-type="genus">Bubalus</tp:taxon-name-part> <tp:taxon-name-part taxon-name-part-type="species">arnee</tp:taxon-name-part></tp:taxon-name></italic></bold> (N=6)</td></tr><tr><td rowspan="1" colspan="1">Max</td><td rowspan="1" colspan="1">57.42</td><td rowspan="1" colspan="1">49.56</td><td rowspan="1" colspan="1">66.93</td><td rowspan="1" colspan="1">37.74</td><td rowspan="1" colspan="1">37.03</td><td rowspan="1" colspan="1">226.40</td><td rowspan="1" colspan="1">213.50</td><td rowspan="1" colspan="1">206.80</td><td rowspan="1" colspan="1">33.13</td><td rowspan="1" colspan="1">4.05</td><td rowspan="1" colspan="1">4.67</td><td rowspan="1" colspan="1">3.41</td><td rowspan="1" colspan="1">6.47</td><td rowspan="1" colspan="1">0.86</td><td rowspan="1" colspan="1">1.41</td><td rowspan="1" colspan="1">1.20</td><td rowspan="1" colspan="1">1.91</td></tr><tr><td rowspan="1" colspan="1">Min</td><td rowspan="1" colspan="1">52.56</td><td rowspan="1" colspan="1">46.69</td><td rowspan="1" colspan="1">62.34</td><td rowspan="1" colspan="1">34.87</td><td rowspan="1" colspan="1">32.31</td><td rowspan="1" colspan="1">212.80</td><td rowspan="1" colspan="1">198.20</td><td rowspan="1" colspan="1">200.80</td><td rowspan="1" colspan="1">30.30</td><td rowspan="1" colspan="1">3.91</td><td rowspan="1" colspan="1">4.54</td><td rowspan="1" colspan="1">3.34</td><td rowspan="1" colspan="1">5.92</td><td rowspan="1" colspan="1">0.84</td><td rowspan="1" colspan="1">1.27</td><td rowspan="1" colspan="1">1.13</td><td rowspan="1" colspan="1">1.76</td></tr><tr><td rowspan="1" colspan="1">Mean</td><td rowspan="1" colspan="1">55.45</td><td rowspan="1" colspan="1">48.13</td><td rowspan="1" colspan="1">65.28</td><td rowspan="1" colspan="1">36.01</td><td rowspan="1" colspan="1">34.84</td><td rowspan="1" colspan="1">221.17</td><td rowspan="1" colspan="1">208.05</td><td rowspan="1" colspan="1">203.58</td><td rowspan="1" colspan="1">31.39</td><td rowspan="1" colspan="1">3.99</td><td rowspan="1" colspan="1">4.59</td><td rowspan="1" colspan="1">3.39</td><td rowspan="1" colspan="1">6.15</td><td rowspan="1" colspan="1">0.85</td><td rowspan="1" colspan="1">1.34</td><td rowspan="1" colspan="1">1.15</td><td rowspan="1" colspan="1">1.81</td></tr></tbody></table></table-wrap><fig id="F26" position="float" orientation="portrait"><label>Figure 26.</label><caption><p>Scatter diagrams of upper cheek tooth (P2–M3) widths of recent and fossil large bovids. Fossil data from Phnom Loang, Lang Trang, Thum Wiman Nakin, and Tam Hang South are from <xref ref-type="bibr" rid="B15">Beden and Guérin (1973)</xref>, <xref ref-type="bibr" rid="B48">de Vos and Long (1993)</xref>, <xref ref-type="bibr" rid="B164">Tougard (1998)</xref>, and <xref ref-type="bibr" rid="B7">Bacon et al. (2011)</xref>, respectively.</p></caption><graphic xmlns:xlink="http://www.w3.org/1999/xlink" xlink:href="zookeys-613-001-g026.jpg" position="float" orientation="portrait" xlink:type="simple" id="oo_101073.jpg"/></fig><fig id="F27" position="float" orientation="portrait"><label>Figure 27.</label><caption><p>Scatter diagrams of lower cheek tooth (p2–m3) widths of recent and fossil large bovids. Fossil data from Phnom Loang, Lang Trang, Thum Wiman Nakin, Thum Prakai Phet, Duoi U’Oi, and Tam Hang South are from <xref ref-type="bibr" rid="B15">Beden and Guérin (1973)</xref>, <xref ref-type="bibr" rid="B48">de Vos and Long (1993)</xref>, <xref ref-type="bibr" rid="B164">Tougard (1998)</xref>, <xref ref-type="bibr" rid="B57">Filoux et al. (2015)</xref>, and <xref ref-type="bibr" rid="B6">Bacon et al. (2008b</xref>, <xref ref-type="bibr" rid="B7">2011</xref>), respectively.</p></caption><graphic xmlns:xlink="http://www.w3.org/1999/xlink" xlink:href="zookeys-613-001-g027.jpg" position="float" orientation="portrait" xlink:type="simple" id="oo_101074.jpg"/></fig><table-wrap id="T14" position="float" orientation="portrait"><label>Table 14.</label><caption><p>Body mass prediction of Khok Sung ruminants using second molar variables, compared to relative sizes of the recent population (<xref ref-type="bibr" rid="B73">Grzimek 1975</xref>, <xref ref-type="bibr" rid="B104">Lekagul and McNeely 1988</xref>, <xref ref-type="bibr" rid="B122">Nowak 1999</xref>). The predictive equations follow <xref ref-type="bibr" rid="B98">Janis (1990</xref>: table. 16.8).</p></caption><table id="TID0EB2KM" rules="all"><tbody><tr><th rowspan="1" colspan="1"/><th rowspan="1" colspan="4">Body mass (kg)</th></tr><tr><td rowspan="1" colspan="1">
              <bold><tp:taxon-name><tp:taxon-name-part taxon-name-part-type="family">Cervidae</tp:taxon-name-part></tp:taxon-name></bold>
            </td><td rowspan="1" colspan="3">
              <bold>Khok Sung</bold>
            </td><td rowspan="1" colspan="1">
              <bold>Recent</bold>
            </td></tr><tr><td rowspan="1" colspan="1">
              <bold>Taxa</bold>
            </td><td rowspan="1" colspan="1">
              <bold>N</bold>
            </td><td rowspan="1" colspan="1">
              <bold>Range</bold>
            </td><td rowspan="1" colspan="1">
              <bold>Mean</bold>
            </td><td rowspan="1" colspan="1">
              <bold>Range</bold>
            </td></tr><tr><td rowspan="1" colspan="1">
              <italic><tp:taxon-name><tp:taxon-name-part taxon-name-part-type="genus">Axis</tp:taxon-name-part> <tp:taxon-name-part taxon-name-part-type="species">axis</tp:taxon-name-part></tp:taxon-name></italic>
            </td><td rowspan="1" colspan="1">17</td><td rowspan="1" colspan="1">67.6–127.6</td><td rowspan="1" colspan="1">90.8</td><td rowspan="1" colspan="1">75–100</td></tr><tr><td rowspan="1" colspan="1">
              <italic><tp:taxon-name><tp:taxon-name-part taxon-name-part-type="genus">Panolia</tp:taxon-name-part> <tp:taxon-name-part taxon-name-part-type="species">eldii</tp:taxon-name-part></tp:taxon-name></italic>
            </td><td rowspan="1" colspan="1">7</td><td rowspan="1" colspan="1">99.1–157.6</td><td rowspan="1" colspan="1">133.5</td><td rowspan="1" colspan="1">95–150</td></tr><tr><td rowspan="1" colspan="1">
              <italic><tp:taxon-name><tp:taxon-name-part taxon-name-part-type="genus">Rusa</tp:taxon-name-part> <tp:taxon-name-part taxon-name-part-type="species">unicolor</tp:taxon-name-part></tp:taxon-name></italic>
            </td><td rowspan="1" colspan="1">5</td><td rowspan="1" colspan="1">215.6–332.3</td><td rowspan="1" colspan="1">255.4</td><td rowspan="1" colspan="1">100–350</td></tr><tr><td rowspan="1" colspan="1">
              <bold><tp:taxon-name><tp:taxon-name-part taxon-name-part-type="family">Bovidae</tp:taxon-name-part></tp:taxon-name></bold>
            </td><td rowspan="1" colspan="3">
              <bold>Khok Sung</bold>
            </td><td rowspan="1" colspan="1">
              <bold>Recent</bold>
            </td></tr><tr><td rowspan="1" colspan="1">
              <bold>Taxa</bold>
            </td><td rowspan="1" colspan="1">
              <bold>N</bold>
            </td><td rowspan="1" colspan="1">
              <bold>Range</bold>
            </td><td rowspan="1" colspan="1">
              <bold>Mean</bold>
            </td><td rowspan="1" colspan="1">
              <bold>Range</bold>
            </td></tr><tr><td rowspan="1" colspan="1">
              <italic><tp:taxon-name><tp:taxon-name-part taxon-name-part-type="genus">Bos</tp:taxon-name-part> <tp:taxon-name-part taxon-name-part-type="species">sauveli</tp:taxon-name-part></tp:taxon-name></italic>
            </td><td rowspan="1" colspan="1">3</td><td rowspan="1" colspan="1">660.8–756.0</td><td rowspan="1" colspan="1">720.5</td><td rowspan="1" colspan="1">700–900</td></tr><tr><td rowspan="1" colspan="1">
              <italic><tp:taxon-name><tp:taxon-name-part taxon-name-part-type="genus">Bos</tp:taxon-name-part> <tp:taxon-name-part taxon-name-part-type="species">gaurus</tp:taxon-name-part></tp:taxon-name></italic>
            </td><td rowspan="1" colspan="1">3</td><td rowspan="1" colspan="1">808.5–940.8</td><td rowspan="1" colspan="1">873.2</td><td rowspan="1" colspan="1">700–1000</td></tr><tr><td rowspan="1" colspan="1">
              <italic><tp:taxon-name><tp:taxon-name-part taxon-name-part-type="genus">Bubalus</tp:taxon-name-part> <tp:taxon-name-part taxon-name-part-type="species">arnee</tp:taxon-name-part></tp:taxon-name></italic>
            </td><td rowspan="1" colspan="1">12</td><td rowspan="1" colspan="1">694.5–1243.0</td><td rowspan="1" colspan="1">944.7</td><td rowspan="1" colspan="1">700–1200</td></tr></tbody></table></table-wrap></tp:treatment-sec><ref-list><ref id="B97"><mixed-citation xmlns:xlink="http://www.w3.org/1999/xlink" xlink:type="simple">
          <institution xlink:type="simple">IUCN</institution> (<year>2015</year>) <source>The IUCN Red List of Threatened Species, version 2015.1</source> <ext-link xlink:type="simple" ext-link-type="uri" xlink:href="http://www.iucnredlist.org">http://www.iucnredlist.org</ext-link> [<date-in-citation content-type="access-date">downloaded on 7 August 2015</date-in-citation>]</mixed-citation></ref><ref id="B61"><mixed-citation xmlns:xlink="http://www.w3.org/1999/xlink" xlink:type="simple">
          <person-group><name name-style="western"><surname>Gentry</surname><given-names>A</given-names></name><name name-style="western"><surname>Clutton-Brock</surname><given-names>J</given-names></name><name name-style="western"><surname>Groves</surname><given-names>CP</given-names></name></person-group> (<year>2004</year>) <article-title>The naming of wild animal species and their domestic derivatives.</article-title> <source>Journal of Archaeological Science</source> <volume>31</volume>: <fpage>645</fpage>–<lpage>651</lpage>. doi: <ext-link xlink:type="simple" ext-link-type="doi" xlink:href="10.1016/j.jas.2003.10.006">10.1016/j.jas.2003.10.006</ext-link></mixed-citation></ref><ref id="B104"><mixed-citation xmlns:xlink="http://www.w3.org/1999/xlink" xlink:type="simple">
          <person-group><name name-style="western"><surname>Lekagul</surname><given-names>B</given-names></name><name name-style="western"><surname>McNeely</surname><given-names>JA</given-names></name></person-group> (<year>1988</year>) <source>Mammals of Thailand.</source> <publisher-name>Association for the Conservation of Wildlife</publisher-name>, <publisher-loc>Bangkok</publisher-loc>, <size units="page">758 pp</size>.</mixed-citation></ref><ref id="B15"><mixed-citation xmlns:xlink="http://www.w3.org/1999/xlink" xlink:type="simple">
          <person-group><name name-style="western"><surname>Beden</surname><given-names>M</given-names></name><name name-style="western"><surname>Guérin</surname><given-names>C</given-names></name></person-group> (<year>1973</year>) <article-title>Le gisement de vertébrés du Phnom Loang (Province de Kampot, Cambodge): Faune du Pléistocène moyen terminal (Loangien).</article-title> <source>Travaux et Documents de l’ORSTOM</source>, <volume>vol. 27</volume>, <publisher-loc>Paris</publisher-loc>, <size units="page">97 pp</size>.</mixed-citation></ref><ref id="B48"><mixed-citation xmlns:xlink="http://www.w3.org/1999/xlink" xlink:type="simple">
          <person-group><name name-style="western"><surname>de Vos</surname><given-names>J</given-names></name><name name-style="western"><surname>Long</surname><given-names>VT</given-names></name></person-group> (<year>1993</year>) <source>Systematic discussion of the Lang Trang fauna</source>. <comment>Unpublished report</comment>.</mixed-citation></ref><ref id="B164"><mixed-citation xmlns:xlink="http://www.w3.org/1999/xlink" xlink:type="simple">
          <person-group><name name-style="western"><surname>Tougard</surname><given-names>C</given-names></name></person-group> (<year>1998</year>) <source>Les faunes de grands mammifères du Pléistocène moyen terminal de Thaïlande dans leur cadre phylogénétique, paléoécologique et biochronologique.</source> <source>PhD thesis</source>, <publisher-name>University of Montpellier</publisher-name> II, <publisher-loc>Montpellier, France</publisher-loc>, <size units="page">175 pp</size>.</mixed-citation></ref><ref id="B7"><mixed-citation xmlns:xlink="http://www.w3.org/1999/xlink" xlink:type="simple">
          <person-group><name name-style="western"><surname>Bacon</surname><given-names>AM</given-names></name><name name-style="western"><surname>Duringer</surname><given-names>P</given-names></name><name name-style="western"><surname>Antoine</surname><given-names>PO</given-names></name><name name-style="western"><surname>Demeter</surname><given-names>F</given-names></name><name name-style="western"><surname>Shackelford</surname><given-names>L</given-names></name><name name-style="western"><surname>Sayavongkhamdy</surname><given-names>T</given-names></name><name name-style="western"><surname>Sichanthongtip</surname><given-names>P</given-names></name><name name-style="western"><surname>Khamdalavong</surname><given-names>P</given-names></name><name name-style="western"><surname>Nokhamaomphu</surname><given-names>S</given-names></name><name name-style="western"><surname>Sysuphanh</surname><given-names>V</given-names></name><name name-style="western"><surname>Patole-Edoumba</surname><given-names>E</given-names></name><name name-style="western"><surname>Chabaux</surname><given-names>F</given-names></name><name name-style="western"><surname>Pelt</surname><given-names>E</given-names></name></person-group> (<year>2011</year>) <article-title>The Middle Pleistocene mammalian fauna from Tam Hang karstic deposit, northern Laos: new data and evolutionary hypothesis.</article-title> <source>Quaternary International</source> <volume>245</volume>: <fpage>315</fpage>–<lpage>332</lpage>. doi: <ext-link xlink:type="simple" ext-link-type="doi" xlink:href="10.1016/j.quaint.2010.11.024">10.1016/j.quaint.2010.11.024</ext-link></mixed-citation></ref><ref id="B57"><mixed-citation xmlns:xlink="http://www.w3.org/1999/xlink" xlink:type="simple">
          <person-group><name name-style="western"><surname>Filoux</surname><given-names>A</given-names></name><name name-style="western"><surname>Wattanapituksakul</surname><given-names>A</given-names></name><name name-style="western"><surname>Lespes</surname><given-names>C</given-names></name><name name-style="western"><surname>Thongcharoenchaikit</surname><given-names>C</given-names></name></person-group> (<year>2015</year>) <article-title>A Pleistocene mammal assemblage containing <italic><tp:taxon-name><tp:taxon-name-part taxon-name-part-type="genus">Ailuropoda</tp:taxon-name-part></tp:taxon-name></italic> and <italic><tp:taxon-name><tp:taxon-name-part taxon-name-part-type="genus">Pongo</tp:taxon-name-part></tp:taxon-name></italic> from Tham Prakai Phet cave, Chaiyaphum Province, Thailand.</article-title> <source>Geobios</source> <volume>48</volume>: <fpage>341</fpage>–<lpage>349</lpage>. doi: <ext-link xlink:type="simple" ext-link-type="doi" xlink:href="10.1016/j.geobios.2015.07.003">10.1016/j.geobios.2015.07.003</ext-link></mixed-citation></ref><ref id="B6"><mixed-citation xmlns:xlink="http://www.w3.org/1999/xlink" xlink:type="simple">
          <person-group><name name-style="western"><surname>Bacon</surname><given-names>AM</given-names></name><name name-style="western"><surname>Demeter</surname><given-names>F</given-names></name><name name-style="western"><surname>Duringer</surname><given-names>P</given-names></name><name name-style="western"><surname>Helm</surname><given-names>C</given-names></name><name name-style="western"><surname>Bano</surname><given-names>M</given-names></name><name name-style="western"><surname>Long</surname><given-names>VT</given-names></name><name name-style="western"><surname>Thuy</surname><given-names>NTK</given-names></name><name name-style="western"><surname>Antoine</surname><given-names>PO</given-names></name><name name-style="western"><surname>Mai</surname><given-names>BT</given-names></name><name name-style="western"><surname>Huong</surname><given-names>NTM</given-names></name><name name-style="western"><surname>Dodo</surname><given-names>Y</given-names></name><name name-style="western"><surname>Chabaux</surname><given-names>F</given-names></name><name name-style="western"><surname>Rihs</surname><given-names>S</given-names></name></person-group> (<year>2008b</year>) <article-title>The Late Pleistocene Duoi U’Oi cave in northern Vietnam: palaeontology, sedimentology, taphonomy and palaeoenvironments.</article-title> <source>Quaternary Science Reviews</source> <volume>27</volume>: <fpage>1627</fpage>–<lpage>1654</lpage>. doi: <ext-link xlink:type="simple" ext-link-type="doi" xlink:href="10.1016/j.quascirev.2008.04.017">10.1016/j.quascirev.2008.04.017</ext-link></mixed-citation></ref><ref id="B73"><mixed-citation xmlns:xlink="http://www.w3.org/1999/xlink" xlink:type="simple">
          <person-group><name name-style="western"><surname>Grzimek</surname><given-names>B</given-names></name></person-group> (<year>1975</year>) <source>Grzimek’s Animal Life Encyclopedia</source>. <volume>Vol 2</volume>, <size units="page">642 pp</size>.</mixed-citation></ref><ref id="B122"><mixed-citation xmlns:xlink="http://www.w3.org/1999/xlink" xlink:type="simple">
          <person-group><name name-style="western"><surname>Nowak</surname><given-names>RM</given-names></name></person-group> (<year>1999</year>) <source>Walker’s Mammals of the World.</source> <publisher-name>The John Hopkins University Press</publisher-name>, <publisher-loc>London</publisher-loc>, <size units="page">1936 pp</size>.</mixed-citation></ref><ref id="B98"><mixed-citation xmlns:xlink="http://www.w3.org/1999/xlink" xlink:type="simple">
          <person-group><name name-style="western"><surname>Janis</surname><given-names>CM</given-names></name></person-group> (<year>1990</year>) <article-title>Correlation of cranial and dental variables with body size in ungulates and macropodoids.</article-title> In: <person-group><name name-style="western"><surname>Damuth</surname><given-names>J</given-names></name><name name-style="western"><surname>MacFadden</surname><given-names>BJ</given-names></name></person-group> (<role>Eds</role>) <source>Body Size in Mammalian Paleobiology: Estimation and Biological Implications</source>. <publisher-name>Cambridge University Press</publisher-name>, <publisher-loc>Cambridge</publisher-loc>, <fpage>255</fpage>–<lpage>299</lpage>.</mixed-citation></ref></ref-list></tp:taxon-treatment>
