# Supplementary material for: The Middle Pleistocene vertebrate fauna from Khok Sung (Nakhon Ratchasima, Thailand): biochronological and paleobiogeographical implications
Source: Zookeys. 2016 Aug 30;(613):1–157. doi: 10.3897/zookeys.613.8309 (PMC5027644; doi:10.3897/zookeys.613.8309)
Supplement: XML Treatment for Bubalus arnee [file zookeys.613.8309-treatment13.xml]

<!DOCTYPE tp:taxon-treatment
  PUBLIC "-//TaxonX//DTD Taxonomic Treatment Publishing DTD v0 20100105//EN" "tax-treatment-NSO.dtd">
<tp:taxon-treatment xmlns:tp="http://www.plazi.org/taxpub"><tp:treatment-meta><kwd-group><label>Taxon classification</label><kwd><named-content content-type="kingdom">Animalia</named-content></kwd><kwd><named-content content-type="order">Artiodactyla</named-content></kwd><kwd><named-content content-type="family">Bovidae</named-content></kwd></kwd-group><mixed-citation publication-type="journal"><person-group><name><surname>Suraprasit</surname><given-names>Kantapon</given-names></name><name><surname>Jaeger</surname><given-names>Jean-Jacques</given-names></name><name><surname>Chaimanee</surname><given-names>Yaowalak</given-names></name><name><surname>Chavasseau</surname><given-names>Olivier</given-names></name><name><surname>Yamee</surname><given-names>Chotima</given-names></name><name><surname>Tian</surname><given-names>Pannipa</given-names></name><name><surname>Panha</surname><given-names>Somsak</given-names></name></person-group><article-title>The Middle Pleistocene vertebrate fauna from Khok Sung (Nakhon Ratchasima, Thailand): biochronological and paleobiogeographical implications</article-title><source>Zookeys</source><day>30</day><month>8</month><year>2016</year><volume>2016</volume><issue>613</issue><fpage>1</fpage><lpage>157</lpage><pub-id pub-id-type="doi">10.3897/zookeys.613.8309</pub-id></mixed-citation></tp:treatment-meta><tp:nomenclature><tp:taxon-name>
                    <tp:taxon-name-part taxon-name-part-type="genus">Bubalus</tp:taxon-name-part>
                    <tp:taxon-name-part taxon-name-part-type="species">arnee</tp:taxon-name-part>
                  </tp:taxon-name><tp:taxon-authority>(Kerr, 1792)</tp:taxon-authority></tp:nomenclature><tp:treatment-sec sec-type="material" id="SECID0EGLFM"><title>Referred material.</title><p>A nearly complete cranium associated with a right mandible, DMR-KS-05-03-20-1; a cranium with a right tooth row (P3–M3), DMR-KS-05-03-21-1; a partial cranium with two tooth rows (P3–M1), DMR-KS-05-03-16-3; a partial cranium with a right tooth row (P3–M3), DMR-KS-05-03-11-1; three horn cores—DMR-KS-05-03-16-2 (right), DMR-KS-05-03-31-6 (right), and DMR-KS-05-03-19-28 (left); a left P2, DMR-KS-05-03-18-14; a left DP3, DMR-KS-05-03-00-103; two right P3—DMR-KS-05-03-22-14 and DMR-KS-05-04-05-3; a right DP4, DMR-KS-05-04-29-8 (broken anterior lobe); two P4—DMR-KS-05-03-18-13 (right) and DMR-KS-05-03-18-9 (left); four M1—DMR-KS-05-03-31-5 (right), DMR-KS-05-03-18-12 (right), DMR-KS-05-03-18-6 (left), and DMR-KS-05-03-22-13 (left); five M2—DMR-KS-05-03-00-2 (right), DMR-KS-05-03-25-21 (right), DMR-KS-05-03-18-5 (right), DMR-KS-05-03-16-2(1) (left), and DMR-KS-05-03-18-7 (left); four M3—DMR-KS-05-03-00-7 (right), DMR-KS-05-03-22-12 (left), DMR-KS-05-03-14-1 (left), and DMR-KS-05-03-18-10 (left); a right mandible with p2–m1, DMR-KS-05-03-20-2; three left mandibles—DMR-KS-05-03-10-3 (with p2–m3), DMR-KS-05-03-20-10 (with p2–m1), and DMR-KS-05-03-20-20 (with m1 and m2); a right i1, DMR-KS-05-03-18-8; a right i2, DMR-KS-05-03-22-15; a left i3, DMR-KS-05-03-00-106; a right i4, DMR-KS-05-03-16-3; a right p3, DMR-KS-05-03-14-4; a left dp4, DMR-KS-05-03-00-4; a right p4, DMR-KS-05-03-19-6; four m1—DMR-KS-05-03-25-3 (right), DMR-KS-05-03-18-18 (right), DMR-KS-05-03-00-105 (left), and DMR-KS-05-03-00-3 (left); two m2—DMR-KS-05-03-27-12 (right) and DMR-KS-05-03-25-2 (left); two m3—DMR-KS-05-03-18-11 and DMR-KS-05-04-29-2 (left posterior lobe); eleven thoracic vertebrae—DMR-KS-05-04-1-11 (T3), DMR-KS-05-04-1-26 (T4), DMR-KS-05-04-1-13 (T5), DMR-KS-05-04-1-14 (T6), DMR-KS-05-04-1-15 (T7), DMR-KS-05-04-1-16 (T8), DMR-KS-05-04-1-12 (T9), DMR-KS-05-04-1-17 (T10), DMR-KS-05-04-1-18 (T11), DMR-KS-05-04-1-19 (T12), and DMR-KS-05-04-1-20 (T13); four lumbar vertebrae—DMR-KS-05-04-1-24 (L1), DMR-KS-05-04-1-23 (L2), DMR-KS-05-04-1-22 (L3), and DMR-KS-05-04-1-21 (L4); two humeri—DMR-KS-05-03-31-1 (right) and DMR-KS-05-03-31-8 (left); two scapulae—DMR-KS-05-03-26-2 (right) and DMR-KS-05-02-20-4 (left); three ulnae and radii—DMR-KS-05-03-00-61 (right), DMR-KS-05-03-31-2 (right) and DMR-KS-05-03-31-9 (left); a right metacarpus, DMR-KS-05-03-26-3(1); a pelvis, DMR-KS-05-04-1-25; two femora—DMR-KS-05-04-1-1 (right) and DMR-KS-05-04-1-2 (left); a right fragmentary femur, DMR-KS-05-03-20-8 (distal part); three tibiae—DMR-KS-05-4-1-11 (right), DMR-KS-05-04-1-3 (left), and DMR-KS-05-03-20-9 (left); two fourth tarsal bones—DMR-KS-05-04-1-7 (right) and DMR-KS-05-04-1-5 (left); three metatarsi—DMR-KS-05-04-1-8 (right), DMR-KS-05-04-1-6 (left), and DMR-KS-05-03-28-30 (left); a left astragalus, DMR-KS-05-04-1-4; a left phalanx I, DMR-KS-05-04-1-9; a left phalanx II, DMR-KS-05-04-1-10.</p><!--PageBreak--></tp:treatment-sec><tp:treatment-sec sec-type="material" id="SECID0EMLFM"><title>Material description.</title><p>
              <bold>Crania and upper dentition</bold>: DMR-KS-05-03-20-1 is undeformed and nearly complete (for measurements, see Appendix <xref ref-type="table" rid="T33">14</xref>). Only the right maxilla, squamosals, and basicranium are damaged (Fig. <xref ref-type="fig" rid="F30">30A–C</xref>). The horn cores are broken at their middle portion. The cross-section of the horn core base is subtriangular and anteriorly flat (Fig. <xref ref-type="fig" rid="F30">30A</xref>). The frontals are narrow between the orbits and are flat or slightly convex at the region between horn core bases (Fig. <xref ref-type="fig" rid="F30">30A, C</xref>). The supraorbital foramina are large. The orbits face slightly forward (Fig. <xref ref-type="fig" rid="F30">30A, B</xref>), not laterally like <italic><tp:taxon-name><tp:taxon-name-part taxon-name-part-type="genus">Leptobos</tp:taxon-name-part> <tp:taxon-name-part taxon-name-part-type="species">brevicornis</tp:taxon-name-part></tp:taxon-name></italic> and <italic><tp:taxon-name><tp:taxon-name-part taxon-name-part-type="genus">Bubalus</tp:taxon-name-part> <tp:taxon-name-part taxon-name-part-type="species">teilhardi</tp:taxon-name-part></tp:taxon-name></italic> (<xref ref-type="bibr" rid="B51">Dong et al. 2014</xref>). The lateral margins of the premaxilla are concave (Fig. <xref ref-type="fig" rid="F30">30B</xref>).</p><fig id="F30" position="float" orientation="portrait"><label>Figure 30.</label><caption><p>Cranial and upper dental remains of <italic><tp:taxon-name><tp:taxon-name-part taxon-name-part-type="genus">Bubalus</tp:taxon-name-part> <tp:taxon-name-part taxon-name-part-type="species">arnee</tp:taxon-name-part></tp:taxon-name></italic> from Khok Sung: <bold>A–C</bold> DMR-KS-05-03-20-1, a cranium in dorsal (<bold>A</bold>), ventral (<bold>B</bold>), and lateral (<bold>C</bold>) views and <bold>D–E</bold> DMR-KS-05-03-21-1, a cranium in dorsal (<bold>D</bold>) and ventral (<bold>E</bold>) views <bold>F–G</bold> DMR-KS-05-03-11-1, a right upper jaw in lateral (<bold>F</bold>) and occlusal (<bold>G</bold>) views <bold>H–I</bold> DMR-KS-05-03-16-3, a partial cranium in ventral view (<bold>H</bold>) with a right tooth row (<bold>I</bold>) <bold>J</bold> DMR-KS-05-03-16-2, a right horn core in dorsal view <bold>K</bold> DMR-KS-05-03-18-14, a left P2 <bold>L</bold> DMR-KS-05-03-00-103, a left DP3 <bold>M</bold> DMR-KS-05-04-29-8, a right DP4 <bold>N</bold> DMR-KS-05-03-00-7, a right M3. Cross-sections of basal horn cores are given. All isolated teeth are shown in occlusal view.</p></caption><graphic xmlns:xlink="http://www.w3.org/1999/xlink" xlink:href="zookeys-613-001-g030.jpg" position="float" orientation="portrait" xlink:type="simple" id="oo_101077.jpg"/></fig><p>
                    DMR-KS-05-03-21-1, a juvenile cranium, is incomplete but slightly deformed. The posterior part of the skull is almost complete but the anterior part is broken (Fig. <xref ref-type="fig" rid="F30">30D, E</xref>). The cranium is likely elongated and laterally compressed (Fig. <xref ref-type="fig" rid="F30">30D</xref>). This specimen preserves two horn cores (broken at the right one) and a right tooth row with the M1, the P3 and P4 roots, and the unerupted M2 and M3 (Fig. <xref ref-type="fig" rid="F30">30E</xref>). The horn cores of DMR-KS-05-03-21-1 are slender, straight, and inclined upward and backward, and bend outward (Fig. <xref ref-type="fig" rid="F30">30D</xref>), similar to that of recent <italic><tp:taxon-name><tp:taxon-name-part taxon-name-part-type="genus">Bubalus</tp:taxon-name-part> <tp:taxon-name-part taxon-name-part-type="species">arnee</tp:taxon-name-part></tp:taxon-name></italic> (e.g., <named-content xmlns:xlink="http://www.w3.org/1999/xlink" content-type="dwc:institutional_code" xlink:type="simple">MNHN</named-content>-ZMO-1863-65). The horn cores are subtriangular in cross-section base, becoming subrounded toward the apex (Fig. <xref ref-type="fig" rid="F30">30D</xref>). The divergent angle between the horn cores is 105°. The frontals are short and narrow, forming an obtuse angle with the occipital plane. The parietals merged together. The occiput extends so far, posterior to the horn core bases. The basioccipital is laterally concave and triangular in outline (Fig. <xref ref-type="fig" rid="F30">30E</xref>).</p><p>
                    DMR-KS-05-03-11-1 preserves the right zygomatic bone and the premaxilla and maxilla with a nearly complete tooth row (P3–M3) (Fig. <xref ref-type="fig" rid="F30">30F, G</xref>). Another specimen, DMR-KS-05-03-16-3, preserves the premaxilla and maxilla with P3–M1 (Fig. <xref ref-type="fig" rid="F30">30H, I</xref>). In dorsal and ventral views, the lateral margins of the premaxilla are concave, as expected for <italic><tp:taxon-name><tp:taxon-name-part taxon-name-part-type="genus">Bubalus</tp:taxon-name-part></tp:taxon-name></italic> (Fig. <xref ref-type="fig" rid="F30">30H</xref>).</p><p>Three isolated horn cores (DMR-KS-05-03-16-2: Fig. <xref ref-type="fig" rid="F30">30J</xref>, DMR-KS-05-03-31-6, and DMR-KS-05-03-19-28) are incomplete. The apical portion is broken away on each specimen. All horn cores are robust, long, and curved backward. Their anterior and dorsal surfaces are flat and their cross-sections are subtriangular at the base (Fig. <xref ref-type="fig" rid="F30">30J</xref>).</p><p>Upper cheek teeth of <italic><tp:taxon-name><tp:taxon-name-part taxon-name-part-type="genus">Bubalus</tp:taxon-name-part> <tp:taxon-name-part taxon-name-part-type="species">arnee</tp:taxon-name-part></tp:taxon-name></italic> are more robust, compared to those of <italic><tp:taxon-name><tp:taxon-name-part taxon-name-part-type="genus">Bos</tp:taxon-name-part></tp:taxon-name></italic>. P2 (DMR-KS-05-03-18-14: Fig. <xref ref-type="fig" rid="F30">30K</xref>) is elongated. The parastyle on the P2 is less developed than that on the P3 and P4. The molarized DP3 (DMR-KS-05-03-00-103: Fig. <xref ref-type="fig" rid="F30">30L</xref>) is characterized by a well-developed buccal styles, anterior cingulum, entostyle, and spur, and a larger posterior lobe. The P3 is subtriangular in outline and is marked by a distinct parastyle, paracone rib, and metastyle and a U-shaped fossette (Fig. <xref ref-type="fig" rid="F30">30G, I</xref>). The parastyle of the P3 often curves posteriorly. The DP4 (DMR-KS-05-04-29-8: Fig. <xref ref-type="fig" rid="F30">30M</xref>) is also molarized with the broken protocone. This specimen has well-developed buccal styles and two separate medial fossettes. The entostyle curves posteriorly in occlusal view and is positioned more lingually than the protocone and hypocone. The P4 is similar in morphology to the P3, but is more anteroposteriorly compressed.</p><!--PageBreak--><!--PageBreak--><p>Upper molars display <italic><tp:taxon-name><tp:taxon-name-part taxon-name-part-type="genus">Bos</tp:taxon-name-part></tp:taxon-name></italic>-like patterns (e.g., the degree of the hypsodonty and selenodonty and the presence of distinct styles) but are more robust than most species of <italic><tp:taxon-name><tp:taxon-name-part taxon-name-part-type="genus">Bos</tp:taxon-name-part></tp:taxon-name></italic> (e.g., <italic><tp:taxon-name><tp:taxon-name-part taxon-name-part-type="genus">Bos</tp:taxon-name-part> <tp:taxon-name-part taxon-name-part-type="species">sauveli</tp:taxon-name-part></tp:taxon-name></italic> and <italic><tp:taxon-name><tp:taxon-name-part taxon-name-part-type="genus">Bos</tp:taxon-name-part> <tp:taxon-name-part taxon-name-part-type="species">javanicus</tp:taxon-name-part></tp:taxon-name></italic>) (Tab. <xref ref-type="table" rid="T15">15</xref>). However, the mesostyles of upper molars of <italic><tp:taxon-name><tp:taxon-name-part taxon-name-part-type="genus">Bubalus</tp:taxon-name-part> <tp:taxon-name-part taxon-name-part-type="species">arnee</tp:taxon-name-part></tp:taxon-name></italic> are more developed than those of <italic><tp:taxon-name><tp:taxon-name-part taxon-name-part-type="genus">Bos</tp:taxon-name-part></tp:taxon-name></italic>. The medial fossette between the anterior and posterior fossettes (infundibula) is well-developed, often separating into two or three islands with wear (Fig. <xref ref-type="fig" rid="F30">30G, I, N</xref>). The infundibula are U-shaped but sometimes become metacentric chromosome-shaped due to strong wear, like in <italic><tp:taxon-name><tp:taxon-name-part taxon-name-part-type="genus">Bos</tp:taxon-name-part> <tp:taxon-name-part taxon-name-part-type="species">sauveli</tp:taxon-name-part></tp:taxon-name></italic> (Fig. <xref ref-type="fig" rid="F30">30G, N</xref>). In occlusal view, the entostyle is long and straight or curves posteriorly, depending on the stage of wear, but is never bifurcated (Fig. <xref ref-type="fig" rid="F30">30G, I, N</xref>). The small fossette is sometimes present within the entostyle in relation to strong wear (Fig. <xref ref-type="fig" rid="F30">30N</xref>).</p><p>
              <bold>Mandibles and lower dentition</bold>: five mandibles: DMR-KS-05-03-20-1 (Fig. <xref ref-type="fig" rid="F31">31A, B</xref>), DMR-KS-05-03-10-3 (Fig. <xref ref-type="fig" rid="F31">31C, D</xref>), DMR-KS-05-03-20-2 (Fig. <xref ref-type="fig" rid="F31">31E, F</xref>), DMR-KS-05-03-20-10 (Fig. <xref ref-type="fig" rid="F31">31G, H</xref>), and DMR-KS-05-03-20-20 (Fig. <xref ref-type="fig" rid="F31">31I</xref>), are almost complete (for measurements, see Appendix <xref ref-type="table" rid="T32">13</xref>). The first specimen is associated with the cranium. The right specimen DMR-KS-05-03-20-2 and the left specimen DMR-KS-05-03-20-20 belong to the same individual, bearing p2, dp3, dp4, and an unerupted m2. The left one is very fragmentary. Another mandible DMR-KS-05-03-20-10 is nearly complete, preserving the mandibular symphysis and bearing an unerupted m2, but lacking all incisors. All incisors drop out of the mandibles. The isolated lower incisors are spatulate in shape (Fig. <xref ref-type="fig" rid="F31">31J–L</xref>). The i2 is similar in size to the i3 (Tab. <xref ref-type="table" rid="T15">15</xref>).</p><fig id="F31" position="float" orientation="portrait"><label>Figure 31.</label><caption><p>Mandibular and lower dental remains of <italic><tp:taxon-name><tp:taxon-name-part taxon-name-part-type="genus">Bubalus</tp:taxon-name-part> <tp:taxon-name-part taxon-name-part-type="species">arnee</tp:taxon-name-part></tp:taxon-name></italic> from Khok Sung: <bold>A–B</bold> DMR-KS-05-03-20-1, a right mandible in lateral (<bold>A</bold>) and occlusal (<bold>B</bold>) views <bold>C–D</bold> DMR-KS-05-03-10-3, a left mandible in mesial (<bold>C</bold>) and occlusal (<bold>D</bold>) views <bold>E–F</bold> <abbrev xmlns:xlink="http://www.w3.org/1999/xlink" xlink:title="Department of Mineral Resources" id="ABBRID0EHXFM" xlink:type="simple">DMR</abbrev>-05-03-20-2, a right mandible in lateral (<bold>E</bold>) and occlusal (<bold>F</bold>) views <bold>G–H</bold> <abbrev xmlns:xlink="http://www.w3.org/1999/xlink" xlink:title="Department of Mineral Resources" id="ABBRID0ERXFM" xlink:type="simple">DMR</abbrev>-05-03-20-10, a left mandible in lateral (<bold>G</bold>) and occlusal (<bold>H</bold>) views <bold>I</bold> DMR-KS-05-03-20-20, a left fragmentary mandible with m1 and m2 in occlusal view <bold>J</bold> DMR-KS-05-03-18-8, a right i1 in lingual view; (<bold>K</bold>) DMR-KS-05-03-00-106, a left i3 in lingual view <bold>L</bold> DMR-KS-05-03-16-3, a right i4 <bold>M</bold> DMR-KS-05-03-00-4, a left dp4 in occlusal view <bold>N–O</bold> DMR-KS-05-03-00-105, a left m1 in occlusal (<bold>N</bold>) and buccal (<bold>O</bold>) views.</p></caption><graphic xmlns:xlink="http://www.w3.org/1999/xlink" xlink:href="zookeys-613-001-g031.jpg" position="float" orientation="portrait" xlink:type="simple" id="oo_101078.jpg"/></fig><p>All lower cheek teeth are robust. All lingual stylids are distinct. The p2 has a well-developed postentocristid and posthypocristid (Fig. <xref ref-type="fig" rid="F31">31B, D, F, H</xref>). The metaconid is positioned more lingually than all of lingual cristids. The dp3 is elongated (Fig. <xref ref-type="fig" rid="F31">31F, H</xref>). The postprotocristid is large and the metaconid is well-developed. A small anterior fossette is present with wear. The p3 displays a well-developed preprotoconulidcristid and a posteriorly bending metaconid (Fig. <xref ref-type="fig" rid="F31">31B, D</xref>). The isolated dp4 (DMR-KS-05-03-00-4: Fig. <xref ref-type="fig" rid="F31">31M</xref>) is trilobed and elongated with a well-developed stylids (anterior and posterior ectostylid, parastylid, metastylid, and entostylid. On the dp4, the buccal outline of the protoconulid, protoconid, and hypoconid is V-shaped in occlusal view (Fig. <xref ref-type="fig" rid="F31">31F, H, M</xref>). The anterior ectostylid curves slightly posteriorly in contrast to the posterior ectostylid that bends anteriorly (Fig. <xref ref-type="fig" rid="F31">31M</xref>). A large fossette is present between the medial and posterior valley in relation to middle wear stage (Fig. <xref ref-type="fig" rid="F31">31M</xref>). On the p4, the metaconid is most lingually positioned (Fig. <xref ref-type="fig" rid="F31">31B, D</xref>). The premetacristid is more developed than the postmetacristids. The postprotocristid is very anteroposteriorly constricted. The postentocristid fuses with the posthypocristid beyond the middle stage of wear.</p><p>Lower molars have well-developed stylids and conids. The metastylid is most developed on the unworn to slightly worn specimens (Fig. <xref ref-type="fig" rid="F31">31F, H, I, N</xref> and Tab. <xref ref-type="table" rid="T15">15</xref>). The metastylid is located closely to the metaconid. In occlusal view, the anterior and posterior fossettes are U-shaped, similar to that of <italic><tp:taxon-name><tp:taxon-name-part taxon-name-part-type="genus">Bos</tp:taxon-name-part></tp:taxon-name></italic>. The entostylid is well-developed and sometimes curves anteriorly (Fig. <xref ref-type="fig" rid="F31">31F, I</xref>). On the m3, the posterior ectostylid is absent. The posthypoconulidcristid protrudes posteriorly slightly and is sometimes bifurcated (Fig. <xref ref-type="fig" rid="F31">31B, D</xref>). The back fossette is sometimes present with wear.</p><!--PageBreak--><p>
              <bold>Postcranial remains</bold>: postcranial elements include scapulae (Fig. <xref ref-type="fig" rid="F32">32C</xref>), humeri (Fig. <xref ref-type="fig" rid="F32">32D</xref>), ulnae and radii (Fig. <xref ref-type="fig" rid="F32">32E</xref>), femora (Fig. <xref ref-type="fig" rid="F32">32H, L</xref>), tibiae (Fig. <xref ref-type="fig" rid="F32">32I, M</xref>), fourth tarsal bones (Fig. <xref ref-type="fig" rid="F32">32O</xref>), metacarpi (Fig. <xref ref-type="fig" rid="F32">32F</xref>), metatarsi (Fig. <xref ref-type="fig" rid="F32">32K, P</xref>), pha<!--PageBreak-->langes (Fig. <xref ref-type="fig" rid="F32">32Q, R</xref>), a pelvis (Fig. <xref ref-type="fig" rid="F32">32G</xref>), and thoracic and lumbar vertebrae (Fig. <xref ref-type="fig" rid="F32">32A, B</xref>). Most of postcranial remains belong to the same individual because they were found in connection. But some isolated specimens (scapula: DMR-KS-05-03-26-2, <!--PageBreak-->ulna and radius: DMR-KS-05-03-00-61, femur: DMR-KS-05-03-20-8, and metatarsus: DMR-KS-05-03-28-30) were found separately. The articulated skeletons show a typical character of <italic><tp:taxon-name><tp:taxon-name-part taxon-name-part-type="genus">Bubalus</tp:taxon-name-part> <tp:taxon-name-part taxon-name-part-type="species">arnee</tp:taxon-name-part></tp:taxon-name></italic> whose postcranial bones are more massive and thicker than those of <italic><tp:taxon-name><tp:taxon-name-part taxon-name-part-type="genus">Bos</tp:taxon-name-part></tp:taxon-name></italic> (Fig. <xref ref-type="fig" rid="F32">32</xref> and Appendix <xref ref-type="table" rid="T20">1</xref>).</p><fig id="F32" position="float" orientation="portrait"><label>Figure 32.</label><caption><p>Articulated postcranial skeletons of <italic><tp:taxon-name><tp:taxon-name-part taxon-name-part-type="genus">Bubalus</tp:taxon-name-part> <tp:taxon-name-part taxon-name-part-type="species">arnee</tp:taxon-name-part></tp:taxon-name></italic> from Khok Sung: <bold>A</bold> thoracic (abbreviated as “T”) vertebrae in lateral view: DMR-KS-05-04-1-11 (T3), DMR-KS-05-04-1-26 (T4), DMR-KS-05-04-1-13 (T5), DMR-KS-05-04-1-14 (T6), DMR-KS-05-04-1-15 (T7), DMR-KS-05-04-1-16 (T8), DMR-KS-05-04-1-12 (T9), DMR-KS-05-04-1-17 (T10), DMR-KS-05-04-1-18 (T11), DMR-KS-05-04-1-19 (T12), and DMR-KS-05-04-1-20, (T13) <bold>B</bold> lumbar (L) vertebrae in dorsal view: DMR-KS-05-04-1-24 (L1), DMR-KS-05-04-1-23 (L2), DMR-KS-05-04-1-22 (L3), and DMR-KS-05-04-1-21 (L4) <bold>C–E</bold> a left forelimb in anterior view: (<bold>C</bold>) DMR-KS-05-02-20-4, a scapula in lateral and distal views <bold>D</bold> DMR-KS-05-03-31-8, a humerus in proximal and distal views <bold>E</bold> DMR-KS-05-03-31-9, an ulna and a radius in proximal and distal views <bold>F</bold> DMR-KS-05-03-26-3(1), a right metacarpus in proximal, anterior, and distal views <bold>G</bold> DMR-KS-05-04-1-25, a pelvis in ventral view <bold>H–R</bold> hindlimbs in anterior view: <bold>H</bold> DMR-KS-05-04-1-1, a right femur in proximal and distal views <bold>I</bold> DMR-KS-05-4-1-11, a right tibia in proximal and distal views; (<bold>J</bold>) DMR-KS-05-04-1-7, a right 4<sup>th</sup> tarsal bone in dorsal view <bold>K</bold> DMR-KS-05-04-1-8, a right metatarsus in proximal and distal views <bold>L</bold> DMR-KS-05-04-1-2, a left femur <bold>M</bold> DMR-KS-05-04-1-3, a left tibia <bold>N</bold> DMR-KS-05-04-1-4, a left astragalus in plantar view <bold>O</bold> DMR-KS-05-04-1-5, a left 4<sup>th</sup> tarsal bone <bold>P</bold> DMR-KS-05-04-1-6, a left metatarsus <bold>Q</bold> DMR-KS-05-04-1-9, a left phalanx I in lateral view <bold>R</bold> DMR-KS-05-04-1-10, a left phalanx II in lateral view.</p></caption><graphic xmlns:xlink="http://www.w3.org/1999/xlink" xlink:href="zookeys-613-001-g032.jpg" position="float" orientation="portrait" xlink:type="simple" id="oo_101079.jpg"/></fig></tp:treatment-sec><tp:treatment-sec sec-type="remarks" id="SECID0E15FM"><title>Taxonomic remarks and comparisons.</title><p>According to <xref ref-type="bibr" rid="B97">IUCN (2015)</xref>, the wild forms of water buffaloes are considered as <italic><tp:taxon-name><tp:taxon-name-part taxon-name-part-type="genus">Bubalus</tp:taxon-name-part> <tp:taxon-name-part taxon-name-part-type="species">arnee</tp:taxon-name-part></tp:taxon-name></italic>, while their domestic forms are regarded as <italic><tp:taxon-name><tp:taxon-name-part taxon-name-part-type="genus">Bubalus</tp:taxon-name-part> <tp:taxon-name-part taxon-name-part-type="species">bubalis</tp:taxon-name-part></tp:taxon-name></italic> (<xref ref-type="bibr" rid="B61">Gentry et al. 2004</xref>).</p><p>Although the cheek teeth of <italic><tp:taxon-name><tp:taxon-name-part taxon-name-part-type="genus">Bos</tp:taxon-name-part></tp:taxon-name></italic> and <italic><tp:taxon-name><tp:taxon-name-part taxon-name-part-type="genus">Bubalus</tp:taxon-name-part></tp:taxon-name></italic> are almost morphologically identical and often show highly variable occlusal morphologies in relation to the wear stages, they are distinguishable based on the dental morphology. <xref ref-type="bibr" rid="B7">Bacon et al. (2011)</xref> mentioned that <italic><tp:taxon-name><tp:taxon-name-part taxon-name-part-type="genus">Bubalus</tp:taxon-name-part> <tp:taxon-name-part taxon-name-part-type="species">arnee</tp:taxon-name-part></tp:taxon-name></italic> is distinguished from <italic><tp:taxon-name><tp:taxon-name-part taxon-name-part-type="genus">Bos</tp:taxon-name-part></tp:taxon-name></italic> by several dental characters: more massive and voluminous cones, conids, and lingual stylids, more complex patterns of folded infundibula on the upper molars, U-shaped protoconids and hypoconids on the lower molars, and unbilobed entostyles and ectostylids. However, the latter two characters are highly variable with wear, as observed on many extant specimens of <italic><tp:taxon-name><tp:taxon-name-part taxon-name-part-type="genus">Bubalus</tp:taxon-name-part> <tp:taxon-name-part taxon-name-part-type="species">arnee</tp:taxon-name-part></tp:taxon-name></italic> from <named-content xmlns:xlink="http://www.w3.org/1999/xlink" content-type="dwc:institutional_code" xlink:type="simple">MNHN</named-content>, <named-content xmlns:xlink="http://www.w3.org/1999/xlink" content-type="dwc:institutional_code" xlink:type="simple">ZSM</named-content>, and THNHM. Among the modern large bovids in Southeast Asia, some lower premolar (p3 and p4) and third molar features are more informative for the species identification than others (<xref ref-type="bibr" rid="B158">Thein 1974</xref>). Our comparisons suggest that the cheek teeth of <italic><tp:taxon-name><tp:taxon-name-part taxon-name-part-type="genus">Bubalus</tp:taxon-name-part> <tp:taxon-name-part taxon-name-part-type="species">arnee</tp:taxon-name-part></tp:taxon-name></italic> differ from those of <italic><tp:taxon-name><tp:taxon-name-part taxon-name-part-type="genus">Bos</tp:taxon-name-part></tp:taxon-name></italic> in having more developed mesostyles, more complex shapes of the infundibulum at the similar stages of wear, less developed or smaller metaconids and narrower postprotocristids on the p3 and p4, a presence of the small fossette within the entostyle and an absence of the longitudinal groove on the lingual surface of the entostyle on upper molars, more distinct entostylids on the m3, and a presence of the back fossette on the m3. For the incisors, it is difficult to make a morphological distinction between <italic><tp:taxon-name><tp:taxon-name-part taxon-name-part-type="genus">Bubalus</tp:taxon-name-part></tp:taxon-name></italic> and <italic><tp:taxon-name><tp:taxon-name-part taxon-name-part-type="genus">Bos</tp:taxon-name-part></tp:taxon-name></italic>. However, we assign these isolated lower incisors to <italic><tp:taxon-name><tp:taxon-name-part taxon-name-part-type="genus">Bubalus</tp:taxon-name-part> <tp:taxon-name-part taxon-name-part-type="species">arnee</tp:taxon-name-part></tp:taxon-name></italic> because they were found together with their molars at the same spot.</p><p>As demonstrated by the scatter diagrams (Figs <xref ref-type="fig" rid="F26">26</xref> and <xref ref-type="fig" rid="F27">27</xref>), the cheek teeth of recent <italic><tp:taxon-name><tp:taxon-name-part taxon-name-part-type="genus">Bos</tp:taxon-name-part></tp:taxon-name></italic> and <italic><tp:taxon-name><tp:taxon-name-part taxon-name-part-type="genus">Bubalus</tp:taxon-name-part></tp:taxon-name></italic> populations are highly overlapping in size. The lower molar sizes of <italic><tp:taxon-name><tp:taxon-name-part taxon-name-part-type="genus">Bubalus</tp:taxon-name-part> <tp:taxon-name-part taxon-name-part-type="species">arnee</tp:taxon-name-part></tp:taxon-name></italic> also overlap with some fossil species (<italic><tp:taxon-name><tp:taxon-name-part taxon-name-part-type="genus">Bubalus</tp:taxon-name-part> <tp:taxon-name-part taxon-name-part-type="species">teilhardi</tp:taxon-name-part></tp:taxon-name></italic> and <italic><tp:taxon-name><tp:taxon-name-part taxon-name-part-type="genus">Leptobos</tp:taxon-name-part> <tp:taxon-name-part taxon-name-part-type="species">brevicornis</tp:taxon-name-part></tp:taxon-name></italic>). However, tooth dimensions are informative to make an ongoing distinction among the Khok Sung large bovids. The largest bovid in this locality is <italic><tp:taxon-name><tp:taxon-name-part taxon-name-part-type="genus">Bubalus</tp:taxon-name-part> <tp:taxon-name-part taxon-name-part-type="species">arnee</tp:taxon-name-part></tp:taxon-name></italic>, followed by <italic><tp:taxon-name><tp:taxon-name-part taxon-name-part-type="genus">Bos</tp:taxon-name-part> <tp:taxon-name-part taxon-name-part-type="species">gaurus</tp:taxon-name-part></tp:taxon-name></italic> and <italic><tp:taxon-name><tp:taxon-name-part taxon-name-part-type="genus">Bos</tp:taxon-name-part> <tp:taxon-name-part taxon-name-part-type="species">sauveli</tp:taxon-name-part></tp:taxon-name></italic>, respectively, similar to the size tendency of their recent population (Tab. <xref ref-type="table" rid="T14">14</xref>).</p></tp:treatment-sec><tp:treatment-sec><!--Section generated to contain objects referenced in tp:taxon-treatment.--><table-wrap id="T33" position="float" orientation="portrait"><label>Appendix 14.</label><caption><p>Measurements (in millimeters) of crania of <italic><tp:taxon-name><tp:taxon-name-part taxon-name-part-type="genus">Bubalus</tp:taxon-name-part> <tp:taxon-name-part taxon-name-part-type="species">arnee</tp:taxon-name-part></tp:taxon-name></italic> from Khok Sung. Numbers within the parentheses refer to the numbers used in von den Driesch’s metrical methods (1976: fig. 8). * indicates measurements of the maximum length of the preservation according to incomplete specimens. “es” refers to an estimated value of the full length due to incomplete specimens.</p></caption><table id="TID0EP4YO" rules="all"><tbody><tr><th rowspan="1" colspan="1">Taxon</th><th rowspan="1" colspan="4">
              <italic><tp:taxon-name><tp:taxon-name-part taxon-name-part-type="genus">Bubalus</tp:taxon-name-part> <tp:taxon-name-part taxon-name-part-type="species">arnee</tp:taxon-name-part></tp:taxon-name></italic>
            </th></tr><tr><th rowspan="1" colspan="1">Cranium no.</th><th rowspan="1" colspan="1">DMR-KS-05-03-16-3</th><th rowspan="1" colspan="1">DMR-KS-05-03-21-1</th><th rowspan="1" colspan="1">DMR-KS-05-03-11-1</th><th rowspan="1" colspan="1">DMR-KS-05-03-20-1</th></tr><tr><td rowspan="1" colspan="1">
              <bold>Metrical parameters (mm)</bold>
            </td><td rowspan="1" colspan="1"/><td rowspan="1" colspan="1"/><td rowspan="1" colspan="1"/><td rowspan="1" colspan="1"/></tr><tr><td rowspan="1" colspan="1">(1) Total length: Akrokranion–Prosthion</td><td rowspan="1" colspan="1">–</td><td rowspan="1" colspan="1">–</td><td rowspan="1" colspan="1">–</td><td rowspan="1" colspan="1">568.97</td></tr><tr><td rowspan="1" colspan="1">(2) Condylobasal length: aboral border of the occipital condyles–Prosthion</td><td rowspan="1" colspan="1">–</td><td rowspan="1" colspan="1">–</td><td rowspan="1" colspan="1">–</td><td rowspan="1" colspan="1">565.98*</td></tr><tr><td rowspan="1" colspan="1">(3) Basal length: Basion–Prosthion</td><td rowspan="1" colspan="1">–</td><td rowspan="1" colspan="1">–</td><td rowspan="1" colspan="1">–</td><td rowspan="1" colspan="1">553.31</td></tr><tr><td rowspan="1" colspan="1">(4) Short skull length: Basion–Premolare</td><td rowspan="1" colspan="1">–</td><td rowspan="1" colspan="1">426.18</td><td rowspan="1" colspan="1">–</td><td rowspan="1" colspan="1">381.21</td></tr><tr><td rowspan="1" colspan="1">(5) Premolar–Prosthion</td><td rowspan="1" colspan="1">–</td><td rowspan="1" colspan="1">–</td><td rowspan="1" colspan="1">–</td><td rowspan="1" colspan="1">185.07</td></tr><tr><td rowspan="1" colspan="1">(6) Neurocranium length: Basion–Nasion</td><td rowspan="1" colspan="1">–</td><td rowspan="1" colspan="1">230 (es)</td><td rowspan="1" colspan="1">–</td><td rowspan="1" colspan="1">246.53</td></tr><tr><td rowspan="1" colspan="1">(7) Viscerocranium length: Nasion–Prosthion</td><td rowspan="1" colspan="1">–</td><td rowspan="1" colspan="1">–</td><td rowspan="1" colspan="1">–</td><td rowspan="1" colspan="1">344.25</td></tr><tr><td rowspan="1" colspan="1">(8) Median frontal length: Akrokranion–Nasion</td><td rowspan="1" colspan="1">–</td><td rowspan="1" colspan="1">–</td><td rowspan="1" colspan="1">–</td><td rowspan="1" colspan="1">206.61</td></tr><tr><td rowspan="1" colspan="1">(9) Greatest frontal length: Akrokranion–the median point of intersection of the line joining the oral points of the frontals</td><td rowspan="1" colspan="1">–</td><td rowspan="1" colspan="1">–</td><td rowspan="1" colspan="1">–</td><td rowspan="1" colspan="1">248.82</td></tr><tr><td rowspan="1" colspan="1">(10) Short upper cranium length: Akrokranion–Rhinion</td><td rowspan="1" colspan="1">–</td><td rowspan="1" colspan="1">–</td><td rowspan="1" colspan="1">–</td><td rowspan="1" colspan="1">440.31</td></tr><tr><td rowspan="1" colspan="1">(11) Akrokranion–Infraorbitale of one side</td><td rowspan="1" colspan="1">–</td><td rowspan="1" colspan="1">–</td><td rowspan="1" colspan="1">–</td><td rowspan="1" colspan="1">385.55</td></tr><tr><td rowspan="1" colspan="1">(12) Greatest length of the nasals: Nasion–Rhinion</td><td rowspan="1" colspan="1">–</td><td rowspan="1" colspan="1">–</td><td rowspan="1" colspan="1">–</td><td rowspan="1" colspan="1">230.87</td></tr><tr><td rowspan="1" colspan="1">(13) From the aboral border of one occipital condyle to the Entorbitale of the same side</td><td rowspan="1" colspan="1">–</td><td rowspan="1" colspan="1">263.18</td><td rowspan="1" colspan="1">–</td><td rowspan="1" colspan="1">243.75</td></tr><tr><td rowspan="1" colspan="1">(14) Lateral facial length: Entorbitale–Prosthion</td><td rowspan="1" colspan="1">–</td><td rowspan="1" colspan="1">–</td><td rowspan="1" colspan="1">–</td><td rowspan="1" colspan="1">389.11</td></tr><tr><td rowspan="1" colspan="1">(15) From the aboral border of one occipital condyle to the Infraorbitale of the same side</td><td rowspan="1" colspan="1">–</td><td rowspan="1" colspan="1">–</td><td rowspan="1" colspan="1">–</td><td rowspan="1" colspan="1">390.16</td></tr><tr><td rowspan="1" colspan="1">(16) Infraorbitale–Prosthion</td><td rowspan="1" colspan="1">168.66</td><td rowspan="1" colspan="1">–</td><td rowspan="1" colspan="1">–</td><td rowspan="1" colspan="1">181.36</td></tr><tr><td rowspan="1" colspan="1">(17) Dental length: Postdentale–Prosthion</td><td rowspan="1" colspan="1">–</td><td rowspan="1" colspan="1">–</td><td rowspan="1" colspan="1">–</td><td rowspan="1" colspan="1">341.43</td></tr><tr><td rowspan="1" colspan="1">(18) Oral palatal length: Palatinoorale–Prosthion</td><td rowspan="1" colspan="1">–</td><td rowspan="1" colspan="1">–</td><td rowspan="1" colspan="1">–</td><td rowspan="1" colspan="1">272.03</td></tr><tr><td rowspan="1" colspan="1">(19) Lateral length of the premaxilla: Nasointermaxillare–Prosthion</td><td rowspan="1" colspan="1">–</td><td rowspan="1" colspan="1">–</td><td rowspan="1" colspan="1">–</td><td rowspan="1" colspan="1">197.68</td></tr><tr><td rowspan="1" colspan="1">(20) Length of the cheek tooth row (measured along the alveoli)</td><td rowspan="1" colspan="1">–</td><td rowspan="1" colspan="1">–</td><td rowspan="1" colspan="1">169.58 (right)</td><td rowspan="1" colspan="1">165.56 (left)</td></tr><tr><td rowspan="1" colspan="1">(21) Length of the molar row (measured along the alveoli on the buccal side)</td><td rowspan="1" colspan="1">–</td><td rowspan="1" colspan="1">110 (es) (right)</td><td rowspan="1" colspan="1">98.06 (right)</td><td rowspan="1" colspan="1">102.63 (left)</td></tr><tr><td rowspan="1" colspan="1">(22) Length of the premolar row (measured along the alveoli on the buccal side)</td><td rowspan="1" colspan="1">62.56 (right), 62.09 (left)</td><td rowspan="1" colspan="1">–</td><td rowspan="1" colspan="1">70.34 (right)</td><td rowspan="1" colspan="1">65.76 (right), 68.70 (left)</td></tr><tr><td rowspan="1" colspan="1">(23) Greatest inner length of the orbit: Ectorbitale–Entorbitale</td><td rowspan="1" colspan="1">–</td><td rowspan="1" colspan="1">–</td><td rowspan="1" colspan="1">–</td><td rowspan="1" colspan="1">67.73 (right), 68.26 (left)</td></tr><tr><td rowspan="1" colspan="1">(24) Greatest inner height of the orbit</td><td rowspan="1" colspan="1">–</td><td rowspan="1" colspan="1">–</td><td rowspan="1" colspan="1">–</td><td rowspan="1" colspan="1">55.51 (right), 61.44 (left)</td></tr><tr><td rowspan="1" colspan="1">(25) Greatest mastoid breadth: Otion–Otion</td><td rowspan="1" colspan="1">–</td><td rowspan="1" colspan="1">188.71</td><td rowspan="1" colspan="1">–</td><td rowspan="1" colspan="1">–</td></tr><tr><td rowspan="1" colspan="1">(26) Greatest breadth of the occipital condyles</td><td rowspan="1" colspan="1">–</td><td rowspan="1" colspan="1">106.59</td><td rowspan="1" colspan="1">–</td><td rowspan="1" colspan="1">–</td></tr><tr><td rowspan="1" colspan="1">(27) Greatest breadth at the bases of the paraoccipital processes</td><td rowspan="1" colspan="1">–</td><td rowspan="1" colspan="1">154.23</td><td rowspan="1" colspan="1">–</td><td rowspan="1" colspan="1">–</td></tr><tr><td rowspan="1" colspan="1">(28) Greatest breadth of the foramen magnum</td><td rowspan="1" colspan="1">–</td><td rowspan="1" colspan="1">47.38</td><td rowspan="1" colspan="1">–</td><td rowspan="1" colspan="1">–</td></tr><tr><td rowspan="1" colspan="1">(29) Height of the foramen magnum: Basion–Opisthion</td><td rowspan="1" colspan="1">–</td><td rowspan="1" colspan="1">40.96</td><td rowspan="1" colspan="1">–</td><td rowspan="1" colspan="1">–</td></tr><tr><td rowspan="1" colspan="1">(30) Least occipital breasdth: the distance between the most medial points of the aboral borders of the temporal grooves</td><td rowspan="1" colspan="1">–</td><td rowspan="1" colspan="1">117.35</td><td rowspan="1" colspan="1">–</td><td rowspan="1" colspan="1">93.06</td></tr><tr><td rowspan="1" colspan="1">(31) Least breadth between the bases of the horn cores</td><td rowspan="1" colspan="1">–</td><td rowspan="1" colspan="1">129.32</td><td rowspan="1" colspan="1">–</td><td rowspan="1" colspan="1">151.45</td></tr><tr><td rowspan="1" colspan="1">(32) Least frontal breadth: breadth of the narrowest part of the frontal aboral of the orbits</td><td rowspan="1" colspan="1">–</td><td rowspan="1" colspan="1">210 (es)</td><td rowspan="1" colspan="1">–</td><td rowspan="1" colspan="1">222.23</td></tr><tr><td rowspan="1" colspan="1">(33) Greatest breadth across the orbits = Greatest frontal breadth = greatest breadth of skull: Ectorbitale–Ectorbitale</td><td rowspan="1" colspan="1">–</td><td rowspan="1" colspan="1">–</td><td rowspan="1" colspan="1">–</td><td rowspan="1" colspan="1">231.78</td></tr><tr><td rowspan="1" colspan="1">(34) Least breadth between the orbits: Entorbitale–Entorbitale</td><td rowspan="1" colspan="1">–</td><td rowspan="1" colspan="1">–</td><td rowspan="1" colspan="1">–</td><td rowspan="1" colspan="1">165.52</td></tr><tr><td rowspan="1" colspan="1">(35) Facial breadth: across the facial tuberosities</td><td rowspan="1" colspan="1">–</td><td rowspan="1" colspan="1">–</td><td rowspan="1" colspan="1">–</td><td rowspan="1" colspan="1">167.42</td></tr><tr><td rowspan="1" colspan="1">(36) Greatest breadth across the nasals</td><td rowspan="1" colspan="1">–</td><td rowspan="1" colspan="1">–</td><td rowspan="1" colspan="1">–</td><td rowspan="1" colspan="1">64.01</td></tr><tr><td rowspan="1" colspan="1">(37) Breadth across the premaxillae on the oral protuberances</td><td rowspan="1" colspan="1">–</td><td rowspan="1" colspan="1">–</td><td rowspan="1" colspan="1">–</td><td rowspan="1" colspan="1">112.89</td></tr><tr><td rowspan="1" colspan="1">(38) Greatest palatal breadth: measured across the outer borders of the alveoli</td><td rowspan="1" colspan="1">–</td><td rowspan="1" colspan="1">–</td><td rowspan="1" colspan="1">–</td><td rowspan="1" colspan="1">148.14</td></tr><tr><td rowspan="1" colspan="1">(39) Least inner height of the temporal groove, roughly from the middle of one bone edge to the other</td><td rowspan="1" colspan="1">–</td><td rowspan="1" colspan="1">40.08</td><td rowspan="1" colspan="1">–</td><td rowspan="1" colspan="1">24.57</td></tr><tr><td rowspan="1" colspan="1">(40) Greatest height of the occipital region: Basion–highest point of the intercornual ridge in the median plane</td><td rowspan="1" colspan="1">–</td><td rowspan="1" colspan="1">139.25</td><td rowspan="1" colspan="1">–</td><td rowspan="1" colspan="1">–</td></tr><tr><td rowspan="1" colspan="1">(41) Least height of the occipital region: Opisthion–highest point of the intercornual ridge in the median plane</td><td rowspan="1" colspan="1">–</td><td rowspan="1" colspan="1">115.68</td><td rowspan="1" colspan="1">–</td><td rowspan="1" colspan="1">138.74</td></tr><tr><td rowspan="1" colspan="1">(42) Distance between the horn core tips</td><td rowspan="1" colspan="1">–</td><td rowspan="1" colspan="1">540 (es)</td><td rowspan="1" colspan="1">–</td><td rowspan="1" colspan="1">607.18</td></tr><tr><td rowspan="1" colspan="1">(43) Greatest tangential distance between the outer curves of the horn cores</td><td rowspan="1" colspan="1">–</td><td rowspan="1" colspan="1">–</td><td rowspan="1" colspan="1">–</td><td rowspan="1" colspan="1">341.38 (right), 333.17 (left)</td></tr><tr><td rowspan="1" colspan="1">(44) Horn core basal circumference</td><td rowspan="1" colspan="1">–</td><td rowspan="1" colspan="1">199.91 (left)</td><td rowspan="1" colspan="1">–</td><td rowspan="1" colspan="1">341.38 (right)</td></tr><tr><td rowspan="1" colspan="1">(45) Greatest (oro–aboral) diameter of the horn core base</td><td rowspan="1" colspan="1">–</td><td rowspan="1" colspan="1">72.03 (right), 70.77 (left)</td><td rowspan="1" colspan="1">–</td><td rowspan="1" colspan="1">132.71 (right), 131.53 (left)</td></tr><tr><td rowspan="1" colspan="1">(46) Least (dorso–basal) diameter of the horn core base</td><td rowspan="1" colspan="1">–</td><td rowspan="1" colspan="1">44.67 (right), 49.49 (left)</td><td rowspan="1" colspan="1">–</td><td rowspan="1" colspan="1">56.05 (right), 53.45 (left)</td></tr><tr><td rowspan="1" colspan="1">(47) Length of the outer curvature of the horn core</td><td rowspan="1" colspan="1">–</td><td rowspan="1" colspan="1">102.21 (right), 258.17 (left)</td><td rowspan="1" colspan="1">–</td><td rowspan="1" colspan="1">164* (right), 215* (left)</td></tr></tbody></table></table-wrap><table-wrap id="T15" position="float" orientation="portrait"><label>Table 15.</label><caption><p>Measurements (lengths and widths in millimeters) of large bovid teeth from Khok Sung. N=number of specimens.</p></caption><table id="TID0E2OLM" rules="all"><tbody><tr><th rowspan="1" colspan="1"/><th rowspan="1" colspan="3">Length</th><th rowspan="1" colspan="3">Width</th></tr><tr><th rowspan="1" colspan="1"/><th rowspan="1" colspan="1">N</th><th rowspan="1" colspan="1">Range</th><th rowspan="1" colspan="1">Mean</th><th rowspan="1" colspan="1">N</th><th rowspan="1" colspan="1">Range</th><th rowspan="1" colspan="1">Mean</th></tr><tr><td rowspan="1" colspan="7">
              <bold><italic><tp:taxon-name><tp:taxon-name-part taxon-name-part-type="genus">Bos</tp:taxon-name-part> <tp:taxon-name-part taxon-name-part-type="species">sauveli</tp:taxon-name-part></tp:taxon-name></italic></bold>
            </td></tr><tr><td rowspan="1" colspan="1">DP3</td><td rowspan="1" colspan="1">1</td><td rowspan="1" colspan="1">27.39</td><td rowspan="1" colspan="1">–</td><td rowspan="1" colspan="1">1</td><td rowspan="1" colspan="1">14.91</td><td rowspan="1" colspan="1">–</td></tr><tr><td rowspan="1" colspan="1">P3</td><td rowspan="1" colspan="1">1</td><td rowspan="1" colspan="1">17.57</td><td rowspan="1" colspan="1">–</td><td rowspan="1" colspan="1">1</td><td rowspan="1" colspan="1">19.71</td><td rowspan="1" colspan="1">–</td></tr><tr><td rowspan="1" colspan="1">M1 or M2</td><td rowspan="1" colspan="1">–</td><td rowspan="1" colspan="1">–</td><td rowspan="1" colspan="1">–</td><td rowspan="1" colspan="1">1</td><td rowspan="1" colspan="1">25.63</td><td rowspan="1" colspan="1">–</td></tr><tr><td rowspan="1" colspan="1">M3</td><td rowspan="1" colspan="1">1</td><td rowspan="1" colspan="1">35.46</td><td rowspan="1" colspan="1">–</td><td rowspan="1" colspan="1">1</td><td rowspan="1" colspan="1">23.55</td><td rowspan="1" colspan="1">–</td></tr><tr><td rowspan="1" colspan="1">i2</td><td rowspan="1" colspan="1">1</td><td rowspan="1" colspan="1">13.67</td><td rowspan="1" colspan="1">–</td><td rowspan="1" colspan="1">1</td><td rowspan="1" colspan="1">11.53</td><td rowspan="1" colspan="1">–</td></tr><tr><td rowspan="1" colspan="1">i3</td><td rowspan="1" colspan="1">1</td><td rowspan="1" colspan="1">13.68</td><td rowspan="1" colspan="1">–</td><td rowspan="1" colspan="1">1</td><td rowspan="1" colspan="1">8.68</td><td rowspan="1" colspan="1">–</td></tr><tr><td rowspan="1" colspan="1">p2</td><td rowspan="1" colspan="1">2</td><td rowspan="1" colspan="1">14.13–14.77</td><td rowspan="1" colspan="1">14.45</td><td rowspan="1" colspan="1">2</td><td rowspan="1" colspan="1">8.52–10.39</td><td rowspan="1" colspan="1">9.46</td></tr><tr><td rowspan="1" colspan="1">p4</td><td rowspan="1" colspan="1">1</td><td rowspan="1" colspan="1">23.39</td><td rowspan="1" colspan="1">–</td><td rowspan="1" colspan="1">1</td><td rowspan="1" colspan="1">12.91</td><td rowspan="1" colspan="1">–</td></tr><tr><td rowspan="1" colspan="1">m1</td><td rowspan="1" colspan="1">3</td><td rowspan="1" colspan="1">27.24–27.96</td><td rowspan="1" colspan="1">27.72</td><td rowspan="1" colspan="1">3</td><td rowspan="1" colspan="1">17.21–18.26</td><td rowspan="1" colspan="1">17.73</td></tr><tr><td rowspan="1" colspan="1">m2</td><td rowspan="1" colspan="1">3</td><td rowspan="1" colspan="1">29.70–32.47</td><td rowspan="1" colspan="1">30.11</td><td rowspan="1" colspan="1">3</td><td rowspan="1" colspan="1">17.87–18.79</td><td rowspan="1" colspan="1">18.29</td></tr><tr><td rowspan="1" colspan="1">m3</td><td rowspan="1" colspan="1">3</td><td rowspan="1" colspan="1">40.60–47.60</td><td rowspan="1" colspan="1">43.78</td><td rowspan="1" colspan="1">5</td><td rowspan="1" colspan="1">17.09–19.91</td><td rowspan="1" colspan="1">18.37</td></tr><tr><td rowspan="1" colspan="7">
              <bold><italic><tp:taxon-name><tp:taxon-name-part taxon-name-part-type="genus">Bos</tp:taxon-name-part> <tp:taxon-name-part taxon-name-part-type="species">gaurus</tp:taxon-name-part></tp:taxon-name></italic></bold>
            </td></tr><tr><td rowspan="1" colspan="1">DP2</td><td rowspan="1" colspan="1">1</td><td rowspan="1" colspan="1">22.28</td><td rowspan="1" colspan="1">–</td><td rowspan="1" colspan="1">1</td><td rowspan="1" colspan="1">10.67</td><td rowspan="1" colspan="1">–</td></tr><tr><td rowspan="1" colspan="1">P2</td><td rowspan="1" colspan="1">2</td><td rowspan="1" colspan="1">19.42–20.79</td><td rowspan="1" colspan="1">20.11</td><td rowspan="1" colspan="1">2</td><td rowspan="1" colspan="1">13.55–15.58</td><td rowspan="1" colspan="1">14.57</td></tr><tr><td rowspan="1" colspan="1">DP3</td><td rowspan="1" colspan="1">1</td><td rowspan="1" colspan="1">28.73</td><td rowspan="1" colspan="1">–</td><td rowspan="1" colspan="1">1</td><td rowspan="1" colspan="1">18.97</td><td rowspan="1" colspan="1">–</td></tr><tr><td rowspan="1" colspan="1">DP4</td><td rowspan="1" colspan="1">1</td><td rowspan="1" colspan="1">29.75</td><td rowspan="1" colspan="1">–</td><td rowspan="1" colspan="1">1</td><td rowspan="1" colspan="1">22.55</td><td rowspan="1" colspan="1">–</td></tr><tr><td rowspan="1" colspan="1">M1</td><td rowspan="1" colspan="1">1</td><td rowspan="1" colspan="1">26.33</td><td rowspan="1" colspan="1">–</td><td rowspan="1" colspan="1">1</td><td rowspan="1" colspan="1">29.95</td><td rowspan="1" colspan="1">–</td></tr><tr><td rowspan="1" colspan="1">M3</td><td rowspan="1" colspan="1">1</td><td rowspan="1" colspan="1">36.96</td><td rowspan="1" colspan="1">–</td><td rowspan="1" colspan="1">1</td><td rowspan="1" colspan="1">26.94</td><td rowspan="1" colspan="1">–</td></tr><tr><td rowspan="1" colspan="1">i1</td><td rowspan="1" colspan="1">1</td><td rowspan="1" colspan="1">20.30</td><td rowspan="1" colspan="1">–</td><td rowspan="1" colspan="1">1</td><td rowspan="1" colspan="1">11.35</td><td rowspan="1" colspan="1">–</td></tr><tr><td rowspan="1" colspan="1">p2</td><td rowspan="1" colspan="1">1</td><td rowspan="1" colspan="1">13.77</td><td rowspan="1" colspan="1">–</td><td rowspan="1" colspan="1">1</td><td rowspan="1" colspan="1">8.56</td><td rowspan="1" colspan="1">–</td></tr><tr><td rowspan="1" colspan="1">p3</td><td rowspan="1" colspan="1">1</td><td rowspan="1" colspan="1">21.58</td><td rowspan="1" colspan="1">–</td><td rowspan="1" colspan="1">1</td><td rowspan="1" colspan="1">11.92</td><td rowspan="1" colspan="1">–</td></tr><tr><td rowspan="1" colspan="1">p4</td><td rowspan="1" colspan="1">1</td><td rowspan="1" colspan="1">21.11</td><td rowspan="1" colspan="1">–</td><td rowspan="1" colspan="1">1</td><td rowspan="1" colspan="1">12.72</td><td rowspan="1" colspan="1">–</td></tr><tr><td rowspan="1" colspan="1">m1</td><td rowspan="1" colspan="1">2</td><td rowspan="1" colspan="1">25.29–28.67</td><td rowspan="1" colspan="1">26.98</td><td rowspan="1" colspan="1">2</td><td rowspan="1" colspan="1">18.25–19.28</td><td rowspan="1" colspan="1">18.77</td></tr><tr><td rowspan="1" colspan="1">m2</td><td rowspan="1" colspan="1">3</td><td rowspan="1" colspan="1">30.36–35.09</td><td rowspan="1" colspan="1">32.82</td><td rowspan="1" colspan="1">3</td><td rowspan="1" colspan="1">19.00–20.07</td><td rowspan="1" colspan="1">19.45</td></tr><tr><td rowspan="1" colspan="1">m3</td><td rowspan="1" colspan="1">2</td><td rowspan="1" colspan="1">42.56–46.23</td><td rowspan="1" colspan="1">44.40</td><td rowspan="1" colspan="1">2</td><td rowspan="1" colspan="1">18.72–18.79</td><td rowspan="1" colspan="1">18.76</td></tr><tr><td rowspan="1" colspan="7">
              <bold><italic><tp:taxon-name><tp:taxon-name-part taxon-name-part-type="genus">Bubalus</tp:taxon-name-part> <tp:taxon-name-part taxon-name-part-type="species">arnee</tp:taxon-name-part></tp:taxon-name></italic></bold>
            </td></tr><tr><td rowspan="1" colspan="1">P2</td><td rowspan="1" colspan="1">3</td><td rowspan="1" colspan="1">22.30–26.78</td><td rowspan="1" colspan="1">24.04</td><td rowspan="1" colspan="1">3</td><td rowspan="1" colspan="1">14.47–17.26</td><td rowspan="1" colspan="1">15.76</td></tr><tr><td rowspan="1" colspan="1">DP3</td><td rowspan="1" colspan="1">1</td><td rowspan="1" colspan="1">31.92</td><td rowspan="1" colspan="1">–</td><td rowspan="1" colspan="1">1</td><td rowspan="1" colspan="1">19.75</td><td rowspan="1" colspan="1">–</td></tr><tr><td rowspan="1" colspan="1">P3</td><td rowspan="1" colspan="1">7</td><td rowspan="1" colspan="1">17.85–25.03</td><td rowspan="1" colspan="1">21.58</td><td rowspan="1" colspan="1">7</td><td rowspan="1" colspan="1">15.56–21.93</td><td rowspan="1" colspan="1">20.32</td></tr><tr><td rowspan="1" colspan="1">DP4</td><td rowspan="1" colspan="1">1</td><td rowspan="1" colspan="1">31.60</td><td rowspan="1" colspan="1">–</td><td rowspan="1" colspan="1">1</td><td rowspan="1" colspan="1">23.36</td><td rowspan="1" colspan="1">–</td></tr><tr><td rowspan="1" colspan="1">P4</td><td rowspan="1" colspan="1">7</td><td rowspan="1" colspan="1">17.76–23.55</td><td rowspan="1" colspan="1">20.46</td><td rowspan="1" colspan="1">7</td><td rowspan="1" colspan="1">21.01–23.20</td><td rowspan="1" colspan="1">22.34</td></tr><tr><td rowspan="1" colspan="1">M1</td><td rowspan="1" colspan="1">9</td><td rowspan="1" colspan="1">25.73–33.16</td><td rowspan="1" colspan="1">28.61</td><td rowspan="1" colspan="1">8</td><td rowspan="1" colspan="1">26.01–29.79</td><td rowspan="1" colspan="1">27.30</td></tr><tr><td rowspan="1" colspan="1">M2</td><td rowspan="1" colspan="1">8</td><td rowspan="1" colspan="1">30.45–36.18</td><td rowspan="1" colspan="1">33.11</td><td rowspan="1" colspan="1">7</td><td rowspan="1" colspan="1">26.09–29.23</td><td rowspan="1" colspan="1">27.23</td></tr><tr><td rowspan="1" colspan="1">M3</td><td rowspan="1" colspan="1">6</td><td rowspan="1" colspan="1">33.74–37.40</td><td rowspan="1" colspan="1">36.07</td><td rowspan="1" colspan="1">6</td><td rowspan="1" colspan="1">25.26–27.30</td><td rowspan="1" colspan="1">26.29</td></tr><tr><td rowspan="1" colspan="1">i1</td><td rowspan="1" colspan="1">1</td><td rowspan="1" colspan="1">21.21</td><td rowspan="1" colspan="1">–</td><td rowspan="1" colspan="1">1</td><td rowspan="1" colspan="1">10.31</td><td rowspan="1" colspan="1">–</td></tr><tr><td rowspan="1" colspan="1">i2</td><td rowspan="1" colspan="1">1</td><td rowspan="1" colspan="1">16.17</td><td rowspan="1" colspan="1">–</td><td rowspan="1" colspan="1">1</td><td rowspan="1" colspan="1">11.94</td><td rowspan="1" colspan="1">–</td></tr><tr><td rowspan="1" colspan="1">i3</td><td rowspan="1" colspan="1">1</td><td rowspan="1" colspan="1">16.61</td><td rowspan="1" colspan="1">–</td><td rowspan="1" colspan="1">1</td><td rowspan="1" colspan="1">11.63</td><td rowspan="1" colspan="1">–</td></tr><tr><td rowspan="1" colspan="1">i4</td><td rowspan="1" colspan="1">1</td><td rowspan="1" colspan="1">15.82</td><td rowspan="1" colspan="1">–</td><td rowspan="1" colspan="1">1</td><td rowspan="1" colspan="1">8.80</td><td rowspan="1" colspan="1">–</td></tr><tr><td rowspan="1" colspan="1">p2</td><td rowspan="1" colspan="1">4</td><td rowspan="1" colspan="1">13.56–16.24</td><td rowspan="1" colspan="1">15.05</td><td rowspan="1" colspan="1">4</td><td rowspan="1" colspan="1">8.01–9.80</td><td rowspan="1" colspan="1">8.87</td></tr><tr><td rowspan="1" colspan="1">dp3</td><td rowspan="1" colspan="1">2</td><td rowspan="1" colspan="1">21.59–23.20</td><td rowspan="1" colspan="1">22.40</td><td rowspan="1" colspan="1">2</td><td rowspan="1" colspan="1">8.65–9.90</td><td rowspan="1" colspan="1">9.28</td></tr><tr><td rowspan="1" colspan="1">p3</td><td rowspan="1" colspan="1">3</td><td rowspan="1" colspan="1">21.88–23.09</td><td rowspan="1" colspan="1">22.30</td><td rowspan="1" colspan="1">3</td><td rowspan="1" colspan="1">10.23–13.09</td><td rowspan="1" colspan="1">11.80</td></tr><tr><td rowspan="1" colspan="1">dp4</td><td rowspan="1" colspan="1">3</td><td rowspan="1" colspan="1">37.25–42.59</td><td rowspan="1" colspan="1">40.74</td><td rowspan="1" colspan="1">3</td><td rowspan="1" colspan="1">13.34–15.24</td><td rowspan="1" colspan="1">14.39</td></tr><tr><td rowspan="1" colspan="1">p4</td><td rowspan="1" colspan="1">2</td><td rowspan="1" colspan="1">23.81–24.97</td><td rowspan="1" colspan="1">24.39</td><td rowspan="1" colspan="1">3</td><td rowspan="1" colspan="1">11.93–13.26</td><td rowspan="1" colspan="1">12.76</td></tr><tr><td rowspan="1" colspan="1">m1</td><td rowspan="1" colspan="1">9</td><td rowspan="1" colspan="1">30.49–36.77</td><td rowspan="1" colspan="1">32.66</td><td rowspan="1" colspan="1">6</td><td rowspan="1" colspan="1">17.67–20.36</td><td rowspan="1" colspan="1">18.94</td></tr><tr><td rowspan="1" colspan="1">m2</td><td rowspan="1" colspan="1">6</td><td rowspan="1" colspan="1">32.13–39.20</td><td rowspan="1" colspan="1">36.03</td><td rowspan="1" colspan="1">5</td><td rowspan="1" colspan="1">19.00–21.22</td><td rowspan="1" colspan="1">20.18</td></tr><tr><td rowspan="1" colspan="1">m3</td><td rowspan="1" colspan="1">3</td><td rowspan="1" colspan="1">46.52–48.33</td><td rowspan="1" colspan="1">47.29</td><td rowspan="1" colspan="1">4</td><td rowspan="1" colspan="1">17.64–20.72</td><td rowspan="1" colspan="1">19.66</td></tr></tbody></table></table-wrap><table-wrap id="T32" position="float" orientation="portrait"><label>Appendix 13.</label><caption><p>Measurements (in millimeters) of mandibles of large bovids from Khok Sung. Numbers within the parentheses refer to the numbers used in von den Driesch’s metrical methods (1976: fig. 21). * indicates measurements of the maximum length of the preservation according to incomplete specimens. “es” refers to an estimated value of the full length due to incomplete specimens.</p></caption><table id="TID0EMDYO" rules="all"><tbody><tr><td rowspan="1" colspan="1">
              <bold>Taxon</bold>
            </td><td rowspan="1" colspan="2">
              <bold><italic><tp:taxon-name><tp:taxon-name-part taxon-name-part-type="genus">Bos</tp:taxon-name-part> <tp:taxon-name-part taxon-name-part-type="species">sauveli</tp:taxon-name-part></tp:taxon-name></italic></bold>
            </td><td rowspan="1" colspan="2">
              <bold><italic><tp:taxon-name><tp:taxon-name-part taxon-name-part-type="genus">Bos</tp:taxon-name-part> <tp:taxon-name-part taxon-name-part-type="species">gaurus</tp:taxon-name-part></tp:taxon-name></italic></bold>
            </td><td rowspan="1" colspan="5">
              <bold><italic><tp:taxon-name><tp:taxon-name-part taxon-name-part-type="genus">Bubalus</tp:taxon-name-part> <tp:taxon-name-part taxon-name-part-type="species">arnee</tp:taxon-name-part></tp:taxon-name></italic></bold>
            </td></tr><tr><td rowspan="1" colspan="1">
              <bold>Mandible no.</bold>
            </td><td rowspan="1" colspan="1">DMR-KS-05-03-9-1</td><td rowspan="1" colspan="1">DMR-KS-05-04-9-1</td><td rowspan="1" colspan="1">DMR-KS-05-03-00-1</td><td rowspan="1" colspan="1">DMR-KS-05-04-3-1</td><td rowspan="1" colspan="1">DMR-KS-05-03-20-10</td><td rowspan="1" colspan="1">DMR-KS-05-03-20-20</td><td rowspan="1" colspan="1">DMR-KS-05-03-20-2</td><td rowspan="1" colspan="1">DMR-KS-05-03-10-3</td><td rowspan="1" colspan="1">DMR-KS-05-03-20-1</td></tr><tr><td rowspan="1" colspan="1">
              <bold>Metrical parameters (mm)</bold>
            </td><td rowspan="1" colspan="1"/><td rowspan="1" colspan="1"/><td rowspan="1" colspan="1"/><td rowspan="1" colspan="1"/><td rowspan="1" colspan="1">Juvenile</td><td rowspan="1" colspan="1">Juvenile</td><td rowspan="1" colspan="1">Juvenile</td><td rowspan="1" colspan="1"/><td rowspan="1" colspan="1"/></tr><tr><td rowspan="1" colspan="1">(1) Length from the angle: Gonion caudale–Infradentale</td><td rowspan="1" colspan="1">450*</td><td rowspan="1" colspan="1">446.21</td><td rowspan="1" colspan="1">–</td><td rowspan="1" colspan="1">–</td><td rowspan="1" colspan="1">377*</td><td rowspan="1" colspan="1">–</td><td rowspan="1" colspan="1">–</td><td rowspan="1" colspan="1">461.14</td><td rowspan="1" colspan="1">464.54</td></tr><tr><td rowspan="1" colspan="1">(2) Length from the condyle: aboral border of the condyle process–Infradentale</td><td rowspan="1" colspan="1">483.55</td><td rowspan="1" colspan="1">478.08</td><td rowspan="1" colspan="1">–</td><td rowspan="1" colspan="1">–</td><td rowspan="1" colspan="1">371.28*</td><td rowspan="1" colspan="1">–</td><td rowspan="1" colspan="1">–</td><td rowspan="1" colspan="1">490.82</td><td rowspan="1" colspan="1">493.34</td></tr><tr><td rowspan="1" colspan="1">(3) Length: Gonion caudale–aboral border of the alveolus of m3</td><td rowspan="1" colspan="1">132.51</td><td rowspan="1" colspan="1">122.31</td><td rowspan="1" colspan="1">–</td><td rowspan="1" colspan="1">137.11</td><td rowspan="1" colspan="1">83.57</td><td rowspan="1" colspan="1">–</td><td rowspan="1" colspan="1">94.92</td><td rowspan="1" colspan="1">126.23</td><td rowspan="1" colspan="1">127.48</td></tr><tr><td rowspan="1" colspan="1">(4) Length of the horizontal ramus: aboral border of the alveolus of m3–Infradentale</td><td rowspan="1" colspan="1">313.60</td><td rowspan="1" colspan="1">312.1</td><td rowspan="1" colspan="1">–</td><td rowspan="1" colspan="1">–</td><td rowspan="1" colspan="1">278.91*</td><td rowspan="1" colspan="1">–</td><td rowspan="1" colspan="1">–</td><td rowspan="1" colspan="1">324.52</td><td rowspan="1" colspan="1">325.67</td></tr><tr><td rowspan="1" colspan="1">(5) Length: Gonion caudale–oral border of the alveolus of p2</td><td rowspan="1" colspan="1">307.52</td><td rowspan="1" colspan="1">289.11</td><td rowspan="1" colspan="1">–</td><td rowspan="1" colspan="1">305.44</td><td rowspan="1" colspan="1">245.18</td><td rowspan="1" colspan="1">–</td><td rowspan="1" colspan="1">–</td><td rowspan="1" colspan="1">301.04</td><td rowspan="1" colspan="1">299.77</td></tr><tr><td rowspan="1" colspan="1">(6) Length: Gonion caudale–the most aboral indentation of the mental foramen</td><td rowspan="1" colspan="1">397.32</td><td rowspan="1" colspan="1">356.52</td><td rowspan="1" colspan="1">–</td><td rowspan="1" colspan="1">–</td><td rowspan="1" colspan="1">311.78</td><td rowspan="1" colspan="1">–</td><td rowspan="1" colspan="1">–</td><td rowspan="1" colspan="1">375.44</td><td rowspan="1" colspan="1">374.89</td></tr><tr><td rowspan="1" colspan="1">(7) Length of the cheek tooth row, measured along the alveoli on the buccal side</td><td rowspan="1" colspan="1">169.58</td><td rowspan="1" colspan="1">165.66</td><td rowspan="1" colspan="1">–</td><td rowspan="1" colspan="1">171.58</td><td rowspan="1" colspan="1">–</td><td rowspan="1" colspan="1">–</td><td rowspan="1" colspan="1">–</td><td rowspan="1" colspan="1">173.72</td><td rowspan="1" colspan="1">174.52</td></tr><tr><td rowspan="1" colspan="1">(8) Length of the molar row, measured along the alveoli on the buccal side</td><td rowspan="1" colspan="1">107.01</td><td rowspan="1" colspan="1">103.86</td><td rowspan="1" colspan="1">101.01</td><td rowspan="1" colspan="1">109.10</td><td rowspan="1" colspan="1">–</td><td rowspan="1" colspan="1">–</td><td rowspan="1" colspan="1">–</td><td rowspan="1" colspan="1">111.57</td><td rowspan="1" colspan="1">113.69</td></tr><tr><td rowspan="1" colspan="1">(9) Length of the premolar row, measured along the alveoli on the buccal side</td><td rowspan="1" colspan="1">65.31</td><td rowspan="1" colspan="1">56.54</td><td rowspan="1" colspan="1">–</td><td rowspan="1" colspan="1">60.26</td><td rowspan="1" colspan="1">78.22 (p2–dp4)</td><td rowspan="1" colspan="1">–</td><td rowspan="1" colspan="1">79.09 (p2–dp4)</td><td rowspan="1" colspan="1">60.31</td><td rowspan="1" colspan="1">59.02</td></tr><tr><td rowspan="1" colspan="1">(11) Length of the diastema: oral border of the alveolus of p2–aboral border of the alveolus of i4</td><td rowspan="1" colspan="1">110.41</td><td rowspan="1" colspan="1">116.57</td><td rowspan="1" colspan="1">–</td><td rowspan="1" colspan="1">–</td><td rowspan="1" colspan="1">106.53</td><td rowspan="1" colspan="1">–</td><td rowspan="1" colspan="1">–</td><td rowspan="1" colspan="1">116.41</td><td rowspan="1" colspan="1">118.35</td></tr><tr><td rowspan="1" colspan="1">(12) Aboral height of the vertical ramus: Gonion ventrale–highest point of the condyle process</td><td rowspan="1" colspan="1">189.21</td><td rowspan="1" colspan="1">175.03</td><td rowspan="1" colspan="1">–</td><td rowspan="1" colspan="1">186.53</td><td rowspan="1" colspan="1">139.48</td><td rowspan="1" colspan="1">–</td><td rowspan="1" colspan="1">143.18</td><td rowspan="1" colspan="1">181.59</td><td rowspan="1" colspan="1">183.21</td></tr><tr><td rowspan="1" colspan="1">(13) Middle height of the vertical ramus: Gonion ventrale–deepest point of the mandibular notch</td><td rowspan="1" colspan="1">168.52</td><td rowspan="1" colspan="1">165.07</td><td rowspan="1" colspan="1">–</td><td rowspan="1" colspan="1">181.08</td><td rowspan="1" colspan="1">139.97</td><td rowspan="1" colspan="1">–</td><td rowspan="1" colspan="1">145.30</td><td rowspan="1" colspan="1">177.52</td><td rowspan="1" colspan="1">169.18</td></tr><tr><td rowspan="1" colspan="1">(14) Oral height of the vertical ramus: Gonion ventrale–Coronion</td><td rowspan="1" colspan="1">254.16</td><td rowspan="1" colspan="1">249.58</td><td rowspan="1" colspan="1">–</td><td rowspan="1" colspan="1">251.12</td><td rowspan="1" colspan="1">205.47</td><td rowspan="1" colspan="1">–</td><td rowspan="1" colspan="1">–</td><td rowspan="1" colspan="1">236.58</td><td rowspan="1" colspan="1">246.55</td></tr><tr><td rowspan="1" colspan="1">(15a) Height of the mandible behind m3 from the most aboral point of the alveolus on the buccal side</td><td rowspan="1" colspan="1">90.59</td><td rowspan="1" colspan="1">90.40</td><td rowspan="1" colspan="1">–</td><td rowspan="1" colspan="1">89.86</td><td rowspan="1" colspan="1">–</td><td rowspan="1" colspan="1">–</td><td rowspan="1" colspan="1">80.84</td><td rowspan="1" colspan="1">94.89</td><td rowspan="1" colspan="1">96.63</td></tr><tr><td rowspan="1" colspan="1">(15b) Height of the mandible in front of m1</td><td rowspan="1" colspan="1">64.88</td><td rowspan="1" colspan="1">68.83</td><td rowspan="1" colspan="1">70.33</td><td rowspan="1" colspan="1">65.79</td><td rowspan="1" colspan="1">66.84</td><td rowspan="1" colspan="1">64.28</td><td rowspan="1" colspan="1">68.61</td><td rowspan="1" colspan="1">68.48</td><td rowspan="1" colspan="1">69.63</td></tr><tr><td rowspan="1" colspan="1">(15c) Height of the mandible in front of p2</td><td rowspan="1" colspan="1">54.99</td><td rowspan="1" colspan="1">55.04</td><td rowspan="1" colspan="1">–</td><td rowspan="1" colspan="1">57.77 (es)</td><td rowspan="1" colspan="1">41.63</td><td rowspan="1" colspan="1">–</td><td rowspan="1" colspan="1">42.38</td><td rowspan="1" colspan="1">55.57</td><td rowspan="1" colspan="1">56.33</td></tr></tbody></table></table-wrap><table-wrap id="T20" position="float" orientation="portrait"><label>Appendix 1.</label><caption><p>Measurements (in millimeters) of postcranial remains of identified mammal taxa from Khok Sung. * indicates a juvenile individual.</p></caption><table id="TID0EIPAO" rules="all"><tbody><tr><td rowspan="1" colspan="9">
              <bold>Scapula</bold>
            </td><td rowspan="1" colspan="1"/><td rowspan="1" colspan="1"/><td rowspan="1" colspan="1"/><td rowspan="1" colspan="1"/><td rowspan="1" colspan="1"/><td rowspan="1" colspan="1"/><td rowspan="1" colspan="1"/></tr><tr><td rowspan="1" colspan="1">
              <bold>Specimen</bold>
            </td><td rowspan="1" colspan="1">
              <bold>Taxa</bold>
            </td><td rowspan="1" colspan="1">
              <bold><abbrev xmlns:xlink="http://www.w3.org/1999/xlink" xlink:title="Greatest length of the Processus articularis glenoid process" id="ABBRID0EL5EO" xlink:type="simple">GLP</abbrev></bold>
            </td><td rowspan="1" colspan="1">
              <bold><abbrev xmlns:xlink="http://www.w3.org/1999/xlink" xlink:title="Length of the glenoid cavity" id="ABBRID0EU5EO" xlink:type="simple">LG</abbrev></bold>
            </td><td rowspan="1" colspan="1">
              <bold><abbrev xmlns:xlink="http://www.w3.org/1999/xlink" xlink:title="Smallest length of the Collum scapulae neck of the scapula" id="ABBRID0E45EO" xlink:type="simple">SLC</abbrev></bold>
            </td><td rowspan="1" colspan="1">
              <bold><abbrev xmlns:xlink="http://www.w3.org/1999/xlink" xlink:title="Breadth of the glenoid cavity" id="ABBRID0EG6EO" xlink:type="simple">BG</abbrev></bold>
            </td><td rowspan="1" colspan="1">
              <bold><abbrev xmlns:xlink="http://www.w3.org/1999/xlink" xlink:title="Greatest dorsal length" id="ABBRID0EP6EO" xlink:type="simple">Ld</abbrev></bold>
            </td><td rowspan="1" colspan="1">
              <bold><abbrev xmlns:xlink="http://www.w3.org/1999/xlink" xlink:title="Diagonal height from the most distal point of the scapula to the thoracic angle" id="ABBRID0EY6EO" xlink:type="simple">DHA</abbrev></bold>
            </td><td rowspan="1" colspan="1">
              <bold><abbrev xmlns:xlink="http://www.w3.org/1999/xlink" xlink:title="Height along the spine" id="ABBRID0EBAFO" xlink:type="simple">HS</abbrev></bold>
            </td><td rowspan="1" colspan="1"/><td rowspan="1" colspan="1"/><td rowspan="1" colspan="1"/><td rowspan="1" colspan="1"/><td rowspan="1" colspan="1"/><td rowspan="1" colspan="1"/><td rowspan="1" colspan="1"/></tr><tr><td rowspan="1" colspan="1">
                  <abbrev xmlns:xlink="http://www.w3.org/1999/xlink" xlink:title="Department of Mineral Resources" id="ABBRID0E6AFO" xlink:type="simple">DMR</abbrev> <abbrev xmlns:xlink="http://www.w3.org/1999/xlink" xlink:title="Khok Sung" id="ABBRID0EDBFO" xlink:type="simple">KS</abbrev>-05-03-00-58</td><td rowspan="1" colspan="1">
              <italic><tp:taxon-name><tp:taxon-name-part taxon-name-part-type="genus">Rhinoceros</tp:taxon-name-part> <tp:taxon-name-part taxon-name-part-type="species">sondaicus</tp:taxon-name-part></tp:taxon-name></italic>
            </td><td rowspan="1" colspan="1">87.49</td><td rowspan="1" colspan="1">78.81</td><td rowspan="1" colspan="1">62.97</td><td rowspan="1" colspan="1">55.33</td><td rowspan="1" colspan="1">144.77</td><td rowspan="1" colspan="1">–</td><td rowspan="1" colspan="1">325.57</td><td rowspan="1" colspan="1"/><td rowspan="1" colspan="1"/><td rowspan="1" colspan="1"/><td rowspan="1" colspan="1"/><td rowspan="1" colspan="1"/><td rowspan="1" colspan="1"/><td rowspan="1" colspan="1"/></tr><tr><td rowspan="1" colspan="1">DMR-KS-05-03-26-2</td><td rowspan="1" colspan="1">
              <italic><tp:taxon-name><tp:taxon-name-part taxon-name-part-type="genus">Bubalus</tp:taxon-name-part> <tp:taxon-name-part taxon-name-part-type="species">arnee</tp:taxon-name-part></tp:taxon-name></italic>
            </td><td rowspan="1" colspan="1">106.72</td><td rowspan="1" colspan="1">81.99</td><td rowspan="1" colspan="1">76.45</td><td rowspan="1" colspan="1">68.40</td><td rowspan="1" colspan="1">297.28</td><td rowspan="1" colspan="1">381.27</td><td rowspan="1" colspan="1">445.28</td><td rowspan="1" colspan="1"/><td rowspan="1" colspan="1"/><td rowspan="1" colspan="1"/><td rowspan="1" colspan="1"/><td rowspan="1" colspan="1"/><td rowspan="1" colspan="1"/><td rowspan="1" colspan="1"/></tr><tr><td rowspan="1" colspan="1">DMR-KS-05-02-20-4</td><td rowspan="1" colspan="1">
              <italic><tp:taxon-name><tp:taxon-name-part taxon-name-part-type="genus">Bubalus</tp:taxon-name-part> <tp:taxon-name-part taxon-name-part-type="species">arnee</tp:taxon-name-part></tp:taxon-name></italic>
            </td><td rowspan="1" colspan="1">84.00</td><td rowspan="1" colspan="1">66.89</td><td rowspan="1" colspan="1">52.13</td><td rowspan="1" colspan="1">54.50</td><td rowspan="1" colspan="1">213.22</td><td rowspan="1" colspan="1">301.79</td><td rowspan="1" colspan="1">296.17</td><td rowspan="1" colspan="1"/><td rowspan="1" colspan="1"/><td rowspan="1" colspan="1"/><td rowspan="1" colspan="1"/><td rowspan="1" colspan="1"/><td rowspan="1" colspan="1"/><td rowspan="1" colspan="1"/></tr><tr><td rowspan="1" colspan="1">DMR-KS-05-06-24-4</td><td rowspan="1" colspan="1">
              <italic><tp:taxon-name><tp:taxon-name-part taxon-name-part-type="genus">Panolia</tp:taxon-name-part> <tp:taxon-name-part taxon-name-part-type="species">eldii</tp:taxon-name-part></tp:taxon-name></italic>
            </td><td rowspan="1" colspan="1">44.00</td><td rowspan="1" colspan="1">34.56</td><td rowspan="1" colspan="1">23.41</td><td rowspan="1" colspan="1">31.54</td><td rowspan="1" colspan="1">108.17</td><td rowspan="1" colspan="1">206.05</td><td rowspan="1" colspan="1">211.37</td><td rowspan="1" colspan="1"/><td rowspan="1" colspan="1"/><td rowspan="1" colspan="1"/><td rowspan="1" colspan="1"/><td rowspan="1" colspan="1"/><td rowspan="1" colspan="1"/><td rowspan="1" colspan="1"/></tr><tr><td rowspan="1" colspan="16">
              <bold>Humerus</bold>
            </td></tr><tr><td rowspan="1" colspan="1">
              <bold>Specimen</bold>
            </td><td rowspan="1" colspan="1">
              <bold>Taxa</bold>
            </td><td rowspan="1" colspan="1">
              <bold><abbrev xmlns:xlink="http://www.w3.org/1999/xlink" xlink:title="Greatest breadth of the proximal end" id="ABBRID0EMJFO" xlink:type="simple">Bp</abbrev></bold>
            </td><td rowspan="1" colspan="1">
              <bold><abbrev xmlns:xlink="http://www.w3.org/1999/xlink" xlink:title="Depth of the proximal end" id="ABBRID0EVJFO" xlink:type="simple">Dp</abbrev></bold>
            </td><td rowspan="1" colspan="1">
              <bold><abbrev xmlns:xlink="http://www.w3.org/1999/xlink" xlink:title="Greatest breadth of the distal end" id="ABBRID0E5JFO" xlink:type="simple">Bd</abbrev></bold>
            </td><td rowspan="1" colspan="1">
              <bold><abbrev xmlns:xlink="http://www.w3.org/1999/xlink" xlink:title="Greatest breadth of the trochlea for humerus only" id="ABBRID0EHKFO" xlink:type="simple">BT</abbrev></bold>
            </td><td rowspan="1" colspan="1">
              <bold><abbrev xmlns:xlink="http://www.w3.org/1999/xlink" xlink:title="Greatest breadth of the distal end" id="ABBRID0EQKFO" xlink:type="simple">Dd</abbrev></bold>
            </td><td rowspan="1" colspan="1">
              <bold><abbrev xmlns:xlink="http://www.w3.org/1999/xlink" xlink:title="Smallest breadth of diaphysis" id="ABBRID0EZKFO" xlink:type="simple">SD</abbrev></bold>
            </td><td rowspan="1" colspan="1">
              <bold><abbrev xmlns:xlink="http://www.w3.org/1999/xlink" xlink:title="Greatest length from the caput head" id="ABBRID0ECLFO" xlink:type="simple">GLC</abbrev></bold>
            </td><td rowspan="1" colspan="1">
              <bold><abbrev xmlns:xlink="http://www.w3.org/1999/xlink" xlink:title="Greatest length of the lateral part" id="ABBRID0ELLFO" xlink:type="simple">GLl</abbrev></bold>
            </td><td rowspan="1" colspan="1">
              <bold><abbrev xmlns:xlink="http://www.w3.org/1999/xlink" xlink:title="Greatest length" id="ABBRID0EULFO" xlink:type="simple">GL</abbrev></bold>
            </td><td rowspan="1" colspan="1"/><td rowspan="1" colspan="1"/><td rowspan="1" colspan="1"/><td rowspan="1" colspan="1"/><td rowspan="1" colspan="1"/></tr><tr><td rowspan="1" colspan="1">DMR-KS-05-03-10-6</td><td rowspan="1" colspan="1">
              <tp:taxon-name><tp:taxon-name-part taxon-name-part-type="genus">Stegodon</tp:taxon-name-part> <tp:taxon-name-part taxon-name-part-type="uncertainty-rank">cf.</tp:taxon-name-part> <tp:taxon-name-part taxon-name-part-type="species">orientalis</tp:taxon-name-part></tp:taxon-name></td><td rowspan="1" colspan="1">–</td><td rowspan="1" colspan="1">–</td><td rowspan="1" colspan="1">195.27</td><td rowspan="1" colspan="1">173.98</td><td rowspan="1" colspan="1">162.73</td><td rowspan="1" colspan="1">–</td><td rowspan="1" colspan="1">–</td><td rowspan="1" colspan="1">–</td><td rowspan="1" colspan="1">–</td><td rowspan="1" colspan="1"/><td rowspan="1" colspan="1"/><td rowspan="1" colspan="1"/><td rowspan="1" colspan="1"/><td rowspan="1" colspan="1"/></tr><tr><td rowspan="1" colspan="1">DMR-KS-05-03-31-3</td><td rowspan="1" colspan="1">
              <italic><tp:taxon-name><tp:taxon-name-part taxon-name-part-type="genus">Rhinoceros</tp:taxon-name-part> <tp:taxon-name-part taxon-name-part-type="species">sondaicus</tp:taxon-name-part></tp:taxon-name></italic>
            </td><td rowspan="1" colspan="1">174.58</td><td rowspan="1" colspan="1">142.51</td><td rowspan="1" colspan="1">155.86</td><td rowspan="1" colspan="1">94.39</td><td rowspan="1" colspan="1">115.77</td><td rowspan="1" colspan="1">66.09</td><td rowspan="1" colspan="1">377.04</td><td rowspan="1" colspan="1">422.18</td><td rowspan="1" colspan="1">437.23</td><td rowspan="1" colspan="1"/><td rowspan="1" colspan="1"/><td rowspan="1" colspan="1"/><td rowspan="1" colspan="1"/><td rowspan="1" colspan="1"/></tr><tr><td rowspan="1" colspan="1">DMR-KS-05-03-26-8</td><td rowspan="1" colspan="1">
              <italic><tp:taxon-name><tp:taxon-name-part taxon-name-part-type="genus">Sus</tp:taxon-name-part> <tp:taxon-name-part taxon-name-part-type="species">barbatus</tp:taxon-name-part></tp:taxon-name></italic>
            </td><td rowspan="1" colspan="1">65.67</td><td rowspan="1" colspan="1">76.44</td><td rowspan="1" colspan="1">57.39</td><td rowspan="1" colspan="1">47.06</td><td rowspan="1" colspan="1">45.11</td><td rowspan="1" colspan="1">20.72</td><td rowspan="1" colspan="1">224.71</td><td rowspan="1" colspan="1">236.13</td><td rowspan="1" colspan="1">238.28</td><td rowspan="1" colspan="1"/><td rowspan="1" colspan="1"/><td rowspan="1" colspan="1"/><td rowspan="1" colspan="1"/><td rowspan="1" colspan="1"/></tr><tr><td rowspan="1" colspan="1">DMR-KS-05-03-20-2(1)</td><td rowspan="1" colspan="1">
              <italic><tp:taxon-name><tp:taxon-name-part taxon-name-part-type="genus">Bos</tp:taxon-name-part> <tp:taxon-name-part taxon-name-part-type="species">sauveli</tp:taxon-name-part></tp:taxon-name></italic>
            </td><td rowspan="1" colspan="1">&gt; 99.80</td><td rowspan="1" colspan="1">–</td><td rowspan="1" colspan="1">88.14</td><td rowspan="1" colspan="1">84.92</td><td rowspan="1" colspan="1">88.80</td><td rowspan="1" colspan="1">38.86</td><td rowspan="1" colspan="1">–</td><td rowspan="1" colspan="1">–</td><td rowspan="1" colspan="1">–</td><td rowspan="1" colspan="1"/><td rowspan="1" colspan="1"/><td rowspan="1" colspan="1"/><td rowspan="1" colspan="1"/><td rowspan="1" colspan="1"/></tr><tr><td rowspan="1" colspan="1">DMR-KS-05-03-00-62</td><td rowspan="1" colspan="1">
              <italic><tp:taxon-name><tp:taxon-name-part taxon-name-part-type="genus">Bos</tp:taxon-name-part> <tp:taxon-name-part taxon-name-part-type="species">gaurus</tp:taxon-name-part></tp:taxon-name></italic>
            </td><td rowspan="1" colspan="1">&gt; 99.45</td><td rowspan="1" colspan="1">&gt; 98.85</td><td rowspan="1" colspan="1">103.69</td><td rowspan="1" colspan="1">98.14</td><td rowspan="1" colspan="1">96.59</td><td rowspan="1" colspan="1">50.36</td><td rowspan="1" colspan="1">328.18</td><td rowspan="1" colspan="1">347.28</td><td rowspan="1" colspan="1">353.87</td><td rowspan="1" colspan="1"/><td rowspan="1" colspan="1"/><td rowspan="1" colspan="1"/><td rowspan="1" colspan="1"/><td rowspan="1" colspan="1"/></tr><tr><td rowspan="1" colspan="1">DMR-KS-05-05-1-1</td><td rowspan="1" colspan="1">
              <italic><tp:taxon-name><tp:taxon-name-part taxon-name-part-type="genus">Bos</tp:taxon-name-part> <tp:taxon-name-part taxon-name-part-type="species">gaurus</tp:taxon-name-part></tp:taxon-name></italic>
            </td><td rowspan="1" colspan="1">122.37</td><td rowspan="1" colspan="1">130.12</td><td rowspan="1" colspan="1">103.54</td><td rowspan="1" colspan="1">98.77</td><td rowspan="1" colspan="1">97.16</td><td rowspan="1" colspan="1">56.37</td><td rowspan="1" colspan="1">317.26</td><td rowspan="1" colspan="1">354.28</td><td rowspan="1" colspan="1">356.28</td><td rowspan="1" colspan="1"/><td rowspan="1" colspan="1"/><td rowspan="1" colspan="1"/><td rowspan="1" colspan="1"/><td rowspan="1" colspan="1"/></tr><tr><td rowspan="1" colspan="1">DMR-KS-05-03-31-1</td><td rowspan="1" colspan="1">
              <italic><tp:taxon-name><tp:taxon-name-part taxon-name-part-type="genus">Bubalus</tp:taxon-name-part> <tp:taxon-name-part taxon-name-part-type="species">arnee</tp:taxon-name-part></tp:taxon-name></italic>
            </td><td rowspan="1" colspan="1">125.53</td><td rowspan="1" colspan="1">135.07</td><td rowspan="1" colspan="1">104.40</td><td rowspan="1" colspan="1">101.70</td><td rowspan="1" colspan="1">93.72</td><td rowspan="1" colspan="1">52.29</td><td rowspan="1" colspan="1">343.74</td><td rowspan="1" colspan="1">413.22</td><td rowspan="1" colspan="1">444.12</td><td rowspan="1" colspan="1"/><td rowspan="1" colspan="1"/><td rowspan="1" colspan="1"/><td rowspan="1" colspan="1"/><td rowspan="1" colspan="1"/></tr><tr><td rowspan="1" colspan="1">DMR-KS-05-03-31-8</td><td rowspan="1" colspan="1">
              <italic><tp:taxon-name><tp:taxon-name-part taxon-name-part-type="genus">Bubalus</tp:taxon-name-part> <tp:taxon-name-part taxon-name-part-type="species">arnee</tp:taxon-name-part></tp:taxon-name></italic>
            </td><td rowspan="1" colspan="1">125.79</td><td rowspan="1" colspan="1">138.19</td><td rowspan="1" colspan="1">104.38</td><td rowspan="1" colspan="1">99.09</td><td rowspan="1" colspan="1">94.07</td><td rowspan="1" colspan="1">52.92</td><td rowspan="1" colspan="1">347.41</td><td rowspan="1" colspan="1">424.77</td><td rowspan="1" colspan="1">449.11</td><td rowspan="1" colspan="1"/><td rowspan="1" colspan="1"/><td rowspan="1" colspan="1"/><td rowspan="1" colspan="1"/><td rowspan="1" colspan="1"/></tr><tr><td rowspan="1" colspan="1">DMR-KS-05-03-13-4</td><td rowspan="1" colspan="1">
              <italic><tp:taxon-name><tp:taxon-name-part taxon-name-part-type="genus">Axis</tp:taxon-name-part> <tp:taxon-name-part taxon-name-part-type="species">axis</tp:taxon-name-part></tp:taxon-name></italic>
            </td><td rowspan="1" colspan="1">–</td><td rowspan="1" colspan="1">–</td><td rowspan="1" colspan="1">34.75</td><td rowspan="1" colspan="1">31.96</td><td rowspan="1" colspan="1">34.12</td><td rowspan="1" colspan="1">&lt; 17.02</td><td rowspan="1" colspan="1">–</td><td rowspan="1" colspan="1">–</td><td rowspan="1" colspan="1">–</td><td rowspan="1" colspan="1"/><td rowspan="1" colspan="1"/><td rowspan="1" colspan="1"/><td rowspan="1" colspan="1"/><td rowspan="1" colspan="1"/></tr><tr><td rowspan="1" colspan="1">DMR-KS-05-04-11-32</td><td rowspan="1" colspan="1">
              <italic><tp:taxon-name><tp:taxon-name-part taxon-name-part-type="genus">Axis</tp:taxon-name-part> <tp:taxon-name-part taxon-name-part-type="species">axis</tp:taxon-name-part></tp:taxon-name></italic>
            </td><td rowspan="1" colspan="1">–</td><td rowspan="1" colspan="1">–</td><td rowspan="1" colspan="1">35.98</td><td rowspan="1" colspan="1">33.77</td><td rowspan="1" colspan="1">34.05</td><td rowspan="1" colspan="1">17.37</td><td rowspan="1" colspan="1">–</td><td rowspan="1" colspan="1">–</td><td rowspan="1" colspan="1">–</td><td rowspan="1" colspan="1"/><td rowspan="1" colspan="1"/><td rowspan="1" colspan="1"/><td rowspan="1" colspan="1"/><td rowspan="1" colspan="1"/></tr><tr><td rowspan="1" colspan="1">DMR-KS-05-03-17-17</td><td rowspan="1" colspan="1">
              <italic><tp:taxon-name><tp:taxon-name-part taxon-name-part-type="genus">Axis</tp:taxon-name-part> <tp:taxon-name-part taxon-name-part-type="species">axis</tp:taxon-name-part></tp:taxon-name></italic>
            </td><td rowspan="1" colspan="1">–</td><td rowspan="1" colspan="1">–</td><td rowspan="1" colspan="1">36.86</td><td rowspan="1" colspan="1">35.57</td><td rowspan="1" colspan="1">32.77</td><td rowspan="1" colspan="1">16.10</td><td rowspan="1" colspan="1">–</td><td rowspan="1" colspan="1">–</td><td rowspan="1" colspan="1">–</td><td rowspan="1" colspan="1"/><td rowspan="1" colspan="1"/><td rowspan="1" colspan="1"/><td rowspan="1" colspan="1"/><td rowspan="1" colspan="1"/></tr><tr><td rowspan="1" colspan="1">DMR-KS-05-04-11-35</td><td rowspan="1" colspan="1">
              <italic><tp:taxon-name><tp:taxon-name-part taxon-name-part-type="genus">Panolia</tp:taxon-name-part> <tp:taxon-name-part taxon-name-part-type="species">eldii</tp:taxon-name-part></tp:taxon-name></italic>
            </td><td rowspan="1" colspan="1">–</td><td rowspan="1" colspan="1">&gt; 59.10</td><td rowspan="1" colspan="1">46.10</td><td rowspan="1" colspan="1">40.85</td><td rowspan="1" colspan="1">41.18</td><td rowspan="1" colspan="1">23.3</td><td rowspan="1" colspan="1">187.53</td><td rowspan="1" colspan="1">–</td><td rowspan="1" colspan="1">–</td><td rowspan="1" colspan="1"/><td rowspan="1" colspan="1"/><td rowspan="1" colspan="1"/><td rowspan="1" colspan="1"/><td rowspan="1" colspan="1"/></tr><tr><td rowspan="1" colspan="1">DMR-KS-05-03-18-1</td><td rowspan="1" colspan="1">
              <italic><tp:taxon-name><tp:taxon-name-part taxon-name-part-type="genus">Panolia</tp:taxon-name-part> <tp:taxon-name-part taxon-name-part-type="species">eldii</tp:taxon-name-part></tp:taxon-name></italic>
            </td><td rowspan="1" colspan="1">53.34</td><td rowspan="1" colspan="1">65.34</td><td rowspan="1" colspan="1">–</td><td rowspan="1" colspan="1">–</td><td rowspan="1" colspan="1">–</td><td rowspan="1" colspan="1">21.45</td><td rowspan="1" colspan="1">–</td><td rowspan="1" colspan="1">–</td><td rowspan="1" colspan="1">–</td><td rowspan="1" colspan="1"/><td rowspan="1" colspan="1"/><td rowspan="1" colspan="1"/><td rowspan="1" colspan="1"/><td rowspan="1" colspan="1"/></tr><tr><td rowspan="1" colspan="1">DMR-KS-05-03-15-43</td><td rowspan="1" colspan="1">
              <italic><tp:taxon-name><tp:taxon-name-part taxon-name-part-type="genus">Rusa</tp:taxon-name-part> <tp:taxon-name-part taxon-name-part-type="species">unicolor</tp:taxon-name-part></tp:taxon-name></italic>
            </td><td rowspan="1" colspan="1">–</td><td rowspan="1" colspan="1">–</td><td rowspan="1" colspan="1">54.89</td><td rowspan="1" colspan="1">49.04</td><td rowspan="1" colspan="1">48.30</td><td rowspan="1" colspan="1">&lt; 27.70</td><td rowspan="1" colspan="1">–</td><td rowspan="1" colspan="1">–</td><td rowspan="1" colspan="1">–</td><td rowspan="1" colspan="1"/><td rowspan="1" colspan="1"/><td rowspan="1" colspan="1"/><td rowspan="1" colspan="1"/><td rowspan="1" colspan="1"/></tr><tr><td rowspan="1" colspan="16">
              <bold>Ulna and radius</bold>
            </td></tr><tr><td rowspan="1" colspan="1">
              <bold>Specimen</bold>
            </td><td rowspan="1" colspan="1">
              <bold>Taxa</bold>
            </td><td rowspan="1" colspan="1">
              <bold><abbrev xmlns:xlink="http://www.w3.org/1999/xlink" xlink:title="Greatest breadth of the proximal end" id="ABBRID0EIHGO" xlink:type="simple">Bp</abbrev>/<abbrev xmlns:xlink="http://www.w3.org/1999/xlink" xlink:title="Greatest breadth across the coronoid process =greatest breadth of the proximal articular surface) (for ulna only" id="ABBRID0EMHGO" xlink:type="simple">BPC</abbrev></bold>
            </td><td rowspan="1" colspan="1">
              <bold><abbrev xmlns:xlink="http://www.w3.org/1999/xlink" xlink:title="Greatest breadth of the Facies articularis proximalis for radius only" id="ABBRID0EVHGO" xlink:type="simple">BFp</abbrev></bold>
            </td><td rowspan="1" colspan="1">
              <bold><abbrev xmlns:xlink="http://www.w3.org/1999/xlink" xlink:title="Depth of the proximal end" id="ABBRID0E5HGO" xlink:type="simple">Dp</abbrev></bold>
            </td><td rowspan="1" colspan="1">
              <bold><abbrev xmlns:xlink="http://www.w3.org/1999/xlink" xlink:title="Greatest breadth of the distal end" id="ABBRID0EHIGO" xlink:type="simple">Bd</abbrev></bold>
            </td><td rowspan="1" colspan="1">
              <bold><abbrev xmlns:xlink="http://www.w3.org/1999/xlink" xlink:title="Greatest breadth of the Facies articularis distalis for radius only" id="ABBRID0EQIGO" xlink:type="simple">BFd</abbrev></bold>
            </td><td rowspan="1" colspan="1">
              <bold><abbrev xmlns:xlink="http://www.w3.org/1999/xlink" xlink:title="Greatest breadth of the distal end" id="ABBRID0EZIGO" xlink:type="simple">Dd</abbrev></bold>
            </td><td rowspan="1" colspan="1">
              <bold><abbrev xmlns:xlink="http://www.w3.org/1999/xlink" xlink:title="Length of the olecranon for ulna only" id="ABBRID0ECJGO" xlink:type="simple">LO</abbrev></bold>
            </td><td rowspan="1" colspan="1">
              <bold><abbrev xmlns:xlink="http://www.w3.org/1999/xlink" xlink:title="Depth across the Processus anconaeus for ulna only" id="ABBRID0ELJGO" xlink:type="simple">DPA</abbrev></bold>
            </td><td rowspan="1" colspan="1">
              <bold><abbrev xmlns:xlink="http://www.w3.org/1999/xlink" xlink:title="Smallest depth of the olecranon for ulna only" id="ABBRID0EUJGO" xlink:type="simple">SDO</abbrev></bold>
            </td><td rowspan="1" colspan="1">
              <bold><abbrev xmlns:xlink="http://www.w3.org/1999/xlink" xlink:title="Smallest breadth of diaphysis" id="ABBRID0E4JGO" xlink:type="simple">SD</abbrev></bold>
            </td><td rowspan="1" colspan="1">
              <bold><abbrev xmlns:xlink="http://www.w3.org/1999/xlink" xlink:title="Physiological length for radius only" id="ABBRID0EGKGO" xlink:type="simple">PL</abbrev></bold>
            </td><td rowspan="1" colspan="1">
              <bold><abbrev xmlns:xlink="http://www.w3.org/1999/xlink" xlink:title="Length of the lateral part" id="ABBRID0EPKGO" xlink:type="simple">Ll</abbrev></bold>
            </td><td rowspan="1" colspan="1">
              <bold><abbrev xmlns:xlink="http://www.w3.org/1999/xlink" xlink:title="Greatest length of the lateral part" id="ABBRID0EYKGO" xlink:type="simple">GLl</abbrev></bold>
            </td><td rowspan="1" colspan="1">
              <bold><abbrev xmlns:xlink="http://www.w3.org/1999/xlink" xlink:title="Greatest length" id="ABBRID0EBLGO" xlink:type="simple">GL</abbrev></bold>
            </td></tr><tr><td rowspan="1" colspan="1">DMR-KS-05-03-00-61</td><td rowspan="1" colspan="1">
              <italic><tp:taxon-name><tp:taxon-name-part taxon-name-part-type="genus">Bubalus</tp:taxon-name-part> <tp:taxon-name-part taxon-name-part-type="species">arnee</tp:taxon-name-part></tp:taxon-name></italic>
            </td><td rowspan="1" colspan="1">106.16</td><td rowspan="1" colspan="1">92.17</td><td rowspan="1" colspan="1">52.99</td><td rowspan="1" colspan="1">100.36</td><td rowspan="1" colspan="1">90.17</td><td rowspan="1" colspan="1">65.85</td><td rowspan="1" colspan="1">125.53</td><td rowspan="1" colspan="1">93.64</td><td rowspan="1" colspan="1">72.61</td><td rowspan="1" colspan="1">55.54</td><td rowspan="1" colspan="1">305.18</td><td rowspan="1" colspan="1">308.75</td><td rowspan="1" colspan="1">476.61</td><td rowspan="1" colspan="1">484.72</td></tr><tr><td rowspan="1" colspan="1">DMR-KS-05-03-31-2</td><td rowspan="1" colspan="1">
              <italic><tp:taxon-name><tp:taxon-name-part taxon-name-part-type="genus">Bubalus</tp:taxon-name-part> <tp:taxon-name-part taxon-name-part-type="species">arnee</tp:taxon-name-part></tp:taxon-name></italic>
            </td><td rowspan="1" colspan="1">108.45</td><td rowspan="1" colspan="1">98.91</td><td rowspan="1" colspan="1">57.03</td><td rowspan="1" colspan="1">103.37</td><td rowspan="1" colspan="1">92.25</td><td rowspan="1" colspan="1">73.75</td><td rowspan="1" colspan="1">131.15</td><td rowspan="1" colspan="1">98.37</td><td rowspan="1" colspan="1">76.03</td><td rowspan="1" colspan="1">50.74</td><td rowspan="1" colspan="1">335.29</td><td rowspan="1" colspan="1">343.51</td><td rowspan="1" colspan="1">427.78</td><td rowspan="1" colspan="1">452.17</td></tr><tr><td rowspan="1" colspan="1">DMR-KS-05-03-31-9</td><td rowspan="1" colspan="1">
              <italic><tp:taxon-name><tp:taxon-name-part taxon-name-part-type="genus">Bubalus</tp:taxon-name-part> <tp:taxon-name-part taxon-name-part-type="species">arnee</tp:taxon-name-part></tp:taxon-name></italic>
            </td><td rowspan="1" colspan="1">106.69</td><td rowspan="1" colspan="1">97.99</td><td rowspan="1" colspan="1">57.44</td><td rowspan="1" colspan="1">103.49</td><td rowspan="1" colspan="1">92.06</td><td rowspan="1" colspan="1">72.92</td><td rowspan="1" colspan="1">128.89</td><td rowspan="1" colspan="1">99.00</td><td rowspan="1" colspan="1">76.54</td><td rowspan="1" colspan="1">47.66</td><td rowspan="1" colspan="1">335.93</td><td rowspan="1" colspan="1">344.77</td><td rowspan="1" colspan="1">424.77</td><td rowspan="1" colspan="1">449.11</td></tr><tr><td rowspan="1" colspan="1">DMR-KS-05-03-31-10</td><td rowspan="1" colspan="1">
              <italic><tp:taxon-name><tp:taxon-name-part taxon-name-part-type="genus">Panolia</tp:taxon-name-part> <tp:taxon-name-part taxon-name-part-type="species">eldii</tp:taxon-name-part></tp:taxon-name></italic>
            </td><td rowspan="1" colspan="1">39.40</td><td rowspan="1" colspan="1">36.72</td><td rowspan="1" colspan="1">20.95</td><td rowspan="1" colspan="1">37.22</td><td rowspan="1" colspan="1">32.67</td><td rowspan="1" colspan="1">21.37</td><td rowspan="1" colspan="1">–</td><td rowspan="1" colspan="1">–</td><td rowspan="1" colspan="1">–</td><td rowspan="1" colspan="1">22.52</td><td rowspan="1" colspan="1">199.23</td><td rowspan="1" colspan="1">198.21</td><td rowspan="1" colspan="1">–</td><td rowspan="1" colspan="1">197.52</td></tr><tr><td rowspan="1" colspan="1">DMR-KS-05-04-11-3</td><td rowspan="1" colspan="1">
              <italic><tp:taxon-name><tp:taxon-name-part taxon-name-part-type="genus">Panolia</tp:taxon-name-part> <tp:taxon-name-part taxon-name-part-type="species">eldii</tp:taxon-name-part></tp:taxon-name></italic>
            </td><td rowspan="1" colspan="1">42.30</td><td rowspan="1" colspan="1">38.22</td><td rowspan="1" colspan="1">22.47</td><td rowspan="1" colspan="1">36.84</td><td rowspan="1" colspan="1">34.64</td><td rowspan="1" colspan="1">23.46</td><td rowspan="1" colspan="1">–</td><td rowspan="1" colspan="1">–</td><td rowspan="1" colspan="1">–</td><td rowspan="1" colspan="1">22.61</td><td rowspan="1" colspan="1">204.18</td><td rowspan="1" colspan="1">203.71</td><td rowspan="1" colspan="1">–</td><td rowspan="1" colspan="1">215.70</td></tr><tr><td rowspan="1" colspan="1">DMR-KS-05-03-19-16</td><td rowspan="1" colspan="1">
              <italic><tp:taxon-name><tp:taxon-name-part taxon-name-part-type="genus">Panolia</tp:taxon-name-part> <tp:taxon-name-part taxon-name-part-type="species">eldii</tp:taxon-name-part></tp:taxon-name></italic>
            </td><td rowspan="1" colspan="1">40.16</td><td rowspan="1" colspan="1">33.03</td><td rowspan="1" colspan="1">22.16</td><td rowspan="1" colspan="1">40.62</td><td rowspan="1" colspan="1">39.21</td><td rowspan="1" colspan="1">29.89</td><td rowspan="1" colspan="1">–</td><td rowspan="1" colspan="1">–</td><td rowspan="1" colspan="1">–</td><td rowspan="1" colspan="1">23.58</td><td rowspan="1" colspan="1">197.89</td><td rowspan="1" colspan="1">193.72</td><td rowspan="1" colspan="1">–</td><td rowspan="1" colspan="1">204.53</td></tr><tr><td rowspan="1" colspan="1">DMR-KS-05-03-25-9</td><td rowspan="1" colspan="1">
              <italic><tp:taxon-name><tp:taxon-name-part taxon-name-part-type="genus">Rusa</tp:taxon-name-part> <tp:taxon-name-part taxon-name-part-type="species">unicolor</tp:taxon-name-part></tp:taxon-name></italic>
            </td><td rowspan="1" colspan="1">55.06</td><td rowspan="1" colspan="1">53.58</td><td rowspan="1" colspan="1">28.92</td><td rowspan="1" colspan="1">–</td><td rowspan="1" colspan="1">–</td><td rowspan="1" colspan="1">–</td><td rowspan="1" colspan="1">–</td><td rowspan="1" colspan="1">–</td><td rowspan="1" colspan="1">–</td><td rowspan="1" colspan="1">–</td><td rowspan="1" colspan="1">–</td><td rowspan="1" colspan="1">–</td><td rowspan="1" colspan="1">–</td><td rowspan="1" colspan="1">–</td></tr><tr><td rowspan="1" colspan="1">DMR-KS-05-03-19-14</td><td rowspan="1" colspan="1">
              <italic><tp:taxon-name><tp:taxon-name-part taxon-name-part-type="genus">Rusa</tp:taxon-name-part> <tp:taxon-name-part taxon-name-part-type="species">unicolor</tp:taxon-name-part></tp:taxon-name></italic>
            </td><td rowspan="1" colspan="1">52.37</td><td rowspan="1" colspan="1">50.16</td><td rowspan="1" colspan="1">30.83</td><td rowspan="1" colspan="1">–</td><td rowspan="1" colspan="1">–</td><td rowspan="1" colspan="1">–</td><td rowspan="1" colspan="1">–</td><td rowspan="1" colspan="1">–</td><td rowspan="1" colspan="1">–</td><td rowspan="1" colspan="1">28.12</td><td rowspan="1" colspan="1">–</td><td rowspan="1" colspan="1">–</td><td rowspan="1" colspan="1">–</td><td rowspan="1" colspan="1">–</td></tr><tr><td rowspan="1" colspan="1">DMR-KS-05-03-26-19</td><td rowspan="1" colspan="1">
              <italic><tp:taxon-name><tp:taxon-name-part taxon-name-part-type="genus">Rusa</tp:taxon-name-part> <tp:taxon-name-part taxon-name-part-type="species">unicolor</tp:taxon-name-part></tp:taxon-name></italic>
            </td><td rowspan="1" colspan="1">–</td><td rowspan="1" colspan="1">–</td><td rowspan="1" colspan="1">–</td><td rowspan="1" colspan="1">43.12</td><td rowspan="1" colspan="1">41.08</td><td rowspan="1" colspan="1">32.20</td><td rowspan="1" colspan="1">–</td><td rowspan="1" colspan="1">–</td><td rowspan="1" colspan="1">–</td><td rowspan="1" colspan="1">24.83</td><td rowspan="1" colspan="1">–</td><td rowspan="1" colspan="1">–</td><td rowspan="1" colspan="1">–</td><td rowspan="1" colspan="1">–</td></tr><tr><td rowspan="1" colspan="16">
              <bold>Pelvis</bold>
            </td></tr><tr><td rowspan="1" colspan="1">
              <bold>Specimen</bold>
            </td><td rowspan="1" colspan="1">
              <bold>Taxa</bold>
            </td><td rowspan="1" colspan="1">
              <bold><abbrev xmlns:xlink="http://www.w3.org/1999/xlink" xlink:title="Greatest length" id="ABBRID0E13GO" xlink:type="simple">GL</abbrev></bold>
            </td><td rowspan="1" colspan="1">
              <bold><abbrev xmlns:xlink="http://www.w3.org/1999/xlink" xlink:title="Length of the acetabulum including the lip" id="ABBRID0ED4GO" xlink:type="simple">LA</abbrev></bold>
            </td><td rowspan="1" colspan="1">
              <bold><abbrev xmlns:xlink="http://www.w3.org/1999/xlink" xlink:title="Length of the symphysis" id="ABBRID0EM4GO" xlink:type="simple">LS</abbrev></bold>
            </td><td rowspan="1" colspan="1">
              <bold><abbrev xmlns:xlink="http://www.w3.org/1999/xlink" xlink:title="Smallest height of the shaft of ilium" id="ABBRID0EV4GO" xlink:type="simple">SH</abbrev></bold>
            </td><td rowspan="1" colspan="1">
              <bold><abbrev xmlns:xlink="http://www.w3.org/1999/xlink" xlink:title="Smallest breadth of the shaft of ilium" id="ABBRID0E54GO" xlink:type="simple">SB</abbrev></bold>
            </td><td rowspan="1" colspan="1">
              <bold><abbrev xmlns:xlink="http://www.w3.org/1999/xlink" xlink:title="Smallest circumference of the shaft of ilium" id="ABBRID0EH5GO" xlink:type="simple">SC</abbrev></bold>
            </td><td rowspan="1" colspan="1">
              <bold><abbrev xmlns:xlink="http://www.w3.org/1999/xlink" xlink:title="Inner length of the foramen obturatum" id="ABBRID0EQ5GO" xlink:type="simple">LFo</abbrev></bold>
            </td><td rowspan="1" colspan="1">
              <bold><abbrev xmlns:xlink="http://www.w3.org/1999/xlink" xlink:title="Greatest breadth across the Tubera coxarum–greatest breadth across the lateral angle" id="ABBRID0EZ5GO" xlink:type="simple">GBTc</abbrev></bold>
            </td><td rowspan="1" colspan="1">
              <bold><abbrev xmlns:xlink="http://www.w3.org/1999/xlink" xlink:title="Greatest breadth across the acetabula" id="ABBRID0EC6GO" xlink:type="simple">GBA</abbrev></bold>
            </td><td rowspan="1" colspan="1">
              <bold><abbrev xmlns:xlink="http://www.w3.org/1999/xlink" xlink:title="Greatest breadth across the Tubera ischiadica" id="ABBRID0EL6GO" xlink:type="simple">GBTi</abbrev></bold>
            </td><td rowspan="1" colspan="1">
              <bold><abbrev xmlns:xlink="http://www.w3.org/1999/xlink" xlink:title="Smallest breadth across the bodies of the Ischia" id="ABBRID0EU6GO" xlink:type="simple">SBI</abbrev></bold>
            </td><td rowspan="1" colspan="1"/><td rowspan="1" colspan="1"/><td rowspan="1" colspan="1"/></tr><tr><td rowspan="1" colspan="1">DMR-KS-05-03-10-11</td><td rowspan="1" colspan="1">
              <tp:taxon-name><tp:taxon-name-part taxon-name-part-type="genus">Stegodon</tp:taxon-name-part> <tp:taxon-name-part taxon-name-part-type="uncertainty-rank">cf.</tp:taxon-name-part> <tp:taxon-name-part taxon-name-part-type="species">orientalis</tp:taxon-name-part></tp:taxon-name></td><td rowspan="1" colspan="1">&gt; 855.79</td><td rowspan="1" colspan="1">148.93</td><td rowspan="1" colspan="1">–</td><td rowspan="1" colspan="1">139.18</td><td rowspan="1" colspan="1">66.29</td><td rowspan="1" colspan="1">399.46</td><td rowspan="1" colspan="1">206.77</td><td rowspan="1" colspan="1">–</td><td rowspan="1" colspan="1">–</td><td rowspan="1" colspan="1">–</td><td rowspan="1" colspan="1">–</td><td rowspan="1" colspan="1"/><td rowspan="1" colspan="1"/><td rowspan="1" colspan="1"/></tr><tr><td rowspan="1" colspan="1">DMR-KS-05-03-10-12</td><td rowspan="1" colspan="1">
              <tp:taxon-name><tp:taxon-name-part taxon-name-part-type="genus">Stegodon</tp:taxon-name-part> <tp:taxon-name-part taxon-name-part-type="uncertainty-rank">cf.</tp:taxon-name-part> <tp:taxon-name-part taxon-name-part-type="species">orientalis</tp:taxon-name-part></tp:taxon-name></td><td rowspan="1" colspan="1">&gt; 496.75</td><td rowspan="1" colspan="1">140.75</td><td rowspan="1" colspan="1">–</td><td rowspan="1" colspan="1">145.17</td><td rowspan="1" colspan="1">59.60</td><td rowspan="1" colspan="1">389.92</td><td rowspan="1" colspan="1">201.25</td><td rowspan="1" colspan="1">–</td><td rowspan="1" colspan="1">–</td><td rowspan="1" colspan="1">–</td><td rowspan="1" colspan="1">–</td><td rowspan="1" colspan="1"/><td rowspan="1" colspan="1"/><td rowspan="1" colspan="1"/></tr><tr><td rowspan="1" colspan="1">DMR-KS-05-04-1-25</td><td rowspan="1" colspan="1">
              <italic><tp:taxon-name><tp:taxon-name-part taxon-name-part-type="genus">Bubalus</tp:taxon-name-part> <tp:taxon-name-part taxon-name-part-type="species">arnee</tp:taxon-name-part></tp:taxon-name></italic>
            </td><td rowspan="1" colspan="1">494.85</td><td rowspan="1" colspan="1">96.57</td><td rowspan="1" colspan="1">149.23</td><td rowspan="1" colspan="1">70.55</td><td rowspan="1" colspan="1">35.81</td><td rowspan="1" colspan="1">256.67</td><td rowspan="1" colspan="1">103.24</td><td rowspan="1" colspan="1">517.48</td><td rowspan="1" colspan="1">303.98</td><td rowspan="1" colspan="1">319.25</td><td rowspan="1" colspan="1">204.37</td><td rowspan="1" colspan="1"/><td rowspan="1" colspan="1"/><td rowspan="1" colspan="1"/></tr><tr><td rowspan="1" colspan="16">
              <bold>Femur</bold>
            </td></tr><tr><td rowspan="1" colspan="1">
              <bold>Specimen</bold>
            </td><td rowspan="1" colspan="1">
              <bold>Taxa</bold>
            </td><td rowspan="1" colspan="1">
              <bold><abbrev xmlns:xlink="http://www.w3.org/1999/xlink" xlink:title="Greatest breadth of the proximal end" id="ABBRID0EOGHO" xlink:type="simple">Bp</abbrev></bold>
            </td><td rowspan="1" colspan="1">
              <bold><abbrev xmlns:xlink="http://www.w3.org/1999/xlink" xlink:title="Depth of the proximal end" id="ABBRID0EXGHO" xlink:type="simple">Dp</abbrev></bold>
            </td><td rowspan="1" colspan="1">
              <bold><abbrev xmlns:xlink="http://www.w3.org/1999/xlink" xlink:title="Greatest depth of the Caput femoris" id="ABBRID0EAHHO" xlink:type="simple">DC</abbrev></bold>
            </td><td rowspan="1" colspan="1">
              <bold><abbrev xmlns:xlink="http://www.w3.org/1999/xlink" xlink:title="Greatest breadth of the distal end" id="ABBRID0EJHHO" xlink:type="simple">Bd</abbrev></bold>
            </td><td rowspan="1" colspan="1">
              <bold><abbrev xmlns:xlink="http://www.w3.org/1999/xlink" xlink:title="Greatest breadth of the distal end" id="ABBRID0ESHHO" xlink:type="simple">Dd</abbrev></bold>
            </td><td rowspan="1" colspan="1">
              <bold><abbrev xmlns:xlink="http://www.w3.org/1999/xlink" xlink:title="Smallest breadth of diaphysis" id="ABBRID0E2HHO" xlink:type="simple">SD</abbrev></bold>
            </td><td rowspan="1" colspan="1">
              <bold><abbrev xmlns:xlink="http://www.w3.org/1999/xlink" xlink:title="Greatest length from the caput head" id="ABBRID0EEIHO" xlink:type="simple">GLC</abbrev></bold>
            </td><td rowspan="1" colspan="1">
              <bold><abbrev xmlns:xlink="http://www.w3.org/1999/xlink" xlink:title="Greatest length" id="ABBRID0ENIHO" xlink:type="simple">GL</abbrev></bold>
            </td><td rowspan="1" colspan="1"/><td rowspan="1" colspan="1"/><td rowspan="1" colspan="1"/><td rowspan="1" colspan="1"/><td rowspan="1" colspan="1"/><td rowspan="1" colspan="1"/></tr><tr><td rowspan="1" colspan="1">DMR-KS-05-03-10-4</td><td rowspan="1" colspan="1">
              <tp:taxon-name><tp:taxon-name-part taxon-name-part-type="genus">Stegodon</tp:taxon-name-part> <tp:taxon-name-part taxon-name-part-type="uncertainty-rank">cf.</tp:taxon-name-part> <tp:taxon-name-part taxon-name-part-type="species">orientalis</tp:taxon-name-part></tp:taxon-name></td><td rowspan="1" colspan="1">–</td><td rowspan="1" colspan="1">–</td><td rowspan="1" colspan="1">125.14</td><td rowspan="1" colspan="1">178.16</td><td rowspan="1" colspan="1">211.72</td><td rowspan="1" colspan="1">126.18</td><td rowspan="1" colspan="1">–</td><td rowspan="1" colspan="1">–</td><td rowspan="1" colspan="1"/><td rowspan="1" colspan="1"/><td rowspan="1" colspan="1"/><td rowspan="1" colspan="1"/><td rowspan="1" colspan="1"/><td rowspan="1" colspan="1"/></tr><tr><td rowspan="1" colspan="1">DMR-KS-05-03-00-63</td><td rowspan="1" colspan="1">
              <italic><tp:taxon-name><tp:taxon-name-part taxon-name-part-type="genus">Rhinoceros</tp:taxon-name-part> <tp:taxon-name-part taxon-name-part-type="species">unicornis</tp:taxon-name-part></tp:taxon-name></italic>
            </td><td rowspan="1" colspan="1">–</td><td rowspan="1" colspan="1">–</td><td rowspan="1" colspan="1">–</td><td rowspan="1" colspan="1">140.58</td><td rowspan="1" colspan="1">183.17</td><td rowspan="1" colspan="1">46.21</td><td rowspan="1" colspan="1">–</td><td rowspan="1" colspan="1">–</td><td rowspan="1" colspan="1"/><td rowspan="1" colspan="1"/><td rowspan="1" colspan="1"/><td rowspan="1" colspan="1"/><td rowspan="1" colspan="1"/><td rowspan="1" colspan="1"/></tr><tr><td rowspan="1" colspan="1">DMR-KS-05-03-9-2</td><td rowspan="1" colspan="1">
              <italic><tp:taxon-name><tp:taxon-name-part taxon-name-part-type="genus">Bos</tp:taxon-name-part> <tp:taxon-name-part taxon-name-part-type="species">gaurus</tp:taxon-name-part></tp:taxon-name></italic>
            </td><td rowspan="1" colspan="1">124.57</td><td rowspan="1" colspan="1">66.64</td><td rowspan="1" colspan="1">52.31</td><td rowspan="1" colspan="1">106.89</td><td rowspan="1" colspan="1">138.24</td><td rowspan="1" colspan="1">46.15</td><td rowspan="1" colspan="1">405.57</td><td rowspan="1" colspan="1">419.28</td><td rowspan="1" colspan="1"/><td rowspan="1" colspan="1"/><td rowspan="1" colspan="1"/><td rowspan="1" colspan="1"/><td rowspan="1" colspan="1"/><td rowspan="1" colspan="1"/></tr><tr><td rowspan="1" colspan="1">DMR-KS-05-04-30-1</td><td rowspan="1" colspan="1">
              <italic><tp:taxon-name><tp:taxon-name-part taxon-name-part-type="genus">Bos</tp:taxon-name-part> <tp:taxon-name-part taxon-name-part-type="species">gaurus</tp:taxon-name-part></tp:taxon-name></italic>
            </td><td rowspan="1" colspan="1">150.06</td><td rowspan="1" colspan="1">&gt; 65.51</td><td rowspan="1" colspan="1">59.63</td><td rowspan="1" colspan="1">–</td><td rowspan="1" colspan="1">–</td><td rowspan="1" colspan="1">–</td><td rowspan="1" colspan="1">–</td><td rowspan="1" colspan="1">–</td><td rowspan="1" colspan="1"/><td rowspan="1" colspan="1"/><td rowspan="1" colspan="1"/><td rowspan="1" colspan="1"/><td rowspan="1" colspan="1"/><td rowspan="1" colspan="1"/></tr><tr><td rowspan="1" colspan="1">DMR-KS-05-04-1-1</td><td rowspan="1" colspan="1">
              <italic><tp:taxon-name><tp:taxon-name-part taxon-name-part-type="genus">Bubalus</tp:taxon-name-part> <tp:taxon-name-part taxon-name-part-type="species">arnee</tp:taxon-name-part></tp:taxon-name></italic>
            </td><td rowspan="1" colspan="1">160.51</td><td rowspan="1" colspan="1">80.69</td><td rowspan="1" colspan="1">66.76</td><td rowspan="1" colspan="1">128.54</td><td rowspan="1" colspan="1">156.98</td><td rowspan="1" colspan="1">54.05</td><td rowspan="1" colspan="1">420.18</td><td rowspan="1" colspan="1">447.15</td><td rowspan="1" colspan="1"/><td rowspan="1" colspan="1"/><td rowspan="1" colspan="1"/><td rowspan="1" colspan="1"/><td rowspan="1" colspan="1"/><td rowspan="1" colspan="1"/></tr><tr><td rowspan="1" colspan="1">DMR-KS-05-04-1-2</td><td rowspan="1" colspan="1">
              <italic><tp:taxon-name><tp:taxon-name-part taxon-name-part-type="genus">Bubalus</tp:taxon-name-part> <tp:taxon-name-part taxon-name-part-type="species">arnee</tp:taxon-name-part></tp:taxon-name></italic>
            </td><td rowspan="1" colspan="1">165.98</td><td rowspan="1" colspan="1">84.20</td><td rowspan="1" colspan="1">67.30</td><td rowspan="1" colspan="1">130.92</td><td rowspan="1" colspan="1">156.78</td><td rowspan="1" colspan="1">55.12</td><td rowspan="1" colspan="1">425.66</td><td rowspan="1" colspan="1">442.68</td><td rowspan="1" colspan="1"/><td rowspan="1" colspan="1"/><td rowspan="1" colspan="1"/><td rowspan="1" colspan="1"/><td rowspan="1" colspan="1"/><td rowspan="1" colspan="1"/></tr><tr><td rowspan="1" colspan="1">DMR-KS-05-03-20-8</td><td rowspan="1" colspan="1">
              <italic><tp:taxon-name><tp:taxon-name-part taxon-name-part-type="genus">Bubalus</tp:taxon-name-part> <tp:taxon-name-part taxon-name-part-type="species">arnee</tp:taxon-name-part></tp:taxon-name></italic>
            </td><td rowspan="1" colspan="1">–</td><td rowspan="1" colspan="1">–</td><td rowspan="1" colspan="1">–</td><td rowspan="1" colspan="1">124.57</td><td rowspan="1" colspan="1">181.53</td><td rowspan="1" colspan="1">–</td><td rowspan="1" colspan="1">–</td><td rowspan="1" colspan="1">–</td><td rowspan="1" colspan="1"/><td rowspan="1" colspan="1"/><td rowspan="1" colspan="1"/><td rowspan="1" colspan="1"/><td rowspan="1" colspan="1"/><td rowspan="1" colspan="1"/></tr><tr><td rowspan="1" colspan="1">DMR-KS-05-03-27-4</td><td rowspan="1" colspan="1">
              <italic><tp:taxon-name><tp:taxon-name-part taxon-name-part-type="genus">Axis</tp:taxon-name-part> <tp:taxon-name-part taxon-name-part-type="species">axis</tp:taxon-name-part></tp:taxon-name></italic>
            </td><td rowspan="1" colspan="1">–</td><td rowspan="1" colspan="1">–</td><td rowspan="1" colspan="1">–</td><td rowspan="1" colspan="1">50.49</td><td rowspan="1" colspan="1">69.42</td><td rowspan="1" colspan="1">–</td><td rowspan="1" colspan="1">–</td><td rowspan="1" colspan="1">–</td><td rowspan="1" colspan="1"/><td rowspan="1" colspan="1"/><td rowspan="1" colspan="1"/><td rowspan="1" colspan="1"/><td rowspan="1" colspan="1"/><td rowspan="1" colspan="1"/></tr><tr><td rowspan="1" colspan="1">DMR-KS-05-03-27-11</td><td rowspan="1" colspan="1">
              <italic><tp:taxon-name><tp:taxon-name-part taxon-name-part-type="genus">Panolia</tp:taxon-name-part> <tp:taxon-name-part taxon-name-part-type="species">eldii</tp:taxon-name-part></tp:taxon-name></italic>
            </td><td rowspan="1" colspan="1">66.29</td><td rowspan="1" colspan="1">31.42</td><td rowspan="1" colspan="1">28.4</td><td rowspan="1" colspan="1">52.67</td><td rowspan="1" colspan="1">70.12</td><td rowspan="1" colspan="1">21.97</td><td rowspan="1" colspan="1">–</td><td rowspan="1" colspan="1">–</td><td rowspan="1" colspan="1"/><td rowspan="1" colspan="1"/><td rowspan="1" colspan="1"/><td rowspan="1" colspan="1"/><td rowspan="1" colspan="1"/><td rowspan="1" colspan="1"/></tr><tr><td rowspan="1" colspan="1">DMR-KS-05-03-17-36</td><td rowspan="1" colspan="1">
              <italic><tp:taxon-name><tp:taxon-name-part taxon-name-part-type="genus">Panolia</tp:taxon-name-part> <tp:taxon-name-part taxon-name-part-type="species">eldii</tp:taxon-name-part></tp:taxon-name></italic>
            </td><td rowspan="1" colspan="1">68.57</td><td rowspan="1" colspan="1">35.49</td><td rowspan="1" colspan="1">28.73</td><td rowspan="1" colspan="1">56.56</td><td rowspan="1" colspan="1">73.06</td><td rowspan="1" colspan="1">21.97</td><td rowspan="1" colspan="1">251.58</td><td rowspan="1" colspan="1">–</td><td rowspan="1" colspan="1"/><td rowspan="1" colspan="1"/><td rowspan="1" colspan="1"/><td rowspan="1" colspan="1"/><td rowspan="1" colspan="1"/><td rowspan="1" colspan="1"/></tr><tr><td rowspan="1" colspan="1">DMR-KS-05-03-28-20</td><td rowspan="1" colspan="1">
              <italic><tp:taxon-name><tp:taxon-name-part taxon-name-part-type="genus">Panolia</tp:taxon-name-part> <tp:taxon-name-part taxon-name-part-type="species">eldii</tp:taxon-name-part></tp:taxon-name></italic>
            </td><td rowspan="1" colspan="1">–</td><td rowspan="1" colspan="1">–</td><td rowspan="1" colspan="1">–</td><td rowspan="1" colspan="1">53.72</td><td rowspan="1" colspan="1">72.00</td><td rowspan="1" colspan="1">–</td><td rowspan="1" colspan="1">–</td><td rowspan="1" colspan="1">–</td><td rowspan="1" colspan="1"/><td rowspan="1" colspan="1"/><td rowspan="1" colspan="1"/><td rowspan="1" colspan="1"/><td rowspan="1" colspan="1"/><td rowspan="1" colspan="1"/></tr><tr><td rowspan="1" colspan="1">DMR-KS-05-04-05-38</td><td rowspan="1" colspan="1">
              <italic><tp:taxon-name><tp:taxon-name-part taxon-name-part-type="genus">Panolia</tp:taxon-name-part> <tp:taxon-name-part taxon-name-part-type="species">eldii</tp:taxon-name-part></tp:taxon-name></italic>
            </td><td rowspan="1" colspan="1">67.59</td><td rowspan="1" colspan="1">35.21</td><td rowspan="1" colspan="1">27.74</td><td rowspan="1" colspan="1">–</td><td rowspan="1" colspan="1">–</td><td rowspan="1" colspan="1">–</td><td rowspan="1" colspan="1">–</td><td rowspan="1" colspan="1">–</td><td rowspan="1" colspan="1"/><td rowspan="1" colspan="1"/><td rowspan="1" colspan="1"/><td rowspan="1" colspan="1"/><td rowspan="1" colspan="1"/><td rowspan="1" colspan="1"/></tr><tr><td rowspan="1" colspan="1">DMR-KS-05-03-00-119</td><td rowspan="1" colspan="1">
              <italic><tp:taxon-name><tp:taxon-name-part taxon-name-part-type="genus">Panolia</tp:taxon-name-part> <tp:taxon-name-part taxon-name-part-type="species">eldii</tp:taxon-name-part></tp:taxon-name></italic>
            </td><td rowspan="1" colspan="1">–</td><td rowspan="1" colspan="1">–</td><td rowspan="1" colspan="1">–</td><td rowspan="1" colspan="1">51.60</td><td rowspan="1" colspan="1">71.30</td><td rowspan="1" colspan="1">&lt; 22.94</td><td rowspan="1" colspan="1">–</td><td rowspan="1" colspan="1">–</td><td rowspan="1" colspan="1"/><td rowspan="1" colspan="1"/><td rowspan="1" colspan="1"/><td rowspan="1" colspan="1"/><td rowspan="1" colspan="1"/><td rowspan="1" colspan="1"/></tr><tr><td rowspan="1" colspan="1">DMR-KS-05-03-19-2</td><td rowspan="1" colspan="1">
              <italic><tp:taxon-name><tp:taxon-name-part taxon-name-part-type="genus">Panolia</tp:taxon-name-part> <tp:taxon-name-part taxon-name-part-type="species">eldii</tp:taxon-name-part></tp:taxon-name></italic>
            </td><td rowspan="1" colspan="1">–</td><td rowspan="1" colspan="1">–</td><td rowspan="1" colspan="1">–</td><td rowspan="1" colspan="1">51.85</td><td rowspan="1" colspan="1">73.23</td><td rowspan="1" colspan="1">&lt; 26.51</td><td rowspan="1" colspan="1">–</td><td rowspan="1" colspan="1">–</td><td rowspan="1" colspan="1"/><td rowspan="1" colspan="1"/><td rowspan="1" colspan="1"/><td rowspan="1" colspan="1"/><td rowspan="1" colspan="1"/><td rowspan="1" colspan="1"/></tr><tr><td rowspan="1" colspan="1">DMR-KS-05-08-16-1</td><td rowspan="1" colspan="1">
              <italic><tp:taxon-name><tp:taxon-name-part taxon-name-part-type="genus">Panolia</tp:taxon-name-part> <tp:taxon-name-part taxon-name-part-type="species">eldii</tp:taxon-name-part></tp:taxon-name></italic>
            </td><td rowspan="1" colspan="1">59.40</td><td rowspan="1" colspan="1">32.32</td><td rowspan="1" colspan="1">26.14</td><td rowspan="1" colspan="1">–</td><td rowspan="1" colspan="1">–</td><td rowspan="1" colspan="1">–</td><td rowspan="1" colspan="1">–</td><td rowspan="1" colspan="1">–</td><td rowspan="1" colspan="1"/><td rowspan="1" colspan="1"/><td rowspan="1" colspan="1"/><td rowspan="1" colspan="1"/><td rowspan="1" colspan="1"/><td rowspan="1" colspan="1"/></tr><tr><td rowspan="1" colspan="1">DMR-KS-05-04-11-2</td><td rowspan="1" colspan="1">
              <italic><tp:taxon-name><tp:taxon-name-part taxon-name-part-type="genus">Rusa</tp:taxon-name-part> <tp:taxon-name-part taxon-name-part-type="species">unicolor</tp:taxon-name-part></tp:taxon-name></italic>
            </td><td rowspan="1" colspan="1">–</td><td rowspan="1" colspan="1">–</td><td rowspan="1" colspan="1">–</td><td rowspan="1" colspan="1">55.20</td><td rowspan="1" colspan="1">69.90</td><td rowspan="1" colspan="1">22.54</td><td rowspan="1" colspan="1">–</td><td rowspan="1" colspan="1">–</td><td rowspan="1" colspan="1"/><td rowspan="1" colspan="1"/><td rowspan="1" colspan="1"/><td rowspan="1" colspan="1"/><td rowspan="1" colspan="1"/><td rowspan="1" colspan="1"/></tr><tr><td rowspan="1" colspan="1">DMR-KS-05-03-19-7</td><td rowspan="1" colspan="1">
              <italic><tp:taxon-name><tp:taxon-name-part taxon-name-part-type="genus">Rusa</tp:taxon-name-part> <tp:taxon-name-part taxon-name-part-type="species">unicolor</tp:taxon-name-part></tp:taxon-name></italic>
            </td><td rowspan="1" colspan="1">67.01</td><td rowspan="1" colspan="1">44.50</td><td rowspan="1" colspan="1">28.58</td><td rowspan="1" colspan="1">–</td><td rowspan="1" colspan="1">–</td><td rowspan="1" colspan="1">21.72</td><td rowspan="1" colspan="1">–</td><td rowspan="1" colspan="1">–</td><td rowspan="1" colspan="1"/><td rowspan="1" colspan="1"/><td rowspan="1" colspan="1"/><td rowspan="1" colspan="1"/><td rowspan="1" colspan="1"/><td rowspan="1" colspan="1"/></tr><tr><td rowspan="1" colspan="1">DMR-KS-05-03-12-2*</td><td rowspan="1" colspan="1">
              <italic><tp:taxon-name><tp:taxon-name-part taxon-name-part-type="genus">Rusa</tp:taxon-name-part> <tp:taxon-name-part taxon-name-part-type="species">unicolor</tp:taxon-name-part></tp:taxon-name></italic>
            </td><td rowspan="1" colspan="1">48.57</td><td rowspan="1" colspan="1">31.96</td><td rowspan="1" colspan="1">–</td><td rowspan="1" colspan="1">–</td><td rowspan="1" colspan="1">–</td><td rowspan="1" colspan="1">18.91</td><td rowspan="1" colspan="1">–</td><td rowspan="1" colspan="1">–</td><td rowspan="1" colspan="1"/><td rowspan="1" colspan="1"/><td rowspan="1" colspan="1"/><td rowspan="1" colspan="1"/><td rowspan="1" colspan="1"/><td rowspan="1" colspan="1"/></tr><tr><td rowspan="1" colspan="1">DMR-KS-05-03-26-5</td><td rowspan="1" colspan="1">
              <italic><tp:taxon-name><tp:taxon-name-part taxon-name-part-type="genus">Rusa</tp:taxon-name-part> <tp:taxon-name-part taxon-name-part-type="species">unicolor</tp:taxon-name-part></tp:taxon-name></italic>
            </td><td rowspan="1" colspan="1">&gt; 77.29</td><td rowspan="1" colspan="1">42.06</td><td rowspan="1" colspan="1">37.82</td><td rowspan="1" colspan="1">–</td><td rowspan="1" colspan="1">–</td><td rowspan="1" colspan="1">30.98</td><td rowspan="1" colspan="1">–</td><td rowspan="1" colspan="1">–</td><td rowspan="1" colspan="1"/><td rowspan="1" colspan="1"/><td rowspan="1" colspan="1"/><td rowspan="1" colspan="1"/><td rowspan="1" colspan="1"/><td rowspan="1" colspan="1"/></tr><tr><td rowspan="1" colspan="1">DMR-KS-05-04-30-9</td><td rowspan="1" colspan="1">
              <italic><tp:taxon-name><tp:taxon-name-part taxon-name-part-type="genus">Rusa</tp:taxon-name-part> <tp:taxon-name-part taxon-name-part-type="species">unicolor</tp:taxon-name-part></tp:taxon-name></italic>
            </td><td rowspan="1" colspan="1">–</td><td rowspan="1" colspan="1">–</td><td rowspan="1" colspan="1">–</td><td rowspan="1" colspan="1">54.46</td><td rowspan="1" colspan="1">69.12</td><td rowspan="1" colspan="1">21.85</td><td rowspan="1" colspan="1">–</td><td rowspan="1" colspan="1">–</td><td rowspan="1" colspan="1"/><td rowspan="1" colspan="1"/><td rowspan="1" colspan="1"/><td rowspan="1" colspan="1"/><td rowspan="1" colspan="1"/><td rowspan="1" colspan="1"/></tr><tr><td rowspan="1" colspan="1">DMR-KS-05-04-19-10</td><td rowspan="1" colspan="1">
              <italic><tp:taxon-name><tp:taxon-name-part taxon-name-part-type="genus">Rusa</tp:taxon-name-part> <tp:taxon-name-part taxon-name-part-type="species">unicolor</tp:taxon-name-part></tp:taxon-name></italic>
            </td><td rowspan="1" colspan="1">–</td><td rowspan="1" colspan="1">–</td><td rowspan="1" colspan="1">–</td><td rowspan="1" colspan="1">48.39</td><td rowspan="1" colspan="1">53.48</td><td rowspan="1" colspan="1">23.49</td><td rowspan="1" colspan="1">–</td><td rowspan="1" colspan="1">–</td><td rowspan="1" colspan="1"/><td rowspan="1" colspan="1"/><td rowspan="1" colspan="1"/><td rowspan="1" colspan="1"/><td rowspan="1" colspan="1"/><td rowspan="1" colspan="1"/></tr><tr><td rowspan="1" colspan="10">
              <bold>Tibia</bold>
            </td><td rowspan="1" colspan="1"/><td rowspan="1" colspan="1"/><td rowspan="1" colspan="1"/><td rowspan="1" colspan="1"/><td rowspan="1" colspan="1"/><td rowspan="1" colspan="1"/></tr><tr><td rowspan="1" colspan="1">
              <bold>Specimen</bold>
            </td><td rowspan="1" colspan="1">
              <bold>Taxa</bold>
            </td><td rowspan="1" colspan="1">
              <bold><abbrev xmlns:xlink="http://www.w3.org/1999/xlink" xlink:title="Greatest breadth of the proximal end" id="ABBRID0E1RIO" xlink:type="simple">Bp</abbrev></bold>
            </td><td rowspan="1" colspan="1">
              <bold><abbrev xmlns:xlink="http://www.w3.org/1999/xlink" xlink:title="Depth of the proximal end" id="ABBRID0EDSIO" xlink:type="simple">Dp</abbrev></bold>
            </td><td rowspan="1" colspan="1">
              <bold><abbrev xmlns:xlink="http://www.w3.org/1999/xlink" xlink:title="Greatest breadth of the distal end" id="ABBRID0EMSIO" xlink:type="simple">Bd</abbrev></bold>
            </td><td rowspan="1" colspan="1">
              <bold><abbrev xmlns:xlink="http://www.w3.org/1999/xlink" xlink:title="Greatest breadth of the distal end" id="ABBRID0EVSIO" xlink:type="simple">Dd</abbrev></bold>
            </td><td rowspan="1" colspan="1">
              <bold><abbrev xmlns:xlink="http://www.w3.org/1999/xlink" xlink:title="Smallest breadth of diaphysis" id="ABBRID0E5SIO" xlink:type="simple">SD</abbrev></bold>
            </td><td rowspan="1" colspan="1">
              <bold><abbrev xmlns:xlink="http://www.w3.org/1999/xlink" xlink:title="Length of the lateral part" id="ABBRID0EHTIO" xlink:type="simple">Ll</abbrev></bold>
            </td><td rowspan="1" colspan="1">
              <bold><abbrev xmlns:xlink="http://www.w3.org/1999/xlink" xlink:title="Greatest length" id="ABBRID0EQTIO" xlink:type="simple">GL</abbrev></bold>
            </td><td rowspan="1" colspan="1"/><td rowspan="1" colspan="1"/><td rowspan="1" colspan="1"/><td rowspan="1" colspan="1"/><td rowspan="1" colspan="1"/><td rowspan="1" colspan="1"/><td rowspan="1" colspan="1"/></tr><tr><td rowspan="1" colspan="1">DMR-KS-05-03-00-52</td><td rowspan="1" colspan="1">
              <italic><tp:taxon-name><tp:taxon-name-part taxon-name-part-type="genus">Rhinoceros</tp:taxon-name-part> <tp:taxon-name-part taxon-name-part-type="species">sondaicus</tp:taxon-name-part></tp:taxon-name></italic>
            </td><td rowspan="1" colspan="1">–</td><td rowspan="1" colspan="1">–</td><td rowspan="1" colspan="1">94.95</td><td rowspan="1" colspan="1">&gt; 74.11</td><td rowspan="1" colspan="1">–</td><td rowspan="1" colspan="1">–</td><td rowspan="1" colspan="1">–</td><td rowspan="1" colspan="1"/><td rowspan="1" colspan="1"/><td rowspan="1" colspan="1"/><td rowspan="1" colspan="1"/><td rowspan="1" colspan="1"/><td rowspan="1" colspan="1"/><td rowspan="1" colspan="1"/></tr><tr><td rowspan="1" colspan="1">DMR-KS-05-04-1-11</td><td rowspan="1" colspan="1">
              <italic><tp:taxon-name><tp:taxon-name-part taxon-name-part-type="genus">Bubalus</tp:taxon-name-part> <tp:taxon-name-part taxon-name-part-type="species">arnee</tp:taxon-name-part></tp:taxon-name></italic>
            </td><td rowspan="1" colspan="1">132.04</td><td rowspan="1" colspan="1">125.08</td><td rowspan="1" colspan="1">87.26</td><td rowspan="1" colspan="1">69.54</td><td rowspan="1" colspan="1">55.84</td><td rowspan="1" colspan="1">363.36</td><td rowspan="1" colspan="1">437.17</td><td rowspan="1" colspan="1"/><td rowspan="1" colspan="1"/><td rowspan="1" colspan="1"/><td rowspan="1" colspan="1"/><td rowspan="1" colspan="1"/><td rowspan="1" colspan="1"/><td rowspan="1" colspan="1"/></tr><tr><td rowspan="1" colspan="1">DMR-KS-05-04-1-3</td><td rowspan="1" colspan="1">
              <italic><tp:taxon-name><tp:taxon-name-part taxon-name-part-type="genus">Bubalus</tp:taxon-name-part> <tp:taxon-name-part taxon-name-part-type="species">arnee</tp:taxon-name-part></tp:taxon-name></italic>
            </td><td rowspan="1" colspan="1">128.45</td><td rowspan="1" colspan="1">121.16</td><td rowspan="1" colspan="1">86.15</td><td rowspan="1" colspan="1">68.95</td><td rowspan="1" colspan="1">52.64</td><td rowspan="1" colspan="1">385.14</td><td rowspan="1" colspan="1">415.56</td><td rowspan="1" colspan="1"/><td rowspan="1" colspan="1"/><td rowspan="1" colspan="1"/><td rowspan="1" colspan="1"/><td rowspan="1" colspan="1"/><td rowspan="1" colspan="1"/><td rowspan="1" colspan="1"/></tr><tr><td rowspan="1" colspan="1">DMR-KS-05-03-20-9</td><td rowspan="1" colspan="1">
              <italic><tp:taxon-name><tp:taxon-name-part taxon-name-part-type="genus">Bubalus</tp:taxon-name-part> <tp:taxon-name-part taxon-name-part-type="species">arnee</tp:taxon-name-part></tp:taxon-name></italic>
            </td><td rowspan="1" colspan="1">126.74</td><td rowspan="1" colspan="1">106.22</td><td rowspan="1" colspan="1">88.37</td><td rowspan="1" colspan="1">64.62</td><td rowspan="1" colspan="1">53.42</td><td rowspan="1" colspan="1">354.45</td><td rowspan="1" colspan="1">406.77</td><td rowspan="1" colspan="1"/><td rowspan="1" colspan="1"/><td rowspan="1" colspan="1"/><td rowspan="1" colspan="1"/><td rowspan="1" colspan="1"/><td rowspan="1" colspan="1"/><td rowspan="1" colspan="1"/></tr><tr><td rowspan="1" colspan="1">DMR-KS-05-03-28-16</td><td rowspan="1" colspan="1">
              <italic><tp:taxon-name><tp:taxon-name-part taxon-name-part-type="genus">Rusa</tp:taxon-name-part> <tp:taxon-name-part taxon-name-part-type="species">unicolor</tp:taxon-name-part></tp:taxon-name></italic>
            </td><td rowspan="1" colspan="1">79.37</td><td rowspan="1" colspan="1">72.45</td><td rowspan="1" colspan="1">47.53</td><td rowspan="1" colspan="1">37.44</td><td rowspan="1" colspan="1">30.61</td><td rowspan="1" colspan="1">300.01</td><td rowspan="1" colspan="1">317.52</td><td rowspan="1" colspan="1"/><td rowspan="1" colspan="1"/><td rowspan="1" colspan="1"/><td rowspan="1" colspan="1"/><td rowspan="1" colspan="1"/><td rowspan="1" colspan="1"/><td rowspan="1" colspan="1"/></tr><tr><td rowspan="1" colspan="1">DMR-KS-05-04-04-1</td><td rowspan="1" colspan="1">
              <italic><tp:taxon-name><tp:taxon-name-part taxon-name-part-type="genus">Macaca</tp:taxon-name-part></tp:taxon-name></italic> sp.</td><td rowspan="1" colspan="1">27.50</td><td rowspan="1" colspan="1">21.46</td><td rowspan="1" colspan="1">18.12</td><td rowspan="1" colspan="1">12.95</td><td rowspan="1" colspan="1">8.77</td><td rowspan="1" colspan="1">158.71</td><td rowspan="1" colspan="1">167.57</td><td rowspan="1" colspan="1"/><td rowspan="1" colspan="1"/><td rowspan="1" colspan="1"/><td rowspan="1" colspan="1"/><td rowspan="1" colspan="1"/><td rowspan="1" colspan="1"/><td rowspan="1" colspan="1"/></tr><tr><td rowspan="1" colspan="9">
              <bold>Fibula</bold>
            </td><td rowspan="1" colspan="1"/><td rowspan="1" colspan="1"/><td rowspan="1" colspan="1"/><td rowspan="1" colspan="1"/><td rowspan="1" colspan="1"/><td rowspan="1" colspan="1"/><td rowspan="1" colspan="1"/></tr><tr><td rowspan="1" colspan="1">
              <bold>Specimen</bold>
            </td><td rowspan="1" colspan="1">
              <bold>Taxa</bold>
            </td><td rowspan="1" colspan="1">
              <bold><abbrev xmlns:xlink="http://www.w3.org/1999/xlink" xlink:title="Greatest length" id="ABBRID0E3AJO" xlink:type="simple">GL</abbrev></bold>
            </td><td rowspan="1" colspan="1"/><td rowspan="1" colspan="1"/><td rowspan="1" colspan="1"/><td rowspan="1" colspan="1"/><td rowspan="1" colspan="1"/><td rowspan="1" colspan="1"/><td rowspan="1" colspan="1"/><td rowspan="1" colspan="1"/><td rowspan="1" colspan="1"/><td rowspan="1" colspan="1"/><td rowspan="1" colspan="1"/><td rowspan="1" colspan="1"/><td rowspan="1" colspan="1"/></tr><tr><td rowspan="1" colspan="1">DMR-KS-05-03-00-124</td><td rowspan="1" colspan="1">
              <tp:taxon-name><tp:taxon-name-part taxon-name-part-type="genus">Stegodon</tp:taxon-name-part> <tp:taxon-name-part taxon-name-part-type="uncertainty-rank">cf.</tp:taxon-name-part> <tp:taxon-name-part taxon-name-part-type="species">orientalis</tp:taxon-name-part></tp:taxon-name></td><td rowspan="1" colspan="1">&gt; 354.56</td><td rowspan="1" colspan="1"/><td rowspan="1" colspan="1"/><td rowspan="1" colspan="1"/><td rowspan="1" colspan="1"/><td rowspan="1" colspan="1"/><td rowspan="1" colspan="1"/><td rowspan="1" colspan="1"/><td rowspan="1" colspan="1"/><td rowspan="1" colspan="1"/><td rowspan="1" colspan="1"/><td rowspan="1" colspan="1"/><td rowspan="1" colspan="1"/><td rowspan="1" colspan="1"/></tr><tr><td rowspan="1" colspan="11">
              <bold>Metacarpus</bold>
            </td><td rowspan="1" colspan="1"/><td rowspan="1" colspan="1"/><td rowspan="1" colspan="1"/><td rowspan="1" colspan="1"/><td rowspan="1" colspan="1"/></tr><tr><td rowspan="1" colspan="1">
              <bold>Specimen</bold>
            </td><td rowspan="1" colspan="1">
              <bold>Taxa</bold>
            </td><td rowspan="1" colspan="1">
              <bold><abbrev xmlns:xlink="http://www.w3.org/1999/xlink" xlink:title="Greatest breadth of the proximal end" id="ABBRID0ELFJO" xlink:type="simple">Bp</abbrev></bold>
            </td><td rowspan="1" colspan="1">
              <bold><abbrev xmlns:xlink="http://www.w3.org/1999/xlink" xlink:title="Depth of the proximal end" id="ABBRID0EUFJO" xlink:type="simple">Dp</abbrev></bold>
            </td><td rowspan="1" colspan="1">
              <bold><abbrev xmlns:xlink="http://www.w3.org/1999/xlink" xlink:title="Greatest breadth of the distal end" id="ABBRID0E4FJO" xlink:type="simple">Bd</abbrev></bold>
            </td><td rowspan="1" colspan="1">
              <bold><abbrev xmlns:xlink="http://www.w3.org/1999/xlink" xlink:title="Greatest breadth of the distal end" id="ABBRID0EGGJO" xlink:type="simple">Dd</abbrev></bold>
            </td><td rowspan="1" colspan="1">
              <bold><abbrev xmlns:xlink="http://www.w3.org/1999/xlink" xlink:title="Smallest depth of the diaphysis for metapodials only" id="ABBRID0EPGJO" xlink:type="simple">DD</abbrev></bold>
            </td><td rowspan="1" colspan="1">
              <bold><abbrev xmlns:xlink="http://www.w3.org/1999/xlink" xlink:title="Smallest breadth of diaphysis" id="ABBRID0EYGJO" xlink:type="simple">SD</abbrev></bold>
            </td><td rowspan="1" colspan="1">
              <bold><abbrev xmlns:xlink="http://www.w3.org/1999/xlink" xlink:title="Length of the lateral part" id="ABBRID0EBHJO" xlink:type="simple">Ll</abbrev></bold>
            </td><td rowspan="1" colspan="1">
              <bold><abbrev xmlns:xlink="http://www.w3.org/1999/xlink" xlink:title="Greatest length of the lateral part" id="ABBRID0EKHJO" xlink:type="simple">GLl</abbrev></bold>
            </td><td rowspan="1" colspan="1">
              <bold><abbrev xmlns:xlink="http://www.w3.org/1999/xlink" xlink:title="Greatest length" id="ABBRID0ETHJO" xlink:type="simple">GL</abbrev></bold>
            </td><td rowspan="1" colspan="1"/><td rowspan="1" colspan="1"/><td rowspan="1" colspan="1"/><td rowspan="1" colspan="1"/><td rowspan="1" colspan="1"/></tr><tr><td rowspan="1" colspan="1">DMR-KS-05-03-28-29</td><td rowspan="1" colspan="1">
              <italic><tp:taxon-name><tp:taxon-name-part taxon-name-part-type="genus">Rhinoceros</tp:taxon-name-part> <tp:taxon-name-part taxon-name-part-type="species">sondaicus</tp:taxon-name-part></tp:taxon-name></italic>
            </td><td rowspan="1" colspan="1">53.45</td><td rowspan="1" colspan="1">42.75</td><td rowspan="1" colspan="1">48.53</td><td rowspan="1" colspan="1">39.70</td><td rowspan="1" colspan="1">–</td><td rowspan="1" colspan="1">40.32</td><td rowspan="1" colspan="1">–</td><td rowspan="1" colspan="1">–</td><td rowspan="1" colspan="1">152.50</td><td rowspan="1" colspan="1"/><td rowspan="1" colspan="1"/><td rowspan="1" colspan="1"/><td rowspan="1" colspan="1"/><td rowspan="1" colspan="1"/></tr><tr><td rowspan="1" colspan="1">DMR-KS-05-03-22-49</td><td rowspan="1" colspan="1">
              <italic><tp:taxon-name><tp:taxon-name-part taxon-name-part-type="genus">Rhinoceros</tp:taxon-name-part> <tp:taxon-name-part taxon-name-part-type="species">sondaicus</tp:taxon-name-part></tp:taxon-name></italic>
            </td><td rowspan="1" colspan="1">–</td><td rowspan="1" colspan="1">–</td><td rowspan="1" colspan="1">51.80</td><td rowspan="1" colspan="1">34.10</td><td rowspan="1" colspan="1">22.26</td><td rowspan="1" colspan="1">–</td><td rowspan="1" colspan="1">–</td><td rowspan="1" colspan="1">–</td><td rowspan="1" colspan="1">–</td><td rowspan="1" colspan="1"/><td rowspan="1" colspan="1"/><td rowspan="1" colspan="1"/><td rowspan="1" colspan="1"/><td rowspan="1" colspan="1"/></tr><tr><td rowspan="1" colspan="1">DMR-KS-05-04-05-15</td><td rowspan="1" colspan="1">
              <italic><tp:taxon-name><tp:taxon-name-part taxon-name-part-type="genus">Rhinoceros</tp:taxon-name-part> <tp:taxon-name-part taxon-name-part-type="species">sondaicus</tp:taxon-name-part></tp:taxon-name></italic>
            </td><td rowspan="1" colspan="1">49.18</td><td rowspan="1" colspan="1">41.15</td><td rowspan="1" colspan="1">37.64</td><td rowspan="1" colspan="1">36.51</td><td rowspan="1" colspan="1">25.58</td><td rowspan="1" colspan="1">31.19</td><td rowspan="1" colspan="1">136.96</td><td rowspan="1" colspan="1">138.35</td><td rowspan="1" colspan="1">141.26</td><td rowspan="1" colspan="1"/><td rowspan="1" colspan="1"/><td rowspan="1" colspan="1"/><td rowspan="1" colspan="1"/><td rowspan="1" colspan="1"/></tr><tr><td rowspan="1" colspan="1">DMR-KS-05-03-26-27</td><td rowspan="1" colspan="1">
              <italic><tp:taxon-name><tp:taxon-name-part taxon-name-part-type="genus">Bos</tp:taxon-name-part> <tp:taxon-name-part taxon-name-part-type="species">gaurus</tp:taxon-name-part></tp:taxon-name></italic>
            </td><td rowspan="1" colspan="1">70.18</td><td rowspan="1" colspan="1">46.08</td><td rowspan="1" colspan="1">64.78</td><td rowspan="1" colspan="1">33.53</td><td rowspan="1" colspan="1">30.97</td><td rowspan="1" colspan="1">43.42</td><td rowspan="1" colspan="1">247.28</td><td rowspan="1" colspan="1">252.75</td><td rowspan="1" colspan="1">256.78</td><td rowspan="1" colspan="1"/><td rowspan="1" colspan="1"/><td rowspan="1" colspan="1"/><td rowspan="1" colspan="1"/><td rowspan="1" colspan="1"/></tr><tr><td rowspan="1" colspan="1">DMR-KS-05-03-26-3(1)</td><td rowspan="1" colspan="1">
              <italic><tp:taxon-name><tp:taxon-name-part taxon-name-part-type="genus">Bubalus</tp:taxon-name-part> <tp:taxon-name-part taxon-name-part-type="species">arnee</tp:taxon-name-part></tp:taxon-name></italic>
            </td><td rowspan="1" colspan="1">77.07</td><td rowspan="1" colspan="1">49.58</td><td rowspan="1" colspan="1">78.33</td><td rowspan="1" colspan="1">42.45</td><td rowspan="1" colspan="1">30.17</td><td rowspan="1" colspan="1">52.02</td><td rowspan="1" colspan="1">189.78</td><td rowspan="1" colspan="1">197.23</td><td rowspan="1" colspan="1">206.75</td><td rowspan="1" colspan="1"/><td rowspan="1" colspan="1"/><td rowspan="1" colspan="1"/><td rowspan="1" colspan="1"/><td rowspan="1" colspan="1"/></tr><tr><td rowspan="1" colspan="1">DMR-KS-05-03-18-2</td><td rowspan="1" colspan="1">
              <italic><tp:taxon-name><tp:taxon-name-part taxon-name-part-type="genus">Axis</tp:taxon-name-part> <tp:taxon-name-part taxon-name-part-type="species">axis</tp:taxon-name-part></tp:taxon-name></italic>
            </td><td rowspan="1" colspan="1">25.80</td><td rowspan="1" colspan="1">16.79</td><td rowspan="1" colspan="1">25.06</td><td rowspan="1" colspan="1">15.89</td><td rowspan="1" colspan="1">11.69</td><td rowspan="1" colspan="1">14.50</td><td rowspan="1" colspan="1">160.18</td><td rowspan="1" colspan="1">162.37</td><td rowspan="1" colspan="1">167.66</td><td rowspan="1" colspan="1"/><td rowspan="1" colspan="1"/><td rowspan="1" colspan="1"/><td rowspan="1" colspan="1"/><td rowspan="1" colspan="1"/></tr><tr><td rowspan="1" colspan="1">DMR-KS-05-03-22-28</td><td rowspan="1" colspan="1">
              <italic><tp:taxon-name><tp:taxon-name-part taxon-name-part-type="genus">Axis</tp:taxon-name-part> <tp:taxon-name-part taxon-name-part-type="species">axis</tp:taxon-name-part></tp:taxon-name></italic>
            </td><td rowspan="1" colspan="1">–</td><td rowspan="1" colspan="1">19.82</td><td rowspan="1" colspan="1">27.91</td><td rowspan="1" colspan="1">18.35</td><td rowspan="1" colspan="1">14.76</td><td rowspan="1" colspan="1">17.61</td><td rowspan="1" colspan="1">186.70</td><td rowspan="1" colspan="1">187.90</td><td rowspan="1" colspan="1">190.10</td><td rowspan="1" colspan="1"/><td rowspan="1" colspan="1"/><td rowspan="1" colspan="1"/><td rowspan="1" colspan="1"/><td rowspan="1" colspan="1"/></tr><tr><td rowspan="1" colspan="1">DMR-KS-05-03-08-2</td><td rowspan="1" colspan="1">
              <italic><tp:taxon-name><tp:taxon-name-part taxon-name-part-type="genus">Axis</tp:taxon-name-part> <tp:taxon-name-part taxon-name-part-type="species">axis</tp:taxon-name-part></tp:taxon-name></italic>
            </td><td rowspan="1" colspan="1">29.68</td><td rowspan="1" colspan="1">21.47</td><td rowspan="1" colspan="1">30.56</td><td rowspan="1" colspan="1">18.54</td><td rowspan="1" colspan="1">16.46</td><td rowspan="1" colspan="1">16.38</td><td rowspan="1" colspan="1">186.68</td><td rowspan="1" colspan="1">187.11</td><td rowspan="1" colspan="1">188.81</td><td rowspan="1" colspan="1"/><td rowspan="1" colspan="1"/><td rowspan="1" colspan="1"/><td rowspan="1" colspan="1"/><td rowspan="1" colspan="1"/></tr><tr><td rowspan="1" colspan="1">DMR-KS-05-03-19-3</td><td rowspan="1" colspan="1">
              <italic><tp:taxon-name><tp:taxon-name-part taxon-name-part-type="genus">Axis</tp:taxon-name-part> <tp:taxon-name-part taxon-name-part-type="species">axis</tp:taxon-name-part></tp:taxon-name></italic>
            </td><td rowspan="1" colspan="1">29.27</td><td rowspan="1" colspan="1">21.25</td><td rowspan="1" colspan="1">30.59</td><td rowspan="1" colspan="1">18.49</td><td rowspan="1" colspan="1">15.60</td><td rowspan="1" colspan="1">19.37</td><td rowspan="1" colspan="1">188.77</td><td rowspan="1" colspan="1">191.11</td><td rowspan="1" colspan="1">192.58</td><td rowspan="1" colspan="1"/><td rowspan="1" colspan="1"/><td rowspan="1" colspan="1"/><td rowspan="1" colspan="1"/><td rowspan="1" colspan="1"/></tr><tr><td rowspan="1" colspan="1">DMR-KS-05-03-19-37</td><td rowspan="1" colspan="1">
              <italic><tp:taxon-name><tp:taxon-name-part taxon-name-part-type="genus">Axis</tp:taxon-name-part> <tp:taxon-name-part taxon-name-part-type="species">axis</tp:taxon-name-part></tp:taxon-name></italic>
            </td><td rowspan="1" colspan="1">23.45</td><td rowspan="1" colspan="1">15.14</td><td rowspan="1" colspan="1">24.46</td><td rowspan="1" colspan="1">15.56</td><td rowspan="1" colspan="1">12.74</td><td rowspan="1" colspan="1">12.03</td><td rowspan="1" colspan="1">163.43</td><td rowspan="1" colspan="1">165.54</td><td rowspan="1" colspan="1">167.32</td><td rowspan="1" colspan="1"/><td rowspan="1" colspan="1"/><td rowspan="1" colspan="1"/><td rowspan="1" colspan="1"/><td rowspan="1" colspan="1"/></tr><tr><td rowspan="1" colspan="1">DMR-KS-05-04-30-20</td><td rowspan="1" colspan="1">
              <italic><tp:taxon-name><tp:taxon-name-part taxon-name-part-type="genus">Axis</tp:taxon-name-part> <tp:taxon-name-part taxon-name-part-type="species">axis</tp:taxon-name-part></tp:taxon-name></italic>
            </td><td rowspan="1" colspan="1">28.80</td><td rowspan="1" colspan="1">19.11</td><td rowspan="1" colspan="1">–</td><td rowspan="1" colspan="1">–</td><td rowspan="1" colspan="1">–</td><td rowspan="1" colspan="1">14.22</td><td rowspan="1" colspan="1">195.55</td><td rowspan="1" colspan="1">196.17</td><td rowspan="1" colspan="1">197.89</td><td rowspan="1" colspan="1"/><td rowspan="1" colspan="1"/><td rowspan="1" colspan="1"/><td rowspan="1" colspan="1"/><td rowspan="1" colspan="1"/></tr><tr><td rowspan="1" colspan="1">DMR-KS-05-03-24-2</td><td rowspan="1" colspan="1">
              <italic><tp:taxon-name><tp:taxon-name-part taxon-name-part-type="genus">Panolia</tp:taxon-name-part> <tp:taxon-name-part taxon-name-part-type="species">eldii</tp:taxon-name-part></tp:taxon-name></italic>
            </td><td rowspan="1" colspan="1">30.95</td><td rowspan="1" colspan="1">22.01</td><td rowspan="1" colspan="1">30.11</td><td rowspan="1" colspan="1">19.01</td><td rowspan="1" colspan="1">14.96</td><td rowspan="1" colspan="1">17.63</td><td rowspan="1" colspan="1">192.33</td><td rowspan="1" colspan="1">194.14</td><td rowspan="1" colspan="1">197.83</td><td rowspan="1" colspan="1"/><td rowspan="1" colspan="1"/><td rowspan="1" colspan="1"/><td rowspan="1" colspan="1"/><td rowspan="1" colspan="1"/></tr><tr><td rowspan="1" colspan="1">DMR-KS-05-03-17-26</td><td rowspan="1" colspan="1">
              <italic><tp:taxon-name><tp:taxon-name-part taxon-name-part-type="genus">Rusa</tp:taxon-name-part> <tp:taxon-name-part taxon-name-part-type="species">unicolor</tp:taxon-name-part></tp:taxon-name></italic>
            </td><td rowspan="1" colspan="1">37.58</td><td rowspan="1" colspan="1">29.64</td><td rowspan="1" colspan="1">37.00</td><td rowspan="1" colspan="1">24.64</td><td rowspan="1" colspan="1">19.31</td><td rowspan="1" colspan="1">24.38</td><td rowspan="1" colspan="1">216.98</td><td rowspan="1" colspan="1">217.35</td><td rowspan="1" colspan="1">224.25</td><td rowspan="1" colspan="1"/><td rowspan="1" colspan="1"/><td rowspan="1" colspan="1"/><td rowspan="1" colspan="1"/><td rowspan="1" colspan="1"/></tr><tr><td rowspan="1" colspan="11">
              <bold>Metatarsus</bold>
            </td><td rowspan="1" colspan="1"/><td rowspan="1" colspan="1"/><td rowspan="1" colspan="1"/><td rowspan="1" colspan="1"/><td rowspan="1" colspan="1"/></tr><tr><td rowspan="1" colspan="1">
              <bold>Specimen</bold>
            </td><td rowspan="1" colspan="1">
              <bold>Taxa</bold>
            </td><td rowspan="1" colspan="1">
              <bold><abbrev xmlns:xlink="http://www.w3.org/1999/xlink" xlink:title="Greatest breadth of the proximal end" id="ABBRID0E1BKO" xlink:type="simple">Bp</abbrev></bold>
            </td><td rowspan="1" colspan="1">
              <bold><abbrev xmlns:xlink="http://www.w3.org/1999/xlink" xlink:title="Depth of the proximal end" id="ABBRID0EDCKO" xlink:type="simple">Dp</abbrev></bold>
            </td><td rowspan="1" colspan="1">
              <bold><abbrev xmlns:xlink="http://www.w3.org/1999/xlink" xlink:title="Greatest breadth of the distal end" id="ABBRID0EMCKO" xlink:type="simple">Bd</abbrev></bold>
            </td><td rowspan="1" colspan="1">
              <bold><abbrev xmlns:xlink="http://www.w3.org/1999/xlink" xlink:title="Greatest breadth of the distal end" id="ABBRID0EVCKO" xlink:type="simple">Dd</abbrev></bold>
            </td><td rowspan="1" colspan="1">
              <bold><abbrev xmlns:xlink="http://www.w3.org/1999/xlink" xlink:title="Smallest depth of the diaphysis for metapodials only" id="ABBRID0E5CKO" xlink:type="simple">DD</abbrev></bold>
            </td><td rowspan="1" colspan="1">
              <bold><abbrev xmlns:xlink="http://www.w3.org/1999/xlink" xlink:title="Smallest breadth of diaphysis" id="ABBRID0EHDKO" xlink:type="simple">SD</abbrev></bold>
            </td><td rowspan="1" colspan="1">
              <bold><abbrev xmlns:xlink="http://www.w3.org/1999/xlink" xlink:title="Length of the lateral part" id="ABBRID0EQDKO" xlink:type="simple">Ll</abbrev></bold>
            </td><td rowspan="1" colspan="1">
              <bold><abbrev xmlns:xlink="http://www.w3.org/1999/xlink" xlink:title="Greatest length of the lateral part" id="ABBRID0EZDKO" xlink:type="simple">GLl</abbrev></bold>
            </td><td rowspan="1" colspan="1">
              <bold><abbrev xmlns:xlink="http://www.w3.org/1999/xlink" xlink:title="Greatest length" id="ABBRID0ECEKO" xlink:type="simple">GL</abbrev></bold>
            </td><td rowspan="1" colspan="1"/><td rowspan="1" colspan="1"/><td rowspan="1" colspan="1"/><td rowspan="1" colspan="1"/><td rowspan="1" colspan="1"/></tr><tr><td rowspan="1" colspan="1">DMR-KS-05-04-1-8</td><td rowspan="1" colspan="1">
              <italic><tp:taxon-name><tp:taxon-name-part taxon-name-part-type="genus">Bubalus</tp:taxon-name-part> <tp:taxon-name-part taxon-name-part-type="species">arnee</tp:taxon-name-part></tp:taxon-name></italic>
            </td><td rowspan="1" colspan="1">66.22</td><td rowspan="1" colspan="1">54.89</td><td rowspan="1" colspan="1">79.59</td><td rowspan="1" colspan="1">45.49</td><td rowspan="1" colspan="1">38.42</td><td rowspan="1" colspan="1">44.58</td><td rowspan="1" colspan="1">237.44</td><td rowspan="1" colspan="1">241.11</td><td rowspan="1" colspan="1">251.92</td><td rowspan="1" colspan="1"/><td rowspan="1" colspan="1"/><td rowspan="1" colspan="1"/><td rowspan="1" colspan="1"/><td rowspan="1" colspan="1"/></tr><tr><td rowspan="1" colspan="1">DMR-KS-05-04-1-6</td><td rowspan="1" colspan="1">
              <italic><tp:taxon-name><tp:taxon-name-part taxon-name-part-type="genus">Bubalus</tp:taxon-name-part> <tp:taxon-name-part taxon-name-part-type="species">arnee</tp:taxon-name-part></tp:taxon-name></italic>
            </td><td rowspan="1" colspan="1">65.79</td><td rowspan="1" colspan="1">58.19</td><td rowspan="1" colspan="1">82.22</td><td rowspan="1" colspan="1">45.07</td><td rowspan="1" colspan="1">38.88</td><td rowspan="1" colspan="1">44.44</td><td rowspan="1" colspan="1">239.66</td><td rowspan="1" colspan="1">241.52</td><td rowspan="1" colspan="1">255.33</td><td rowspan="1" colspan="1"/><td rowspan="1" colspan="1"/><td rowspan="1" colspan="1"/><td rowspan="1" colspan="1"/><td rowspan="1" colspan="1"/></tr><tr><td rowspan="1" colspan="1">DMR-KS-05-03-28-30</td><td rowspan="1" colspan="1">
              <italic><tp:taxon-name><tp:taxon-name-part taxon-name-part-type="genus">Bubalus</tp:taxon-name-part> <tp:taxon-name-part taxon-name-part-type="species">arnee</tp:taxon-name-part></tp:taxon-name></italic>
            </td><td rowspan="1" colspan="1">55.89</td><td rowspan="1" colspan="1">55.48</td><td rowspan="1" colspan="1">69.85</td><td rowspan="1" colspan="1">37.24</td><td rowspan="1" colspan="1">35.40</td><td rowspan="1" colspan="1">39.31</td><td rowspan="1" colspan="1">225.71</td><td rowspan="1" colspan="1">229.18</td><td rowspan="1" colspan="1">237.54</td><td rowspan="1" colspan="1"/><td rowspan="1" colspan="1"/><td rowspan="1" colspan="1"/><td rowspan="1" colspan="1"/><td rowspan="1" colspan="1"/></tr><tr><td rowspan="1" colspan="1">DMR-KS-05-03-26-3</td><td rowspan="1" colspan="1">
              <italic><tp:taxon-name><tp:taxon-name-part taxon-name-part-type="genus">Axis</tp:taxon-name-part> <tp:taxon-name-part taxon-name-part-type="species">axis</tp:taxon-name-part></tp:taxon-name></italic>
            </td><td rowspan="1" colspan="1">25.54</td><td rowspan="1" colspan="1">26.65</td><td rowspan="1" colspan="1">26.37</td><td rowspan="1" colspan="1">20.11</td><td rowspan="1" colspan="1">16.67</td><td rowspan="1" colspan="1">15.61</td><td rowspan="1" colspan="1">176.37</td><td rowspan="1" colspan="1">180.01</td><td rowspan="1" colspan="1">184.21</td><td rowspan="1" colspan="1"/><td rowspan="1" colspan="1"/><td rowspan="1" colspan="1"/><td rowspan="1" colspan="1"/><td rowspan="1" colspan="1"/></tr><tr><td rowspan="1" colspan="1">DMR-KS-05-03-15-14</td><td rowspan="1" colspan="1">
              <italic><tp:taxon-name><tp:taxon-name-part taxon-name-part-type="genus">Axis</tp:taxon-name-part> <tp:taxon-name-part taxon-name-part-type="species">axis</tp:taxon-name-part></tp:taxon-name></italic>
            </td><td rowspan="1" colspan="1">32.87</td><td rowspan="1" colspan="1">30.52</td><td rowspan="1" colspan="1">36.54</td><td rowspan="1" colspan="1">24.38</td><td rowspan="1" colspan="1">20.48</td><td rowspan="1" colspan="1">21.48</td><td rowspan="1" colspan="1">219.75</td><td rowspan="1" colspan="1">220.21</td><td rowspan="1" colspan="1">224.81</td><td rowspan="1" colspan="1"/><td rowspan="1" colspan="1"/><td rowspan="1" colspan="1"/><td rowspan="1" colspan="1"/><td rowspan="1" colspan="1"/></tr><tr><td rowspan="1" colspan="1">DMR-KS-05-03-29-30</td><td rowspan="1" colspan="1">
              <italic><tp:taxon-name><tp:taxon-name-part taxon-name-part-type="genus">Axis</tp:taxon-name-part> <tp:taxon-name-part taxon-name-part-type="species">axis</tp:taxon-name-part></tp:taxon-name></italic>
            </td><td rowspan="1" colspan="1">27.10</td><td rowspan="1" colspan="1">27.45</td><td rowspan="1" colspan="1">28.73</td><td rowspan="1" colspan="1">21.81</td><td rowspan="1" colspan="1">16.14</td><td rowspan="1" colspan="1">16.88</td><td rowspan="1" colspan="1">183.77</td><td rowspan="1" colspan="1">184.96</td><td rowspan="1" colspan="1">187.21</td><td rowspan="1" colspan="1"/><td rowspan="1" colspan="1"/><td rowspan="1" colspan="1"/><td rowspan="1" colspan="1"/><td rowspan="1" colspan="1"/></tr><tr><td rowspan="1" colspan="1">DMR-KS-05-03-28-17</td><td rowspan="1" colspan="1">
              <italic><tp:taxon-name><tp:taxon-name-part taxon-name-part-type="genus">Panolia</tp:taxon-name-part> <tp:taxon-name-part taxon-name-part-type="species">eldii</tp:taxon-name-part></tp:taxon-name></italic>
            </td><td rowspan="1" colspan="1">27.78</td><td rowspan="1" colspan="1">29.00</td><td rowspan="1" colspan="1">28.93</td><td rowspan="1" colspan="1">19.12</td><td rowspan="1" colspan="1">17.32</td><td rowspan="1" colspan="1">17.75</td><td rowspan="1" colspan="1">217.28</td><td rowspan="1" colspan="1">219.89</td><td rowspan="1" colspan="1">223.54</td><td rowspan="1" colspan="1"/><td rowspan="1" colspan="1"/><td rowspan="1" colspan="1"/><td rowspan="1" colspan="1"/><td rowspan="1" colspan="1"/></tr><tr><td rowspan="1" colspan="1">DMR-KS-05-03-25-8</td><td rowspan="1" colspan="1">
              <italic><tp:taxon-name><tp:taxon-name-part taxon-name-part-type="genus">Panolia</tp:taxon-name-part> <tp:taxon-name-part taxon-name-part-type="species">eldii</tp:taxon-name-part></tp:taxon-name></italic>
            </td><td rowspan="1" colspan="1">28.90</td><td rowspan="1" colspan="1">30.23</td><td rowspan="1" colspan="1">31.26</td><td rowspan="1" colspan="1">19.51</td><td rowspan="1" colspan="1">18.51</td><td rowspan="1" colspan="1">20.04</td><td rowspan="1" colspan="1">221.45</td><td rowspan="1" colspan="1">224.13</td><td rowspan="1" colspan="1">225.71</td><td rowspan="1" colspan="1"/><td rowspan="1" colspan="1"/><td rowspan="1" colspan="1"/><td rowspan="1" colspan="1"/><td rowspan="1" colspan="1"/></tr><tr><td rowspan="1" colspan="1">DMR-KS-05-03-15-15</td><td rowspan="1" colspan="1">
              <italic><tp:taxon-name><tp:taxon-name-part taxon-name-part-type="genus">Panolia</tp:taxon-name-part> <tp:taxon-name-part taxon-name-part-type="species">eldii</tp:taxon-name-part></tp:taxon-name></italic>
            </td><td rowspan="1" colspan="1">28.12</td><td rowspan="1" colspan="1">30.52</td><td rowspan="1" colspan="1">30.82</td><td rowspan="1" colspan="1">20.11</td><td rowspan="1" colspan="1">17.01</td><td rowspan="1" colspan="1">17.80</td><td rowspan="1" colspan="1">218.79</td><td rowspan="1" colspan="1">221.74</td><td rowspan="1" colspan="1">227.14</td><td rowspan="1" colspan="1"/><td rowspan="1" colspan="1"/><td rowspan="1" colspan="1"/><td rowspan="1" colspan="1"/><td rowspan="1" colspan="1"/></tr><tr><td rowspan="1" colspan="1">DMR-KS-05-03-19-11</td><td rowspan="1" colspan="1">
              <italic><tp:taxon-name><tp:taxon-name-part taxon-name-part-type="genus">Rusa</tp:taxon-name-part> <tp:taxon-name-part taxon-name-part-type="species">unicolor</tp:taxon-name-part></tp:taxon-name></italic>
            </td><td rowspan="1" colspan="1">36.89</td><td rowspan="1" colspan="1">35.69</td><td rowspan="1" colspan="1">37.75</td><td rowspan="1" colspan="1">26.63</td><td rowspan="1" colspan="1">22.36</td><td rowspan="1" colspan="1">24.08</td><td rowspan="1" colspan="1">233.75</td><td rowspan="1" colspan="1">238.89</td><td rowspan="1" colspan="1">244.97</td><td rowspan="1" colspan="1"/><td rowspan="1" colspan="1"/><td rowspan="1" colspan="1"/><td rowspan="1" colspan="1"/><td rowspan="1" colspan="1"/></tr></tbody></table></table-wrap><fig id="F26" position="float" orientation="portrait"><label>Figure 26.</label><caption><p>Scatter diagrams of upper cheek tooth (P2–M3) widths of recent and fossil large bovids. Fossil data from Phnom Loang, Lang Trang, Thum Wiman Nakin, and Tam Hang South are from <xref ref-type="bibr" rid="B15">Beden and Guérin (1973)</xref>, <xref ref-type="bibr" rid="B48">de Vos and Long (1993)</xref>, <xref ref-type="bibr" rid="B164">Tougard (1998)</xref>, and <xref ref-type="bibr" rid="B7">Bacon et al. (2011)</xref>, respectively.</p></caption><graphic xmlns:xlink="http://www.w3.org/1999/xlink" xlink:href="zookeys-613-001-g026.jpg" position="float" orientation="portrait" xlink:type="simple" id="oo_101073.jpg"/></fig><fig id="F27" position="float" orientation="portrait"><label>Figure 27.</label><caption><p>Scatter diagrams of lower cheek tooth (p2–m3) widths of recent and fossil large bovids. Fossil data from Phnom Loang, Lang Trang, Thum Wiman Nakin, Thum Prakai Phet, Duoi U’Oi, and Tam Hang South are from <xref ref-type="bibr" rid="B15">Beden and Guérin (1973)</xref>, <xref ref-type="bibr" rid="B48">de Vos and Long (1993)</xref>, <xref ref-type="bibr" rid="B164">Tougard (1998)</xref>, <xref ref-type="bibr" rid="B57">Filoux et al. (2015)</xref>, and <xref ref-type="bibr" rid="B6">Bacon et al. (2008b</xref>, <xref ref-type="bibr" rid="B7">2011</xref>), respectively.</p></caption><graphic xmlns:xlink="http://www.w3.org/1999/xlink" xlink:href="zookeys-613-001-g027.jpg" position="float" orientation="portrait" xlink:type="simple" id="oo_101074.jpg"/></fig><table-wrap id="T14" position="float" orientation="portrait"><label>Table 14.</label><caption><p>Body mass prediction of Khok Sung ruminants using second molar variables, compared to relative sizes of the recent population (<xref ref-type="bibr" rid="B73">Grzimek 1975</xref>, <xref ref-type="bibr" rid="B104">Lekagul and McNeely 1988</xref>, <xref ref-type="bibr" rid="B122">Nowak 1999</xref>). The predictive equations follow <xref ref-type="bibr" rid="B98">Janis (1990</xref>: table. 16.8).</p></caption><table id="TID0EB2KM" rules="all"><tbody><tr><th rowspan="1" colspan="1"/><th rowspan="1" colspan="4">Body mass (kg)</th></tr><tr><td rowspan="1" colspan="1">
              <bold><tp:taxon-name><tp:taxon-name-part taxon-name-part-type="family">Cervidae</tp:taxon-name-part></tp:taxon-name></bold>
            </td><td rowspan="1" colspan="3">
              <bold>Khok Sung</bold>
            </td><td rowspan="1" colspan="1">
              <bold>Recent</bold>
            </td></tr><tr><td rowspan="1" colspan="1">
              <bold>Taxa</bold>
            </td><td rowspan="1" colspan="1">
              <bold>N</bold>
            </td><td rowspan="1" colspan="1">
              <bold>Range</bold>
            </td><td rowspan="1" colspan="1">
              <bold>Mean</bold>
            </td><td rowspan="1" colspan="1">
              <bold>Range</bold>
            </td></tr><tr><td rowspan="1" colspan="1">
              <italic><tp:taxon-name><tp:taxon-name-part taxon-name-part-type="genus">Axis</tp:taxon-name-part> <tp:taxon-name-part taxon-name-part-type="species">axis</tp:taxon-name-part></tp:taxon-name></italic>
            </td><td rowspan="1" colspan="1">17</td><td rowspan="1" colspan="1">67.6–127.6</td><td rowspan="1" colspan="1">90.8</td><td rowspan="1" colspan="1">75–100</td></tr><tr><td rowspan="1" colspan="1">
              <italic><tp:taxon-name><tp:taxon-name-part taxon-name-part-type="genus">Panolia</tp:taxon-name-part> <tp:taxon-name-part taxon-name-part-type="species">eldii</tp:taxon-name-part></tp:taxon-name></italic>
            </td><td rowspan="1" colspan="1">7</td><td rowspan="1" colspan="1">99.1–157.6</td><td rowspan="1" colspan="1">133.5</td><td rowspan="1" colspan="1">95–150</td></tr><tr><td rowspan="1" colspan="1">
              <italic><tp:taxon-name><tp:taxon-name-part taxon-name-part-type="genus">Rusa</tp:taxon-name-part> <tp:taxon-name-part taxon-name-part-type="species">unicolor</tp:taxon-name-part></tp:taxon-name></italic>
            </td><td rowspan="1" colspan="1">5</td><td rowspan="1" colspan="1">215.6–332.3</td><td rowspan="1" colspan="1">255.4</td><td rowspan="1" colspan="1">100–350</td></tr><tr><td rowspan="1" colspan="1">
              <bold><tp:taxon-name><tp:taxon-name-part taxon-name-part-type="family">Bovidae</tp:taxon-name-part></tp:taxon-name></bold>
            </td><td rowspan="1" colspan="3">
              <bold>Khok Sung</bold>
            </td><td rowspan="1" colspan="1">
              <bold>Recent</bold>
            </td></tr><tr><td rowspan="1" colspan="1">
              <bold>Taxa</bold>
            </td><td rowspan="1" colspan="1">
              <bold>N</bold>
            </td><td rowspan="1" colspan="1">
              <bold>Range</bold>
            </td><td rowspan="1" colspan="1">
              <bold>Mean</bold>
            </td><td rowspan="1" colspan="1">
              <bold>Range</bold>
            </td></tr><tr><td rowspan="1" colspan="1">
              <italic><tp:taxon-name><tp:taxon-name-part taxon-name-part-type="genus">Bos</tp:taxon-name-part> <tp:taxon-name-part taxon-name-part-type="species">sauveli</tp:taxon-name-part></tp:taxon-name></italic>
            </td><td rowspan="1" colspan="1">3</td><td rowspan="1" colspan="1">660.8–756.0</td><td rowspan="1" colspan="1">720.5</td><td rowspan="1" colspan="1">700–900</td></tr><tr><td rowspan="1" colspan="1">
              <italic><tp:taxon-name><tp:taxon-name-part taxon-name-part-type="genus">Bos</tp:taxon-name-part> <tp:taxon-name-part taxon-name-part-type="species">gaurus</tp:taxon-name-part></tp:taxon-name></italic>
            </td><td rowspan="1" colspan="1">3</td><td rowspan="1" colspan="1">808.5–940.8</td><td rowspan="1" colspan="1">873.2</td><td rowspan="1" colspan="1">700–1000</td></tr><tr><td rowspan="1" colspan="1">
              <italic><tp:taxon-name><tp:taxon-name-part taxon-name-part-type="genus">Bubalus</tp:taxon-name-part> <tp:taxon-name-part taxon-name-part-type="species">arnee</tp:taxon-name-part></tp:taxon-name></italic>
            </td><td rowspan="1" colspan="1">12</td><td rowspan="1" colspan="1">694.5–1243.0</td><td rowspan="1" colspan="1">944.7</td><td rowspan="1" colspan="1">700–1200</td></tr></tbody></table></table-wrap></tp:treatment-sec><ref-list><ref id="B51"><mixed-citation xmlns:xlink="http://www.w3.org/1999/xlink" xlink:type="simple">
          <person-group><name name-style="western"><surname>Dong</surname><given-names>W</given-names></name><name name-style="western"><surname>Liu</surname><given-names>J</given-names></name><name name-style="western"><surname>Zhang</surname><given-names>L</given-names></name><name name-style="western"><surname>Xu</surname><given-names>Q</given-names></name></person-group> (<year>2014</year>) <article-title>The Early Pleistocene water buffalo associated with <italic><tp:taxon-name><tp:taxon-name-part taxon-name-part-type="genus">Gigantopithecus</tp:taxon-name-part></tp:taxon-name></italic> from Chongzuo in southern China.</article-title> <source>Quaternary International</source> <volume>354</volume>: <fpage>86</fpage>–<lpage>93</lpage>. doi: <ext-link xlink:type="simple" ext-link-type="doi" xlink:href="10.1016/j.quaint.2013.12.054">10.1016/j.quaint.2013.12.054</ext-link></mixed-citation></ref><ref id="B97"><mixed-citation xmlns:xlink="http://www.w3.org/1999/xlink" xlink:type="simple">
          <institution xlink:type="simple">IUCN</institution> (<year>2015</year>) <source>The IUCN Red List of Threatened Species, version 2015.1</source> <ext-link xlink:type="simple" ext-link-type="uri" xlink:href="http://www.iucnredlist.org">http://www.iucnredlist.org</ext-link> [<date-in-citation content-type="access-date">downloaded on 7 August 2015</date-in-citation>]</mixed-citation></ref><ref id="B61"><mixed-citation xmlns:xlink="http://www.w3.org/1999/xlink" xlink:type="simple">
          <person-group><name name-style="western"><surname>Gentry</surname><given-names>A</given-names></name><name name-style="western"><surname>Clutton-Brock</surname><given-names>J</given-names></name><name name-style="western"><surname>Groves</surname><given-names>CP</given-names></name></person-group> (<year>2004</year>) <article-title>The naming of wild animal species and their domestic derivatives.</article-title> <source>Journal of Archaeological Science</source> <volume>31</volume>: <fpage>645</fpage>–<lpage>651</lpage>. doi: <ext-link xlink:type="simple" ext-link-type="doi" xlink:href="10.1016/j.jas.2003.10.006">10.1016/j.jas.2003.10.006</ext-link></mixed-citation></ref><ref id="B7"><mixed-citation xmlns:xlink="http://www.w3.org/1999/xlink" xlink:type="simple">
          <person-group><name name-style="western"><surname>Bacon</surname><given-names>AM</given-names></name><name name-style="western"><surname>Duringer</surname><given-names>P</given-names></name><name name-style="western"><surname>Antoine</surname><given-names>PO</given-names></name><name name-style="western"><surname>Demeter</surname><given-names>F</given-names></name><name name-style="western"><surname>Shackelford</surname><given-names>L</given-names></name><name name-style="western"><surname>Sayavongkhamdy</surname><given-names>T</given-names></name><name name-style="western"><surname>Sichanthongtip</surname><given-names>P</given-names></name><name name-style="western"><surname>Khamdalavong</surname><given-names>P</given-names></name><name name-style="western"><surname>Nokhamaomphu</surname><given-names>S</given-names></name><name name-style="western"><surname>Sysuphanh</surname><given-names>V</given-names></name><name name-style="western"><surname>Patole-Edoumba</surname><given-names>E</given-names></name><name name-style="western"><surname>Chabaux</surname><given-names>F</given-names></name><name name-style="western"><surname>Pelt</surname><given-names>E</given-names></name></person-group> (<year>2011</year>) <article-title>The Middle Pleistocene mammalian fauna from Tam Hang karstic deposit, northern Laos: new data and evolutionary hypothesis.</article-title> <source>Quaternary International</source> <volume>245</volume>: <fpage>315</fpage>–<lpage>332</lpage>. doi: <ext-link xlink:type="simple" ext-link-type="doi" xlink:href="10.1016/j.quaint.2010.11.024">10.1016/j.quaint.2010.11.024</ext-link></mixed-citation></ref><ref id="B158"><mixed-citation xmlns:xlink="http://www.w3.org/1999/xlink" xlink:type="simple">
          <person-group><name name-style="western"><surname>Thein</surname><given-names>T</given-names></name></person-group> (<year>1974</year>) <source>La faune néolithique du Phnom Loang (Cambodge) (Ruminants)</source>. <comment>Doctorat de 3ème cycle de l’Université Paris VI</comment>, <size units="page">159 pp</size>.</mixed-citation></ref><ref id="B15"><mixed-citation xmlns:xlink="http://www.w3.org/1999/xlink" xlink:type="simple">
          <person-group><name name-style="western"><surname>Beden</surname><given-names>M</given-names></name><name name-style="western"><surname>Guérin</surname><given-names>C</given-names></name></person-group> (<year>1973</year>) <article-title>Le gisement de vertébrés du Phnom Loang (Province de Kampot, Cambodge): Faune du Pléistocène moyen terminal (Loangien).</article-title> <source>Travaux et Documents de l’ORSTOM</source>, <volume>vol. 27</volume>, <publisher-loc>Paris</publisher-loc>, <size units="page">97 pp</size>.</mixed-citation></ref><ref id="B48"><mixed-citation xmlns:xlink="http://www.w3.org/1999/xlink" xlink:type="simple">
          <person-group><name name-style="western"><surname>de Vos</surname><given-names>J</given-names></name><name name-style="western"><surname>Long</surname><given-names>VT</given-names></name></person-group> (<year>1993</year>) <source>Systematic discussion of the Lang Trang fauna</source>. <comment>Unpublished report</comment>.</mixed-citation></ref><ref id="B164"><mixed-citation xmlns:xlink="http://www.w3.org/1999/xlink" xlink:type="simple">
          <person-group><name name-style="western"><surname>Tougard</surname><given-names>C</given-names></name></person-group> (<year>1998</year>) <source>Les faunes de grands mammifères du Pléistocène moyen terminal de Thaïlande dans leur cadre phylogénétique, paléoécologique et biochronologique.</source> <source>PhD thesis</source>, <publisher-name>University of Montpellier</publisher-name> II, <publisher-loc>Montpellier, France</publisher-loc>, <size units="page">175 pp</size>.</mixed-citation></ref><ref id="B57"><mixed-citation xmlns:xlink="http://www.w3.org/1999/xlink" xlink:type="simple">
          <person-group><name name-style="western"><surname>Filoux</surname><given-names>A</given-names></name><name name-style="western"><surname>Wattanapituksakul</surname><given-names>A</given-names></name><name name-style="western"><surname>Lespes</surname><given-names>C</given-names></name><name name-style="western"><surname>Thongcharoenchaikit</surname><given-names>C</given-names></name></person-group> (<year>2015</year>) <article-title>A Pleistocene mammal assemblage containing <italic><tp:taxon-name><tp:taxon-name-part taxon-name-part-type="genus">Ailuropoda</tp:taxon-name-part></tp:taxon-name></italic> and <italic><tp:taxon-name><tp:taxon-name-part taxon-name-part-type="genus">Pongo</tp:taxon-name-part></tp:taxon-name></italic> from Tham Prakai Phet cave, Chaiyaphum Province, Thailand.</article-title> <source>Geobios</source> <volume>48</volume>: <fpage>341</fpage>–<lpage>349</lpage>. doi: <ext-link xlink:type="simple" ext-link-type="doi" xlink:href="10.1016/j.geobios.2015.07.003">10.1016/j.geobios.2015.07.003</ext-link></mixed-citation></ref><ref id="B6"><mixed-citation xmlns:xlink="http://www.w3.org/1999/xlink" xlink:type="simple">
          <person-group><name name-style="western"><surname>Bacon</surname><given-names>AM</given-names></name><name name-style="western"><surname>Demeter</surname><given-names>F</given-names></name><name name-style="western"><surname>Duringer</surname><given-names>P</given-names></name><name name-style="western"><surname>Helm</surname><given-names>C</given-names></name><name name-style="western"><surname>Bano</surname><given-names>M</given-names></name><name name-style="western"><surname>Long</surname><given-names>VT</given-names></name><name name-style="western"><surname>Thuy</surname><given-names>NTK</given-names></name><name name-style="western"><surname>Antoine</surname><given-names>PO</given-names></name><name name-style="western"><surname>Mai</surname><given-names>BT</given-names></name><name name-style="western"><surname>Huong</surname><given-names>NTM</given-names></name><name name-style="western"><surname>Dodo</surname><given-names>Y</given-names></name><name name-style="western"><surname>Chabaux</surname><given-names>F</given-names></name><name name-style="western"><surname>Rihs</surname><given-names>S</given-names></name></person-group> (<year>2008b</year>) <article-title>The Late Pleistocene Duoi U’Oi cave in northern Vietnam: palaeontology, sedimentology, taphonomy and palaeoenvironments.</article-title> <source>Quaternary Science Reviews</source> <volume>27</volume>: <fpage>1627</fpage>–<lpage>1654</lpage>. doi: <ext-link xlink:type="simple" ext-link-type="doi" xlink:href="10.1016/j.quascirev.2008.04.017">10.1016/j.quascirev.2008.04.017</ext-link></mixed-citation></ref><ref id="B73"><mixed-citation xmlns:xlink="http://www.w3.org/1999/xlink" xlink:type="simple">
          <person-group><name name-style="western"><surname>Grzimek</surname><given-names>B</given-names></name></person-group> (<year>1975</year>) <source>Grzimek’s Animal Life Encyclopedia</source>. <volume>Vol 2</volume>, <size units="page">642 pp</size>.</mixed-citation></ref><ref id="B104"><mixed-citation xmlns:xlink="http://www.w3.org/1999/xlink" xlink:type="simple">
          <person-group><name name-style="western"><surname>Lekagul</surname><given-names>B</given-names></name><name name-style="western"><surname>McNeely</surname><given-names>JA</given-names></name></person-group> (<year>1988</year>) <source>Mammals of Thailand.</source> <publisher-name>Association for the Conservation of Wildlife</publisher-name>, <publisher-loc>Bangkok</publisher-loc>, <size units="page">758 pp</size>.</mixed-citation></ref><ref id="B122"><mixed-citation xmlns:xlink="http://www.w3.org/1999/xlink" xlink:type="simple">
          <person-group><name name-style="western"><surname>Nowak</surname><given-names>RM</given-names></name></person-group> (<year>1999</year>) <source>Walker’s Mammals of the World.</source> <publisher-name>The John Hopkins University Press</publisher-name>, <publisher-loc>London</publisher-loc>, <size units="page">1936 pp</size>.</mixed-citation></ref><ref id="B98"><mixed-citation xmlns:xlink="http://www.w3.org/1999/xlink" xlink:type="simple">
          <person-group><name name-style="western"><surname>Janis</surname><given-names>CM</given-names></name></person-group> (<year>1990</year>) <article-title>Correlation of cranial and dental variables with body size in ungulates and macropodoids.</article-title> In: <person-group><name name-style="western"><surname>Damuth</surname><given-names>J</given-names></name><name name-style="western"><surname>MacFadden</surname><given-names>BJ</given-names></name></person-group> (<role>Eds</role>) <source>Body Size in Mammalian Paleobiology: Estimation and Biological Implications</source>. <publisher-name>Cambridge University Press</publisher-name>, <publisher-loc>Cambridge</publisher-loc>, <fpage>255</fpage>–<lpage>299</lpage>.</mixed-citation></ref></ref-list></tp:taxon-treatment>
