# Supplementary material for: The Middle Pleistocene vertebrate fauna from Khok Sung (Nakhon Ratchasima, Thailand): biochronological and paleobiogeographical implications
Source: Zookeys. 2016 Aug 30;(613):1–157. doi: 10.3897/zookeys.613.8309 (PMC5027644; doi:10.3897/zookeys.613.8309)
Supplement: XML Treatment for Capricornis sumatraensis [file zookeys.613.8309-treatment14.xml]

<!DOCTYPE tp:taxon-treatment
  PUBLIC "-//TaxonX//DTD Taxonomic Treatment Publishing DTD v0 20100105//EN" "tax-treatment-NSO.dtd">
<tp:taxon-treatment xmlns:tp="http://www.plazi.org/taxpub"><tp:treatment-meta><kwd-group><label>Taxon classification</label><kwd><named-content content-type="kingdom">Animalia</named-content></kwd><kwd><named-content content-type="order">Artiodactyla</named-content></kwd><kwd><named-content content-type="family">Bovidae</named-content></kwd></kwd-group><mixed-citation publication-type="journal"><person-group><name><surname>Suraprasit</surname><given-names>Kantapon</given-names></name><name><surname>Jaeger</surname><given-names>Jean-Jacques</given-names></name><name><surname>Chaimanee</surname><given-names>Yaowalak</given-names></name><name><surname>Chavasseau</surname><given-names>Olivier</given-names></name><name><surname>Yamee</surname><given-names>Chotima</given-names></name><name><surname>Tian</surname><given-names>Pannipa</given-names></name><name><surname>Panha</surname><given-names>Somsak</given-names></name></person-group><article-title>The Middle Pleistocene vertebrate fauna from Khok Sung (Nakhon Ratchasima, Thailand): biochronological and paleobiogeographical implications</article-title><source>Zookeys</source><day>30</day><month>8</month><year>2016</year><volume>2016</volume><issue>613</issue><fpage>1</fpage><lpage>157</lpage><pub-id pub-id-type="doi">10.3897/zookeys.613.8309</pub-id></mixed-citation></tp:treatment-meta><tp:nomenclature><tp:taxon-name>
                    <tp:taxon-name-part taxon-name-part-type="genus">Capricornis</tp:taxon-name-part>
                    <tp:taxon-name-part taxon-name-part-type="species">sumatraensis</tp:taxon-name-part>
                  </tp:taxon-name><tp:taxon-authority>(Bechstein, 1799)</tp:taxon-authority></tp:nomenclature><tp:treatment-sec sec-type="material" id="SECID0EIHGM"><title>Referred material.</title><p>A left M2, DMR-KS-05-03-18-16; three m3—DMR-KS-05-04-05-4 (right), DMR-KS-05-03-27-5 (left), and DMR-KS-05-03-28-10 (left posterior fragment).</p></tp:treatment-sec><tp:treatment-sec sec-type="material" id="SECID0ENHGM"><title>Material description.</title><p>Isolated teeth are almost complete (for measurements, see Tab. <xref ref-type="table" rid="T16">16</xref>), with the exception of the specimen DMR-KS-05-03-28-10 that preserves <!--PageBreak-->only a posterior lobe (Fig. <xref ref-type="fig" rid="F33">33G</xref>). Molars show typical features of <italic><tp:taxon-name><tp:taxon-name-part taxon-name-part-type="genus">Capricornis</tp:taxon-name-part></tp:taxon-name></italic> characterized by hyposodont crowns, smooth enamel, and distinct styles and stylids, and an absence of the ectostylids (Fig. <xref ref-type="fig" rid="F33">33</xref>). The parastyle, mesostyle, and metastyle on the M2 are perpendicular to the buccal wall (Fig. <xref ref-type="fig" rid="F33">33A</xref>). On the m3, the mesostylid is more developed than the other stylids and the posthypoconulidcristid protrudes posteriorly (Fig. <xref ref-type="fig" rid="F33">33C, E</xref>).</p><fig id="F33" position="float" orientation="portrait"><label>Figure 33.</label><caption><p>Dental remains of <italic><tp:taxon-name><tp:taxon-name-part taxon-name-part-type="genus">Capricornis</tp:taxon-name-part> <tp:taxon-name-part taxon-name-part-type="species">sumatraensis</tp:taxon-name-part></tp:taxon-name></italic> from Khok Sung: <bold>A–B</bold> DMR-KS-05-03-18-16, a left M2 in occlusal (<bold>A</bold>) and lingual (<bold>B</bold>) views <bold>C–D</bold> DMR-KS-05-04-05-4, a right m3 in occlusal (<bold>C</bold>) and buccal (<bold>D</bold>) views <bold>E–F</bold> DMR-KS-05-03-27-5, a left m3 in occlusal (<bold>E</bold>) and buccal (<bold>F</bold>) views <bold>G–H</bold> DMR-KS-05-03-28-10 in occlusal (<bold>G</bold>) and buccal (<bold>H</bold>) views.</p></caption><graphic xmlns:xlink="http://www.w3.org/1999/xlink" xlink:href="zookeys-613-001-g033.jpg" position="float" orientation="portrait" xlink:type="simple" id="oo_101080.jpg"/></fig><table-wrap id="T16" position="float" orientation="portrait"><label>Table 16.</label><caption><p>Measurements (lengths and widths in millimeters) of molars of Khok Sung <italic><tp:taxon-name><tp:taxon-name-part taxon-name-part-type="genus">Capricornis</tp:taxon-name-part> <tp:taxon-name-part taxon-name-part-type="species">sumatraensis</tp:taxon-name-part></tp:taxon-name></italic>.</p></caption><table id="TID0EGHNM" rules="all"><tbody><tr><td rowspan="1" colspan="2">
              <bold>Specimen</bold>
            </td><td rowspan="1" colspan="1">
              <bold>Length</bold>
            </td><td rowspan="1" colspan="1">
              <bold>Width</bold>
            </td></tr><tr><td rowspan="1" colspan="1">DMR-KS-05-03-18-16</td><td rowspan="1" colspan="1">M2</td><td rowspan="1" colspan="1">17.02</td><td rowspan="1" colspan="1">15.62</td></tr><tr><td rowspan="1" colspan="1">DMR-KS-05-03-28-10</td><td rowspan="1" colspan="1">m3</td><td rowspan="1" colspan="1">–</td><td rowspan="1" colspan="1">10.72</td></tr><tr><td rowspan="1" colspan="1">DMR-KS-05-03-27-5</td><td rowspan="1" colspan="1">m3</td><td rowspan="1" colspan="1">23.94</td><td rowspan="1" colspan="1">9.94</td></tr><tr><td rowspan="1" colspan="1">DMR-KS-05-04-05-4</td><td rowspan="1" colspan="1">m3</td><td rowspan="1" colspan="1">21.99</td><td rowspan="1" colspan="1">9.52</td></tr></tbody></table></table-wrap></tp:treatment-sec><tp:treatment-sec sec-type="remarks" id="SECID0E4MGM"><title>Taxonomic remarks and comparisons.</title><p>We assign these isolated teeth from Khok Sung to <italic><tp:taxon-name><tp:taxon-name-part taxon-name-part-type="genus">Capricornis</tp:taxon-name-part> <tp:taxon-name-part taxon-name-part-type="species">sumatraensis</tp:taxon-name-part></tp:taxon-name></italic> (Sumatran serow) because they are comparable in size and morphology to the extant specimens (Fig. <xref ref-type="fig" rid="F34">34</xref>). Among congeneric species, <italic><tp:taxon-name><tp:taxon-name-part taxon-name-part-type="genus">Capricornis</tp:taxon-name-part> <tp:taxon-name-part taxon-name-part-type="species">sumatraensis</tp:taxon-name-part></tp:taxon-name></italic> is larger than <italic><tp:taxon-name><tp:taxon-name-part taxon-name-part-type="genus">Capricornis</tp:taxon-name-part> <tp:taxon-name-part taxon-name-part-type="species">crispus</tp:taxon-name-part></tp:taxon-name></italic> as well as two <tp:taxon-name><tp:taxon-name-part taxon-name-part-type="species">goral</tp:taxon-name-part></tp:taxon-name> species (<italic><tp:taxon-name><tp:taxon-name-part taxon-name-part-type="genus">Naemorhedus</tp:taxon-name-part> <tp:taxon-name-part taxon-name-part-type="species">goral</tp:taxon-name-part></tp:taxon-name></italic> and <italic><tp:taxon-name><tp:taxon-name-part taxon-name-part-type="genus">Naemorhedus</tp:taxon-name-part> <tp:taxon-name-part taxon-name-part-type="species">caudatus</tp:taxon-name-part></tp:taxon-name></italic>), but is smaller than <italic><tp:taxon-name><tp:taxon-name-part taxon-name-part-type="genus">Capricornis</tp:taxon-name-part> <tp:taxon-name-part taxon-name-part-type="species">milneedwardsi</tp:taxon-name-part></tp:taxon-name></italic>. In addition, it differs from <italic><tp:taxon-name><tp:taxon-name-part taxon-name-part-type="genus">Capricornis</tp:taxon-name-part> <tp:taxon-name-part taxon-name-part-type="species">crispus</tp:taxon-name-part></tp:taxon-name></italic> in having more developed metastylid and entostylid and a presence of <!--PageBreak-->back fossettes on the slightly worn m3 and from <italic><tp:taxon-name><tp:taxon-name-part taxon-name-part-type="genus">Capricornis</tp:taxon-name-part> <tp:taxon-name-part taxon-name-part-type="species">milneedwardsi</tp:taxon-name-part></tp:taxon-name></italic> in having less developed metastylid and posthypoconulidcristid on the m3.</p><fig id="F34" position="float" orientation="portrait"><label>Figure 34.</label><caption><p>Scatter diagrams of M2 and m3 lengths and widths of recent and fossil serows and gorals. The measurements of fossil specimens from Lang Trang, Thum Wiman Nakin, Thum Prakai Phet, and Tam Hang South are from <xref ref-type="bibr" rid="B48">de Vos and Long (1993)</xref>, <xref ref-type="bibr" rid="B164">Tougard (1998)</xref>, <xref ref-type="bibr" rid="B57">Filoux et al. (2015)</xref>, and <xref ref-type="bibr" rid="B7">Bacon et al. (2011)</xref>, respectively.</p></caption><graphic xmlns:xlink="http://www.w3.org/1999/xlink" xlink:href="zookeys-613-001-g034.jpg" position="float" orientation="portrait" xlink:type="simple" id="oo_101081.jpg"/></fig><p>Compared to other fossil records, <italic><tp:taxon-name><tp:taxon-name-part taxon-name-part-type="genus">Capricornis</tp:taxon-name-part> <tp:taxon-name-part taxon-name-part-type="species">sumatraensis</tp:taxon-name-part></tp:taxon-name></italic> from Khok Sung is smaller than that from the Late Pleistocene of Lang Trang in Vietnam (<xref ref-type="bibr" rid="B48">de Vos and Long 1993</xref>), Tam Hang South in Laos (<xref ref-type="bibr" rid="B7">Bacon et al. 2011</xref>), Padang Cave in Sumatra (<xref ref-type="bibr" rid="B91">Hooijer 1958</xref>), and Xianrendong in China (<xref ref-type="bibr" rid="B24">Chen and Qi 1978</xref>, <xref ref-type="bibr" rid="B25">Chen and Li 1994</xref>) (Fig. <xref ref-type="fig" rid="F34">34</xref>) and from the late Middle Pleistocene of Guanyindong (<xref ref-type="bibr" rid="B107">Li and Wen 1986</xref>) in China. The Khok Sung material also matches morphologically that of the subspecies <italic><tp:taxon-name><tp:taxon-name-part taxon-name-part-type="genus">Capricornis</tp:taxon-name-part> <tp:taxon-name-part taxon-name-part-type="species">sumatraensis</tp:taxon-name-part> <tp:taxon-name-part taxon-name-part-type="subspecies">kanjereus</tp:taxon-name-part></tp:taxon-name></italic> from the Middle Pleistocene of Yenchingkuo in China (<xref ref-type="bibr" rid="B34">Colbert and Hooijer 1953</xref>) and from the late Middle Pleistocene of Thum Wiman Nakin in Thailand (<xref ref-type="bibr" rid="B164">Tougard 1998</xref>). However, <italic><tp:taxon-name><tp:taxon-name-part taxon-name-part-type="genus">Capricornis</tp:taxon-name-part> <tp:taxon-name-part taxon-name-part-type="species">sumatraensis</tp:taxon-name-part></tp:taxon-name></italic> from Khok Sung is larger than that from Thum Wiman Nakin and <italic><tp:taxon-name><tp:taxon-name-part taxon-name-part-type="genus">Naemorhedus</tp:taxon-name-part></tp:taxon-name></italic> from Thum Prakai Phet. It differs from <italic><tp:taxon-name><tp:taxon-name-part taxon-name-part-type="genus">Capricornis</tp:taxon-name-part> <tp:taxon-name-part taxon-name-part-type="species">sumatraensis</tp:taxon-name-part> <tp:taxon-name-part taxon-name-part-type="subspecies">qinlingensis</tp:taxon-name-part></tp:taxon-name></italic> described from the middle Early Pleistocene of Gongwangling in northern China (<xref ref-type="bibr" rid="B94">Hu and Qi 1978</xref>, <xref ref-type="bibr" rid="B197">Zhu et al. 2015</xref>) in having its smaller size and less developed parastyle and metastyle on the M2. However, we do not assign the material to the subspecies level based on the few isolated teeth.</p><!--PageBreak--></tp:treatment-sec><ref-list><ref id="B48"><mixed-citation xmlns:xlink="http://www.w3.org/1999/xlink" xlink:type="simple">
          <person-group><name name-style="western"><surname>de Vos</surname><given-names>J</given-names></name><name name-style="western"><surname>Long</surname><given-names>VT</given-names></name></person-group> (<year>1993</year>) <source>Systematic discussion of the Lang Trang fauna</source>. <comment>Unpublished report</comment>.</mixed-citation></ref><ref id="B164"><mixed-citation xmlns:xlink="http://www.w3.org/1999/xlink" xlink:type="simple">
          <person-group><name name-style="western"><surname>Tougard</surname><given-names>C</given-names></name></person-group> (<year>1998</year>) <source>Les faunes de grands mammifères du Pléistocène moyen terminal de Thaïlande dans leur cadre phylogénétique, paléoécologique et biochronologique.</source> <source>PhD thesis</source>, <publisher-name>University of Montpellier</publisher-name> II, <publisher-loc>Montpellier, France</publisher-loc>, <size units="page">175 pp</size>.</mixed-citation></ref><ref id="B57"><mixed-citation xmlns:xlink="http://www.w3.org/1999/xlink" xlink:type="simple">
          <person-group><name name-style="western"><surname>Filoux</surname><given-names>A</given-names></name><name name-style="western"><surname>Wattanapituksakul</surname><given-names>A</given-names></name><name name-style="western"><surname>Lespes</surname><given-names>C</given-names></name><name name-style="western"><surname>Thongcharoenchaikit</surname><given-names>C</given-names></name></person-group> (<year>2015</year>) <article-title>A Pleistocene mammal assemblage containing <italic><tp:taxon-name><tp:taxon-name-part taxon-name-part-type="genus">Ailuropoda</tp:taxon-name-part></tp:taxon-name></italic> and <italic><tp:taxon-name><tp:taxon-name-part taxon-name-part-type="genus">Pongo</tp:taxon-name-part></tp:taxon-name></italic> from Tham Prakai Phet cave, Chaiyaphum Province, Thailand.</article-title> <source>Geobios</source> <volume>48</volume>: <fpage>341</fpage>–<lpage>349</lpage>. doi: <ext-link xlink:type="simple" ext-link-type="doi" xlink:href="10.1016/j.geobios.2015.07.003">10.1016/j.geobios.2015.07.003</ext-link></mixed-citation></ref><ref id="B7"><mixed-citation xmlns:xlink="http://www.w3.org/1999/xlink" xlink:type="simple">
          <person-group><name name-style="western"><surname>Bacon</surname><given-names>AM</given-names></name><name name-style="western"><surname>Duringer</surname><given-names>P</given-names></name><name name-style="western"><surname>Antoine</surname><given-names>PO</given-names></name><name name-style="western"><surname>Demeter</surname><given-names>F</given-names></name><name name-style="western"><surname>Shackelford</surname><given-names>L</given-names></name><name name-style="western"><surname>Sayavongkhamdy</surname><given-names>T</given-names></name><name name-style="western"><surname>Sichanthongtip</surname><given-names>P</given-names></name><name name-style="western"><surname>Khamdalavong</surname><given-names>P</given-names></name><name name-style="western"><surname>Nokhamaomphu</surname><given-names>S</given-names></name><name name-style="western"><surname>Sysuphanh</surname><given-names>V</given-names></name><name name-style="western"><surname>Patole-Edoumba</surname><given-names>E</given-names></name><name name-style="western"><surname>Chabaux</surname><given-names>F</given-names></name><name name-style="western"><surname>Pelt</surname><given-names>E</given-names></name></person-group> (<year>2011</year>) <article-title>The Middle Pleistocene mammalian fauna from Tam Hang karstic deposit, northern Laos: new data and evolutionary hypothesis.</article-title> <source>Quaternary International</source> <volume>245</volume>: <fpage>315</fpage>–<lpage>332</lpage>. doi: <ext-link xlink:type="simple" ext-link-type="doi" xlink:href="10.1016/j.quaint.2010.11.024">10.1016/j.quaint.2010.11.024</ext-link></mixed-citation></ref><ref id="B91"><mixed-citation xmlns:xlink="http://www.w3.org/1999/xlink" xlink:type="simple">
          <person-group><name name-style="western"><surname>Hooijer</surname><given-names>DA</given-names></name></person-group> (<year>1958</year>) <article-title>Fossil <tp:taxon-name><tp:taxon-name-part taxon-name-part-type="family">Bovidae</tp:taxon-name-part></tp:taxon-name> from the Malay Archipelago and the Punjab.</article-title> <source>Zoologische Verhandelingen, Leiden</source> <volume>38</volume>: <fpage>1</fpage>–<lpage>112</lpage>.</mixed-citation></ref><ref id="B24"><mixed-citation xmlns:xlink="http://www.w3.org/1999/xlink" xlink:type="simple">
          <person-group><name name-style="western"><surname>Chen</surname><given-names>D</given-names></name><name name-style="western"><surname>Qi</surname><given-names>G</given-names></name></person-group> (<year>1978</year>) <article-title>Fossil human and associated mammalian fauna from Xizhou, Yunnan.</article-title> <source><tp:taxon-name><tp:taxon-name-part taxon-name-part-type="subphylum">Vertebrata</tp:taxon-name-part></tp:taxon-name> PalAsiatica</source> <volume>16</volume>: <fpage>33</fpage>–<lpage>46</lpage>. <comment>[In Chinese with English summary]</comment></mixed-citation></ref><ref id="B25"><mixed-citation xmlns:xlink="http://www.w3.org/1999/xlink" xlink:type="simple">
          <person-group><name name-style="western"><surname>Chen</surname><given-names>Q</given-names></name><name name-style="western"><surname>Li</surname><given-names>Q</given-names></name></person-group> (<year>1994</year>) <article-title>A brief report on Xianrendong cave site, Jilin province.</article-title> <source>Acta Anthropologica</source> <volume>13</volume>: <fpage>12</fpage>–<lpage>19</lpage>. <comment>[In Chinese with English summary]</comment></mixed-citation></ref><ref id="B107"><mixed-citation xmlns:xlink="http://www.w3.org/1999/xlink" xlink:type="simple">
          <person-group><name name-style="western"><surname>Li</surname><given-names>Y</given-names></name><name name-style="western"><surname>Wen</surname><given-names>B</given-names></name></person-group> (<year>1986</year>) <source>Guanyindong: A lower Paleolithic site at Qianxi County, Guizhou Province.</source> <publisher-name>Cultural Relics Publishing House</publisher-name>, <publisher-loc>Beijing</publisher-loc>, <size units="page">181 pp</size>. <comment>[In Chinese with English summary]</comment></mixed-citation></ref><ref id="B34"><mixed-citation xmlns:xlink="http://www.w3.org/1999/xlink" xlink:type="simple">
          <person-group><name name-style="western"><surname>Colbert</surname><given-names>EH</given-names></name><name name-style="western"><surname>Hooijer</surname><given-names>DA</given-names></name></person-group> (<year>1953</year>) <article-title>Pleistocene mammals from the limestone fissures of Szechwan, China.</article-title> <source>Bulletin of the American Museum of Natural History</source> <volume>102</volume>: <fpage>1</fpage>–<lpage>134</lpage>.</mixed-citation></ref><ref id="B94"><mixed-citation xmlns:xlink="http://www.w3.org/1999/xlink" xlink:type="simple">
          <person-group><name name-style="western"><surname>Hu</surname><given-names>CK</given-names></name><name name-style="western"><surname>Qi</surname><given-names>T</given-names></name></person-group> (<year>1978</year>) <article-title>Gongwangling Pleistocene mammalian fauna of Lantian, Shaanxi.</article-title> <source>Palaeontologica Sinica</source> <volume>155</volume>: <fpage>1</fpage>–<lpage>64</lpage>. <comment>[In Chinese with English abstract]</comment></mixed-citation></ref><ref id="B197"><mixed-citation xmlns:xlink="http://www.w3.org/1999/xlink" xlink:type="simple">
          <person-group><name name-style="western"><surname>Zhu</surname><given-names>ZY</given-names></name><name name-style="western"><surname>Dennell</surname><given-names>R</given-names></name><name name-style="western"><surname>Huang</surname><given-names>WW</given-names></name><name name-style="western"><surname>Wu</surname><given-names>Y</given-names></name><name name-style="western"><surname>Rao</surname><given-names>ZG</given-names></name><name name-style="western"><surname>Qiu</surname><given-names>SF</given-names></name><name name-style="western"><surname>Xie</surname><given-names>JB</given-names></name><name name-style="western"><surname>Liu</surname><given-names>W</given-names></name><name name-style="western"><surname>Fu</surname><given-names>SQ</given-names></name><name name-style="western"><surname>Han</surname><given-names>JW</given-names></name><name name-style="western"><surname>Zhou</surname><given-names>HY</given-names></name><name name-style="western"><surname>Ou Yang</surname><given-names>TP</given-names></name><name name-style="western"><surname>Li</surname><given-names>HM</given-names></name></person-group> (<year>2015</year>) <article-title>New dating of the <italic><tp:taxon-name><tp:taxon-name-part taxon-name-part-type="genus">Homo</tp:taxon-name-part> <tp:taxon-name-part taxon-name-part-type="species">erectus</tp:taxon-name-part></tp:taxon-name></italic> cranium from Lantian (Gongwangling), China.</article-title> <source>Journal of Human Evolution</source> <volume>78</volume>: <fpage>144</fpage>–<lpage>157</lpage>. doi: <ext-link xlink:type="simple" ext-link-type="doi" xlink:href="10.1016/j.jhevol.2014.10.001">10.1016/j.jhevol.2014.10.001</ext-link></mixed-citation></ref></ref-list></tp:taxon-treatment>
