# Supplementary material for: The Middle Pleistocene vertebrate fauna from Khok Sung (Nakhon Ratchasima, Thailand): biochronological and paleobiogeographical implications
Source: Zookeys. 2016 Aug 30;(613):1–157. doi: 10.3897/zookeys.613.8309 (PMC5027644; doi:10.3897/zookeys.613.8309)
Supplement: XML Treatment for Crocodylus cf. siamensis [file zookeys.613.8309-treatment15.xml]

<!DOCTYPE tp:taxon-treatment
  PUBLIC "-//TaxonX//DTD Taxonomic Treatment Publishing DTD v0 20100105//EN" "tax-treatment-NSO.dtd">
<tp:taxon-treatment xmlns:tp="http://www.plazi.org/taxpub"><tp:treatment-meta><kwd-group><label>Taxon classification</label><kwd><named-content content-type="kingdom">Animalia</named-content></kwd><kwd><named-content content-type="order">Crocodylia</named-content></kwd><kwd><named-content content-type="family">Crocodylidae</named-content></kwd></kwd-group><mixed-citation publication-type="journal"><person-group><name><surname>Suraprasit</surname><given-names>Kantapon</given-names></name><name><surname>Jaeger</surname><given-names>Jean-Jacques</given-names></name><name><surname>Chaimanee</surname><given-names>Yaowalak</given-names></name><name><surname>Chavasseau</surname><given-names>Olivier</given-names></name><name><surname>Yamee</surname><given-names>Chotima</given-names></name><name><surname>Tian</surname><given-names>Pannipa</given-names></name><name><surname>Panha</surname><given-names>Somsak</given-names></name></person-group><article-title>The Middle Pleistocene vertebrate fauna from Khok Sung (Nakhon Ratchasima, Thailand): biochronological and paleobiogeographical implications</article-title><source>Zookeys</source><day>30</day><month>8</month><year>2016</year><volume>2016</volume><issue>613</issue><fpage>1</fpage><lpage>157</lpage><pub-id pub-id-type="doi">10.3897/zookeys.613.8309</pub-id></mixed-citation></tp:treatment-meta><tp:nomenclature><tp:taxon-name>
                    <tp:taxon-name-part taxon-name-part-type="genus">Crocodylus</tp:taxon-name-part>
                    <tp:taxon-name-part taxon-name-part-type="uncertainty-rank">cf.</tp:taxon-name-part>
                    <tp:taxon-name-part taxon-name-part-type="species">siamensis</tp:taxon-name-part>
                  </tp:taxon-name><tp:taxon-authority>Schneider, 1801</tp:taxon-authority></tp:nomenclature><tp:treatment-sec sec-type="material" id="SECID0EPWGM"><title>Referred material.</title><p>A fragmentary cranium, DMR-KS-05-03-30-30; a dentary fragment with one tooth, DMR-KS-05-03-21-1; five isolated teeth—DMR-KS-05-03-00-19, DMR-KS-05-03-14-3, DMR-KS-05-03-22-22, DMR-KS-05-04-06-3, and DMR-KS-05-04-29-10; three osteoderms—DMR-KS-05-03-29-57, DMR-KS-05-03-29-58, and DMR-KS-05-03-27-25.</p></tp:treatment-sec><tp:treatment-sec sec-type="material" id="SECID0EUWGM"><title>Material description.</title><p>
              <bold>Skull and dentition</bold>: DMR-KS-05-03-30-30 is a slightly deformed skull preserving a nearly complete premaxilla, maxilla, nasal, and palatine process (Fig. <xref ref-type="fig" rid="F35">35A, B</xref>), and a partial palatine at the ventral part. The minimum length of the skull is 315 mm. The external naris is wide, dorsally directed, and presumably subcircular in outline (Fig. <xref ref-type="fig" rid="F35">35A</xref>). The nasal becomes narrower at the nearly premaxillary-maxillary suture and tapers into a point at the posterior rim of the naris. The premaxilla is broken anteriorly at the hole for the reception of the first dentary alveolus. The premaxilla contains at least four teeth on each side. The second one is the largest tooth in the premaxillary rows, regularly corresponding to the position of a large alveolar hole in dorsal view. A short premaxillary process extends to the second maxillary alveolus centrally or the first interalveolus laterally in ventral view (Fig. <xref ref-type="fig" rid="F35">35B</xref>). The premaxillary–maxillary suture is characterized by distinct notches. A maxilla comprises 14 alveoli, with the largest tooth crown (44.3 mm high) positioned at the fifth dentary alveolus. The width of the skull at the fifth maxillary tooth is 171.8 mm (the maximum width of the preserved skull). The width of the skull at the diastema between the last premaxillary tooth and the first maxillary tooth (the minimum width of the preserved skull) is 98.9 mm. Many small foramina in front of the alveoli are situated on both the premaxilla and the maxilla. Along the anterior to posterior maxillary rims, the tooth row is slightly convex until ending at the eighth or ninth alveolus. Teeth are characterized by their conical forms and striated surfaces. However, they are highly variable in shape and size, in relation to the position along the tooth row. The teeth of crocodyles are either slender and pointed or short and blunt (Fig. <xref ref-type="fig" rid="F35">35C</xref>) but much more massive than those of gharials. Asymmetrical surfaces of the tooth are divided by two prominent longitudinal ridges that are positioned anteriorly and posteriorly.</p><fig id="F35" position="float" orientation="portrait"><label>Figure 35.</label><caption><p>Remains of non-mammalian vertebrates from Khok Sung: <tp:taxon-name><tp:taxon-name-part taxon-name-part-type="genus">Crocodylus</tp:taxon-name-part> <tp:taxon-name-part taxon-name-part-type="uncertainty-rank">cf.</tp:taxon-name-part> <tp:taxon-name-part taxon-name-part-type="species">siamensis</tp:taxon-name-part></tp:taxon-name>— <bold>A–B</bold> DMR-KS-05-03-30-30, a cranium in dorsal (<bold>A</bold>) and ventral (<bold>B</bold>) views <bold>C</bold> DMR-KS-05-03-21-1, a tooth in lingual view <bold>D–E</bold> DMR-KS-05-03-29-57 and <bold>F–G</bold> DMR-KS-05-03-27-25, osteoderms in dorsal (<bold>D, F</bold>) and ventral (<bold>E, G</bold>) views; <italic><tp:taxon-name><tp:taxon-name-part taxon-name-part-type="genus">Python</tp:taxon-name-part></tp:taxon-name></italic> sp.— <bold>H–I</bold> DMR-KS-05-03-00-16, a trunk vertebra in anterior (<bold>H</bold>) and ventral (<bold>I</bold>) views; <italic><tp:taxon-name><tp:taxon-name-part taxon-name-part-type="genus">Varanus</tp:taxon-name-part></tp:taxon-name></italic> sp. <bold>J–K</bold> DMR-KS-05-03-08-36, a trunk vertebra in anterior (<bold>J</bold>) and ventral (<bold>K</bold>) views; <tp:taxon-name><tp:taxon-name-part taxon-name-part-type="order">Galliformes</tp:taxon-name-part></tp:taxon-name> indet.— <bold>L–M</bold> DMR-KS-05-04-05-40, a cervical vertebra fragment in dorsal (<bold>L</bold>) and ventral (<bold>M</bold>) views; <tp:taxon-name><tp:taxon-name-part taxon-name-part-type="family">Siluridae</tp:taxon-name-part></tp:taxon-name> indet.— <bold>N–O</bold> DMR-KS-05-03-22-76, a vertebra in anterior (<bold>N</bold>) and lateral (<bold>O</bold>) views <bold>P</bold> DMR-KS-05-04-11-20, a pectoral spine in dorsal view <bold>Q</bold> DMR-KS-05-04-05-25, a pectoral spine in medial view. Anatomical abbreviations: <bold>al</bold>, alveolus; <bold>pmx</bold>, premaxilla; <bold>en</bold>, external naris; <bold>n</bold>, nasal; <bold>mx</bold>, maxilla; <bold>pal</bold>, palatine; <bold>palp</bold>, palatine process.</p></caption><graphic xmlns:xlink="http://www.w3.org/1999/xlink" xlink:href="zookeys-613-001-g035.jpg" position="float" orientation="portrait" xlink:type="simple" id="oo_101082.jpg"/></fig><p>
              <bold>Osteoderms</bold>: two nearly complete specimens (Fig. <xref ref-type="fig" rid="F35">35D–G</xref>) and one small fragment are characterized by rectangular shapes, wider than long (about 5–6 cm long and 7–8 cm width), and slightly flat to convex and irregular edges with small spiny outgrowths. A short median keel does not extend far anteriorly or posteriorly (Fig. <xref ref-type="fig" rid="F35">35D, F</xref>). The external surface has several large and rounded to elliptical pits on the dorsal part and fewer small foramina and striae with surrounding fibrous patterns on the ventral part (Fig. <xref ref-type="fig" rid="F35">35E, G</xref>). These specimens differ from <tp:taxon-name><tp:taxon-name-part taxon-name-part-type="genus">Gavialis</tp:taxon-name-part> <tp:taxon-name-part taxon-name-part-type="uncertainty-rank">cf.</tp:taxon-name-part> <tp:taxon-name-part taxon-name-part-type="species">bengawanicus</tp:taxon-name-part></tp:taxon-name> (<xref ref-type="bibr" rid="B114">Martin et al. 2012</xref>) in the same locality by their more ornamented pits and more irregular surfaces on the dorsal surface.</p><!--PageBreak--></tp:treatment-sec><tp:treatment-sec sec-type="remarks" id="SECID0EW2GM"><title>Taxonomic remarks and comparisons.</title><p>The specimen DMR-KS-05-03-30-30 is a crocodilian cranium with a possible maximum length up to 50 cm. All morphological characters of the Khok Sung crocodiles are congruent with the extant fresh water crocodile, <italic><tp:taxon-name><tp:taxon-name-part taxon-name-part-type="genus">Crocodylus</tp:taxon-name-part> <tp:taxon-name-part taxon-name-part-type="species">siamensis</tp:taxon-name-part></tp:taxon-name></italic>, as well as with its fossils recovered from the Early and Middle Pleistocene of Java (Trinil H. K., Kedung Brubus, and Kedung Lumbu) (<xref ref-type="bibr" rid="B42">Delfino and de Vos 2010</xref>). However, the Khok Sung cranium preserves only the anterior midway portion of the skull and does not allow some morphological access to other important parts (e.g., lacrymals, jugals, and pterygoids). We thus attribute this material to <tp:taxon-name><tp:taxon-name-part taxon-name-part-type="genus">Crocodylus</tp:taxon-name-part> <tp:taxon-name-part taxon-name-part-type="uncertainty-rank">cf.</tp:taxon-name-part> <tp:taxon-name-part taxon-name-part-type="species">siamensis</tp:taxon-name-part></tp:taxon-name>.</p><!--PageBreak--></tp:treatment-sec><ref-list><ref id="B114"><mixed-citation xmlns:xlink="http://www.w3.org/1999/xlink" xlink:type="simple">
          <person-group><name name-style="western"><surname>Martin</surname><given-names>JE</given-names></name><name name-style="western"><surname>Buffetaut</surname><given-names>E</given-names></name><name name-style="western"><surname>Naksri</surname><given-names>W</given-names></name><name name-style="western"><surname>Lauprasert</surname><given-names>K</given-names></name><name name-style="western"><surname>Claude</surname><given-names>J</given-names></name></person-group> (<year>2012</year>) <article-title><italic><tp:taxon-name><tp:taxon-name-part taxon-name-part-type="genus">Gavialis</tp:taxon-name-part></tp:taxon-name></italic> from the Pleistocene of Thailand and its Relevance for drainage connections from India to Java.</article-title> <source>PLoS ONE</source> <volume>7</volume>: <elocation-id>e44541</elocation-id>. doi: <ext-link xlink:type="simple" ext-link-type="doi" xlink:href="10.1371/journal.pone.0044541">10.1371/journal.pone.0044541</ext-link></mixed-citation></ref><ref id="B42"><mixed-citation xmlns:xlink="http://www.w3.org/1999/xlink" xlink:type="simple">
          <person-group><name name-style="western"><surname>Delfino</surname><given-names>M</given-names></name><name name-style="western"><surname>de Vos</surname><given-names>J</given-names></name></person-group> (<year>2010</year>) <article-title>A Revision of the Dubois Crocodylians, <italic><tp:taxon-name><tp:taxon-name-part taxon-name-part-type="genus">Gavialis</tp:taxon-name-part> <tp:taxon-name-part taxon-name-part-type="species">bengawanicus</tp:taxon-name-part></tp:taxon-name></italic> and <italic><tp:taxon-name><tp:taxon-name-part taxon-name-part-type="genus">Crocodylus</tp:taxon-name-part> <tp:taxon-name-part taxon-name-part-type="species">ossifragus</tp:taxon-name-part></tp:taxon-name></italic>, from the Pleistocene <italic><tp:taxon-name><tp:taxon-name-part taxon-name-part-type="genus">Homo</tp:taxon-name-part> <tp:taxon-name-part taxon-name-part-type="species">erectus</tp:taxon-name-part></tp:taxon-name></italic> beds of Java.</article-title> <source>Journal of Vertebrate Paleontology</source> <volume>30</volume>: <fpage>427</fpage>–<lpage>441</lpage>. doi: <ext-link xlink:type="simple" ext-link-type="doi" xlink:href="10.1080/02724631003617910">10.1080/02724631003617910</ext-link></mixed-citation></ref></ref-list></tp:taxon-treatment>
