# Supplementary material for: The Middle Pleistocene vertebrate fauna from Khok Sung (Nakhon Ratchasima, Thailand): biochronological and paleobiogeographical implications
Source: Zookeys. 2016 Aug 30;(613):1–157. doi: 10.3897/zookeys.613.8309 (PMC5027644; doi:10.3897/zookeys.613.8309)
Supplement: XML Treatment for Python sp. [file zookeys.613.8309-treatment16.xml]

<!DOCTYPE tp:taxon-treatment
  PUBLIC "-//TaxonX//DTD Taxonomic Treatment Publishing DTD v0 20100105//EN" "tax-treatment-NSO.dtd">
<tp:taxon-treatment xmlns:tp="http://www.plazi.org/taxpub"><tp:treatment-meta><kwd-group><label>Taxon classification</label><kwd><named-content content-type="kingdom">Animalia</named-content></kwd><kwd><named-content content-type="order">Squamata</named-content></kwd><kwd><named-content content-type="family">Boidae</named-content></kwd></kwd-group><mixed-citation publication-type="journal"><person-group><name><surname>Suraprasit</surname><given-names>Kantapon</given-names></name><name><surname>Jaeger</surname><given-names>Jean-Jacques</given-names></name><name><surname>Chaimanee</surname><given-names>Yaowalak</given-names></name><name><surname>Chavasseau</surname><given-names>Olivier</given-names></name><name><surname>Yamee</surname><given-names>Chotima</given-names></name><name><surname>Tian</surname><given-names>Pannipa</given-names></name><name><surname>Panha</surname><given-names>Somsak</given-names></name></person-group><article-title>The Middle Pleistocene vertebrate fauna from Khok Sung (Nakhon Ratchasima, Thailand): biochronological and paleobiogeographical implications</article-title><source>Zookeys</source><day>30</day><month>8</month><year>2016</year><volume>2016</volume><issue>613</issue><fpage>1</fpage><lpage>157</lpage><pub-id pub-id-type="doi">10.3897/zookeys.613.8309</pub-id></mixed-citation></tp:treatment-meta><tp:nomenclature><tp:taxon-name>
                      <tp:taxon-name-part taxon-name-part-type="genus">Python</tp:taxon-name-part>
                      <tp:taxon-name-part taxon-name-part-type="uncertainty-rank">sp.</tp:taxon-name-part>
                    </tp:taxon-name></tp:nomenclature><tp:treatment-sec sec-type="material" id="SECID0E55GM"><title>Referred material.</title><p>Four trunk vertebrae—DMR-KS-05-03-00-21, DMR-KS-05-03-00-16 (two attached vertebrae), and DMR-KS-05-04-28-12.</p></tp:treatment-sec><tp:treatment-sec sec-type="material" id="SECID0ED6GM"><title>Material description.</title><p>Vertebrae are almost complete and represent a large-sized snake (for measurements, see Tab. <xref ref-type="table" rid="T17">17</xref>). In anterior view, the cotyle is suboval in outline with the dorsoventral compression (Fig. <xref ref-type="fig" rid="F35">35H</xref>). The ventro-lateral margins of the cotyle are nearly straight. The neural spine is well-developed and steep. The neural canal is narrow. The dorsal margin of the zygosphene is convex. The tubercle is located at the junction between the base of the zygoshene and the top of the neural canal. In posterior view, the neural arch is high and massive. The zygantra are wide and deep. In dorsal view, the median tubercle at the base of the zygosphene is distinct and the interzygapophyseal constriction is well-developed. In ventral view, the haemal keel is high (Fig. <xref ref-type="fig" rid="F35">35I</xref>) and the subcentral groove is poorly developed.</p><table-wrap id="T17" position="float" orientation="portrait"><label>Table 17.</label><caption><p>Measurements (in millimeters) of vertebrae of <italic><tp:taxon-name><tp:taxon-name-part taxon-name-part-type="genus">Python</tp:taxon-name-part></tp:taxon-name></italic> and <italic><tp:taxon-name><tp:taxon-name-part taxon-name-part-type="genus">Varanus</tp:taxon-name-part></tp:taxon-name></italic> from Khok Sung. Abbreviations: <abbrev xmlns:xlink="http://www.w3.org/1999/xlink" id="ABBRID0EMAHM" xlink:type="simple">CL<def><p>, centrum length (measured at the ventral midline)</p></def></abbrev>; <bold>H</bold>, maximum height (measured from the tip of the neural spine to the ventral rim of the cotyle); <abbrev xmlns:xlink="http://www.w3.org/1999/xlink" id="ABBRID0EUAHM" xlink:type="simple">WPP<def><p>, width between pre- and postzygapophyseal processes</p></def></abbrev>; <abbrev xmlns:xlink="http://www.w3.org/1999/xlink" id="ABBRID0E1AHM" xlink:type="simple">Wpre<def><p>, width across zygapophyseal processes</p></def></abbrev>; <abbrev xmlns:xlink="http://www.w3.org/1999/xlink" id="ABBRID0EABHM" xlink:type="simple">Wpost<def><p>, width across postzygapophyseal processes</p></def></abbrev>; <abbrev xmlns:xlink="http://www.w3.org/1999/xlink" id="ABBRID0EGBHM" xlink:type="simple">Wcd<def><p>, width of the condyle</p></def></abbrev>; <abbrev xmlns:xlink="http://www.w3.org/1999/xlink" id="ABBRID0EMBHM" xlink:type="simple">Hcd<def><p>, height of the condyle (measured from the dorsal to ventral rim)</p></def></abbrev>; <abbrev xmlns:xlink="http://www.w3.org/1999/xlink" id="ABBRID0ESBHM" xlink:type="simple">Wct<def><p>, width of the cotyle</p></def></abbrev>; <abbrev xmlns:xlink="http://www.w3.org/1999/xlink" id="ABBRID0EYBHM" xlink:type="simple">Hct<def><p>, height of the cotyle</p></def></abbrev>. <sup>+</sup> refers to the measurement of two attached vertebrae and * indicates an incomplete preservation.</p></caption><table id="TID0EMQNM" rules="all"><tbody><tr><th rowspan="1" colspan="1"/><th rowspan="1" colspan="1">
                              <abbrev xmlns:xlink="http://www.w3.org/1999/xlink" xlink:title="centrum length measured at the ventral midline" id="ABBRID0EMCHM" xlink:type="simple">CL</abbrev>
                            </th><th rowspan="1" colspan="1">H</th><th rowspan="1" colspan="1">
                              <abbrev xmlns:xlink="http://www.w3.org/1999/xlink" xlink:title="width between pre- and postzygapophyseal processes" id="ABBRID0EXCHM" xlink:type="simple">WPP</abbrev>
                            </th><th rowspan="1" colspan="1">
                              <abbrev xmlns:xlink="http://www.w3.org/1999/xlink" xlink:title="width across zygapophyseal processes" id="ABBRID0E6CHM" xlink:type="simple">Wpre</abbrev>
                            </th><th rowspan="1" colspan="1">
                              <abbrev xmlns:xlink="http://www.w3.org/1999/xlink" xlink:title="width across postzygapophyseal processes" id="ABBRID0EHDHM" xlink:type="simple">Wpost</abbrev>
                            </th><th rowspan="1" colspan="1">WCd</th><th rowspan="1" colspan="1">
                              <abbrev xmlns:xlink="http://www.w3.org/1999/xlink" xlink:title="height of the condyle measured from the dorsal to ventral rim" id="ABBRID0ESDHM" xlink:type="simple">Hcd</abbrev>
                            </th><th rowspan="1" colspan="1">WCd</th><th rowspan="1" colspan="1">
                              <abbrev xmlns:xlink="http://www.w3.org/1999/xlink" xlink:title="height of the cotyle" id="ABBRID0E4DHM" xlink:type="simple">Hct</abbrev>
                            </th></tr><tr><td rowspan="1" colspan="10">
              <bold><italic><tp:taxon-name><tp:taxon-name-part taxon-name-part-type="genus">Python</tp:taxon-name-part></tp:taxon-name></italic> sp.</bold>
            </td></tr><tr><td rowspan="1" colspan="1">DMR-KS-05-03-00-21</td><td rowspan="1" colspan="1">20.85</td><td rowspan="1" colspan="1">40.36</td><td rowspan="1" colspan="1">22.47</td><td rowspan="1" colspan="1">36.48</td><td rowspan="1" colspan="1">15.27</td><td rowspan="1" colspan="1">14.03</td><td rowspan="1" colspan="1">13.95</td><td rowspan="1" colspan="1">12.87</td><td rowspan="1" colspan="1">15.12</td></tr><tr><td rowspan="1" colspan="1">DMR-KS-05-03-00-16</td><td rowspan="1" colspan="1">28.75<sup>+</sup></td><td rowspan="1" colspan="1">26.35*</td><td rowspan="1" colspan="1">23.82</td><td rowspan="1" colspan="1">35.23</td><td rowspan="1" colspan="1">13.73</td><td rowspan="1" colspan="1">–</td><td rowspan="1" colspan="1">12.04</td><td rowspan="1" colspan="1">–</td><td rowspan="1" colspan="1">16.44</td></tr><tr><td rowspan="1" colspan="1">DMR-KS-05-04-28-12</td><td rowspan="1" colspan="1">14.06</td><td rowspan="1" colspan="1">17.69*</td><td rowspan="1" colspan="1">17.18</td><td rowspan="1" colspan="1">20.46</td><td rowspan="1" colspan="1">23.64</td><td rowspan="1" colspan="1">6.50</td><td rowspan="1" colspan="1">6.80</td><td rowspan="1" colspan="1">6.62</td><td rowspan="1" colspan="1">7.82</td></tr><tr><td rowspan="1" colspan="10">
              <bold><italic><tp:taxon-name><tp:taxon-name-part taxon-name-part-type="genus">Varanus</tp:taxon-name-part></tp:taxon-name></italic> sp.</bold>
            </td></tr><tr><td rowspan="1" colspan="1">DMR-KS-05-03-29-36</td><td rowspan="1" colspan="1">24.98</td><td rowspan="1" colspan="1">25.39*</td><td rowspan="1" colspan="1">27.90</td><td rowspan="1" colspan="1">21.91</td><td rowspan="1" colspan="1">34.98</td><td rowspan="1" colspan="1">7.18</td><td rowspan="1" colspan="1">9.21</td><td rowspan="1" colspan="1">18.96</td><td rowspan="1" colspan="1">22.09</td></tr><tr><td rowspan="1" colspan="1">DMR-KS-05-03-08-36</td><td rowspan="1" colspan="1">31.73</td><td rowspan="1" colspan="1">28.56</td><td rowspan="1" colspan="1">34.11</td><td rowspan="1" colspan="1">36.21</td><td rowspan="1" colspan="1">35.60</td><td rowspan="1" colspan="1">7.82</td><td rowspan="1" colspan="1">12.68</td><td rowspan="1" colspan="1">18.27</td><td rowspan="1" colspan="1">21.91</td></tr></tbody></table></table-wrap></tp:treatment-sec><tp:treatment-sec sec-type="remarks" id="SECID0E3JHM"><title>Taxonomic remarks and comparisons.</title><p>These four vertebrae are attributed to the family <tp:taxon-name><tp:taxon-name-part taxon-name-part-type="family">Boidae</tp:taxon-name-part></tp:taxon-name> because of the following characters: a short, wide, and massive vertebral body (i.e., the widths of the centra are greater than the lengths, sensu <xref ref-type="bibr" rid="B41">Delfino et al. (2004)</xref>), a small prezygapophyseal process, paradiapophyses weakly subdivided into para- and diapophyseal surfaces, and an absence of spine-like hypapophyses on mid- and posterior-trunk vertebrae (replaced by haemal keels) (<xref ref-type="bibr" rid="B153">Szyndlar and Böhme 1996</xref>, <xref ref-type="bibr" rid="B133">Rage 2001</xref>). Vertebrae of pythonines are commonly identified by many distinct characters: a straight and posteromedially angled zygapophyseal bridge, a triangular-shaped neural canal, a prominent zygosphenal tuberosity, a steep anterior border of the neural spine, a posterior border of the neural spine overhanging posteriorly, an absence of the paracotylar foramina, a haemal keel of mid- and posterior-trunk vertebrae delimited laterally by subcentral grooves that reach the cotylar rim, and a haemal keel projecting below the centrum (Scanlon and Markness 2001, <xref ref-type="bibr" rid="B154">Szyndlar and Rage 2003</xref>). The Khok Sung snake vertebrae are identified based on overall similarities with extant taxa (from the original description by <xref ref-type="bibr" rid="B89">Hoffstetter (1964)</xref>): a relatively elongated centrum compared to the neural arch width and the vertebral height, a longitudinal ridge along the haemal keel, and a thick zygosphenal base. The Khok Sung specimens are comparable in size to recent (e.g., <italic><tp:taxon-name><tp:taxon-name-part taxon-name-part-type="genus">Python</tp:taxon-name-part> <tp:taxon-name-part taxon-name-part-type="species">molurus</tp:taxon-name-part> <tp:taxon-name-part taxon-name-part-type="subspecies">bivittatus</tp:taxon-name-part></tp:taxon-name></italic>: the specimen <named-content xmlns:xlink="http://www.w3.org/1999/xlink" content-type="dwc:institutional_code" xlink:type="simple">NMW</named-content> 17117) and fossil (e.g., <italic><tp:taxon-name><tp:taxon-name-part taxon-name-part-type="genus">Python</tp:taxon-name-part></tp:taxon-name></italic> sp.: the specimens <named-content xmlns:xlink="http://www.w3.org/1999/xlink" content-type="dwc:institutional_code" xlink:type="simple">RMNH</named-content> DUB 5794, DUB 6951, and DUB 6952 recovered from Trinil H. K., Java) python vertebrae. According to the fact that the species-level distinction based on the vertebral morphology is poorly known, we therefore assign these vertebrae to <italic><tp:taxon-name><tp:taxon-name-part taxon-name-part-type="genus">Python</tp:taxon-name-part></tp:taxon-name></italic> sp.</p><!--PageBreak--></tp:treatment-sec><tp:treatment-sec><!--Section generated to contain objects referenced in tp:taxon-treatment.--><fig id="F35" position="float" orientation="portrait"><label>Figure 35.</label><caption><p>Remains of non-mammalian vertebrates from Khok Sung: <tp:taxon-name><tp:taxon-name-part taxon-name-part-type="genus">Crocodylus</tp:taxon-name-part> <tp:taxon-name-part taxon-name-part-type="uncertainty-rank">cf.</tp:taxon-name-part> <tp:taxon-name-part taxon-name-part-type="species">siamensis</tp:taxon-name-part></tp:taxon-name>— <bold>A–B</bold> DMR-KS-05-03-30-30, a cranium in dorsal (<bold>A</bold>) and ventral (<bold>B</bold>) views <bold>C</bold> DMR-KS-05-03-21-1, a tooth in lingual view <bold>D–E</bold> DMR-KS-05-03-29-57 and <bold>F–G</bold> DMR-KS-05-03-27-25, osteoderms in dorsal (<bold>D, F</bold>) and ventral (<bold>E, G</bold>) views; <italic><tp:taxon-name><tp:taxon-name-part taxon-name-part-type="genus">Python</tp:taxon-name-part></tp:taxon-name></italic> sp.— <bold>H–I</bold> DMR-KS-05-03-00-16, a trunk vertebra in anterior (<bold>H</bold>) and ventral (<bold>I</bold>) views; <italic><tp:taxon-name><tp:taxon-name-part taxon-name-part-type="genus">Varanus</tp:taxon-name-part></tp:taxon-name></italic> sp. <bold>J–K</bold> DMR-KS-05-03-08-36, a trunk vertebra in anterior (<bold>J</bold>) and ventral (<bold>K</bold>) views; <tp:taxon-name><tp:taxon-name-part taxon-name-part-type="order">Galliformes</tp:taxon-name-part></tp:taxon-name> indet.— <bold>L–M</bold> DMR-KS-05-04-05-40, a cervical vertebra fragment in dorsal (<bold>L</bold>) and ventral (<bold>M</bold>) views; <tp:taxon-name><tp:taxon-name-part taxon-name-part-type="family">Siluridae</tp:taxon-name-part></tp:taxon-name> indet.— <bold>N–O</bold> DMR-KS-05-03-22-76, a vertebra in anterior (<bold>N</bold>) and lateral (<bold>O</bold>) views <bold>P</bold> DMR-KS-05-04-11-20, a pectoral spine in dorsal view <bold>Q</bold> DMR-KS-05-04-05-25, a pectoral spine in medial view. Anatomical abbreviations: <bold>al</bold>, alveolus; <bold>pmx</bold>, premaxilla; <bold>en</bold>, external naris; <bold>n</bold>, nasal; <bold>mx</bold>, maxilla; <bold>pal</bold>, palatine; <bold>palp</bold>, palatine process.</p></caption><graphic xmlns:xlink="http://www.w3.org/1999/xlink" xlink:href="zookeys-613-001-g035.jpg" position="float" orientation="portrait" xlink:type="simple" id="oo_101082.jpg"/></fig></tp:treatment-sec><ref-list><ref id="B41"><mixed-citation xmlns:xlink="http://www.w3.org/1999/xlink" xlink:type="simple">
          <person-group><name name-style="western"><surname>Delfino</surname><given-names>M</given-names></name><name name-style="western"><surname>Segid</surname><given-names>A</given-names></name><name name-style="western"><surname>Yosief</surname><given-names>D</given-names></name><name name-style="western"><surname>Shoshani</surname><given-names>J</given-names></name><name name-style="western"><surname>Rook</surname><given-names>L</given-names></name><name name-style="western"><surname>Libsekal</surname><given-names>Y</given-names></name></person-group> (<year>2004</year>) <article-title>Fossil reptiles from the Pleistocene <italic><tp:taxon-name><tp:taxon-name-part taxon-name-part-type="genus">Homo</tp:taxon-name-part></tp:taxon-name></italic>-bearing locality of Buia (Eritrea, Northern Danakil depression).</article-title> <source>Rivista Italiana di Paleontologia e Stratigrafia</source> <volume>110</volume>: <fpage>51</fpage>–<lpage>60</lpage>.</mixed-citation></ref><ref id="B153"><mixed-citation xmlns:xlink="http://www.w3.org/1999/xlink" xlink:type="simple">
          <person-group><name name-style="western"><surname>Szyndlar</surname><given-names>Z</given-names></name><name name-style="western"><surname>Böhme</surname><given-names>W</given-names></name></person-group> (<year>1996</year>) <article-title>Redescription of <italic><tp:taxon-name><tp:taxon-name-part taxon-name-part-type="genus">Tropidonotus</tp:taxon-name-part> <tp:taxon-name-part taxon-name-part-type="species">atavus</tp:taxon-name-part></tp:taxon-name></italic> von Meyer, 1855 from the upper Oligocene of Rott (Germany) and its allocation to <italic><tp:taxon-name><tp:taxon-name-part taxon-name-part-type="genus">Rottophis</tp:taxon-name-part></tp:taxon-name></italic> gen. nov. (<tp:taxon-name><tp:taxon-name-part taxon-name-part-type="suborder">Serpentes</tp:taxon-name-part></tp:taxon-name>, <tp:taxon-name><tp:taxon-name-part taxon-name-part-type="family">Boidae</tp:taxon-name-part></tp:taxon-name>).</article-title> <source>Palaeontographica Abteilungen A</source> <volume>240</volume>: <fpage>145</fpage>–<lpage>161</lpage>.</mixed-citation></ref><ref id="B133"><mixed-citation xmlns:xlink="http://www.w3.org/1999/xlink" xlink:type="simple">
          <person-group><name name-style="western"><surname>Rage</surname><given-names>JC</given-names></name></person-group> (<year>2001</year>) <article-title>Fossil snakes from the Paleocene of São José de Itaboraí, Brazil. Part II. <tp:taxon-name><tp:taxon-name-part taxon-name-part-type="family">Boidae</tp:taxon-name-part></tp:taxon-name>.</article-title> <source>Palaeovertebrata</source> <volume>30</volume>: <fpage>111</fpage>–<lpage>150</lpage>.</mixed-citation></ref><ref id="B154"><mixed-citation xmlns:xlink="http://www.w3.org/1999/xlink" xlink:type="simple">
          <person-group><name name-style="western"><surname>Szyndlar</surname><given-names>Z</given-names></name><name name-style="western"><surname>Rage</surname><given-names>JC</given-names></name></person-group> (<year>2003</year>) <source>Non-erycine <tp:taxon-name><tp:taxon-name-part taxon-name-part-type="superfamily">Booidea</tp:taxon-name-part></tp:taxon-name> from the Oligocene and Miocene of Europe.</source> <publisher-name>Institute of Systematics and Evolution of Animals</publisher-name>, <publisher-loc>Polish Academy of Sciences Kraków</publisher-loc>, <size units="page">109 pp</size>.</mixed-citation></ref><ref id="B89"><mixed-citation xmlns:xlink="http://www.w3.org/1999/xlink" xlink:type="simple">
          <person-group><name name-style="western"><surname>Hoffstetter</surname><given-names>R</given-names></name></person-group> (<year>1964</year>) <article-title>Les serpents du Néogène du Pakistan (couches des Siwaliks).</article-title> <source>Bulletin de la Société Géologique de France</source>, <series>Série 7</series> <volume>6</volume>: <fpage>467</fpage>–<lpage>474</lpage>.</mixed-citation></ref></ref-list></tp:taxon-treatment>
