# Supplementary material for: The Middle Pleistocene vertebrate fauna from Khok Sung (Nakhon Ratchasima, Thailand): biochronological and paleobiogeographical implications
Source: Zookeys. 2016 Aug 30;(613):1–157. doi: 10.3897/zookeys.613.8309 (PMC5027644; doi:10.3897/zookeys.613.8309)
Supplement: XML Treatment for Varanus sp. [file zookeys.613.8309-treatment17.xml]

<!DOCTYPE tp:taxon-treatment
  PUBLIC "-//TaxonX//DTD Taxonomic Treatment Publishing DTD v0 20100105//EN" "tax-treatment-NSO.dtd">
<tp:taxon-treatment xmlns:tp="http://www.plazi.org/taxpub"><tp:treatment-meta><kwd-group><label>Taxon classification</label><kwd><named-content content-type="kingdom">Animalia</named-content></kwd><kwd><named-content content-type="order">Squamata</named-content></kwd><kwd><named-content content-type="family">Varanidae</named-content></kwd></kwd-group><mixed-citation publication-type="journal"><person-group><name><surname>Suraprasit</surname><given-names>Kantapon</given-names></name><name><surname>Jaeger</surname><given-names>Jean-Jacques</given-names></name><name><surname>Chaimanee</surname><given-names>Yaowalak</given-names></name><name><surname>Chavasseau</surname><given-names>Olivier</given-names></name><name><surname>Yamee</surname><given-names>Chotima</given-names></name><name><surname>Tian</surname><given-names>Pannipa</given-names></name><name><surname>Panha</surname><given-names>Somsak</given-names></name></person-group><article-title>The Middle Pleistocene vertebrate fauna from Khok Sung (Nakhon Ratchasima, Thailand): biochronological and paleobiogeographical implications</article-title><source>Zookeys</source><day>30</day><month>8</month><year>2016</year><volume>2016</volume><issue>613</issue><fpage>1</fpage><lpage>157</lpage><pub-id pub-id-type="doi">10.3897/zookeys.613.8309</pub-id></mixed-citation></tp:treatment-meta><tp:nomenclature><tp:taxon-name>
                      <tp:taxon-name-part taxon-name-part-type="genus">Varanus</tp:taxon-name-part>
                      <tp:taxon-name-part taxon-name-part-type="uncertainty-rank">sp.</tp:taxon-name-part>
                    </tp:taxon-name></tp:nomenclature><tp:treatment-sec sec-type="material" id="SECID0EGOHM"><title>Referred material.</title><p>Two trunk vertebrae—DMR-KS-05-03-08-36 and DMR-KS-05-03-29-36.</p></tp:treatment-sec><tp:treatment-sec sec-type="material" id="SECID0ELOHM"><title>Material description.</title><p>The vertebra DMR-KS-05-03-08-36 is more complete than the specimen DMR-KS-05-03-29-36 (for measurements, see Tab. <xref ref-type="table" rid="T17">17</xref>). The pre- and postzygapophyses are slightly broken at the second specimen. In both specimens, the neural spines are unfortunately broken away. In anterior view, the cotyle is oval in outline, dorsoventrally compressed, and ventrally oriented (Fig. <xref ref-type="fig" rid="F35">35J</xref>). The prezygapophyses lack a part of the prezygapophyseal process and are dorsally inclined about 45°. The neural canal is narrow. The neural arch lacks a part of the zygosphene. No paracotylar foramina are present. In posterior view, the condyle and the postzygapophyses show a mirrored morphology with the anterior part. No zygantrum is observed. In dorsal view, the prezygapophyseal facets are drop-shaped and project laterally. The interzygapophyseal constriction is also present. In ventral view, the synapophyses protrude laterally and the centrum is triangular in outline (Fig. <xref ref-type="fig" rid="F35">35K</xref>).</p></tp:treatment-sec><tp:treatment-sec sec-type="remarks" id="SECID0E4OHM"><title>Taxonomic remarks and comparisons.</title><p>We assign these two vertebrae to the the family <tp:taxon-name><tp:taxon-name-part taxon-name-part-type="family">Varanidae</tp:taxon-name-part></tp:taxon-name> due to the following morphological characters: a centrum tapering posteriorly, a precondylar constriction, a ventrally facing cotyle, and a large and flared condyle (<xref ref-type="bibr" rid="B137">Romer 1956</xref>, <xref ref-type="bibr" rid="B2">Averianov and Danilov 1997</xref>). The Khok Sung vertebrae match well the genus <italic><tp:taxon-name><tp:taxon-name-part taxon-name-part-type="genus">Varanus</tp:taxon-name-part></tp:taxon-name></italic> because the condyle is much wider than the posterior end of the centrum and none of the articulatory surface is visible in ventral view. They are also similar in morphology to <italic><tp:taxon-name><tp:taxon-name-part taxon-name-part-type="genus">Varanus</tp:taxon-name-part></tp:taxon-name></italic> according to an amphicoelous centrum, <!--PageBreak-->condyles facing very dorsally (anterodorsal direction), an oval-shaped cotyle, a short neural spine, and an absence of the zygosphenes and zygantra (<xref ref-type="bibr" rid="B103">Lee 2005</xref>). <italic><tp:taxon-name><tp:taxon-name-part taxon-name-part-type="genus">Varanus</tp:taxon-name-part></tp:taxon-name></italic> sp. is reported from the Middle Pleistocene of Phnom Loang (<xref ref-type="bibr" rid="B15">Beden and Guérin 1973</xref>). Two varanid species, <tp:taxon-name><tp:taxon-name-part taxon-name-part-type="genus">Varanus</tp:taxon-name-part> <tp:taxon-name-part taxon-name-part-type="uncertainty-rank">cf.</tp:taxon-name-part> <tp:taxon-name-part taxon-name-part-type="species">komodoensis</tp:taxon-name-part></tp:taxon-name> (larger) and <italic><tp:taxon-name><tp:taxon-name-part taxon-name-part-type="genus">Varanus</tp:taxon-name-part> <tp:taxon-name-part taxon-name-part-type="species">salvator</tp:taxon-name-part></tp:taxon-name></italic>, are described from the Middle Pleistocene of Trinil H. K. (<xref ref-type="bibr" rid="B88">Hocknull et al. 2009</xref>). The Khok Sung specimens are comparable in size to the recent (e.g., <italic><tp:taxon-name><tp:taxon-name-part taxon-name-part-type="genus">Varanus</tp:taxon-name-part> <tp:taxon-name-part taxon-name-part-type="species">salvator</tp:taxon-name-part></tp:taxon-name></italic>: <named-content xmlns:xlink="http://www.w3.org/1999/xlink" content-type="dwc:institutional_code" xlink:type="simple">NMW</named-content> 39446/1) and fossil (e.g., <italic><tp:taxon-name><tp:taxon-name-part taxon-name-part-type="genus">Varanus</tp:taxon-name-part></tp:taxon-name></italic> sp.: <named-content xmlns:xlink="http://www.w3.org/1999/xlink" content-type="dwc:institutional_code" xlink:type="simple">RMNH</named-content> DUB 3 and <named-content xmlns:xlink="http://www.w3.org/1999/xlink" content-type="dwc:institutional_code" xlink:type="simple">RMNH</named-content> DUB 5792 recovered in Trinil H. K., Java) specimens. Identifying these vertebrae more precisely to the species-level, more detailed morphological comparisons need to be made in the future.</p></tp:treatment-sec><tp:treatment-sec><!--Section generated to contain objects referenced in tp:taxon-treatment.--><table-wrap id="T17" position="float" orientation="portrait"><label>Table 17.</label><caption><p>Measurements (in millimeters) of vertebrae of <italic><tp:taxon-name><tp:taxon-name-part taxon-name-part-type="genus">Python</tp:taxon-name-part></tp:taxon-name></italic> and <italic><tp:taxon-name><tp:taxon-name-part taxon-name-part-type="genus">Varanus</tp:taxon-name-part></tp:taxon-name></italic> from Khok Sung. Abbreviations: <abbrev xmlns:xlink="http://www.w3.org/1999/xlink" id="ABBRID0EMAHM" xlink:type="simple">CL<def><p>, centrum length (measured at the ventral midline)</p></def></abbrev>; <bold>H</bold>, maximum height (measured from the tip of the neural spine to the ventral rim of the cotyle); <abbrev xmlns:xlink="http://www.w3.org/1999/xlink" id="ABBRID0EUAHM" xlink:type="simple">WPP<def><p>, width between pre- and postzygapophyseal processes</p></def></abbrev>; <abbrev xmlns:xlink="http://www.w3.org/1999/xlink" id="ABBRID0E1AHM" xlink:type="simple">Wpre<def><p>, width across zygapophyseal processes</p></def></abbrev>; <abbrev xmlns:xlink="http://www.w3.org/1999/xlink" id="ABBRID0EABHM" xlink:type="simple">Wpost<def><p>, width across postzygapophyseal processes</p></def></abbrev>; <abbrev xmlns:xlink="http://www.w3.org/1999/xlink" id="ABBRID0EGBHM" xlink:type="simple">Wcd<def><p>, width of the condyle</p></def></abbrev>; <abbrev xmlns:xlink="http://www.w3.org/1999/xlink" id="ABBRID0EMBHM" xlink:type="simple">Hcd<def><p>, height of the condyle (measured from the dorsal to ventral rim)</p></def></abbrev>; <abbrev xmlns:xlink="http://www.w3.org/1999/xlink" id="ABBRID0ESBHM" xlink:type="simple">Wct<def><p>, width of the cotyle</p></def></abbrev>; <abbrev xmlns:xlink="http://www.w3.org/1999/xlink" id="ABBRID0EYBHM" xlink:type="simple">Hct<def><p>, height of the cotyle</p></def></abbrev>. <sup>+</sup> refers to the measurement of two attached vertebrae and * indicates an incomplete preservation.</p></caption><table id="TID0EMQNM" rules="all"><tbody><tr><th rowspan="1" colspan="1"/><th rowspan="1" colspan="1">
                              <abbrev xmlns:xlink="http://www.w3.org/1999/xlink" xlink:title="centrum length measured at the ventral midline" id="ABBRID0EMCHM" xlink:type="simple">CL</abbrev>
                            </th><th rowspan="1" colspan="1">H</th><th rowspan="1" colspan="1">
                              <abbrev xmlns:xlink="http://www.w3.org/1999/xlink" xlink:title="width between pre- and postzygapophyseal processes" id="ABBRID0EXCHM" xlink:type="simple">WPP</abbrev>
                            </th><th rowspan="1" colspan="1">
                              <abbrev xmlns:xlink="http://www.w3.org/1999/xlink" xlink:title="width across zygapophyseal processes" id="ABBRID0E6CHM" xlink:type="simple">Wpre</abbrev>
                            </th><th rowspan="1" colspan="1">
                              <abbrev xmlns:xlink="http://www.w3.org/1999/xlink" xlink:title="width across postzygapophyseal processes" id="ABBRID0EHDHM" xlink:type="simple">Wpost</abbrev>
                            </th><th rowspan="1" colspan="1">WCd</th><th rowspan="1" colspan="1">
                              <abbrev xmlns:xlink="http://www.w3.org/1999/xlink" xlink:title="height of the condyle measured from the dorsal to ventral rim" id="ABBRID0ESDHM" xlink:type="simple">Hcd</abbrev>
                            </th><th rowspan="1" colspan="1">WCd</th><th rowspan="1" colspan="1">
                              <abbrev xmlns:xlink="http://www.w3.org/1999/xlink" xlink:title="height of the cotyle" id="ABBRID0E4DHM" xlink:type="simple">Hct</abbrev>
                            </th></tr><tr><td rowspan="1" colspan="10">
              <bold><italic><tp:taxon-name><tp:taxon-name-part taxon-name-part-type="genus">Python</tp:taxon-name-part></tp:taxon-name></italic> sp.</bold>
            </td></tr><tr><td rowspan="1" colspan="1">DMR-KS-05-03-00-21</td><td rowspan="1" colspan="1">20.85</td><td rowspan="1" colspan="1">40.36</td><td rowspan="1" colspan="1">22.47</td><td rowspan="1" colspan="1">36.48</td><td rowspan="1" colspan="1">15.27</td><td rowspan="1" colspan="1">14.03</td><td rowspan="1" colspan="1">13.95</td><td rowspan="1" colspan="1">12.87</td><td rowspan="1" colspan="1">15.12</td></tr><tr><td rowspan="1" colspan="1">DMR-KS-05-03-00-16</td><td rowspan="1" colspan="1">28.75<sup>+</sup></td><td rowspan="1" colspan="1">26.35*</td><td rowspan="1" colspan="1">23.82</td><td rowspan="1" colspan="1">35.23</td><td rowspan="1" colspan="1">13.73</td><td rowspan="1" colspan="1">–</td><td rowspan="1" colspan="1">12.04</td><td rowspan="1" colspan="1">–</td><td rowspan="1" colspan="1">16.44</td></tr><tr><td rowspan="1" colspan="1">DMR-KS-05-04-28-12</td><td rowspan="1" colspan="1">14.06</td><td rowspan="1" colspan="1">17.69*</td><td rowspan="1" colspan="1">17.18</td><td rowspan="1" colspan="1">20.46</td><td rowspan="1" colspan="1">23.64</td><td rowspan="1" colspan="1">6.50</td><td rowspan="1" colspan="1">6.80</td><td rowspan="1" colspan="1">6.62</td><td rowspan="1" colspan="1">7.82</td></tr><tr><td rowspan="1" colspan="10">
              <bold><italic><tp:taxon-name><tp:taxon-name-part taxon-name-part-type="genus">Varanus</tp:taxon-name-part></tp:taxon-name></italic> sp.</bold>
            </td></tr><tr><td rowspan="1" colspan="1">DMR-KS-05-03-29-36</td><td rowspan="1" colspan="1">24.98</td><td rowspan="1" colspan="1">25.39*</td><td rowspan="1" colspan="1">27.90</td><td rowspan="1" colspan="1">21.91</td><td rowspan="1" colspan="1">34.98</td><td rowspan="1" colspan="1">7.18</td><td rowspan="1" colspan="1">9.21</td><td rowspan="1" colspan="1">18.96</td><td rowspan="1" colspan="1">22.09</td></tr><tr><td rowspan="1" colspan="1">DMR-KS-05-03-08-36</td><td rowspan="1" colspan="1">31.73</td><td rowspan="1" colspan="1">28.56</td><td rowspan="1" colspan="1">34.11</td><td rowspan="1" colspan="1">36.21</td><td rowspan="1" colspan="1">35.60</td><td rowspan="1" colspan="1">7.82</td><td rowspan="1" colspan="1">12.68</td><td rowspan="1" colspan="1">18.27</td><td rowspan="1" colspan="1">21.91</td></tr></tbody></table></table-wrap><fig id="F35" position="float" orientation="portrait"><label>Figure 35.</label><caption><p>Remains of non-mammalian vertebrates from Khok Sung: <tp:taxon-name><tp:taxon-name-part taxon-name-part-type="genus">Crocodylus</tp:taxon-name-part> <tp:taxon-name-part taxon-name-part-type="uncertainty-rank">cf.</tp:taxon-name-part> <tp:taxon-name-part taxon-name-part-type="species">siamensis</tp:taxon-name-part></tp:taxon-name>— <bold>A–B</bold> DMR-KS-05-03-30-30, a cranium in dorsal (<bold>A</bold>) and ventral (<bold>B</bold>) views <bold>C</bold> DMR-KS-05-03-21-1, a tooth in lingual view <bold>D–E</bold> DMR-KS-05-03-29-57 and <bold>F–G</bold> DMR-KS-05-03-27-25, osteoderms in dorsal (<bold>D, F</bold>) and ventral (<bold>E, G</bold>) views; <italic><tp:taxon-name><tp:taxon-name-part taxon-name-part-type="genus">Python</tp:taxon-name-part></tp:taxon-name></italic> sp.— <bold>H–I</bold> DMR-KS-05-03-00-16, a trunk vertebra in anterior (<bold>H</bold>) and ventral (<bold>I</bold>) views; <italic><tp:taxon-name><tp:taxon-name-part taxon-name-part-type="genus">Varanus</tp:taxon-name-part></tp:taxon-name></italic> sp. <bold>J–K</bold> DMR-KS-05-03-08-36, a trunk vertebra in anterior (<bold>J</bold>) and ventral (<bold>K</bold>) views; <tp:taxon-name><tp:taxon-name-part taxon-name-part-type="order">Galliformes</tp:taxon-name-part></tp:taxon-name> indet.— <bold>L–M</bold> DMR-KS-05-04-05-40, a cervical vertebra fragment in dorsal (<bold>L</bold>) and ventral (<bold>M</bold>) views; <tp:taxon-name><tp:taxon-name-part taxon-name-part-type="family">Siluridae</tp:taxon-name-part></tp:taxon-name> indet.— <bold>N–O</bold> DMR-KS-05-03-22-76, a vertebra in anterior (<bold>N</bold>) and lateral (<bold>O</bold>) views <bold>P</bold> DMR-KS-05-04-11-20, a pectoral spine in dorsal view <bold>Q</bold> DMR-KS-05-04-05-25, a pectoral spine in medial view. Anatomical abbreviations: <bold>al</bold>, alveolus; <bold>pmx</bold>, premaxilla; <bold>en</bold>, external naris; <bold>n</bold>, nasal; <bold>mx</bold>, maxilla; <bold>pal</bold>, palatine; <bold>palp</bold>, palatine process.</p></caption><graphic xmlns:xlink="http://www.w3.org/1999/xlink" xlink:href="zookeys-613-001-g035.jpg" position="float" orientation="portrait" xlink:type="simple" id="oo_101082.jpg"/></fig></tp:treatment-sec><ref-list><ref id="B137"><mixed-citation xmlns:xlink="http://www.w3.org/1999/xlink" xlink:type="simple">
          <person-group><name name-style="western"><surname>Romer</surname><given-names>AS</given-names></name></person-group> (<year>1956</year>) <source>Osteology of the reptiles.</source> <publisher-name>University of Chicago Press</publisher-name>, <publisher-loc>Chicago</publisher-loc>, <size units="page">772 pp</size>.</mixed-citation></ref><ref id="B2"><mixed-citation xmlns:xlink="http://www.w3.org/1999/xlink" xlink:type="simple">
          <person-group><name name-style="western"><surname>Averianov</surname><given-names>AO</given-names></name><name name-style="western"><surname>Danilov</surname><given-names>IG</given-names></name></person-group> (<year>1997</year>) <article-title>A varanid lizard (<tp:taxon-name><tp:taxon-name-part taxon-name-part-type="order">Squamata</tp:taxon-name-part></tp:taxon-name>: <tp:taxon-name><tp:taxon-name-part taxon-name-part-type="family">Varanidae</tp:taxon-name-part></tp:taxon-name>) from the Early Eocene of Kirghizia.</article-title> <source>Russian Journal of Herpetology</source> <volume>4</volume>: <fpage>143</fpage>–<lpage>147</lpage>.</mixed-citation></ref><ref id="B103"><mixed-citation xmlns:xlink="http://www.w3.org/1999/xlink" xlink:type="simple">
          <person-group><name name-style="western"><surname>Lee</surname><given-names>MSY</given-names></name></person-group> (<year>2005</year>) <article-title>Squamate phylogeny, taxon sampling, and data congruence.</article-title> <source>Organisms Diversity &amp; Evolution</source> <volume>5</volume>: <fpage>25</fpage>–<lpage>45</lpage>. doi: <ext-link xlink:type="simple" ext-link-type="doi" xlink:href="10.1016/j.ode.2004.05.003">10.1016/j.ode.2004.05.003</ext-link></mixed-citation></ref><ref id="B15"><mixed-citation xmlns:xlink="http://www.w3.org/1999/xlink" xlink:type="simple">
          <person-group><name name-style="western"><surname>Beden</surname><given-names>M</given-names></name><name name-style="western"><surname>Guérin</surname><given-names>C</given-names></name></person-group> (<year>1973</year>) <article-title>Le gisement de vertébrés du Phnom Loang (Province de Kampot, Cambodge): Faune du Pléistocène moyen terminal (Loangien).</article-title> <source>Travaux et Documents de l’ORSTOM</source>, <volume>vol. 27</volume>, <publisher-loc>Paris</publisher-loc>, <size units="page">97 pp</size>.</mixed-citation></ref><ref id="B88"><mixed-citation xmlns:xlink="http://www.w3.org/1999/xlink" xlink:type="simple">
          <person-group><name name-style="western"><surname>Hocknull</surname><given-names>SA</given-names></name><name name-style="western"><surname>Piper</surname><given-names>PJ</given-names></name><name name-style="western"><surname>van den Bergh</surname><given-names>GD</given-names></name><name name-style="western"><surname>Due</surname><given-names>RA</given-names></name><name name-style="western"><surname>Morwood</surname><given-names>MJ</given-names></name><name name-style="western"><surname>Kurniawan</surname><given-names>I</given-names></name></person-group> (<year>2009</year>) <article-title>Dragon’s Paradise Lost: Palaeobiogeography, Evolution and Extinction of the Largest-Ever Terrestrial Lizards (<tp:taxon-name><tp:taxon-name-part taxon-name-part-type="family">Varanidae</tp:taxon-name-part></tp:taxon-name>).</article-title> <source>PLoS ONE</source> <volume>4</volume>: <elocation-id>e7241</elocation-id>. doi: <ext-link xlink:type="simple" ext-link-type="doi" xlink:href="10.1371/journal.pone.0007241">10.1371/journal.pone.0007241</ext-link></mixed-citation></ref></ref-list></tp:taxon-treatment>
